# Supplementary material for: Highly conserved molecular pathways, including Wnt signaling, promote functional recovery from spinal cord injury in lampreys
Source: Sci Rep. 2018 Jan 15;8:742. doi: 10.1038/s41598-017-18757-1 (PMC5768751; doi:10.1038/s41598-017-18757-1)
Supplement: Supplementary file 2 — Supplementary Table S1 [file 41598_2017_18757_MOESM2_ESM.xlsx]

## Sheet: Spinal Cord_ALL_TPM
Gene Name	Official Gene Symbol	Lamprey Gene ID	Transcript length (bp)	Uninjured TPM	6hpi TPM	1dpi TPM	3dpi TPM	1wpi TPM	2wpi TPM	3wpi TPM	4wpi TPM	5wpi TPM	6wpi TPM	12wpi TPM
Petromyzon marinus internal transcribed spacer 1, partial sequence; 5.8S ribosomal RNA gene and internal transcribed spacer 2, complete sequence; and 28S ribosomal RNA gene, partial sequence.		gi|3603300|gb|AF061798.1|	4463	26488	7491.8	24366.6	6550.77	7735.59	18820.9	36986.3	21360.5	10251.2	15576	15894
Similar to GPR149: Probable G-protein coupled receptor 149 (Gallus gallus)	GPR149	PMZ_0000001-RA	1797	563.34	2564.08	475.65	1737.51	1222.13	948.72	1091.01	2655.5	1354.84	939.56	994.67
Protein of unknown function		PMZ_0000002-RA	195	0.74	0.71	0	0.83	0.23	0.4	1.17	0.76	0	0	0.16
Similar to Megf6: Multiple epidermal growth factor-like domains 6 (Mus musculus)	Megf6	PMZ_0000003-RA	621	6.81	3.39	4.11	3.29	6.1	5.75	12.3	8.95	7.48	17.89	10.25
Similar to RESA: Ring-infected erythrocyte surface antigen (Fragment) (Plasmodium falciparum (isolate Palo Alto / Uganda))	RESA	PMZ_0000004-RA	642	10.55	4.45	13.57	1.16	2.02	0.39	17.87	2.16	7.19	2.48	1.06
Similar to Dis3: Exosome complex exonuclease RRP44 (Mus musculus)	Dis3	PMZ_0000005-RA	372	0	0	0	0	0	0	0	0	0	0	0.08
Similar to Dis3: Exosome complex exonuclease RRP44 (Mus musculus)	Dis3	PMZ_0000006-RA	1074	0.63	0	0	0.08	0.08	0	0.41	0.15	0	0	0
Similar to DIS3: Exosome complex exonuclease RRP44 (Homo sapiens)	DIS3	PMZ_0000007-RA	936	0.66	0	0.39	0	0.07	0	0.62	0.06	0.05	0.14	0
Similar to uafA: Uro-adherence factor A (Staphylococcus saprophyticus subsp. saprophyticus (strain ATCC 15305 / DSM 20229))	uafA	PMZ_0000008-RA	972	51.11	21.77	11.94	12.15	7.84	9.09	25.78	33.63	14.65	12.39	7.91
Similar to Dis3: Exosome complex exonuclease RRP44 (Mus musculus)	Dis3	PMZ_0000009-RA	852	3.66	2.54	2.27	1.84	0.56	0.65	1.29	1.29	1.79	0.93	2.33
Similar to DIS3: Exosome complex exonuclease RRP44 (Homo sapiens)	DIS3	PMZ_0000010-RA	1575	0.29	0	0	0.12	0.06	0.01	0.16	0	0.24	0	0
Similar to 73: Immediate-early protein (Saimiriine herpesvirus 2 (strain 11))	73	PMZ_0000011-RA	744	1.4	0.9	1.87	0.52	0	0	1.3	0.18	1.09	0.56	0.18
Protein of unknown function		PMZ_0000012-RA	324	1.12	0	1.44	0	0.09	0	1.47	0	0.15	0	0.02
Similar to Dis3: Exosome complex exonuclease RRP44 (Mus musculus)	Dis3	PMZ_0000013-RA	699	5.38	0.65	3.38	0.46	0	0.11	3.03	0.4	0.13	0.32	0.22
Similar to DIS3: Exosome complex exonuclease RRP44 (Homo sapiens)	DIS3	PMZ_0000014-RA	315	3.59	0	4.2	0.81	0.39	0	2.95	0	0	0	0
Similar to DIS3: Exosome complex exonuclease RRP44 (Homo sapiens)	DIS3	PMZ_0000015-RA	387	0	0	0	0	0	0.24	0	0	0	0	0
Similar to SNX6: Sorting nexin-6 (Homo sapiens)	SNX6	PMZ_0000016-RA	1276	73.32	160.36	59.23	135.35	175.61	128.52	82.73	104.7	124.95	79.89	103.31
Similar to Dis3: Exosome complex exonuclease RRP44 (Mus musculus)	Dis3	PMZ_0000017-RA	1941	1.78	0.03	0.42	0.03	0.05	0.02	0.71	0.06	0.21	0.02	0.12
Similar to DPY19L3: Protein dpy-19 homolog 3 (Homo sapiens)	DPY19L3	PMZ_0000018-RA	815	51.19	40.76	57.79	53.77	42.35	45.38	45.76	40.45	42.45	53.72	58.5
Similar to DPY19L3: Protein dpy-19 homolog 3 (Homo sapiens)	DPY19L3	PMZ_0000019-RA	1461	22.48	27.02	26.35	20.89	21.24	22.6	20.67	20.95	20.76	25.4	28.57
Similar to Ccne1: G1/S-specific cyclin-E1 (Rattus norvegicus)	Ccne1	PMZ_0000020-RA	1188	0.52	0.93	0.78	1.75	1.14	0.67	0.49	0.24	0.3	0.43	0.37
Similar to orc2l: Origin recognition complex subunit 2 (Xenopus laevis)	orc2l	PMZ_0000021-RA	1098	11.68	25.14	17.07	23.5	19.21	13.17	11.02	10.98	16.48	13.8	14.35
Protein of unknown function		PMZ_0000022-RA	414	0.89	1.62	1.08	1.63	1.21	1.32	1.15	0.61	1.21	1.58	0.94
Protein of unknown function		PMZ_0000023-RA	255	126.38	1.78	8.01	0.49	1.11	0.1	14.95	3.76	1.89	0.46	0.74
Similar to Dis3: Exosome complex exonuclease RRP44 (Mus musculus)	Dis3	PMZ_0000024-RA	324	0	0	0	0	0	0	0.32	0	0	0	0
Protein of unknown function		PMZ_0000025-RA	163	24.95	0	3.29	0	0	0	4.49	0.89	0	0.4	0
Protein of unknown function		PMZ_0000026-RA	942	0.72	0.56	1.99	0.24	0.31	0.94	0.36	0.31	0.76	0.87	0.25
Similar to Period clock protein (Acetabularia acetabulum)	CLOCK	PMZ_0000027-RA	1026	2.79	2.83	3.61	4.72	3.29	4	6.34	4.4	2.47	2.3	1.8
Similar to Midn: Midnolin (Mus musculus)	Midn	PMZ_0000028-RA	972	4.94	5.81	5.96	6.14	2.94	4.17	6.85	3.84	3.59	3.65	2.64
Similar to DIS3: Exosome complex exonuclease RRP44 (Homo sapiens)	DIS3	PMZ_0000029-RA	249	0.47	0	0	0	0	0	0	0	0	0	0
Protein of unknown function		PMZ_0000030-RA	1032	41.7	8.07	16.34	6.7	4.9	3.99	20.87	6.86	7.41	6.75	4.5
Protein of unknown function		PMZ_0000031-RA	510	0.18	0	0.12	0.07	0.07	0	0.32	0	0.21	0	0.05
Similar to Megf6: Multiple epidermal growth factor-like domains 6 (Mus musculus)	Megf6	PMZ_0000032-RA	466	4.09	3.06	1.63	0.97	2.33	3.81	6.66	4.99	2.83	4.38	7.1
Similar to Dis3: Exosome complex exonuclease RRP44 (Mus musculus)	Dis3	PMZ_0000033-RA	1114	3.16	5.61	4.92	9.44	4.32	2.99	3.13	1.06	3.69	4.17	4.92
Similar to rpl13: 60S ribosomal protein L13 (Danio rerio)	rpl13	PMZ_0000034-RA	352	1378.2	1475.93	2170.21	3293.42	3170.38	2579.04	1479.25	2238.33	2003.61	1788.07	2574.7
Similar to Dis3: Exosome complex exonuclease RRP44 (Mus musculus)	Dis3	PMZ_0000035-RA	1644	0.23	0.52	0.24	0.13	0.27	0.08	0.21	0.05	0.11	0	0
Similar to C14orf119: Uncharacterized protein C14orf119 (Homo sapiens)	C14orf119	PMZ_0000036-RA	369	5.96	9.9	14.43	3.73	12.18	15.09	10.07	12.7	4.64	9.49	3.23
Similar to rpl13: 60S ribosomal protein L13 (Danio rerio)	rpl13	PMZ_0000037-RA	649	1497.8	2317.38	2339.2	2460.84	2581.77	2670.43	1574.8	1843.9	1658.8	1703.77	2284.08
Similar to Ca13: Carbonic anhydrase 13 (Mus musculus)	Ca13	PMZ_0000038-RA	1799	5.01	25.78	26.18	84.47	10.11	15.49	28.65	11.97	29.79	13.59	26.02
Protein of unknown function		PMZ_0000039-RA	403	263.43	37.89	111.68	48.06	72.3	55.46	142.73	71.17	82.09	108.45	46.89
Similar to kcnq1: Potassium voltage-gated channel subfamily KQT member 1 (Fragment) (Xenopus laevis)	kcnq1	PMZ_0000040-RA	543	3.93	5.5	12.07	2.9	2.21	3.31	2.79	3.42	2.68	8.99	2.87
Similar to DIS3: Exosome complex exonuclease RRP44 (Homo sapiens)	DIS3	PMZ_0000041-RA	698	8.02	19.12	20.83	18.23	10.76	8.25	5.2	4.39	7.1	13.37	6.58
Similar to Megf6: Multiple epidermal growth factor-like domains 6 (Mus musculus)	Megf6	PMZ_0000042-RA	1190	9.01	11.79	11.65	6.06	8.56	10.95	22.2	9.58	6.53	22.28	32.98
Similar to Megf6: Multiple epidermal growth factor-like domains 6 (Mus musculus)	Megf6	PMZ_0000043-RA	1854	7.68	6.1	8.01	3.83	5.08	7.7	17.09	9.38	5.85	16.22	20.03
Protein of unknown function		PMZ_0000044-RA	296	17.47	15.41	20.09	14.14	11.66	17.18	25.41	16.22	12.77	20.04	18.64
Similar to EEF2K: Elongation factor 2 kinase (Homo sapiens)	EEF2K	PMZ_0000045-RA	510	7.04	4.02	3.87	4.84	2.65	2.84	8.71	5.21	4.02	3.31	3.64
Similar to Megf6: Multiple epidermal growth factor-like domains 6 (Rattus norvegicus)	Megf6	PMZ_0000046-RA	1393	15.39	14.78	13.89	9.07	10.67	11.28	27.19	19.79	14.3	29.4	33.58
Similar to DDB_G0270444: Probable inactive protein kinase DDB_G0270444 (Dictyostelium discoideum)	DDB_G0270444	PMZ_0000047-RA	960	3.74	1.47	3.15	0.34	0.06	0.09	2.4	0.37	0.91	0.37	0.23
Similar to Olfactory receptor-like protein I15 (Rattus norvegicus)		PMZ_0000048-RA	966	0.57	0.32	0.36	0.13	0	0	0.48	0.22	0.21	0	0.2
Similar to glr-1: Glutamate receptor 1 (Caenorhabditis elegans)	glr-1	PMZ_0000049-RA	1323	3.35	1.66	0.43	3.06	2.05	1.09	3.92	3.68	3.62	0.96	0.86
Similar to AP3S1: AP-3 complex subunit sigma-1 (Bos taurus)	AP3S1	PMZ_0000050-RA	4792	71.15	65.25	64.37	71.46	71.1	73.99	72.73	70.48	82.47	84.73	74.52
Protein of unknown function		PMZ_0000051-RA	147	0	0	0	0	0	0	0	0	0	0	0
Similar to smi35A: Dual specificity tyrosine-phosphorylation-regulated kinase 2 (Drosophila melanogaster)	smi35A	PMZ_0000052-RA	495	0.56	0	0.25	0.42	0	0	0.18	0.62	0	0.09	0.15
Similar to Dis3: Exosome complex exonuclease RRP44 (Mus musculus)	Dis3	PMZ_0000053-RA	2343	2.05	1.17	1.5	2.33	0.66	0.65	1.13	0.48	0.73	0.99	0.92
Similar to NUP88: Nuclear pore complex protein Nup88 (Homo sapiens)	NUP88	PMZ_0000054-RA	344	1.47	4.71	3.1	3.74	0.65	2.07	1.54	1.79	1.35	1.15	1.88
Similar to Nup88: Nuclear pore complex protein Nup88 (Rattus norvegicus)	Nup88	PMZ_0000055-RA	399	2.67	1.97	4.06	9.11	4.6	4.05	3	3.69	2.54	3.36	5.56
Similar to NUP88: Nuclear pore complex protein Nup88 (Homo sapiens)	NUP88	PMZ_0000056-RA	367	4.65	7.16	5.92	10.07	4.49	5.44	6.63	7.93	5.91	3.18	7.4
Protein of unknown function		PMZ_0000057-RA	310	6.27	8.74	5.29	9.85	5.52	6.98	6.61	5.94	4.78	4.63	4.07
Similar to COPA: Coatomer subunit alpha (Bos taurus)	COPA	PMZ_0000058-RA	1048	61.12	61.92	91.78	92.6	74.21	74.1	72.98	58.73	66.18	77.72	83.39
Protein of unknown function		PMZ_0000059-RA	300	0.66	0.4	0.23	0	0	0	0	0	0	0	0.09
Similar to efr3b: Protein EFR3 homolog B (Danio rerio)	efr3b	PMZ_0000060-RA	1333	13.87	12.73	10.91	12.51	9.35	9.18	13.37	11.61	9.8	10.22	9.3
Protein of unknown function		PMZ_0000061-RA	471	3.31	3.72	3.48	3.53	2.31	3.1	3.11	2.66	2.79	2.97	2.26
Similar to SERPINB1: Leukocyte elastase inhibitor (Equus caballus)	SERPINB1	PMZ_0000062-RA	2408	54.16	65.45	27.07	48.94	44.73	38.96	31.72	45.37	58.46	54.37	45
Protein of unknown function		PMZ_0000063-RA	5244	6.76	7.54	4.56	8.09	4.66	4.89	8.19	5.96	5.59	4.27	4.83
Similar to SERPINB11: Serpin B11 (Homo sapiens)	SERPINB11	PMZ_0000064-RA	731	24.11	17.74	20.23	30.98	22.25	24.2	18.11	25.2	22.07	24.81	34.97
Similar to SERPINB1: Leukocyte elastase inhibitor (Equus caballus)	SERPINB1	PMZ_0000065-RA	1288	17.22	40.85	14.47	30.25	16.94	18.31	17.24	26.08	23.88	20.58	45.02
Similar to efr3b: Protein EFR3 homolog B (Danio rerio)	efr3b	PMZ_0000066-RA	1016	7.19	8.37	5.37	6.05	4.87	4.72	5.33	5.37	4.18	4.04	4.42
Similar to 73: Immediate-early protein (Saimiriine herpesvirus 2 (strain 11))	73	PMZ_0000067-RA	609	19.75	3.23	11.59	1.43	1.05	0.41	23.95	2.91	3.38	2.46	1.11
Similar to Dis3: Exosome complex exonuclease RRP44 (Mus musculus)	Dis3	PMZ_0000068-RA	1905	0.59	0	0.54	0.01	0.13	0	0.48	0.03	0.09	0	0.15
Protein of unknown function		PMZ_0000069-RA	570	1.91	3.37	20.37	1.78	0.48	0.82	1.37	0.73	1.12	19.23	2.13
Similar to DTNBP1: Dysbindin (Bos taurus)	DTNBP1	PMZ_0000070-RA	477	0.24	1.37	1.19	0.44	1.39	1.29	1.6	1.94	2.4	1.17	0.48
Similar to Mkks: McKusick-Kaufman/Bardet-Biedl syndromes putative chaperonin (Mus musculus)	Mkks	PMZ_0000071-RA	2336	8.66	8.09	15.53	5.04	6.71	7.25	7.61	7.52	8.15	13.56	7.34
Protein of unknown function		PMZ_0000072-RA	1317	0.45	0.26	0.92	0.36	0.13	0.06	0.42	0.08	0.31	0.49	0.37
Similar to nfkbil2: NF-kappa-B inhibitor-like protein 2 (Danio rerio)	nfkbil2	PMZ_0000073-RA	336	1.05	1.29	0.2	0	0.22	0.27	1.03	0.88	0.31	0.74	0.09
Similar to Dis3: Exosome complex exonuclease RRP44 (Mus musculus)	Dis3	PMZ_0000074-RA	852	1.84	3.39	0.89	0.73	1.05	1.04	1.11	1.27	1.04	0.57	0.21
Similar to Dis3: Exosome complex exonuclease RRP44 (Mus musculus)	Dis3	PMZ_0000075-RA	684	0.04	0	0.36	0	0	0.05	0.08	0.09	0	0	0
Similar to DIS3: Exosome complex exonuclease RRP44 (Homo sapiens)	DIS3	PMZ_0000076-RA	597	1.82	1.37	2.03	3.36	1.6	1.05	0.81	0.82	1.77	2.51	1.54
Similar to DDB_G0270444: Probable inactive protein kinase DDB_G0270444 (Dictyostelium discoideum)	DDB_G0270444	PMZ_0000077-RA	1437	6.61	1.68	5.19	0.74	0.26	0.12	5.26	0.53	2.35	1.14	0.33
Similar to Dis3: Exosome complex exonuclease RRP44 (Mus musculus)	Dis3	PMZ_0000078-RA	807	1.33	0	0.04	0	0.06	0	0.4	0.14	0.09	0	0.05
Protein of unknown function		PMZ_0000079-RA	1821	13.84	1.05	5.15	0.79	0.54	0.3	6.63	1.14	1.65	0.71	0.58
Similar to Dis3: Exosome complex exonuclease RRP44 (Mus musculus)	Dis3	PMZ_0000080-RA	1127	3.18	2.91	2.13	2.68	1.55	0.59	2.88	0.21	1.48	1.77	0.98
Similar to Dis3: Exosome complex exonuclease RRP44 (Mus musculus)	Dis3	PMZ_0000081-RA	480	0.29	0	0	0	0	0	0	0	0	0	0
Similar to Dis3: Exosome complex exonuclease RRP44 (Mus musculus)	Dis3	PMZ_0000082-RA	1896	1.85	0.13	0.92	0.23	0.05	0.09	0.86	0.05	0.35	0.03	0.03
Similar to Dis3: Exosome complex exonuclease RRP44 (Mus musculus)	Dis3	PMZ_0000083-RA	1248	0.5	0.09	0.24	0.02	0	0.02	0.4	0.14	0.09	0.03	0
Similar to DIS3: Exosome complex exonuclease RRP44 (Homo sapiens)	DIS3	PMZ_0000084-RA	720	2.27	0.2	0.2	0	0	0.04	0.56	0.18	0.26	0	0
Similar to DIS3: Exosome complex exonuclease RRP44 (Homo sapiens)	DIS3	PMZ_0000085-RA	859	0.54	0	0	0	0	0	0.29	0.17	0.26	0	0
Similar to Dis3: Exosome complex exonuclease RRP44 (Mus musculus)	Dis3	PMZ_0000086-RA	1624	1.28	0	0.98	0.19	0.15	0	1.21	0.11	0.21	0.53	0.04
Protein of unknown function		PMZ_0000087-RA	417	0.03	0	0	0	0	0	0	0	0	0	0
Similar to Dis3: Exosome complex exonuclease RRP44 (Mus musculus)	Dis3	PMZ_0000088-RA	540	0	0	0.12	0.02	0	1.03	0	0.24	0.06	1.02	1.16
Similar to DIS3: Exosome complex exonuclease RRP44 (Homo sapiens)	DIS3	PMZ_0000089-RA	1188	0	0	0	0	0	0	0	0	0	0.11	0.38
Similar to Dis3: Exosome complex exonuclease RRP44 (Mus musculus)	Dis3	PMZ_0000090-RA	801	4.65	0	1.18	0	0	0	1.4	0.26	0.64	0	0.19
Similar to Dis3: Exosome complex exonuclease RRP44 (Mus musculus)	Dis3	PMZ_0000091-RA	1528	0.44	0	0.32	0.02	0.22	0.06	0.23	0	0.13	0	0
Similar to gyaR: Glyoxylate reductase (Pyrococcus horikoshii)	gyaR	PMZ_0000092-RA	584	0.45	0	0.42	0	0	0	0.11	0.61	0	0	0.04
Similar to Cationic trypsin (Canis familiaris)	PRSS1	PMZ_0000093-RA	811	1.07	0.2	0.56	0.24	0.2	1.01	1.79	0	0.07	0.42	0.09
Protein of unknown function		PMZ_0000094-RA	789	1.45	3.02	0.99	0.91	1.66	1.25	0.63	1.34	1.41	0.76	2.45
Similar to DIS3: Exosome complex exonuclease RRP44 (Homo sapiens)	DIS3	PMZ_0000095-RA	906	15.32	5.98	7.46	6.47	5.23	4.4	7.97	6.52	8.3	6.5	5.08
Similar to Dis3: Exosome complex exonuclease RRP44 (Mus musculus)	Dis3	PMZ_0000096-RA	429	0.16	0	0.28	0	0	0	0	0	0	0	0
Similar to Dis3: Exosome complex exonuclease RRP44 (Mus musculus)	Dis3	PMZ_0000097-RA	1182	0.11	0.08	0	0	0	0	0	0.13	0	0.03	0
Protein of unknown function		PMZ_0000098-RA	217	0.01	0	0	0	0	0.39	0	0	0	0	0.29
Protein of unknown function		PMZ_0000099-RA	842	178.74	197.72	154.82	158.09	154.18	147.24	135.57	161.85	196.45	206.64	154.77
Similar to Myosin heavy chain%2C clone 203 (Fragment) (Hydra attenuata)	MYH2	PMZ_0000100-RA	798	7.83	2.94	5.42	1.85	0.42	0.04	8.2	0.84	3.48	1.33	0.71
Similar to COPA: Coatomer subunit alpha (Homo sapiens)	COPA	PMZ_0000101-RA	429	50.47	71.11	44.57	54.23	53.83	55.71	41.07	46.19	52.17	60.16	63.41
Protein of unknown function		PMZ_0000102-RA	716	5.46	0	0.47	0.19	0	0	0.57	0.12	1.06	0.11	0
Protein of unknown function		PMZ_0000103-RA	417	0.39	0.8	0.15	0.08	0	0.55	0.49	0.19	0.53	0.34	0.19
Protein of unknown function		PMZ_0000104-RA	347	0.41	0	0	0	0.11	0.17	0.71	0.47	0.17	0.43	0.15
Similar to Cpb2: Carboxypeptidase B2 (Rattus norvegicus)	Cpb2	PMZ_0000105-RA	264	41.35	57.28	17.59	6.85	15.19	21.63	22.48	35.13	34.19	31.62	18.95
Similar to Fn3krp: Ketosamine-3-kinase (Mus musculus)	Fn3krp	PMZ_0000106-RA	363	0	0	0	0	0	0	0	0	0	0	0
Similar to zgc:113413: Natterin-like protein (Danio rerio)	zgc	PMZ_0000107-RA	942	0	0	0.96	0.14	0	0	0.5	0	0	0	0
Protein of unknown function		PMZ_0000108-RA	500	7.5	0.05	0.53	0.07	0.16	0.08	0.55	0.24	0	0	0.05
Protein of unknown function		PMZ_0000109-RA	423	0.73	0	0	0	0	0.03	0.08	0	0	0	0
Protein of unknown function		PMZ_0000110-RA	45	1.88	0	0	0	0	0	0	0	0	0	0
Similar to Trim14: Tripartite motif-containing protein 14 (Mus musculus)	Trim14	PMZ_0000111-RA	570	1.3	0.73	0.53	0.46	0.74	0.33	1.44	0.46	0.09	0.32	0.31
Similar to PLEC1: Plectin-1 (Homo sapiens)	PLEC1	PMZ_0000112-RA	3528	3.11	3.26	1.43	2.19	2.48	2.55	5.74	2.73	2.66	2.58	2.62
Protein of unknown function		PMZ_0000113-RA	499	3.4	4.52	2.02	4.73	3.58	4.3	4.69	3.49	3.45	3.99	3.59
Similar to Trim62: Tripartite motif-containing protein 62 (Mus musculus)	Trim62	PMZ_0000114-RA	1569	0.76	0.16	0.4	0.42	1.07	0.72	1.29	0.32	0.6	0.31	0.54
Protein of unknown function		PMZ_0000115-RA	172	1.43	0	0	1.09	3.31	0.44	1.05	4.95	0	0	1.82
Similar to CHT1: High-affinity choline transporter 1 (Torpedo marmorata)	CHT1	PMZ_0000116-RA	377	6.75	5.43	2.08	7.38	3.93	8.24	14.3	9.28	8.14	7.19	6.45
Similar to zgc:113413: Natterin-like protein (Danio rerio)	zgc	PMZ_0000117-RA	933	0	0	0	0	0	0	0	0	0	0	0
Protein of unknown function		PMZ_0000118-RA	170	0	0.88	0.99	5.28	1.25	0	0	0.31	0	0	0.81
Similar to zgc:113413: Natterin-like protein (Danio rerio)	zgc	PMZ_0000119-RA	933	0	0	0	0	0	0	0	0	0	0	0
Similar to zgc:113413: Natterin-like protein (Danio rerio)	zgc	PMZ_0000120-RA	942	0.18	0	0	0	0	0	0.37	0.1	0.1	0	0
Protein of unknown function		PMZ_0000121-RA	707	3.59	0	0	0	0	0	0	0.4	0	0.45	0.03
Protein of unknown function		PMZ_0000122-RA	57	0	0	0	0	0	0	0	0	0	0	0
Similar to Dmbt1: Deleted in malignant brain tumors 1 protein (Mus musculus)	Dmbt1	PMZ_0000123-RA	825	0.47	0	0.22	0.04	0.06	0	0.25	0.11	0.06	0.16	0.06
Protein of unknown function		PMZ_0000124-RA	710	6.17	0.36	0	0	0.27	0	1.06	0	0.35	0.31	0
Protein of unknown function		PMZ_0000125-RA	186	220.11	25.2	103.34	24.02	14.28	7.26	111.84	25.27	38.23	35.38	10.37
Similar to ZNF217: Zinc finger protein 217 (Homo sapiens)	ZNF217	PMZ_0000126-RA	975	19.9	2.39	9.28	1.43	0.93	0.99	13.26	2.3	3.67	2.29	1.05
Protein of unknown function		PMZ_0000127-RA	594	16.5	0.73	3.61	0.28	0.45	0.09	6.29	1.04	2.06	1.28	0.37
Protein of unknown function		PMZ_0000128-RA	130	0.28	0	0	0.44	0.44	0	0.36	0	0.69	0	0
Protein of unknown function		PMZ_0000129-RA	219	20.93	1.56	13.05	10.22	2.23	5.85	16.62	5.53	7.4	5.04	5.1
Protein of unknown function		PMZ_0000130-RA	784	13.77	1.58	3.72	0.25	0.46	0.17	5.87	0.7	0.96	0.79	0.18
Protein of unknown function		PMZ_0000131-RA	870	3.48	1.53	3.95	2.23	6.72	4.83	6.38	5.79	5.73	4.26	0.95
Similar to hspb11: Heat shock protein beta-11 (Danio rerio)	hspb11	PMZ_0000132-RA	659	13	2.32	7.85	1.68	1.74	1.9	7.72	2.99	3.65	3.12	0.98
Similar to hspb11: Heat shock protein beta-11 (Danio rerio)	hspb11	PMZ_0000133-RA	615	4.63	2.99	5.58	9.09	5.8	3.83	5.32	3.92	4.82	5.04	2.37
Similar to Bcdin3d: Probable methyltransferase BCDIN3D (Mus musculus)	Bcdin3d	PMZ_0000134-RA	696	39.53	40.9	49.99	16.86	29.32	26.86	27.07	31.88	31.68	49.44	21.79
Similar to hspb11: Heat shock protein beta-11 (Danio rerio)	hspb11	PMZ_0000135-RA	654	0	1.39	0	0.01	0	0	0	0	0	0	1.86
Similar to hspb11: Heat shock protein beta-11 (Danio rerio)	hspb11	PMZ_0000136-RA	615	3.6	0.86	1.81	0.67	0	0	0	0	0	0.55	0.14
Similar to hspb11: Heat shock protein beta-11 (Danio rerio)	hspb11	PMZ_0000137-RA	648	2.08	0.84	2.61	4.44	5.38	3.08	4.64	2.05	1.9	1.74	1.1
Similar to hspb11: Heat shock protein beta-11 (Danio rerio)	hspb11	PMZ_0000138-RA	480	3.93	2.07	2.94	2.99	2.56	2.33	3.57	0.78	2.55	1.55	0.18
Protein of unknown function		PMZ_0000139-RA	258	45.6	13.6	14.94	13.72	9.96	9.3	19.58	13.12	18.04	8.97	8.69
Protein of unknown function		PMZ_0000140-RA	130	680.53	26.48	115.57	13.1	11.98	7.56	153.4	22.92	35.73	10.66	7.05
Protein of unknown function		PMZ_0000141-RA	574	6.69	0.81	2.09	0.52	0.19	0.06	3.77	0.5	0.93	0.55	0.09
Similar to ZNF217: Zinc finger protein 217 (Homo sapiens)	ZNF217	PMZ_0000142-RA	831	38.31	8.48	21.08	4.81	3.49	3.54	28.94	7.05	8.5	6.18	2.46
Protein of unknown function		PMZ_0000143-RA	255	1.57	0	0	0	0	0	0.61	0	0	0	0
Similar to Akr1b8: Aldose reductase-related protein 2 (Mus musculus)	Akr1b8	PMZ_0000144-RA	663	30.72	16.3	22.28	21.49	16.87	20.28	29.86	27.88	22.59	21.2	18.32
Similar to AKR1B1: Aldose reductase (Oryctolagus cuniculus)	AKR1B1	PMZ_0000145-RA	222	30.29	35.18	16.04	21.41	28.31	23.77	25.22	27.22	16.95	15.51	18.84
Protein of unknown function		PMZ_0000146-RA	1245	38.69	2.1	5.11	7.32	3.83	2.73	7.8	2.43	3.18	2.26	4.22
Similar to ZNF219: Zinc finger protein 219 (Homo sapiens)	ZNF219	PMZ_0000147-RA	350	103.25	5.47	35.63	4.4	4.56	1.12	45.1	8.45	13.46	8.43	3.29
Similar to Uncharacterized protein C18orf54 homolog (Mus musculus)	C18orf54	PMZ_0000148-RA	867	23.96	1.31	8.46	0.99	1.03	0.22	9.5	0.98	1.75	1.89	0.6
Similar to Fn3krp: Ketosamine-3-kinase (Mus musculus)	Fn3krp	PMZ_0000149-RA	570	108.99	12.97	19.43	5.91	3.86	1.5	18.71	5.78	5.75	3.41	3.14
Protein of unknown function		PMZ_0000150-RA	442	0	0	0	0	0	0	0	0	0	0	0
Similar to ANO6: Anoctamin-6 (Homo sapiens)	ANO6	PMZ_0000151-RA	1175	0.37	0	0.14	0.11	0	0	0	0	0	0	0
Protein of unknown function		PMZ_0000152-RA	338	23.71	4.41	5.9	0	0.37	0.42	11.09	1.13	3.01	1.63	0.7
Protein of unknown function		PMZ_0000153-RA	214	0.73	0	0	0	2.52	0.54	0	0	0	0.92	0
Protein of unknown function		PMZ_0000154-RA	401	14.79	0.32	3.42	0.09	0.46	0.31	2.84	0.21	0.61	0.43	0.06
Similar to ANO6: Anoctamin-6 (Homo sapiens)	ANO6	PMZ_0000155-RA	882	5.2	0.09	0.76	0.08	0.15	0.05	1.24	0.32	0.37	0.17	0
Protein of unknown function		PMZ_0000156-RA	1025	0.56	0.18	0.13	0	0	0	0	0	0.24	0.07	0.03
Similar to ANO5: Anoctamin-5 (Homo sapiens)	ANO5	PMZ_0000157-RA	1102	6.4	0.15	1.42	0.14	0	0.09	1	0.18	0	0.12	0.11
Protein of unknown function		PMZ_0000158-RA	441	5.65	1.16	1.11	3.28	1.55	1.06	1.54	0.19	1.41	0.86	1.6
Similar to FIBH: Fibroin heavy chain (Bombyx mori)	FIBH	PMZ_0000159-RA	954	126.82	3.74	21.23	1.45	1.14	0.52	24.73	3.76	4.49	2.56	0.99
Protein of unknown function		PMZ_0000160-RA	417	0.6	0	0	0	0	0.06	0	0	0	0.45	0.07
Similar to ANO6: Anoctamin-6 (Homo sapiens)	ANO6	PMZ_0000161-RA	531	6.91	1.31	2.79	0.19	0	0.31	4.09	0.54	1.95	0.57	0
Protein of unknown function		PMZ_0000162-RA	152	5.6	0	4.25	4.22	0.65	1.16	6.44	5.99	4.68	5.27	4.24
Similar to ANO6: Anoctamin-6 (Homo sapiens)	ANO6	PMZ_0000163-RA	1860	15.16	1.33	5.24	0.62	0.38	0.23	6.08	1.08	1.4	1.24	0.52
Protein of unknown function		PMZ_0000164-RA	189	2.01	0	0	0	0	0	1.15	0.53	0.38	0	0.17
Similar to ANO5: Anoctamin-5 (Homo sapiens)	ANO5	PMZ_0000165-RA	1377	1.7	0.69	1.05	0.37	0.14	0.21	0.85	0.36	0.71	0.27	0.23
Similar to hsp30: Heat shock protein 30 (Oncorhynchus tschawytscha)	hsp30	PMZ_0000166-RA	420	0.73	0	0	0.11	0	0	0	0.14	0	0	0
Similar to hspb11: Heat shock protein beta-11 (Danio rerio)	hspb11	PMZ_0000167-RA	609	0.22	0	0.47	0	0	0.07	0.05	1.14	0	0	0
Similar to hspb11: Heat shock protein beta-11 (Danio rerio)	hspb11	PMZ_0000168-RA	501	19.04	0	8.45	2.03	6.95	19.41	32.16	22.13	0	6.58	0
Protein of unknown function		PMZ_0000169-RA	591	5520.71	657.4	1744.64	310.92	155.2	76.84	2225.28	1197.79	834.07	719.19	341.51
Protein of unknown function		PMZ_0000170-RA	120	8.01	0	0	0.52	0	0.42	1.74	0.58	0.84	0	0
Protein of unknown function		PMZ_0000171-RA	368	18.63	0.93	7.53	0.4	0.5	0.24	8.11	1.65	1.71	1.07	0.93
Protein of unknown function		PMZ_0000172-RA	388	13.7	0.76	5.49	0	0.36	0	2.2	0.41	3.08	0.5	0
Similar to ANO6: Anoctamin-6 (Homo sapiens)	ANO6	PMZ_0000173-RA	693	0.31	0.17	0.22	0	0.21	0	0.66	0.33	0	0	0
Protein of unknown function		PMZ_0000174-RA	546	10.43	0.43	3.01	0.07	0.27	0.17	2.38	0.29	1.06	0	0.05
Protein of unknown function		PMZ_0000175-RA	508	2.16	0.27	0.25	0.28	0	0	1.21	0	0.47	0.22	0
Similar to DGAT1: Diacylglycerol O-acyltransferase 1 (Homo sapiens)	DGAT1	PMZ_0000176-RA	2364	16.67	16.52	14.99	15.01	11.88	11.7	20.21	12.93	16.37	14.89	14.67
Protein of unknown function		PMZ_0000177-RA	398	4.83	0.53	4.4	1.36	0.54	0.71	1.81	0.4	0.69	1.78	2.29
Protein of unknown function		PMZ_0000178-RA	5089	38.22	45.48	32.13	44.96	26.42	24.09	48.04	33.22	35.15	36.47	49.75
Protein of unknown function		PMZ_0000179-RA	120	13.11	19.51	24.34	18.51	13.01	7.93	13.35	8.06	14.63	11.09	23.3
Protein of unknown function		PMZ_0000180-RA	507	1.09	0	0.51	0	0	0	0.28	0.11	0.2	0	0
Protein of unknown function		PMZ_0000181-RA	228	57.87	10.93	32.95	12.61	12.67	12.71	39.43	20.29	18.32	11.42	9.07
Protein of unknown function		PMZ_0000182-RA	735	47.02	16.08	29.18	13.43	8.86	8.39	31.56	21.84	14.19	14.67	10.78
Protein of unknown function		PMZ_0000183-RA	511	16.03	0.49	1.8	0.04	0.56	0.6	5.9	0.95	1.61	0.46	0.4
Similar to PIP4K2A: Phosphatidylinositol-5-phosphate 4-kinase type-2 alpha (Gallus gallus)	PIP4K2A	PMZ_0000184-RA	168	19.96	20.54	20.07	17.98	16.01	16.28	20.18	24.38	18.76	14.48	14.95
Similar to Tnfaip6: Tumor necrosis factor-inducible gene 6 protein (Mus musculus)	Tnfaip6	PMZ_0000185-RA	1439	3.87	3.31	6	2.38	2.8	4	2.91	2.18	4.77	4.54	2.19
Similar to NEB: Nebulin (Homo sapiens)	NEB	PMZ_0000186-RA	2384	2.18	2.84	0.49	1.35	0.3	0.74	1.89	3.29	0.74	0.96	0.73
Similar to NEB: Nebulin (Homo sapiens)	NEB	PMZ_0000187-RA	1983	3.11	2.43	0.91	2.38	1.04	1.27	2.96	5.48	0.99	1.13	1.01
Protein of unknown function		PMZ_0000188-RA	618	0.21	0.17	0.58	0.22	0.11	0.18	0.21	0.3	0.09	0.08	0.16
Similar to NEB: Nebulin (Homo sapiens)	NEB	PMZ_0000189-RA	9066	3.96	2.97	0.84	2.65	0.98	1.67	3.18	6.38	1.53	1.22	0.93
Similar to Rims1: Regulating synaptic membrane exocytosis protein 1 (Rattus norvegicus)	Rims1	PMZ_0000190-RA	462	8.91	5.22	9.17	4.97	3.8	4.94	7.94	5.72	7.48	8.2	4.13
Protein of unknown function		PMZ_0000191-RA	3072	91.94	56.91	107.19	119.3	78.75	66.78	62.28	77.98	76.69	84.88	84.28
Protein of unknown function		PMZ_0000192-RA	1533	0.09	0.06	0.15	0.12	0.08	0.07	0.18	0.64	0	0.08	0.06
Similar to Myom1: Myomesin-1 (Mus musculus)	Myom1	PMZ_0000193-RA	225	0.36	0	0	0.18	0.19	0.3	0.53	1.44	0	0.5	0.14
Similar to NEB: Nebulin (Homo sapiens)	NEB	PMZ_0000194-RA	1593	1.88	2.11	0.5	1.28	0.46	0.91	1.47	2.62	0.81	0.82	0.39
Similar to NEB: Nebulin (Homo sapiens)	NEB	PMZ_0000195-RA	1168	2.37	1.73	0.59	1.36	0.94	1.28	2.53	4.78	0.86	0.95	1.22
Similar to Histidine-rich protein PFHRP-II (Plasmodium falciparum)	pfHRP-II	PMZ_0000196-RA	645	317.62	75.42	216.12	112.93	130.97	123.74	248.19	161.26	202.73	239.04	103.25
		PMZ_0000196-RB	742	38.19	6.3	32.41	13.76	23.26	22.26	35.53	25.25	35.35	35.51	18.58
Similar to NEB: Nebulin (Homo sapiens)	NEB	PMZ_0000197-RA	615	3.04	2.23	1.49	0.98	1.76	1.77	2.74	2.13	1.62	1.84	1.36
Similar to MYOM2: Myomesin-2 (Homo sapiens)	MYOM2	PMZ_0000198-RA	552	0.4	0	0.45	0.31	0	0.4	1.18	0.55	0.29	0.08	0.41
Similar to NEB: Nebulin (Homo sapiens)	NEB	PMZ_0000199-RA	942	2.64	2.16	1.18	2.06	1.11	1.55	2.79	3.47	1.24	1.1	0.68
Similar to Myom1: Myomesin-1 (Mus musculus)	Myom1	PMZ_0000200-RA	395	1.36	0.57	0	0.27	0	0.37	1.04	0.4	0.71	0.73	0.6
Similar to MYOM1: Myomesin-1 (Homo sapiens)	MYOM1	PMZ_0000201-RA	357	0.67	1.93	0.93	0.51	0.93	1.49	0.49	1.59	1.93	1.23	1.42
Similar to NEB: Nebulin (Homo sapiens)	NEB	PMZ_0000202-RA	1995	2.38	2.66	1.19	1.54	1.65	1.21	2.99	3.89	1.77	1.36	1.27
Protein of unknown function		PMZ_0000203-RA	418	4.26	3.47	4.46	4.99	2.31	2.67	4.06	4.44	4.93	4.66	4.34
Similar to sgk1-A: Serine/threonine-protein kinase Sgk1-A (Xenopus laevis)	sgk1-A	PMZ_0000204-RA	1176	3.02	13.91	4.19	2.02	2.7	4.43	5.93	2.94	3.35	13.51	3.54
Similar to plxdc2: Plexin domain-containing protein 2 (Xenopus laevis)	plxdc2	PMZ_0000205-RA	462	2.83	3.82	3.14	2.32	1.9	1.68	3.47	2.05	2.58	5.07	2.1
Similar to EYA1: Eyes absent homolog 1 (Fragment) (Gallus gallus)	EYA1	PMZ_0000206-RA	462	2.29	2.12	4.93	1.66	0.85	1.1	1.46	1.67	1.39	3.23	1.61
Similar to cycs: Cytochrome c%2C somatic (Xenopus tropicalis)	cycs	PMZ_0000207-RA	3096	59.4	60.74	36.14	168.63	88.24	96.93	106.91	103.02	80.75	62.32	72.24
Similar to PLA2G4F: Cytosolic phospholipase A2 zeta (Homo sapiens)	PLA2G4F	PMZ_0000208-RA	621	1.44	1.69	1.13	1.8	0.82	1.54	1.31	1.46	1.78	1.22	0.75
Protein of unknown function		PMZ_0000209-RA	1222	10.87	7.92	163.65	10.42	7.96	7.49	13.34	9.14	9.47	102.98	8.13
Similar to UBE2T: Ubiquitin-conjugating enzyme E2 T (Bos taurus)	UBE2T	PMZ_0000210-RA	840	9.28	10.31	7.22	7.46	8.08	8	8.21	11.66	8.79	13.25	9.16
Similar to Eya1: Eyes absent homolog 1 (Mus musculus)	Eya1	PMZ_0000211-RA	672	1.07	2.02	2.26	0.69	0.57	0.72	0.66	0.44	0.7	1.73	0.83
Similar to FN1: Fibronectin (Fragments) (Gallus gallus)	FN1	PMZ_0000212-RA	3015	14.08	10.46	9.48	16.95	22.68	115.78	81.29	40.4	16.9	15.61	11.52
Similar to FN1: Fibronectin (Homo sapiens)	FN1	PMZ_0000213-RA	2076	19.02	15.24	9.35	20.72	32.85	134.66	94.22	48.36	21.74	19.91	12.16
Protein of unknown function		PMZ_0000214-RA	216	0	0	0	0	0	0	0	0	0	0	0
Similar to FN1: Fibronectin (Fragments) (Gallus gallus)	FN1	PMZ_0000215-RA	768	43.51	23.77	21.4	58.2	57.64	314.88	240.93	141.9	42.88	49.52	37.03
Similar to FN1: Fibronectin (Homo sapiens)	FN1	PMZ_0000216-RA	489	7.29	4.87	4.23	12.66	17.1	57.54	42.09	22.69	10.08	8.15	5.63
Similar to FN1: Fibronectin (Fragments) (Gallus gallus)	FN1	PMZ_0000217-RA	627	6.27	8.23	4.74	9.5	11.25	53.69	39.93	21.22	9.36	9.16	7.01
Protein of unknown function		PMZ_0000218-RA	3441	5.67	2.63	3.96	3.36	2.34	4.64	6.71	4.15	2.96	3.15	2.43
Similar to Fibronectin (Fragment) (Pleurodeles waltlii)	FN1	PMZ_0000219-RA	4761	22.31	14.2	11.6	25.92	35.18	166.38	125.03	68.74	25.24	26.47	18.25
Similar to HBS1L: HBS1-like protein (Bos taurus)	HBS1L	PMZ_0000220-RA	2646	151.38	179.69	152.72	155.89	164.57	154.54	125.3	193.95	219.53	221.27	147.1
Similar to fn1: Fibronectin (Xenopus laevis)	fn1	PMZ_0000221-RA	936	17.96	13.59	13.18	26.03	32.78	145.65	104.74	55.7	22.08	19.96	15.28
Similar to HBS1L: HBS1-like protein (Homo sapiens)	HBS1L	PMZ_0000222-RA	594	330.01	244.92	452.39	337.86	377.1	377.85	305.88	377.62	497.92	487.13	317.11
Similar to Fn1: Fibronectin (Mus musculus)	Fn1	PMZ_0000223-RA	772	30.76	41.62	15.48	28.1	51.81	240.85	170.35	86.47	34.52	38.62	17.58
Similar to fn1: Fibronectin (Xenopus laevis)	fn1	PMZ_0000224-RA	714	19.76	21.86	13.6	26.88	30.01	149.39	107.88	54.47	19.78	24.96	25.11
Similar to FN1: Fibronectin (Bos taurus)	FN1	PMZ_0000225-RA	572	18.81	12.18	16.72	17.94	32.03	156.45	124.61	47.83	22.25	29.65	20.76
Protein of unknown function		PMZ_0000226-RA	462	45.34	17.57	23.7	8.59	5.12	1.07	24.08	13	9.89	13.04	3.07
Protein of unknown function		PMZ_0000227-RA	293	15.15	20.79	18.67	15.37	15.77	14.16	13.21	9.17	15.61	13.7	11.3
Protein of unknown function		PMZ_0000228-RA	153	13.14	41.93	10.78	20.5	18.43	14.25	7.14	13.71	14.55	15.65	9.17
Similar to MCPH1: Microcephalin (Hylobates lar)	MCPH1	PMZ_0000229-RA	358	5.54	4.56	4.25	8.47	4.84	4.97	4.37	4.46	4.17	5.88	4.56
Similar to BAI1: Brain-specific angiogenesis inhibitor 1 (Homo sapiens)	BAI1	PMZ_0000230-RA	2673	9.52	8.57	20.04	4.77	5.54	6.25	8.22	7.75	8.23	17	7.67
Similar to ANGPT2: Angiopoietin-2 (Sus scrofa)	ANGPT2	PMZ_0000231-RA	2058	19.81	19.59	23.97	12.18	11.63	15.71	23.8	32.01	23.27	29.82	20.25
Similar to Bai1: Brain-specific angiogenesis inhibitor 1 (Mus musculus)	Bai1	PMZ_0000232-RA	778	17.93	20.77	41.32	8.02	11.95	11.48	16.11	17.38	14.32	34.54	11.72
Protein of unknown function		PMZ_0000233-RA	321	2.2	1.83	2.32	2.09	1.46	1.08	1.11	1.69	1.65	2.13	0.83
Similar to AGPAT5: 1-acyl-sn-glycerol-3-phosphate acyltransferase epsilon (Homo sapiens)	AGPAT5	PMZ_0000234-RA	1948	20.86	16.63	12.92	26.86	23.16	22.21	30.39	21.12	21.97	18.19	15.4
Protein of unknown function		PMZ_0000235-RA	233	7.05	10.53	21.72	18.98	6.21	11.25	24.29	13.18	13.86	12.15	10.81
Similar to BAI3: Brain-specific angiogenesis inhibitor 3 (Homo sapiens)	BAI3	PMZ_0000236-RA	551	39.11	56.72	61.84	31.7	21.28	20.51	29.74	31.91	39.04	71.1	39.59
Similar to rspo2: R-spondin-2 (Xenopus tropicalis)	rspo2	PMZ_0000237-RA	2281	7.4	11.26	9.97	8.29	4.21	4.72	9.06	10.03	5.3	5.73	4.87
Similar to PLK4: Serine/threonine-protein kinase PLK4 (Homo sapiens)	PLK4	PMZ_0000238-RA	435	1.69	0.51	2.05	0.97	0.49	0.33	0.7	1.08	1.15	1.41	0.71
Similar to SIAE: Sialate O-acetylesterase (Pongo abelii)	SIAE	PMZ_0000239-RA	732	0.82	0.71	0.56	0.49	0.87	0.25	1.51	0.15	0.91	0.54	0.43
Similar to Plk4: Serine/threonine-protein kinase PLK4 (Mus musculus)	Plk4	PMZ_0000240-RA	204	2.97	0	6.12	1.27	0	1.37	1.62	1.42	1	3.13	1.01
Protein of unknown function		PMZ_0000241-RA	104	0.46	4.47	2.59	1.43	1.39	1.13	0.69	0	1.1	0.82	0
Similar to 71: Glycoprotein X (Equine herpesvirus 1 (strain V592))	71	PMZ_0000242-RA	975	1.06	0	0.44	0.2	0.14	0.04	0.4	0	0.08	0.09	0.06
Protein of unknown function		PMZ_0000243-RA	874	21.02	17.44	34.65	14.82	12.07	11.64	23.23	15.2	19.76	29.07	17.21
Similar to BAI3: Brain-specific angiogenesis inhibitor 3 (Homo sapiens)	BAI3	PMZ_0000244-RA	1101	35.44	43.45	69.45	19.27	19.29	20.79	34.48	25.45	25.84	57.49	37.06
Protein of unknown function		PMZ_0000245-RA	117	1.49	0	0	0.54	0.18	0.91	1.59	0.61	0	0.72	0.55
Similar to Tbccd1: TBCC domain-containing protein 1 (Rattus norvegicus)	Tbccd1	PMZ_0000246-RA	1169	2.56	3.69	2.47	1.09	2.45	3.25	4.09	3.98	3.13	2.23	0.56
Similar to Fam107b: Protein FAM107B (Rattus norvegicus)	Fam107b	PMZ_0000247-RA	911	2.16	0.67	0.97	1.97	1.33	1.7	2.69	1.62	0.34	2	2.27
Similar to FRMD4A: FERM domain-containing protein 4A (Homo sapiens)	FRMD4A	PMZ_0000248-RA	1809	4.62	6.53	7.99	4.11	3.9	4.59	5.05	3.87	3.37	5.8	3.74
Protein of unknown function		PMZ_0000249-RA	349	6.44	8.6	6.33	5.27	3.8	4.33	5.04	3.63	2.81	4.22	4.01
Similar to HSPA14: Heat shock 70 kDa protein 14 (Bos taurus)	HSPA14	PMZ_0000250-RA	396	0.52	0	11.36	1.77	1.15	0.52	0.48	0.2	1.13	0.54	0.69
Similar to HSPA14: Heat shock 70 kDa protein 14 (Homo sapiens)	HSPA14	PMZ_0000251-RA	413	0	58.86	18.74	51.52	32.32	8.47	2.22	4.55	15.44	4.53	9.18
Similar to HSPA14: Heat shock 70 kDa protein 14 (Homo sapiens)	HSPA14	PMZ_0000252-RA	2581	61.8	95.96	69.04	127.23	69.4	57.82	38.67	59.17	70.9	78	50.69
Similar to CELA2B: Chymotrypsin-like elastase family member 2B (Homo sapiens)	CELA2B	PMZ_0000253-RA	367	18.94	14.44	3.59	7.24	26.96	12.92	15.67	15.93	28.43	8.61	27.94
Similar to suv39h1: Histone-lysine N-methyltransferase SUV39H1 (Xenopus laevis)	suv39h1	PMZ_0000254-RA	1371	14.77	20.33	22.3	21.17	19.48	14.4	13.65	14.47	15.96	17.67	19.1
Protein of unknown function		PMZ_0000255-RA	612	18.82	5.87	11.78	9.73	8.17	10.02	12.64	12.62	10.55	12.3	10.61
Similar to MEIG1: Meiosis expressed gene 1 protein homolog (Homo sapiens)	MEIG1	PMZ_0000256-RA	508	33.62	16.61	68.7	40.17	64.86	68.98	48.05	68.84	46.63	54	45.84
Similar to UPF0577 protein KIAA1324-like homolog (Mus musculus)	UPF0577	PMZ_0000257-RA	2926	1.63	1.13	1.34	0.97	2.6	3.11	2.68	2.34	1.61	1.38	1.26
Similar to SEMA3D: Semaphorin-3D (Gallus gallus)	SEMA3D	PMZ_0000258-RA	845	2.82	0.24	2.73	0.46	0.85	1.18	1.51	1.35	0.67	2.17	1.32
Protein of unknown function		PMZ_0000259-RA	586	2.49	0.18	2.72	0.63	0.58	1.86	2.61	1.73	1.54	2.47	0.93
Similar to sema3aa: Semaphorin-3aa (Danio rerio)	sema3aa	PMZ_0000260-RA	478	2.61	0.23	2.1	0.29	0.22	1.41	2.01	1.37	0.34	3.11	1.86
Similar to SEMA3D: Semaphorin-3D (Gallus gallus)	SEMA3D	PMZ_0000261-RA	345	1.98	0.67	0.77	0.43	0.41	0.86	1.22	0.59	1.84	2.86	2.1
Similar to Grm3: Metabotropic glutamate receptor 3 (Rattus norvegicus)	Grm3	PMZ_0000262-RA	2737	32.66	25.18	56.69	22.51	23.85	18.18	18.22	23.74	34.1	59.72	27.38
Protein of unknown function		PMZ_0000263-RA	246	0	0	0	0	0	0	0	0	0	0	0
Similar to SEMA3C: Semaphorin-3C (Homo sapiens)	SEMA3C	PMZ_0000264-RA	2450	2.28	0.6	6.51	3.26	8.6	5.56	4.09	6.55	7.84	6.03	3.62
Protein of unknown function		PMZ_0000265-RA	181	0.01	0	1.38	0	0	0	0	0.85	0	0.34	0.74
Similar to CDH29: Cadherin-like protein 29 (Homo sapiens)	CDH29	PMZ_0000266-RA	473	0.86	0.23	0.93	0.29	0.81	0.77	0.63	0	0.46	0.3	0.43
Similar to Cdh23: Cadherin-23 (Rattus norvegicus)	Cdh23	PMZ_0000267-RA	1353	0.76	0.15	0.81	0.33	0.19	0.13	0.65	0.39	0.38	0.72	0.14
Protein of unknown function		PMZ_0000268-RA	77	0	0	0	0	0	0	0	0	0	0	0
Protein of unknown function		PMZ_0000269-RA	177	1.02	0	0.47	0	0	0	0	0.29	0	0	0
Similar to Mst1: Hepatocyte growth factor-like protein (Mus musculus)	Mst1	PMZ_0000270-RA	1777	0.45	0.33	0.95	0.26	0.37	0.5	1.16	0.86	1.08	1.15	0.54
Protein of unknown function		PMZ_0000271-RA	672	0.68	0.16	0.9	0.1	0.35	0.52	0.38	0.72	0.62	0.33	0.11
Similar to Plg: Plasminogen (Mus musculus)	Plg	PMZ_0000272-RA	236	0.34	0	0.31	0.17	0.7	0.28	1.49	0.39	0.82	0.46	0.13
Protein of unknown function		PMZ_0000273-RA	564	1.33	0.57	0.11	0.06	0.06	0.1	0.4	0	0	0	0
Protein of unknown function		PMZ_0000274-RA	135	16.36	76.46	50.95	42.39	19.9	18.59	19.37	27.56	18.11	32.85	36.19
Similar to CACNA2D1: Voltage-dependent calcium channel subunit alpha-2/delta-1 (Homo sapiens)	CACNA2D1	PMZ_0000275-RA	515	50.79	71.96	72.92	49.34	34.96	28.88	36.92	43.14	41.67	60.04	40.99
Similar to Cacna2d1: Voltage-dependent calcium channel subunit alpha-2/delta-1 (Rattus norvegicus)	Cacna2d1	PMZ_0000276-RA	1537	30.93	24.59	33.99	26.75	17.76	21.32	38.57	26.54	27.46	34.4	26.48
Similar to Bsn: Protein bassoon (Mus musculus)	Bsn	PMZ_0000277-RA	2209	5.79	13.94	6.54	7.17	3.84	4.69	8.31	6.43	4.76	4.68	5.8
Similar to PCLO: Protein piccolo (Fragment) (Gallus gallus)	PCLO	PMZ_0000278-RA	288	5.13	4.65	7.51	3.86	2.42	3.88	9.96	4.46	6.5	4.47	4.68
Similar to PCLO: Protein piccolo (Fragment) (Gallus gallus)	PCLO	PMZ_0000279-RA	692	9.72	21.72	11.12	11.57	7.44	6.86	11.65	9.61	13.04	9.34	7.95
Similar to RHOC: Rho-related GTP-binding protein RhoC (Gallus gallus)	RHOC	PMZ_0000280-RA	1801	144.8	190.65	251.9	302.71	238.1	275.67	251.55	249.46	269.62	291.37	270.59
Similar to Mon2: Protein MON2 homolog (Mus musculus)	Mon2	PMZ_0000281-RA	3987	8.81	7.32	11.33	10.93	6.73	7.55	11.09	8.8	6.86	10.81	11.53
Similar to Usp15: Ubiquitin carboxyl-terminal hydrolase 15 (Mus musculus)	Usp15	PMZ_0000282-RA	5770	22.57	48.39	41.87	46.01	34.66	31.97	30.1	27.14	35.01	46.14	33.32
Similar to GNAI1: Guanine nucleotide-binding protein G(i)%2C alpha-1 subunit (Bos taurus)	GNAI1	PMZ_0000283-RA	381	39.88	71.32	18	39.59	23.01	32.49	63.24	35.7	40.77	34.35	108.54
Similar to gnai3: Guanine nucleotide-binding protein G(k) subunit alpha (Fragment) (Xenopus laevis)	gnai3	PMZ_0000284-RA	422	60.48	47.48	21.97	50.67	28.71	43.58	96.57	60.17	45.28	43.21	135.97
Protein of unknown function		PMZ_0000285-RA	1860	0.25	0.3	3.71	0.42	0.17	0.22	0.42	0.45	0.21	3.27	0.32
Similar to GNAT1: Guanine nucleotide-binding protein G(t) subunit alpha-1 (Bos taurus)	GNAT1	PMZ_0000286-RA	366	6.18	8.01	8.83	5.55	3.25	3	7.36	4.67	4.73	9.18	6.16
Similar to PTPN12: Tyrosine-protein phosphatase non-receptor type 12 (Homo sapiens)	PTPN12	PMZ_0000287-RA	529	4.77	5.08	7.97	4.77	3.71	4.39	6.87	4.1	1.12	5.63	5.94
Similar to PTPN12: Tyrosine-protein phosphatase non-receptor type 12 (Homo sapiens)	PTPN12	PMZ_0000288-RA	2208	6.7	9.92	6.79	6.93	7.09	11.26	10.37	6.91	7.55	9.01	5.06
Similar to RSBN1: Round spermatid basic protein 1 (Homo sapiens)	RSBN1	PMZ_0000289-RA	2430	12.13	15.18	17.16	13.3	10.19	11.95	11.52	12.24	12.84	15.29	17.85
Protein of unknown function		PMZ_0000290-RA	388	8.03	11.07	10.01	8.03	5.22	6.38	9.04	7.22	5.22	7.3	5.66
Similar to Tmem60: Transmembrane protein 60 (Mus musculus)	Tmem60	PMZ_0000291-RA	393	7.02	4.88	5.78	3.36	2.48	2.43	3.66	3.76	2.58	3.91	2.73
Protein of unknown function		PMZ_0000292-RA	207	7.72	15.68	13.54	13.46	9.53	7.55	4.11	9.02	7.51	6.13	13.07
Similar to LAMB1: Laminin subunit beta-1 (Fragment) (Gallus gallus)	LAMB1	PMZ_0000293-RA	327	3.19	3.53	2.42	2.43	0.51	3.11	5.21	5.45	3.94	4.39	2.74
Protein of unknown function		PMZ_0000294-RA	644	50.16	60.66	52.51	36.81	34.01	41.26	56.14	65.02	60.46	68.97	80.26
Similar to PHTF2: Putative homeodomain transcription factor 2 (Gallus gallus)	PHTF2	PMZ_0000295-RA	1755	77.24	42.16	62.11	26.96	45.02	53.92	68.53	80.32	73.89	73.21	66.58
Similar to NLRP3: NACHT%2C LRR and PYD domains-containing protein 3 (Homo sapiens)	NLRP3	PMZ_0000296-RA	2415	11.79	4.08	4.13	3.13	2.43	3.05	5.32	3.6	3.19	3.09	3.22
Protein of unknown function		PMZ_0000297-RA	639	2.53	1.48	1.23	1.52	1.33	1.61	2.09	1.17	1.49	0.77	1.05
Protein of unknown function		PMZ_0000298-RA	534	13.35	2.5	4.94	2.72	2.66	3.54	5.45	3.56	4.74	3.56	2.22
Protein of unknown function		PMZ_0000299-RA	174	1.68	0.85	0	1.33	0.28	1.65	1.68	1.2	1.71	0	0.52
Protein of unknown function		PMZ_0000300-RA	217	312.67	139.66	191.24	163.94	138.56	153.84	249.56	172.72	185.42	204.12	164.07
Protein of unknown function		PMZ_0000301-RA	690	5.98	2.66	3.33	2.84	2.31	3.67	5.16	4.04	4.06	3.26	2.09
Similar to BAT2: Large proline-rich protein BAT2 (Homo sapiens)	BAT2	PMZ_0000302-RA	544	20.96	19.71	20.61	34.92	24.8	35.46	47.05	31.96	19.2	27.64	24.29
Similar to Bat2: Large proline-rich protein BAT2 (Mus musculus)	Bat2	PMZ_0000303-RA	886	21.95	31.95	35.31	46.81	28.99	28.97	39.52	26	26.35	29.78	26.37
Similar to DYRK4: Dual specificity tyrosine-phosphorylation-regulated kinase 4 (Homo sapiens)	DYRK4	PMZ_0000304-RA	600	0.73	0.18	0.41	0.62	0.74	0.54	0.21	0.19	0.26	0.53	0.08
Similar to ppk5: Serine/threonine-protein kinase ppk5 (Schizosaccharomyces pombe)	ppk5	PMZ_0000305-RA	564	0.67	0.76	0.32	0.06	0.38	0.05	0.06	0.13	0.09	0.16	0.22
Protein of unknown function		PMZ_0000306-RA	675	29.84	0	2.29	0.29	0.29	0.22	4.55	2.51	1.67	0.47	0.38
Protein of unknown function		PMZ_0000307-RA	1077	14.21	0.92	1.91	0.71	0.34	0.12	1.51	1.23	0.63	0.44	0.31
Similar to Rnh1: Ribonuclease inhibitor (Mus musculus)	Rnh1	PMZ_0000308-RA	1525	2.91	2.31	2.4	1.41	1.1	1.18	2.4	1.16	1.24	1.29	1.92
Protein of unknown function		PMZ_0000309-RA	780	1.23	0.67	0.87	0.06	0.29	0.5	0.93	0.18	1.39	0	0.13
Protein of unknown function		PMZ_0000310-RA	720	5.43	1.59	3.66	0.92	1.07	0.62	6.77	1.03	1.51	1.84	0.67
Protein of unknown function		PMZ_0000311-RA	311	9.52	1.15	2.42	0.43	0.26	0.44	2.59	0.56	1.85	0.97	0.38
Protein of unknown function		PMZ_0000312-RA	151	0	0	0	0	0	0	0	0	0	0	0
Protein of unknown function		PMZ_0000313-RA	1014	18.94	0.74	4.74	0.58	0.55	0.16	5.56	1.27	1.23	0.49	0.1
Protein of unknown function		PMZ_0000314-RA	855	36.73	2.19	6.02	1.19	0.51	0.35	9.65	2.19	2.27	1.47	0.61
Similar to NOD2: Nucleotide-binding oligomerization domain-containing protein 2 (Hylobates lar)	NOD2	PMZ_0000315-RA	511	2.28	1.27	1.6	0.89	1.49	1.8	1.97	3.48	0.95	0.96	1.27
Similar to NLRP3: NACHT%2C LRR and PYD domains-containing protein 3 (Homo sapiens)	NLRP3	PMZ_0000316-RA	1003	11.65	6.22	5.48	4.61	3.39	4.64	9.59	4.89	5.74	6.19	4.49
Similar to NLRP3: NACHT%2C LRR and PYD domains-containing protein 3 (Homo sapiens)	NLRP3	PMZ_0000317-RA	1830	1.18	0.55	0.27	0.39	0.31	0.21	0.6	0.31	0.18	0.49	0.47
Protein of unknown function		PMZ_0000318-RA	212	1919.7	1148.83	1709.12	1896.06	1478.51	1525.51	2875.39	1920.13	2137.01	1451.61	1304.78
Protein of unknown function		PMZ_0000319-RA	718	10.75	1.5	1.28	1.2	0.94	1.11	3.45	1.64	1.11	1.1	2.37
Protein of unknown function		PMZ_0000320-RA	142	0	0	0	0	0	0	0	0	0	0	0
Protein of unknown function		PMZ_0000321-RA	233	13.18	0	4.54	0.34	0.17	0.51	5.4	0.55	0.47	0.9	0.31
Protein of unknown function		PMZ_0000322-RA	123	1.34	0	0	0.49	0.99	0	0.5	0	0	0	0
Protein of unknown function		PMZ_0000323-RA	409	3.85	0	0.12	0	0.28	0	0.24	0.45	0	0	0.13
Protein of unknown function		PMZ_0000324-RA	993	15.01	2.98	2.02	1.54	0.35	0.33	2.4	1.51	0.37	1.07	0.39
Similar to NLRP7: NACHT%2C LRR and PYD domains-containing protein 7 (Homo sapiens)	NLRP7	PMZ_0000325-RA	2077	9.14	4.04	5.17	3.45	3.53	2.78	6.3	3.83	3.42	4.25	4.09
Protein of unknown function		PMZ_0000326-RA	311	6.47	1.53	1.87	0.51	0.64	1.43	2.92	1.67	0.56	0.74	1.37
Protein of unknown function		PMZ_0000327-RA	1152	2.82	0.75	0.99	0.71	0.63	0.95	1.19	0.64	1.13	0.43	0.33
Protein of unknown function		PMZ_0000328-RA	321	0.57	0	1.13	0	0	0.46	0.71	0	0.18	0	0.17
Protein of unknown function		PMZ_0000329-RA	288	1.17	0	0.34	0	0.13	0	0.43	0	0.4	0	0.07
Protein of unknown function		PMZ_0000330-RA	146	0.47	0	0	0	0	0	0.34	0.35	0	0	0
Protein of unknown function		PMZ_0000331-RA	917	17.71	1.59	4.63	0.31	0.37	0.19	5.51	1.39	2.28	0.78	0.24
Protein of unknown function		PMZ_0000332-RA	978	1.37	0.54	0.62	0.52	0.27	0.23	1.03	0.55	0.66	0.54	0.7
Protein of unknown function		PMZ_0000333-RA	72	0	0	0	0	0	0	0	0	0	0	0
Protein of unknown function		PMZ_0000334-RA	144	10.5	4.6	9.96	0.32	0.37	0	4.91	1.63	3.46	0	0.42
Protein of unknown function		PMZ_0000335-RA	529	1.4	0.41	0.59	1.66	0.86	1.35	2.84	1.52	2.44	1.04	1.87
Similar to NLRP3: NACHT%2C LRR and PYD domains-containing protein 3 (Homo sapiens)	NLRP3	PMZ_0000336-RA	2061	3.16	2.32	1.01	6.07	3.77	4.35	4.7	3.44	5.97	2.21	3.88
Protein of unknown function		PMZ_0000337-RA	339	4.79	0.68	1.42	0.33	0.3	0.35	4.87	0.59	1.37	0.35	0.28
Protein of unknown function		PMZ_0000338-RA	741	5.35	0.23	2.36	0.14	0.34	0.06	1.51	0.14	0.51	0.07	0.18
Similar to NLRP3: NACHT%2C LRR and PYD domains-containing protein 3 (Homo sapiens)	NLRP3	PMZ_0000339-RA	1133	5.62	3.15	4.95	2.1	1.15	2.02	4.82	2.16	4.75	1.78	1.82
Similar to Rnh1: Ribonuclease inhibitor (Mus musculus)	Rnh1	PMZ_0000340-RA	1204	3.47	0.29	1.65	0.48	0.28	0.54	1.32	0.92	0.98	0.79	1.21
Similar to DDB_G0274557: Uncharacterized histidine-rich protein DDB0167791 (Dictyostelium discoideum)	DDB_G0274557	PMZ_0000341-RA	459	18.76	2.64	4.14	1.9	1.41	0.49	5.1	2.44	2.39	1.37	0.67
Protein of unknown function		PMZ_0000342-RA	165	4.02	0.92	2.65	6.09	3.82	1.78	2.51	3.25	3.67	3.52	1.71
Protein of unknown function		PMZ_0000343-RA	576	25.39	2.65	6.1	1.27	1.29	1.42	7.48	2.72	2.03	1.92	1.41
Similar to AGP19: Lysine-rich arabinogalactan protein 19 (Arabidopsis thaliana)	AGP19	PMZ_0000344-RA	990	10.76	1.35	3.65	0.58	0.48	0.37	5.83	0.73	1.88	0.52	0.29
Protein of unknown function		PMZ_0000345-RA	1023	4.55	1.84	3.42	2.5	2.08	2.18	5.92	2.46	5.72	3.53	2.74
Similar to NT5DC2: 5'-nucleotidase domain-containing protein 2 (Homo sapiens)	NT5DC2	PMZ_0000346-RA	648	13.06	20.91	27.32	19.48	12.09	18.2	22.02	18.03	14.02	15.62	11.3
Protein of unknown function		PMZ_0000347-RA	214	21.9	1.87	4.47	1.2	0.21	0.48	5.42	1.98	1.72	1.86	0.63
Similar to lce: Low choriolytic enzyme (Oryzias latipes)	lce	PMZ_0000348-RA	1695	0.43	0.58	0.17	0.04	0.04	0	0.16	0.02	0	0.4	0.22
Similar to Ggh: Gamma-glutamyl hydrolase (Mus musculus)	Ggh	PMZ_0000349-RA	473	96.5	48.7	128.23	79.33	52.17	57.03	69.95	57.38	68.26	96.1	123.62
Similar to GGH: Gamma-glutamyl hydrolase (Homo sapiens)	GGH	PMZ_0000350-RA	833	169.04	159.7	119.58	163.81	107.77	99.06	119.76	146.74	165.75	198.77	194.53
Similar to Uncharacterized protein C10orf78 homolog (Mus musculus)	C10orf78	PMZ_0000351-RA	972	2.75	4.07	3.07	3.74	9.99	7.32	7.56	6.28	3.92	4.01	2.6
Similar to ncaph: Condensin complex subunit 2 (Xenopus laevis)	ncaph	PMZ_0000352-RA	2180	3.99	12.33	4.94	11.96	19.18	10.3	6.56	4.5	4.35	3.62	4.18
Similar to COL17A1: Collagen alpha-1(XVII) chain (Mesocricetus auratus)	COL17A1	PMZ_0000353-RA	3064	85.53	116.88	12.11	34.02	85.27	84.38	137.84	77.28	91.14	81.1	175.48
Protein of unknown function		PMZ_0000354-RA	358	4.63	7.06	3.33	2.54	1.95	1.65	3.33	2.84	2.57	2.32	4.1
Similar to Gtf3c4: General transcription factor 3C polypeptide 4 (Mus musculus)	Gtf3c4	PMZ_0000355-RA	1732	11.71	12.64	15.35	8.01	9.12	9.13	6.53	7.26	7.83	12.35	9.77
Protein of unknown function		PMZ_0000356-RA	3641	20.62	17.3	27.18	16.3	15.9	16.38	14.4	16.05	17.9	19.85	15.78
Similar to Ctnnb1: Catenin beta-1 (Mus musculus)	Ctnnb1	PMZ_0000357-RA	3262	94.87	74.84	112.98	84.33	86.06	90.1	86.22	83	94.81	137.68	101.01
Similar to PHLPPL: PH domain leucine-rich repeat protein phosphatase-like (Homo sapiens)	PHLPPL	PMZ_0000358-RA	8582	27.29	26.41	18.91	21.87	17.47	16.65	28.34	20.01	24.33	27	22.68
Similar to CTNNB1: Catenin beta-1 (Bos taurus)	CTNNB1	PMZ_0000359-RA	918	132.36	148.45	182.85	138.15	154.22	150.94	119.89	131.9	148.67	200.46	145.44
Protein of unknown function		PMZ_0000360-RA	521	50.02	63.09	52.4	56.38	54.25	45.79	43.68	41.74	67.91	59.14	47.52
Protein of unknown function		PMZ_0000361-RA	155	0.44	3.04	3.85	3.47	0.98	1.31	2.89	1.17	1.53	1.27	4.5
Protein of unknown function		PMZ_0000362-RA	426	10.37	16.04	14.51	10.85	8.71	6.26	8.44	8.49	9.16	9.34	18.53
Protein of unknown function		PMZ_0000363-RA	4467	108.25	76.43	83.11	90.48	73.07	72.16	97.21	91.9	105.71	102.07	84.24
Similar to ZP3: Zona pellucida sperm-binding protein 3 (Macaca radiata)	ZP3	PMZ_0000364-RA	1371	0.6	0	0.25	0.09	0.21	0	0.33	0.12	0	0.31	0.16
Similar to ZP2: Zona pellucida sperm-binding protein 2 (Canis familiaris)	ZP2	PMZ_0000365-RA	1538	1.65	0.06	0.42	0.13	0.18	0.03	0.24	0.32	0.28	0.35	0.19
Protein of unknown function		PMZ_0000366-RA	252	0.21	0	0.29	0.37	0.9	0.78	1.03	0.59	2.41	0.71	0.9
Similar to ZP3: Zona pellucida sperm-binding protein 3 (Macaca radiata)	ZP3	PMZ_0000367-RA	321	1.08	0.84	0.87	0.28	0	0	1.81	1.34	0.57	0	0.29
Similar to ZP3: Zona pellucida sperm-binding protein 3 (Macaca radiata)	ZP3	PMZ_0000368-RA	1133	0.51	0	0.43	0	0	0	0.2	0.08	0.04	0	0.08
Similar to ZP2: Zona pellucida sperm-binding protein 2 (Felis catus)	ZP2	PMZ_0000369-RA	1058	0.51	0	0.01	0.18	0.05	0.05	0.12	0.09	0	0.29	0
Protein of unknown function		PMZ_0000370-RA	150	0	0	0	0.68	0	0	0	0	0	0	0
Protein of unknown function		PMZ_0000371-RA	201	0	0	0	0	0	0	0	0	0	0	0
Similar to ZP3: Zona pellucida sperm-binding protein 3 (Macaca radiata)	ZP3	PMZ_0000372-RA	1341	1.25	0.42	0.23	0.36	0.22	0.06	0.48	0.47	0.07	0.77	0.36
Protein of unknown function		PMZ_0000373-RA	252	1.35	0	1.44	0.16	0	0	0.46	0.71	0	0	0.23
Similar to ZP3: Zona pellucida sperm-binding protein 3 (Macaca radiata)	ZP3	PMZ_0000374-RA	1321	0.58	0.67	0.47	0.1	0.07	0	0.15	0.18	0	0.44	0
Similar to ZP4: Zona pellucida sperm-binding protein 4 (Oryctolagus cuniculus)	ZP4	PMZ_0000375-RA	1790	3.27	0.22	0.97	0.32	0.22	0	0.94	0.38	0.16	0.99	0.37
Protein of unknown function		PMZ_0000376-RA	1914	4.43	1.79	3.32	1.19	1.96	1.38	3.82	2.35	1.96	2.1	0.71
Protein of unknown function		PMZ_0000377-RA	288	0.88	1.16	1.7	0	0	0.29	0.77	0.78	0.3	1.06	0
Similar to ZP4: Zona pellucida sperm-binding protein 4 (Oryctolagus cuniculus)	ZP4	PMZ_0000378-RA	1666	0.84	0.06	0.1	0.18	0.16	0	0.25	0.32	0	0.44	0.27
Similar to ZP4: Zona pellucida sperm-binding protein 4 (Homo sapiens)	ZP4	PMZ_0000379-RA	1522	1.3	0.12	0.53	0.36	0.21	0	0.6	0.47	0.04	0.63	0.18
Protein of unknown function		PMZ_0000380-RA	269	9.3	1.37	3.21	0.43	0.88	0.49	5.1	0.98	1.6	0.57	0.61
Similar to ZP4: Zona pellucida sperm-binding protein 4 (Homo sapiens)	ZP4	PMZ_0000381-RA	1258	0.46	0	0.27	0	0.2	0.04	0.26	0.37	0	0	0.26
Protein of unknown function		PMZ_0000382-RA	309	0	0	0	0	0	0	0	0	0	0	0
Protein of unknown function		PMZ_0000383-RA	294	14.24	5.89	8.87	4.1	3.67	2.22	4.05	3.07	5.59	2.76	5.79
Protein of unknown function		PMZ_0000384-RA	535	0.56	0.6	1.68	3.57	16.66	13.66	6.41	5.69	3.51	1.45	1.73
Protein of unknown function		PMZ_0000385-RA	275	5.17	1.78	3.85	1.27	3.14	3.79	5.56	2.68	2	4.74	1.34
Protein of unknown function		PMZ_0000386-RA	413	3.2	3.2	5.77	2.92	3.03	3.87	5.35	2.26	3.38	4.43	5.21
Similar to ZP3: Zona pellucida sperm-binding protein 3 (Macaca radiata)	ZP3	PMZ_0000387-RA	1352	0.51	0.71	0.68	0.62	0.19	0.21	0.78	0.35	0.46	0.84	0.54
Protein of unknown function		PMZ_0000388-RA	124	9.49	0	0.88	0	0.49	0	1.11	0	0	0	0
Similar to ZP4: Zona pellucida sperm-binding protein 4 (Bos taurus)	ZP4	PMZ_0000389-RA	770	0.65	0	0	0.25	0.36	0.03	0.66	0.05	0.34	0.13	0.21
Protein of unknown function		PMZ_0000390-RA	369	0.95	0	0.6	0.08	0.19	0	0.55	0.01	0	0.51	0
Similar to Myg1: UPF0160 protein MYG1%2C mitochondrial (Rattus norvegicus)	Myg1	PMZ_0000391-RA	1668	83.43	65.4	69.07	101.26	58.55	55.16	91.85	72.05	58.32	67.14	60.84
Protein of unknown function		PMZ_0000392-RA	1377	1.41	2.02	1.67	1.8	1.37	1.12	2.66	1.69	0.89	0.98	0.92
Similar to lrrc3b: Leucine-rich repeat-containing protein 3B (Danio rerio)	lrrc3b	PMZ_0000393-RA	504	3.3	10.96	9.04	0.61	1.24	3.31	2.94	3.65	3.55	8.88	1.05
Similar to zgc:113413: Natterin-like protein (Danio rerio)	zgc	PMZ_0000394-RA	942	1.02	1.68	0.42	1.06	0.89	0.8	1.31	0.91	0.18	0.33	0.51
Similar to Trim8: Tripartite motif-containing protein 8 (Mus musculus)	Trim8	PMZ_0000395-RA	972	0.94	1.09	0.33	0.03	0.37	0.14	0.41	0.15	0.72	0.24	0.4
Similar to Zinc-binding protein A33 (Pleurodeles waltlii)	a33	PMZ_0000396-RA	1605	1.2	1.05	1.74	1.41	2.11	3.99	2.94	2.15	2.43	1.6	2.08
Protein of unknown function		PMZ_0000397-RA	1065	0.4	0	0.34	0.03	0	0.07	0.12	0.1	0	0	0.09
Similar to tpi1a: Triosephosphate isomerase A (Danio rerio)	tpi1a	PMZ_0000398-RA	300	5.03	2.38	9.12	8.75	1.29	0.81	3.45	4.56	4.54	3.48	9.64
Similar to zgc:113413: Natterin-like protein (Danio rerio)	zgc	PMZ_0000399-RA	942	2.21	3.77	1.24	3.66	2.04	0.55	0	0.4	2.73	1.02	2.95
Similar to TEC: Tyrosine-protein kinase Tec (Homo sapiens)	TEC	PMZ_0000400-RA	699	1.21	0	0.43	0.09	0.1	0.04	0.36	0.26	0.82	0.06	0.59
Similar to Awms3: Uncharacterized protein C13orf33 homolog (Mus musculus)	Awms3	PMZ_0000401-RA	981	3.45	6.41	6.26	7.67	3.44	3.24	3.9	2.96	3.21	5.59	6.75
Similar to Mgat5b: Alpha-1%2C6-mannosylglycoprotein 6-beta-N-acetylglucosaminyltransferase B (Mus musculus)	Mgat5b	PMZ_0000402-RA	309	0.8	0	1.33	0.24	0	0	0.47	0	0	0.65	0
Protein of unknown function		PMZ_0000403-RA	444	4.82	2.69	2.55	3.02	2.15	2.85	4.62	3.19	3.2	2.63	2.42
Protein of unknown function		PMZ_0000404-RA	411	8.38	2.69	6.35	2.74	3.24	2.6	8.5	5.27	3.4	4.37	3.09
Similar to HIBADH: 3-hydroxyisobutyrate dehydrogenase%2C mitochondrial (Homo sapiens)	HIBADH	PMZ_0000405-RA	290	1.72	2.08	2.26	3.43	0.93	2.35	4.81	2.06	1.66	1.95	5.21
Similar to zgc:113413: Natterin-like protein (Danio rerio)	zgc	PMZ_0000406-RA	849	2.54	0.68	0	1.87	1.63	1.62	1.69	1.33	0.39	1.55	0.04
Similar to Trim29: Tripartite motif-containing protein 29 (Mus musculus)	Trim29	PMZ_0000407-RA	345	0.56	0	0	0	0	0.09	0	0	0.33	0.15	0
Protein of unknown function		PMZ_0000408-RA	414	0.34	0	0.15	0.17	0.09	0	0.33	0.38	0	0.11	0
Similar to TRIM8: Tripartite motif-containing protein 8 (Homo sapiens)	TRIM8	PMZ_0000409-RA	2409	217.13	75.89	102.58	74.23	55.3	51.46	156.73	67.77	92.63	88.06	68.49
Protein of unknown function		PMZ_0000410-RA	125	0	0	0	0	0	0	0	0	0	0	0
Protein of unknown function		PMZ_0000411-RA	189	0.93	0	0	0.47	0.24	0.77	0.45	0.53	0.75	0	0.17
Protein of unknown function		PMZ_0000412-RA	267	1.06	0.46	0.53	0	0	0.36	0.84	0.16	1.39	0.79	0.54
Similar to Fn3k: Fructosamine-3-kinase (Mus musculus)	Fn3k	PMZ_0000413-RA	327	0.76	0	0	0	0	0	0.63	0.26	0	0	0
Similar to zgc:113413: Natterin-like protein (Danio rerio)	zgc	PMZ_0000414-RA	942	0	0	0	0.01	1.94	0	0.62	1.18	0.59	0	0.38
Protein of unknown function		PMZ_0000415-RA	294	0.25	0	1.18	0.13	0	0	0.25	0.14	0	0.52	0
Similar to ACOT7: Cytosolic acyl coenzyme A thioester hydrolase (Homo sapiens)	ACOT7	PMZ_0000416-RA	288	12.99	16.65	8.73	17.29	11.95	15.67	23.56	23.66	14.34	9.71	6.12
Similar to Phxr5: Putative per-hexamer repeat protein 5 (Mus musculus)	Phxr5	PMZ_0000417-RA	1131	19.26	27.21	30.32	22.81	17.14	19.13	24.73	19.07	19.78	24.25	22.91
Similar to Acot7: Cytosolic acyl coenzyme A thioester hydrolase (Rattus norvegicus)	Acot7	PMZ_0000418-RA	158	31.71	76.82	29.52	56.55	48.24	36.73	47.94	57.53	42.85	20.56	17.28
Similar to Evi1: Ecotropic virus integration site 1 protein (Mus musculus)	Evi1	PMZ_0000419-RA	810	0.84	0.38	1.21	0.24	0.28	0.46	1.08	0.59	0.64	0.65	0.91
Protein of unknown function		PMZ_0000420-RA	140	0	0	0	0	0	0	0	0	0	0	0
Protein of unknown function		PMZ_0000421-RA	1215	0	0	0	0	0	0.07	0	0	0	0	0.03
Similar to PXR1: Protein PXR1 (Lodderomyces elongisporus)	PXR1	PMZ_0000422-RA	1902	1.13	0	0.56	0.04	0	0	0.95	0.15	0.42	0.1	0
Similar to Evi1: Ecotropic virus integration site 1 protein (Mus musculus)	Evi1	PMZ_0000423-RA	939	0.09	0.22	0.94	0.1	0.17	0.03	0.26	0.15	0.05	0.65	0.05
Protein of unknown function		PMZ_0000424-RA	321	0.25	0	0.42	0	0	0	0	0	0.38	0	0
Similar to Trim8: Tripartite motif-containing protein 8 (Mus musculus)	Trim8	PMZ_0000425-RA	966	1.03	0.73	0.18	0.75	0.83	1.59	1.36	0.93	0.71	0.58	0.56
Protein of unknown function		PMZ_0000426-RA	1680	1.06	0.19	0.7	0.02	0.07	0.14	0.73	0.31	0.25	0.3	0.05
Protein of unknown function		PMZ_0000427-RA	158	0	0	0	0	0	0	0	0	0	0	0
Similar to U88: Uncharacterized protein U88 (Human herpesvirus 6A (strain Uganda-1102))	U88	PMZ_0000428-RA	819	5.78	8.54	1.71	1.91	0.43	1.07	2.13	3.15	2.12	1.44	1.05
Similar to PRDM16: PR domain zinc finger protein 16 (Homo sapiens)	PRDM16	PMZ_0000429-RA	438	0.52	0	1.6	0.4	0.08	0.39	0.23	0.18	0.25	1.18	0.53
Similar to Lonrf3: LON peptidase N-terminal domain and RING finger protein 3 (Mus musculus)	Lonrf3	PMZ_0000430-RA	642	16.92	18.55	14.36	28.84	13.52	14.51	20.67	18.92	16.02	14.7	21.51
Similar to LONRF3: LON peptidase N-terminal domain and RING finger protein 3 (Macaca fascicularis)	LONRF3	PMZ_0000431-RA	1591	30.07	33.13	21.02	40.16	22.01	21.75	35.46	32.23	25.67	22.37	29.58
Protein of unknown function		PMZ_0000432-RA	156	0	0	0	0	0	0	0.31	0	0	0.43	0
Similar to ZC3H13: Zinc finger CCCH domain-containing protein 13 (Homo sapiens)	ZC3H13	PMZ_0000433-RA	297	13.87	4.95	14.51	6.07	3.28	1.76	15.72	9.48	5.49	2.77	2.88
Protein of unknown function		PMZ_0000434-RA	681	2.41	0.15	2.11	0.53	0.59	0.51	1.94	1.09	0.92	0.65	0.39
Similar to nodC: N-acetylglucosaminyltransferase (Rhizobium sp. (strain N33))	nodC	PMZ_0000435-RA	552	2.83	0	1.16	0.17	0.37	0.1	1.5	0.11	0.29	0.19	0.13
Similar to ycf2: Protein ycf2 (Fragment) (Oenothera picensis)	ycf2	PMZ_0000436-RA	807	4.59	0.05	0.78	0.1	0	0	2.14	0.63	0.28	0.22	0.09
Similar to PXR1: Protein PXR1 (Lodderomyces elongisporus)	PXR1	PMZ_0000437-RA	2625	0.59	0	0.15	0.04	0.09	0.08	0.31	0.03	0.12	0.12	0.02
Protein of unknown function		PMZ_0000438-RA	2079	0.8	0.31	0.49	0.1	0.15	0.13	0.55	0.32	0.39	0	0.14
Protein of unknown function		PMZ_0000439-RA	125	0.31	0	2.59	0	0	0.38	0.46	0	0	0	0
Protein of unknown function		PMZ_0000440-RA	120	0.34	0	0.94	0	0	0	0	0	0	0	0
Similar to Fn3krp: Ketosamine-3-kinase (Mus musculus)	Fn3krp	PMZ_0000441-RA	324	0.89	1.47	1.41	1.49	1.2	0.86	0.46	0.65	0.62	0.33	1.13
Similar to Klkb1: Plasma kallikrein (Rattus norvegicus)	Klkb1	PMZ_0000442-RA	216	1.54	0.77	1.44	1.03	0.92	0.16	1.15	0	0.31	0.81	2.28
Protein of unknown function		PMZ_0000443-RA	222	1.09	1.18	0	0.38	0	0.15	0	0	0	0.74	0.75
Protein of unknown function		PMZ_0000444-RA	474	5.15	4.22	2.31	5.61	2.43	1.53	3.06	4.8	2.19	1.46	2.49
Protein of unknown function		PMZ_0000445-RA	1392	0.48	0	0.33	0	0.09	0	0.45	0.34	0.13	0.14	0.04
Protein of unknown function		PMZ_0000446-RA	75	0	0	0	0	0	0	0	0	0	0	0
Similar to Nbea: Neurobeachin (Mus musculus)	Nbea	PMZ_0000447-RA	192	18.91	12.39	20.15	15.56	13.77	11.33	25.49	16.61	9.84	12.11	14.21
Similar to Nbea: Neurobeachin (Mus musculus)	Nbea	PMZ_0000448-RA	462	26.58	24.93	38.71	22.42	18.4	21.59	30.47	27.49	23.39	29.18	22.54
Similar to HPS3: Hermansky-Pudlak syndrome 3 protein (Homo sapiens)	HPS3	PMZ_0000449-RA	705	2.42	1.92	1.7	3.73	2.89	4.33	4.87	2.88	3.18	1.51	1.75
Similar to Hps3: Hermansky-Pudlak syndrome 3 protein homolog (Mus musculus)	Hps3	PMZ_0000450-RA	703	0.92	1.92	0.6	0.38	1.52	2.28	1.62	0.84	0.67	0.51	0.34
Similar to MME: Neprilysin (Oryctolagus cuniculus)	MME	PMZ_0000451-RA	5070	13.95	12.46	9.57	14.87	10.09	9.29	15.98	12.12	9.85	11.2	12.8
Similar to CRIM1: Cysteine-rich motor neuron 1 protein (Gallus gallus)	CRIM1	PMZ_0000452-RA	3334	29.74	19.94	12.17	12.45	12.94	17.42	25.99	23.1	24.57	19.62	24.92
Similar to Npas3: Neuronal PAS domain-containing protein 3 (Mus musculus)	Npas3	PMZ_0000453-RA	1746	18.02	18.29	12.04	11.02	6.84	6.97	16.42	8.04	12.7	14.82	24.37
Similar to NPAS3: Neuronal PAS domain-containing protein 3 (Homo sapiens)	NPAS3	PMZ_0000454-RA	455	32.48	19.57	19.66	21.08	9.61	14.53	25.56	23.31	17.88	18.03	31
Similar to Npas3: Neuronal PAS domain-containing protein 3 (Mus musculus)	Npas3	PMZ_0000455-RA	285	68.97	56.59	35.95	57.87	38.16	28.41	42.28	40.97	54.02	41.17	53.73
Protein of unknown function		PMZ_0000456-RA	440	201.33	113.77	56.01	78.75	117.09	139.57	160.33	245.76	239.49	177.97	194.24
Similar to Akap6: A-kinase anchor protein 6 (Rattus norvegicus)	Akap6	PMZ_0000457-RA	1197	140.07	109.84	64.71	57.14	100.64	131.3	137.18	182.79	158.9	137.89	138.55
Similar to Cox7a1: Cytochrome c oxidase polypeptide 7A1%2C mitochondrial (Mus musculus)	Cox7a1	PMZ_0000458-RA	671	86.17	34.31	97.38	30.64	47.8	56.95	55.91	80.03	83.46	75.87	92.51
Similar to papl: Iron/zinc purple acid phosphatase-like protein (Danio rerio)	papl	PMZ_0000459-RA	1435	42.87	54	58.53	39.78	34.91	39.09	34.44	43.81	56.81	66.99	44.24
Similar to Gpr176: Probable G-protein coupled receptor 176 (Mus musculus)	Gpr176	PMZ_0000460-RA	1649	35.36	28.6	33.2	17.74	14.21	13.03	11.2	20.3	24.34	37.49	20.47
Similar to fsip1: Fibrous sheath-interacting protein 1 (Danio rerio)	fsip1	PMZ_0000461-RA	477	24.97	21.97	14.26	19.28	20.36	21.78	14.13	19.94	19.22	24.71	17.42
Similar to THBS1: Thrombospondin-1 (Homo sapiens)	THBS1	PMZ_0000462-RA	3937	65.35	206.67	71.69	122.69	136.54	134.01	113.11	114.33	152.6	111.01	162.07
Similar to C15orf29: Uncharacterized protein C15orf29 (Homo sapiens)	C15orf29	PMZ_0000463-RA	1050	14.67	10.28	16.35	15.07	13.83	15.69	17.55	17.68	12.27	15.21	11.76
Similar to SNAP25: Synaptosomal-associated protein 25 (Bos taurus)	SNAP25	PMZ_0000464-RA	1238	32.17	75.66	28.55	72.12	150.56	118.02	95.28	86.26	93.1	59.13	85.58
Similar to SFRS5: Splicing factor%2C arginine/serine-rich 5 (Homo sapiens)	SFRS5	PMZ_0000465-RA	2543	193.14	134.63	311.63	120.54	104.9	101.96	225.11	162.78	156.54	210.14	243.13
Similar to RFC1: Replication factor C subunit 1 (Homo sapiens)	RFC1	PMZ_0000466-RA	2495	16.07	22.06	23.37	17.94	16.28	14.74	13.64	12.12	17.62	24.71	25.27
Similar to RFC1: Replication factor C subunit 1 (Homo sapiens)	RFC1	PMZ_0000467-RA	668	12.9	20.92	17.09	16.51	13.46	10.96	11.81	10.52	16.39	21.65	17.63
Similar to KLB: Beta-klotho (Homo sapiens)	KLB	PMZ_0000468-RA	2652	0.72	0.11	0.34	0.04	0	0.03	0.19	0.15	0.13	0.22	0.05
Similar to KL: Klotho (Homo sapiens)	KL	PMZ_0000469-RA	711	0.61	0	0.25	0.09	0	0.15	0.22	0	0.07	0.25	0.07
Similar to RFC3: Replication factor C subunit 3 (Bos taurus)	RFC3	PMZ_0000470-RA	2153	39.06	52.86	67.77	68.73	64.16	47.63	31.52	46.69	48.34	49.87	39.7
Similar to PRKD1: Serine/threonine-protein kinase D1 (Homo sapiens)	PRKD1	PMZ_0000471-RA	1095	17.22	14.43	14.27	13.46	9.5	11.07	19.49	14.25	12	10.96	12.02
Similar to Dlc1: Rho GTPase-activating protein 7 (Mus musculus)	Dlc1	PMZ_0000472-RA	3774	20.39	12.36	11.36	9.29	8.15	12.72	19.79	13.35	14.75	20.14	19.77
Protein of unknown function		PMZ_0000473-RA	63	0	0	0	0	0	0	0	0	0	0	0
Similar to C8orf79: Putative methyltransferase KIAA1456 (Homo sapiens)	C8orf79	PMZ_0000474-RA	414	7.82	5.93	5.44	4.11	1.9	2.68	5.83	6.22	4.06	5.49	5.26
Protein of unknown function		PMZ_0000475-RA	333	2.64	2.45	1.41	1.33	1.01	1.98	2.24	1.36	1.91	0.75	1.71
Protein of unknown function		PMZ_0000476-RA	115	0	0	0	0	0	0	0	0	0	0	0
Similar to MAGED1: Melanoma-associated antigen D1 (Homo sapiens)	MAGED1	PMZ_0000477-RA	2835	2.51	2.67	3.88	2.8	2.42	5.35	4.82	3.4	2.6	4.09	2.33
Similar to yipf5: Protein YIPF5 (Xenopus tropicalis)	yipf5	PMZ_0000478-RA	893	28.92	56.42	48.76	51.91	36.5	51.31	30.03	34.14	32.37	41.81	41.47
Similar to Ccdc138: Coiled-coil domain-containing protein 138 (Mus musculus)	Ccdc138	PMZ_0000479-RA	4765	29.32	46.06	33.86	42.97	33.13	36.73	29.5	30.31	38.28	42.62	35.38
Similar to Kiaa1456: Putative methyltransferase KIAA1456 (Mus musculus)	Kiaa1456	PMZ_0000480-RA	1170	13.16	15.75	10.83	10.19	6.42	4.91	9.07	10.6	8.96	9.85	12.79
Similar to PRKD1: Serine/threonine-protein kinase D1 (Homo sapiens)	PRKD1	PMZ_0000481-RA	447	6.08	3.7	4.47	1.25	1.66	2.28	5.55	4.8	1.73	3.36	1.49
Similar to Ccdc138: Coiled-coil domain-containing protein 138 (Mus musculus)	Ccdc138	PMZ_0000482-RA	1038	0.19	3.31	4.08	0.78	0.65	0.28	0.56	0.71	0	0.82	3.24
Similar to Prkd1: Serine/threonine-protein kinase D1 (Rattus norvegicus)	Prkd1	PMZ_0000483-RA	1186	5.49	3.35	6.78	3.18	2.42	3.96	7.55	6.37	4.22	6.49	4.1
Protein of unknown function		PMZ_0000484-RA	650	266.77	192.32	220.34	187.44	153.66	159.96	294.59	147.84	202.9	192.03	180.95
Similar to CARKD: Carbohydrate kinase domain-containing protein (Homo sapiens)	CARKD	PMZ_0000485-RA	1803	66.12	77.39	76.8	60.01	67.41	57.6	49.88	59.9	75.66	83.12	81.52
Similar to cars2: Probable cysteinyl-tRNA synthetase%2C mitochondrial (Xenopus tropicalis)	cars2	PMZ_0000486-RA	1424	16.21	24.7	29.37	16.91	19.05	18.58	15.45	15.6	15.5	26.86	17.63
Similar to Etfdh: Electron transfer flavoprotein-ubiquinone oxidoreductase%2C mitochondrial (Mus musculus)	Etfdh	PMZ_0000487-RA	2881	32.65	21.53	31.57	22.83	21.58	22.6	28.12	23.3	28.85	44.65	66.34
Similar to ING1: Inhibitor of growth protein 1 (Homo sapiens)	ING1	PMZ_0000488-RA	1531	6.96	9.25	9.17	6.21	5.05	4.64	7.04	4.95	6.12	5.27	5.62
Similar to UBE2A: Ubiquitin-conjugating enzyme E2 A (Homo sapiens)	UBE2A	PMZ_0000489-RA	1619	339.51	339.3	483.41	364	364	349.31	316.75	301.58	357.61	461.98	387.37
Protein of unknown function		PMZ_0000490-RA	1946	35.42	71.35	12.32	5.57	16.52	12.98	14.75	20.49	25.31	26.42	19.85
Similar to lrp2bp: LRP2-binding protein (Danio rerio)	lrp2bp	PMZ_0000491-RA	1032	1.75	1.04	3.14	3.71	3.23	2.29	1.82	1.42	1.86	2.53	1.64
Similar to SLC25A4: ADP/ATP translocase 1 (Bos taurus)	SLC25A4	PMZ_0000492-RA	1809	3968.57	3940.8	4201.95	4334.61	4629.21	4595.02	2854.11	5122.82	4732.11	4551.21	3848.41
Protein of unknown function		PMZ_0000493-RA	387	126.8	84.82	148.26	230.03	225.68	254.15	142.78	225.91	225.16	202.74	224.33
Similar to FOXG1: Forkhead box protein G1 (Cebus capucinus)	FOXG1	PMZ_0000494-RA	1068	0.67	0.2	1.04	0.06	0	0.03	0.31	0.16	0	0.48	0.14
Protein of unknown function		PMZ_0000495-RA	333	0.07	0	0.2	0.22	0	0	0	0	0.35	0	0
Similar to zgc:63572: Transmembrane protein 185-like (Danio rerio)	zgc	PMZ_0000496-RA	2401	55.61	75.61	46.8	62.99	39.59	35.3	42.16	51.2	43.77	55.04	55.72
Protein of unknown function		PMZ_0000497-RA	521	3.24	9.32	5.09	4.05	3.39	2.69	3.73	3.52	3.99	4.31	3.98
Similar to Trim14: Tripartite motif-containing protein 14 (Mus musculus)	Trim14	PMZ_0000498-RA	675	0.62	0	0.17	0.13	0.61	0.15	1.57	0.53	0.13	0	0.13
Protein of unknown function		PMZ_0000499-RA	156	3.76	8.05	11.02	7.66	2.26	3.1	1.22	5.7	4.53	4.28	4.67
Similar to SLC18A2: Synaptic vesicular amine transporter (Homo sapiens)	SLC18A2	PMZ_0000500-RA	1927	13.32	14.42	17.15	15.19	7.74	6.91	10.33	10.97	15.1	20.59	12.93
Similar to PDZD8: PDZ domain-containing protein 8 (Homo sapiens)	PDZD8	PMZ_0000501-RA	3500	6.76	6.4	10.24	6.58	5.69	6.6	8.28	4.94	6.5	9.8	8.05
Protein of unknown function		PMZ_0000502-RA	1401	1.1	1.06	0.37	0.23	0.25	0.48	0.99	0.69	0.6	0.67	0.26
Similar to TRIM8: Tripartite motif-containing protein 8 (Homo sapiens)	TRIM8	PMZ_0000503-RA	1014	0.62	0.91	0.68	1.23	1.84	1.43	1.95	1.81	1.07	0.31	1.58
Similar to OBFC2A: Oligonucleotide/oligosaccharide-binding fold-containing protein 2A (Bos taurus)	OBFC2A	PMZ_0000504-RA	246	5.45	3.09	8.02	9.15	9.53	4.69	3.92	3.14	5.67	5.04	5.26
Similar to obfc2a: Oligonucleotide/oligosaccharide-binding fold-containing protein 2A (Danio rerio)	obfc2a	PMZ_0000505-RA	263	1.5	0.94	1.09	0.7	0.61	0.97	0.32	0.17	0	2.02	0.99
Similar to PDZD8: PDZ domain-containing protein 8 (Homo sapiens)	PDZD8	PMZ_0000506-RA	1060	5.76	8.29	15.91	10	4.82	6.64	7.47	4.82	5.38	10.63	10.04
Protein of unknown function		PMZ_0000507-RA	698	38.12	1.54	1.62	0.19	0.14	0	2.43	0.9	0.36	0.75	0.44
Similar to Orct: Organic cation transporter protein (Drosophila melanogaster)	Orct	PMZ_0000508-RA	294	0.68	0	0.71	0.65	1.25	1.15	1.24	1.43	1.02	1.22	1.9
Similar to SLC22A6: Solute carrier family 22 member 6 (Oryctolagus cuniculus)	SLC22A6	PMZ_0000509-RA	504	1.2	0	0.74	0.14	0.28	2.64	1.66	1.22	1.07	1.1	1.19
Similar to Exosc10: Exosome component 10 (Mus musculus)	Exosc10	PMZ_0000510-RA	333	0.82	0	0	0	0	0	0	0	0	0	0
Similar to Gmeb2: Glucocorticoid modulatory element-binding protein 2 (Mus musculus)	Gmeb2	PMZ_0000511-RA	1301	54.51	28.14	41.3	24.81	19.92	23.76	29.97	21.72	24.91	33.47	32.38
Similar to EXOSC10: Exosome component 10 (Homo sapiens)	EXOSC10	PMZ_0000512-RA	1119	13.59	1.61	3.95	1.73	1.21	0.66	4.99	2.5	2.52	1.81	1.23
Protein of unknown function		PMZ_0000513-RA	916	13.28	3.67	8.42	4.77	3.28	2.7	9.61	7.03	5.92	5.17	3.81
Protein of unknown function		PMZ_0000514-RA	216	0.38	0	0	0	0	0.09	0	0	0	0	0
Similar to Exosc10: Exosome component 10 (Mus musculus)	Exosc10	PMZ_0000515-RA	324	0	0	0	0	0	0	0	0	0	0	0
Similar to EXOSC10: Exosome component 10 (Homo sapiens)	EXOSC10	PMZ_0000516-RA	2583	5.26	4.32	2.84	3.6	1.86	1.68	2.33	1.33	1.91	2.32	2.67
Similar to zgc:113413: Natterin-like protein (Danio rerio)	zgc	PMZ_0000517-RA	942	0.66	0	0	0	0.04	0	0	0.17	0	0	0.05
Similar to zgc:113413: Natterin-like protein (Danio rerio)	zgc	PMZ_0000518-RA	942	0	0	0	0	0	0.14	0.26	0	0	0	0.16
Similar to ST8SIA4: CMP-N-acetylneuraminate-poly-alpha-2%2C8-sialyltransferase (Bos taurus)	ST8SIA4	PMZ_0000519-RA	644	5.63	6.53	21.09	5.74	4.5	4.7	6.26	7.34	4.9	15.16	6.94
Similar to Trim47: Tripartite motif-containing protein 47 (Mus musculus)	Trim47	PMZ_0000520-RA	818	0.8	0.66	0	0.47	0.5	1.02	1.39	0.74	0.62	0.59	0.37
Similar to Rab11fip1: Rab11 family-interacting protein 1 (Rattus norvegicus)	Rab11fip1	PMZ_0000521-RA	894	25.72	28.21	11.05	38.53	25.25	28.87	35.8	30.54	30.26	24.31	22.16
Similar to Rab11fip1: Rab11 family-interacting protein 1 (Mus musculus)	Rab11fip1	PMZ_0000522-RA	3766	10.99	10.07	4.3	13.83	8.49	12.39	15.7	12.74	11.39	9	8.6
Protein of unknown function		PMZ_0000523-RA	552	49.83	5.86	45.42	1.72	2.13	0.84	33.41	6.52	4.45	2.93	0.85
Similar to mdm2: E3 ubiquitin-protein ligase Mdm2 (Xenopus laevis)	mdm2	PMZ_0000524-RA	1065	62.95	6.12	17.76	2.18	1.79	0.23	20.4	4.1	3.55	1.75	0.51
Protein of unknown function		PMZ_0000525-RA	710	2.89	0	0.81	0	0.2	0	1.1	0.51	0	0	0.09
Similar to Trim14: Tripartite motif-containing protein 14 (Mus musculus)	Trim14	PMZ_0000526-RA	456	2.01	0.48	1.31	0.92	0.75	0.07	0.29	1.1	0	0.72	1.32
Protein of unknown function		PMZ_0000527-RA	703	5.31	6.08	5.55	7.13	5.34	5.63	7.49	4.26	5.78	6	6.22
Similar to TRIM8: Tripartite motif-containing protein 8 (Homo sapiens)	TRIM8	PMZ_0000528-RA	972	0.95	1.55	0.25	1.09	1.79	2.04	1.71	0.85	0.36	0.62	0.44
Protein of unknown function		PMZ_0000529-RA	1317	4.65	3.29	3.47	3.13	2.95	2.81	6.37	4.41	2.72	2.36	2.68
Protein of unknown function		PMZ_0000530-RA	189	0.77	0	0.43	0.24	0.51	0.38	0.23	0	0	0	0.52
Similar to PRUNE: Protein prune homolog (Homo sapiens)	PRUNE	PMZ_0000531-RA	1149	6.28	6.78	8.43	9.33	6.83	7.26	5.56	4.96	4.81	7.68	8.64
Similar to CFDP2: Craniofacial development protein 2 (Tragulus javanicus)	CFDP2	PMZ_0000532-RA	279	2.16	0.87	0.25	0	0.14	0	0.4	0.16	0	0.2	0.27
Similar to TRIM8: Tripartite motif-containing protein 8 (Homo sapiens)	TRIM8	PMZ_0000533-RA	567	1.01	0.57	0.76	0.14	0.84	0.86	0.93	1.33	1.6	0.97	0.85
Protein of unknown function		PMZ_0000534-RA	356	8.55	0.33	1.57	0.85	0.46	0.98	1.62	0.69	0.71	0.35	1.26
Similar to zgc:113413: Natterin-like protein (Danio rerio)	zgc	PMZ_0000535-RA	933	0.03	0.35	1.37	0	0	0	0	0.27	0	0	0
Similar to zgc:113413: Natterin-like protein (Danio rerio)	zgc	PMZ_0000536-RA	942	2.11	0	0.23	0.13	0	0	0.79	0	0	0	0
Similar to zgc:113413: Natterin-like protein (Danio rerio)	zgc	PMZ_0000537-RA	942	0.56	0	0	0	0.25	0	0	0	0	0	0
Similar to Dyrk4: Dual specificity tyrosine-phosphorylation-regulated kinase 4 (Mus musculus)	Dyrk4	PMZ_0000538-RA	852	1.68	1.81	0.85	0.47	0.5	0.41	0.8	0.83	0.86	0.56	0.42
Similar to ARSE: Arylsulfatase E (Homo sapiens)	ARSE	PMZ_0000539-RA	727	13.51	8.72	9.47	12.77	9.05	10.42	13.81	11.15	12.51	11.99	8.99
Similar to zgc:113413: Natterin-like protein (Danio rerio)	zgc	PMZ_0000540-RA	942	1.19	0.3	0.62	0	0	0	0.5	0.12	0.18	0.1	0
Similar to zgc:113413: Natterin-like protein (Danio rerio)	zgc	PMZ_0000541-RA	1338	4.56	0.96	2.79	0.5	0.24	0.53	3.38	0.88	0.86	0.51	0.27
Similar to emx1: Homeobox protein EMX1 (Xenopus tropicalis)	emx1	PMZ_0000542-RA	189	0.15	0	1.72	0.71	0	0.19	0	0	0	0.64	0.17
Similar to TRIM14: Tripartite motif-containing protein 14 (Homo sapiens)	TRIM14	PMZ_0000543-RA	936	1.14	0	0.46	0	0	0.06	0.51	0.05	0.11	0.14	0.03
Similar to TRIM8: Tripartite motif-containing protein 8 (Homo sapiens)	TRIM8	PMZ_0000544-RA	828	1.52	0.76	0.42	0.38	0.73	1.08	1.6	0.47	0.49	0.41	0.68
Similar to Trim14: Tripartite motif-containing protein 14 (Mus musculus)	Trim14	PMZ_0000545-RA	593	0.73	0.54	0.76	0.43	0.35	0.66	1.12	0.57	0.27	0.46	0.41
Similar to ARSF: Arylsulfatase F (Homo sapiens)	ARSF	PMZ_0000546-RA	868	9.27	9.43	5.16	6.73	5.99	5.93	9.5	7.1	6.78	8.09	7.22
Similar to OR1J4: Olfactory receptor 1J4 (Homo sapiens)	OR1J4	PMZ_0000547-RA	873	0.39	0	0	0	0.04	0	0.07	0.08	0.06	0	0
Similar to Krtap5-3: Keratin-associated protein 5-3 (Mus musculus)	Krtap5-3	PMZ_0000548-RA	699	0.19	0	0.09	0	0.15	0.04	0.05	0.32	0.07	0.19	0.03
Similar to emx1: Homeobox protein EMX1 (Xenopus tropicalis)	emx1	PMZ_0000549-RA	288	0	0	0.48	0	0	0	0.13	0	0	0	0
Similar to emx1: Homeobox protein EMX1 (Xenopus tropicalis)	emx1	PMZ_0000550-RA	504	0.09	0	1.36	0.14	0	0.17	0.13	0	0	0.88	0.15
Similar to HSPA9: Stress-70 protein%2C mitochondrial (Homo sapiens)	HSPA9	PMZ_0000551-RA	2358	188.24	353.26	354.55	457.02	337.47	270.44	170.88	257.67	269.42	320.06	235.44
Similar to Nup107: Nuclear pore complex protein Nup107 (Rattus norvegicus)	Nup107	PMZ_0000552-RA	1358	20	46.09	39.35	41.97	30.64	23.99	21.18	19.29	31.42	33.05	35.77
Similar to Trim8: Tripartite motif-containing protein 8 (Mus musculus)	Trim8	PMZ_0000553-RA	1371	1.99	2.45	3.44	2.44	5.84	7.68	6.09	4.6	5.02	2.77	9.04
Similar to NUP107: Nuclear pore complex protein Nup107 (Homo sapiens)	NUP107	PMZ_0000554-RA	801	16.05	24.56	30.31	32.73	22.33	18.36	14.87	13.65	20.69	24.28	30.55
Similar to Nup107: Nuclear pore complex protein Nup107 (Rattus norvegicus)	Nup107	PMZ_0000555-RA	372	14.09	32.76	26.82	37.97	25.6	15.34	16.2	14.28	22.2	23.27	26.88
Similar to ANGPTL5: Angiopoietin-related protein 5 (Homo sapiens)	ANGPTL5	PMZ_0000556-RA	411	0.17	0.27	0.16	0.09	0.17	0.84	0.66	0.77	0.41	0.23	0.32
Similar to FIBCD1: Fibrinogen C domain-containing protein 1 (Homo sapiens)	FIBCD1	PMZ_0000557-RA	314	0.39	1.29	0.22	0.12	0.36	1.64	1.15	0.53	0.56	0.32	0.44
Protein of unknown function		PMZ_0000558-RA	390	0.78	0	0.17	0	0	0.45	0.79	0.31	0.14	0.25	0.2
Similar to pitpnc1: Cytoplasmic phosphatidylinositol transfer protein 1 (Xenopus tropicalis)	pitpnc1	PMZ_0000559-RA	267	3.07	14.34	7.2	4.25	5.33	2.97	5.35	3.93	1.85	3.35	4.72
Similar to Crym: Mu-crystallin homolog (Rattus norvegicus)	Crym	PMZ_0000560-RA	439	37.19	24.83	13.91	19.26	41.37	53.4	42.7	58.98	66.01	31.35	46.23
Similar to PITPNC1: Cytoplasmic phosphatidylinositol transfer protein 1 (Homo sapiens)	PITPNC1	PMZ_0000561-RA	405	5.74	9.97	9.12	7.28	4.15	4.86	7.91	5.29	5.4	6.84	6.43
Similar to pitpnc1: Cytoplasmic phosphatidylinositol transfer protein 1 (Xenopus tropicalis)	pitpnc1	PMZ_0000562-RA	222	11.33	28.07	24.34	13.07	6.83	8.25	15.17	13.86	13.95	19.27	12.8
Protein of unknown function		PMZ_0000563-RA	42	0	0	0	0	0	0	0	0	0	0	0
Similar to TUBGCP4: Gamma-tubulin complex component 4 (Homo sapiens)	TUBGCP4	PMZ_0000564-RA	2498	29.66	43.29	47.95	52.63	40.09	30.04	23.85	27.27	36.58	38.28	34.27
Similar to BCHE: Cholinesterase (Equus caballus)	BCHE	PMZ_0000565-RA	378	1.18	0.6	0.87	2.38	0.48	0.15	0.82	0.96	0.6	0.38	0.77
Similar to CES2: Liver carboxylesterase 2 (Oryctolagus cuniculus)	CES2	PMZ_0000566-RA	270	0.66	0.91	0.79	0.72	1.46	0.7	0.33	0	0	0	0.11
Similar to Fn3krp: Ketosamine-3-kinase (Mus musculus)	Fn3krp	PMZ_0000567-RA	297	0	0	0.13	0	0	0	0	0	0	0	0
Similar to Fn3k: Fructosamine-3-kinase (Mus musculus)	Fn3k	PMZ_0000568-RA	297	0.96	0	0.81	0.55	0.74	0.67	0	1.32	0.61	0.68	0.9
Similar to BCHE: Cholinesterase (Oryctolagus cuniculus)	BCHE	PMZ_0000569-RA	411	2.21	1.09	0.63	2.43	1.22	1.95	1.49	2.12	0.55	0.81	1.14
Protein of unknown function		PMZ_0000570-RA	222	113.83	0	2.08	0.94	0.76	0	4.4	1.59	4.09	1.7	0.14
Similar to CFDP2: Craniofacial development protein 2 (Tragulus javanicus)	CFDP2	PMZ_0000571-RA	423	63.03	61.57	57.44	59.04	47.18	50.87	84.05	55.87	53.16	40.27	40.04
Similar to C1d: Nuclear nucleic acid-binding protein C1D (Mus musculus)	C1d	PMZ_0000572-RA	3753	38.26	48.51	36.22	74.35	60.51	50.46	34.32	41.63	38.98	33.79	28.62
Similar to IFI44L: Interferon-induced protein 44-like (Homo sapiens)	IFI44L	PMZ_0000573-RA	1461	1.84	1.81	1.14	1.25	0.67	1.22	1.55	1.37	1.66	1.51	1.63
Similar to ASCC2: Activating signal cointegrator 1 complex subunit 2 (Homo sapiens)	ASCC2	PMZ_0000574-RA	749	17.61	23.53	31.34	15.84	20.73	29.27	19.87	15.51	25.45	31.47	21.86
Protein of unknown function		PMZ_0000575-RA	226	23.99	26.39	22.48	11.17	17.36	19.67	22.82	24.09	28.08	28.55	23.95
Similar to Neogenin (Fragment) (Gallus gallus)	NEO1	PMZ_0000576-RA	236	31.88	34.33	27.63	19.87	26.98	22.81	28.18	27.4	33.23	38.31	25.96
Similar to FN3KRP: Ketosamine-3-kinase (Homo sapiens)	FN3KRP	PMZ_0000577-RA	462	1.82	0.82	2.69	1.79	0.93	1.87	2.06	1.81	1.3	0.76	2.04
Protein of unknown function		PMZ_0000578-RA	261	0.72	0	0	0.36	0	0	0.11	0	0	0	0
Similar to FN3KRP: Ketosamine-3-kinase (Homo sapiens)	FN3KRP	PMZ_0000579-RA	381	1.51	0.28	0.35	0	0	0.23	0.54	0	0	0.27	0
Similar to DDB_G0271670: Uncharacterized protein DDB_G0271670 (Dictyostelium discoideum)	DDB_G0271670	PMZ_0000580-RA	1008	72.42	8.53	13.41	6.81	2.83	1.57	20.04	17.57	8.51	6.78	1.46
Similar to DYRK4: Dual specificity tyrosine-phosphorylation-regulated kinase 4 (Homo sapiens)	DYRK4	PMZ_0000581-RA	281	4.01	0	0.41	0	0.16	0	0.47	0.21	0	0	0
Similar to DYRK4: Dual specificity tyrosine-phosphorylation-regulated kinase 4 (Homo sapiens)	DYRK4	PMZ_0000582-RA	753	12.89	3.02	4.04	1.73	0.53	0.21	4.73	1.35	0.62	0.92	0.1
Similar to smi35A: Dual specificity tyrosine-phosphorylation-regulated kinase 2 (Drosophila melanogaster)	smi35A	PMZ_0000583-RA	258	2.24	0.48	0	0.41	0	0	1.62	0	0.08	0	0
Similar to Fn3k: Fructosamine-3-kinase (Mus musculus)	Fn3k	PMZ_0000584-RA	584	4.14	0.94	1.25	1.17	1.12	0.37	2.48	1.3	1.55	0.94	1.2
Similar to FN3KRP: Ketosamine-3-kinase (Homo sapiens)	FN3KRP	PMZ_0000585-RA	675	85.89	2301.76	78.64	1156.93	400.53	246.17	157.47	1881.99	355.25	165.61	26.24
Similar to DYRK4: Dual specificity tyrosine-phosphorylation-regulated kinase 4 (Homo sapiens)	DYRK4	PMZ_0000586-RA	252	0.95	0	1.95	0	0	0	2.37	0.26	0	0.4	0.12
Similar to Imp4: U3 small nucleolar ribonucleoprotein protein IMP4 (Mus musculus)	Imp4	PMZ_0000587-RA	264	7.5	0.48	10.68	1.13	0.57	1.77	4.06	4.06	1.2	2.31	2.07
Similar to GVIN1: Interferon-induced very large GTPase 1 (Homo sapiens)	GVIN1	PMZ_0000588-RA	2658	3.29	1.24	1.76	1.1	1.14	1.55	3.16	1.61	0.68	1.08	2.16
Similar to GVIN1: Interferon-induced very large GTPase 1 (Homo sapiens)	GVIN1	PMZ_0000589-RA	777	0.56	0.35	0.32	0.34	0.06	0.16	0.67	0.42	0.21	0.3	0.32
Similar to GVIN1: Interferon-induced very large GTPase 1 (Homo sapiens)	GVIN1	PMZ_0000590-RA	1248	1.17	0.4	0.61	0.8	0.23	0.4	1.15	0.4	0.18	0.3	0.67
Similar to GVIN1: Interferon-induced very large GTPase 1 (Homo sapiens)	GVIN1	PMZ_0000591-RA	369	2.16	0.48	0	1.06	0.37	0.84	1.52	1.83	0	1.1	1.26
Similar to DYRK4: Dual specificity tyrosine-phosphorylation-regulated kinase 4 (Homo sapiens)	DYRK4	PMZ_0000592-RA	276	26.33	1.32	3.75	0	0.53	0	5.18	0.7	1.82	1.28	0.31
Similar to ppk5: Serine/threonine-protein kinase ppk5 (Schizosaccharomyces pombe)	ppk5	PMZ_0000593-RA	624	6.61	0.17	3.93	0.19	0	0	2.83	0.54	1.06	0.4	0.13
Protein of unknown function		PMZ_0000594-RA	150	0	0	0	0	0	0	0	0	0	0	0
Similar to Fn3k: Fructosamine-3-kinase (Mus musculus)	Fn3k	PMZ_0000595-RA	300	7.96	0	1.82	0.09	0.14	0.21	3.28	0	0	1.46	0.35
Similar to DYRK4: Dual specificity tyrosine-phosphorylation-regulated kinase 4 (Homo sapiens)	DYRK4	PMZ_0000596-RA	258	14.98	1.08	10.5	0.31	1.03	0.5	8.86	0.86	0.48	0.9	0.45
Protein of unknown function		PMZ_0000597-RA	204	1.94	3.31	2.34	4.02	0.85	1.37	2.52	0.95	1	1.05	1.24
Protein of unknown function		PMZ_0000598-RA	176	80.25	183.54	44.62	127.25	98.73	84.43	137.67	83.68	106.86	72.2	108.46
Protein of unknown function		PMZ_0000599-RA	249	24.13	4.63	9.03	2.44	2.52	2.86	7.19	2.98	5.35	6.94	5.31
Similar to CNTN3: Contactin-3 (Homo sapiens)	CNTN3	PMZ_0000600-RA	340	109.73	98.41	43.68	123.4	118.54	88.83	151	76.11	111.63	77.18	141.2
Similar to Cntn2: Contactin-2 (Mus musculus)	Cntn2	PMZ_0000601-RA	459	94.16	104.59	41.1	96.47	93.31	77.07	141.48	66.39	85.39	62.59	107.73
Protein of unknown function		PMZ_0000602-RA	2729	7.78	7.52	4.14	8.27	7.52	7.34	15.43	7.8	6.99	5.82	9.8
Similar to CNTN2: Contactin-2 (Gallus gallus)	CNTN2	PMZ_0000603-RA	463	66.61	68.68	36.62	96.48	83.01	57.69	123.12	51.03	68.85	52.1	99.9
Protein of unknown function		PMZ_0000604-RA	495	36.81	32	23.73	37.03	31.04	31.04	73.92	34.54	31.24	28.13	47.57
Similar to Sim2: Single-minded homolog 2 (Mus musculus)	Sim2	PMZ_0000605-RA	204	0.83	1.33	1.54	0.42	0.43	0	0.2	1.42	0	3.41	0.46
Similar to cops3: COP9 signalosome complex subunit 3 (Danio rerio)	cops3	PMZ_0000606-RA	327	73.15	99.57	73.44	127.41	98.4	76.74	81.37	68.6	72.87	59.06	68.28
Similar to SLC12A2: Solute carrier family 12 member 2 (Homo sapiens)	SLC12A2	PMZ_0000607-RA	642	7.13	17.69	38.98	2.91	3.04	4.75	9.37	3.54	5.22	22.76	7.99
Similar to COPS3: COP9 signalosome complex subunit 3 (Gallus gallus)	COPS3	PMZ_0000608-RA	2210	52.38	63.32	33.19	70.49	52.75	45.76	46.06	40.1	42.18	35.71	47.43
Protein of unknown function		PMZ_0000609-RA	1230	2.69	1.79	3.05	3.2	3.8	4.13	6.5	3.83	3.54	2.36	3.35
Similar to UNK: RING finger protein unkempt homolog (Canis familiaris)	UNK	PMZ_0000610-RA	477	2.42	0.92	3.96	2.03	1.54	2.59	4.88	2.45	1.6	1.17	2.18
Protein of unknown function		PMZ_0000611-RA	969	0	0	0	0	0	0	0	0	0	0	0
Similar to Smcr7l: Smith-Magenis syndrome chromosome region candidate gene 7 protein-like (Mus musculus)	Smcr7l	PMZ_0000612-RA	5359	15.51	13.56	15.14	14.63	10.34	10.7	15.19	11.68	10.5	12.58	10.38
Similar to unk: RING finger protein unkempt (Drosophila melanogaster)	unk	PMZ_0000613-RA	577	2.42	2.86	2.58	1.64	1.5	1.94	4.44	3.47	2.13	1.81	2.03
Similar to Hnrnpm: Heterogeneous nuclear ribonucleoprotein M (Mus musculus)	Hnrnpm	PMZ_0000614-RA	3074	12.98	19.08	18.56	20.37	16.09	14.62	21.77	11.65	10.97	16.12	13.62
Similar to Myef2: Myelin expression factor 2 (Mus musculus)	Myef2	PMZ_0000615-RA	597	7.29	12.25	24.15	8.73	5.08	12.54	9.92	4.78	7.01	8.33	4.75
Similar to Prrc1: Protein PPRC1 (Mus musculus)	Prrc1	PMZ_0000616-RA	2751	46.26	56.93	100.46	54.02	48	53.92	48.98	33.26	52.83	85.86	78.33
Protein of unknown function		PMZ_0000617-RA	1962	5.3	6.9	6.03	1.16	2.34	3.89	10.45	5.44	4.74	4.41	2.69
Similar to SEMA6A: Semaphorin-6A (Homo sapiens)	SEMA6A	PMZ_0000618-RA	937	27.55	28.3	13.52	19.11	10.89	11.93	33.69	20.36	16.09	18.5	31.97
Similar to SEMA6D: Semaphorin-6D (Pongo abelii)	SEMA6D	PMZ_0000619-RA	326	14.07	14.77	11.18	13.46	10.42	6.6	23.53	16.42	13.27	12.83	23.29
Protein of unknown function		PMZ_0000620-RA	37	0	0	0	0	0	0	0	0	0	0	0
Similar to C17orf39: Uncharacterized protein C17orf39 (Homo sapiens)	C17orf39	PMZ_0000621-RA	9105	15.27	11.85	15.24	13.6	8.5	9.42	15.3	10.19	14.49	18.63	16.84
Similar to ATPAF2: ATP synthase mitochondrial F1 complex assembly factor 2 (Bos taurus)	ATPAF2	PMZ_0000622-RA	2671	30.91	50.96	46.01	71.36	25.35	23.19	28.55	23.88	26.4	28.8	48.37
Similar to TOM1: Target of Myb protein 1 (Homo sapiens)	TOM1	PMZ_0000623-RA	234	2.93	1.1	5.81	3.32	1.06	1.56	0.84	2.54	1.93	3.29	5.38
Protein of unknown function		PMZ_0000624-RA	88	0.52	0	0	0	0	0	0	0	0	0	0
Protein of unknown function		PMZ_0000625-RA	324	0.75	0	1.67	0.92	0.35	0.84	1.1	0.38	0.72	0.98	0.2
Protein of unknown function		PMZ_0000626-RA	264	1.3	1.41	4.33	0.74	1.35	1.09	1.86	1.66	2.11	3.4	2.12
Similar to Srebf1: Sterol regulatory element-binding protein 1 (Rattus norvegicus)	Srebf1	PMZ_0000627-RA	562	4.41	13.8	5.47	7.41	3.72	2.49	5.61	3.16	3.7	2.59	8.3
Similar to SREBF1: Sterol regulatory element-binding protein 1 (Sus scrofa)	SREBF1	PMZ_0000628-RA	3552	11.5	18.24	9.06	14.41	9.64	10.68	16.56	14.69	9.3	8.14	10.72
Similar to Usp36: Ubiquitin carboxyl-terminal hydrolase 36 (Mus musculus)	Usp36	PMZ_0000629-RA	600	0.08	0	0	0	0	0.05	0.33	0.07	0.18	0	0.1
Similar to Zmynd17: Zinc finger MYND domain-containing protein 17 (Mus musculus)	Zmynd17	PMZ_0000630-RA	1990	1.35	0.15	0.59	0.21	0.06	0.35	0.85	0.39	0.26	0.22	0.12
Similar to SEPT9: Septin-9 (Homo sapiens)	SEPT9	PMZ_0000631-RA	2837	245.07	244.31	156.37	207.74	283.84	284.75	240.08	242.92	291.73	292.15	268.76
Protein of unknown function		PMZ_0000632-RA	339	85.91	80.14	75.44	61.13	59.81	66.46	61.77	61.07	68.36	90.17	86.25
Similar to PSMD12: 26S proteasome non-ATPase regulatory subunit 12 (Bos taurus)	PSMD12	PMZ_0000633-RA	2172	45.06	103.31	112.24	187.94	131.24	134.57	97.18	98.73	112.23	122.86	107.92
Similar to USP36: Ubiquitin carboxyl-terminal hydrolase 36 (Homo sapiens)	USP36	PMZ_0000634-RA	270	8.62	0	3.55	0.18	0.29	0	2.72	0.59	2.35	0.59	0
Similar to Gpr19: Probable G-protein coupled receptor 19 (Rattus norvegicus)	Gpr19	PMZ_0000635-RA	1182	6.84	12.97	19.17	5.6	5.92	8.27	8	8.05	9.72	17.99	9.85
Similar to PITPNC1: Cytoplasmic phosphatidylinositol transfer protein 1 (Homo sapiens)	PITPNC1	PMZ_0000636-RA	1323	6.45	4.41	1.98	2.98	1.7	1.11	2.86	2.16	2.23	2.4	2.34
Similar to Ttll12: Tubulin--tyrosine ligase-like protein 12 (Mus musculus)	Ttll12	PMZ_0000637-RA	2493	56.35	61.63	50.74	83.41	85.66	72.11	49.73	68.2	65.72	61.86	59.82
Similar to PARP12: Poly [ADP-ribose] polymerase 12 (Homo sapiens)	PARP12	PMZ_0000638-RA	990	1.86	0.42	0.47	0.46	0.49	0.37	0.85	0.36	0.4	0.48	0.32
Similar to TRPT1: tRNA 2'-phosphotransferase 1 (Bos taurus)	TRPT1	PMZ_0000639-RA	643	4.58	11.2	11.4	12	7.07	5.62	6.01	7.82	4.99	8.01	14.84
Similar to trpt1: tRNA 2'-phosphotransferase 1 (Danio rerio)	trpt1	PMZ_0000640-RA	1246	12.58	12.17	12.34	9.45	6.62	6	13.44	9.73	7.1	8.44	12.65
Protein of unknown function		PMZ_0000641-RA	450	0.51	0.49	0	0.23	0.31	0.19	0.15	0.09	0.24	0	0.11
Protein of unknown function		PMZ_0000642-RA	102	15.97	11.29	12.69	27.19	23.89	23.32	47.86	36.56	28.9	21.24	9.78
Similar to CCDC91: Coiled-coil domain-containing protein 91 (Homo sapiens)	CCDC91	PMZ_0000643-RA	408	8.94	10.16	11.46	11.16	9.97	9.59	11.51	8.26	9.46	16.09	15.1
Similar to Sephs1: Selenide%2C water dikinase 1 (Mus musculus)	Sephs1	PMZ_0000644-RA	2487	215.55	281.44	318.51	281.46	240.86	195.46	184.7	200.77	228.27	288.18	269.49
Similar to Ccdc91: Coiled-coil domain-containing protein 91 (Rattus norvegicus)	Ccdc91	PMZ_0000645-RA	823	6.6	8.1	8.57	6.32	9.4	7.28	9.56	7.58	6.23	9.79	9.13
Similar to Nanos1: Nanos homolog 1 (Mus musculus)	Nanos1	PMZ_0000646-RA	840	0.41	0	0.35	0	0.08	0.19	0.15	0.17	0	0.36	0.26
Similar to Lamb2: Laminin subunit beta-2 (Rattus norvegicus)	Lamb2	PMZ_0000647-RA	5147	46.82	49.88	14.03	31.72	34.34	28.48	83.64	43.91	50.52	30.38	57.43
Similar to Lamb2: Laminin subunit beta-2 (Mus musculus)	Lamb2	PMZ_0000648-RA	285	2.74	5.96	5.11	0.54	1.01	2.19	6.19	3.46	2.76	5.44	1.78
Similar to LAMB1: Laminin subunit beta-1 (Homo sapiens)	LAMB1	PMZ_0000649-RA	690	9.03	7.72	3.66	3.64	7.3	6.13	18.99	9.92	7.93	6.25	7.34
		PMZ_0000649-RB	1182	3.77	3.68	1.69	2.51	2.58	2.37	7.11	4.12	1.97	2.45	2.45
Similar to LAMB2: Laminin subunit beta-2 (Homo sapiens)	LAMB2	PMZ_0000650-RA	1394	7.33	8.36	4.52	3.58	4.41	3.72	16.36	6.14	3.57	4.84	7.37
Protein of unknown function		PMZ_0000651-RA	439	5.38	3.34	5.42	4.38	3.11	3.27	6.84	6.36	3.99	3.98	3.61
Similar to ZEB2: Zinc finger E-box-binding homeobox 2 (Homo sapiens)	ZEB2	PMZ_0000652-RA	423	4.91	1.84	4.39	3.84	2.7	3.78	3.76	3.76	4.73	3.37	2.24
Protein of unknown function		PMZ_0000653-RA	383	0.12	0	0	0.09	0	0	0	0	0	0	0
Similar to Rpl28: 60S ribosomal protein L28 (Rattus norvegicus)	Rpl28	PMZ_0000654-RA	423	463.15	1422.16	446.19	1320.37	1310.52	1252.49	605.63	951.2	1012.62	688.42	909.91
Similar to Bahd1: Bromo adjacent homology domain-containing 1 protein (Mus musculus)	Bahd1	PMZ_0000655-RA	1038	1.54	2.43	1.25	1.54	0.9	2.05	2.09	1.38	1.36	2.28	1.27
Similar to wdr26: WD repeat-containing protein 26 (Xenopus tropicalis)	wdr26	PMZ_0000656-RA	1281	49.87	52.67	61.07	45.07	44.09	49.74	56.32	44.83	61.35	70.58	65.9
Protein of unknown function		PMZ_0000657-RA	1549	121.99	95.83	104.38	105.47	105.54	98.82	117.18	112.54	141.9	167.24	119.72
Similar to WDR6: WD repeat-containing protein 6 (Homo sapiens)	WDR6	PMZ_0000658-RA	4197	1.5	0.94	2.12	1.5	1.64	1.88	1.97	1.16	1.22	1.31	0.78
Similar to Tubulin alpha chain%2C testis-specific (Oncorhynchus mykiss)	TUBA2	PMZ_0000659-RA	3138	20.41	71.05	39.92	42.15	22.99	26.63	26.66	23.25	24.62	29.09	62.56
Protein of unknown function		PMZ_0000660-RA	759	45.88	240.43	140.75	166.6	38.88	31.96	35.21	40.37	62.54	103.76	239.51
Similar to MIMI_L669: Collagen-like protein 7 (Acanthamoeba polyphaga mimivirus)	MIMI_L669	PMZ_0000661-RA	3269	7.97	15.71	12.87	10.42	9.59	10.28	11.1	9.38	9.96	13.65	13.77
Similar to EPHX2: Epoxide hydrolase 2 (Sus scrofa)	EPHX2	PMZ_0000662-RA	1194	6.79	4.95	9.51	8.06	7.8	8.69	9.78	6.27	5.97	8.02	11.81
Protein of unknown function		PMZ_0000663-RA	410	0.43	0	1.62	0.27	0	0	0.13	0.14	0.37	0.79	1.29
Similar to MFSD8: Major facilitator superfamily domain-containing protein 8 (Homo sapiens)	MFSD8	PMZ_0000664-RA	750	6.33	3.89	6.37	6.94	5.52	4.64	6.35	4.43	5.45	8.62	8.66
Similar to TNeu084h20.1: UPF0428 protein CXorf56 homolog (Xenopus tropicalis)	TNeu084h20.1	PMZ_0000665-RA	3626	131.76	120.37	100.62	122.23	119.53	104.98	81.62	110.41	127.12	127.28	107.1
Similar to MFSD8: Major facilitator superfamily domain-containing protein 8 (Homo sapiens)	MFSD8	PMZ_0000666-RA	862	7.29	3.09	7.47	4.34	3.23	4.79	6.08	4.08	4.58	7.29	8.98
Protein of unknown function		PMZ_0000667-RA	139	1.29	1.23	0.71	0.78	1.57	0	1.21	0	0.61	0	0.57
Protein of unknown function		PMZ_0000668-RA	267	2.68	3.24	2.67	7.62	1.33	2.14	4.79	1.8	2.55	2.37	4.08
Similar to GRIA4: Glutamate receptor 4 (Homo sapiens)	GRIA4	PMZ_0000669-RA	390	8.7	6.96	14.85	8.19	7.92	8.37	12.26	11.25	8.54	14.08	11.8
Similar to DYNC2H1: Cytoplasmic dynein 2 heavy chain 1 (Homo sapiens)	DYNC2H1	PMZ_0000670-RA	591	3.14	3.23	3.1	5.56	2.82	4.48	5.54	2.91	2.49	1.91	3.5
Protein of unknown function		PMZ_0000671-RA	439	14.76	13.36	22.92	11.58	9.32	9.83	18.61	14.39	19.93	22.71	12.4
Similar to GRIA4: Glutamate receptor 4 (Homo sapiens)	GRIA4	PMZ_0000672-RA	597	19.47	14.23	34.28	14.41	11.83	12.52	21.76	19.41	15.11	34.54	13.28
Similar to Dync2h1: Cytoplasmic dynein 2 heavy chain 1 (Mus musculus)	Dync2h1	PMZ_0000673-RA	738	2.9	2.03	2.62	3.35	2.52	2.74	4.84	2.74	2.53	2.4	3.13
Similar to Dync2h1: Cytoplasmic dynein 2 heavy chain 1 (Mus musculus)	Dync2h1	PMZ_0000674-RA	608	1.88	5.22	3.21	3.98	2.51	1.65	4.71	1.85	1.57	2.6	2.69
Similar to adk: Adenylate kinase (Prochlorococcus marinus (strain MIT 9211))	adk	PMZ_0000675-RA	1098	0.72	0.55	4.07	0.2	0.26	0.41	0.64	0.36	0.39	2.7	0.55
Similar to ARRDC1: Arrestin domain-containing protein 1 (Homo sapiens)	ARRDC1	PMZ_0000676-RA	405	4.13	5.54	7.53	3.69	4.34	5.05	5.81	4.12	2.63	4.84	4.11
Similar to ARRDC1: Arrestin domain-containing protein 1 (Homo sapiens)	ARRDC1	PMZ_0000677-RA	1047	0.58	0.87	1.06	0.28	0.34	0.59	0.94	0.75	0.19	0.66	0.25
Protein of unknown function		PMZ_0000678-RA	302	8.03	16.61	19.82	6.14	6.46	8.53	10.46	5.95	5.53	7.08	5.42
Similar to GLUL: Glutamine synthetase (Bos taurus)	GLUL	PMZ_0000679-RA	2820	1023.36	2826.45	2137.05	419.4	998.45	881.45	555.95	1066.8	1370.14	3073.54	970.98
Similar to SH3GLB2: Endophilin-B2 (Homo sapiens)	SH3GLB2	PMZ_0000680-RA	4491	51.42	77.02	49.77	85.35	53.1	57.91	58.69	52.76	52.03	48.66	69.8
Protein of unknown function		PMZ_0000681-RA	205	46.42	44.4	75.59	55.36	32.18	61.45	54.1	41.29	37.41	35.63	80.5
Protein of unknown function		PMZ_0000682-RA	3357	21.35	13.84	13.9	16.89	12.16	12.76	29.14	20.96	15.42	16.39	16.47
Similar to NCL: Nucleolin (Gallus gallus)	NCL	PMZ_0000683-RA	1082	8.64	6.15	7.89	9.03	6.12	6.06	12.39	9.99	7.55	7.22	9.31
Protein of unknown function		PMZ_0000684-RA	1345	4.53	4.37	5.77	6.35	3.46	4.07	6.49	5.58	5.07	4.77	6.24
Similar to Sardh: Sarcosine dehydrogenase%2C mitochondrial (Mus musculus)	Sardh	PMZ_0000685-RA	1625	8.03	4.37	4.56	1.6	1.89	4.45	8.09	5.02	6.58	7.92	9.2
Similar to SARDH: Sarcosine dehydrogenase%2C mitochondrial (Homo sapiens)	SARDH	PMZ_0000686-RA	542	9.38	1.58	4.79	2.51	3.42	4.85	6.14	4.9	4.45	4.47	6.42
Protein of unknown function		PMZ_0000687-RA	204	0.5	0	0.37	0	0.22	0.4	0.48	0	0.34	0.29	0
Protein of unknown function		PMZ_0000688-RA	384	17.81	4.16	7.64	4.05	4.53	4.06	7.96	3.67	2.22	6.23	4.96
Protein of unknown function		PMZ_0000689-RA	626	0.73	3.37	1.17	4.7	3.98	2.12	2.91	2.33	2.6	1.79	11.25
Similar to Osbp: Oxysterol-binding protein 1 (Mus musculus)	Osbp	PMZ_0000690-RA	261	0.06	0	0.27	0.26	0.31	0	0	0.17	0.48	0	0.23
Protein of unknown function		PMZ_0000691-RA	287	0.17	0	0	0	0	0	0.38	0	0	0	0
Protein of unknown function		PMZ_0000692-RA	1704	9.2	7.94	6.31	6.8	4.79	4.55	6.79	8.49	7.33	7.67	5.51
Protein of unknown function		PMZ_0000693-RA	426	0.09	0	0.16	0	0	0.07	0.13	0	0	0	0
Protein of unknown function		PMZ_0000694-RA	1464	3.45	4.73	3.06	3.77	2.18	1.74	3.16	4.03	2.8	3.95	2.08
Protein of unknown function		PMZ_0000695-RA	729	0.18	0.14	0.33	0.82	0	0	0.04	0.86	0	0	0.79
Similar to ZCCHC3: Zinc finger CCHC domain-containing protein 3 (Homo sapiens)	ZCCHC3	PMZ_0000696-RA	1041	0	0.11	0.18	0	0	0	0.11	0	0	0	0
Protein of unknown function		PMZ_0000697-RA	34	0	0	0	0	0	0	0	0	0	0	0
Protein of unknown function		PMZ_0000698-RA	894	0.68	4.69	2.89	4.69	5.21	3.9	4.44	2.51	2.73	2.11	5.08
Protein of unknown function		PMZ_0000699-RA	238	0	6.06	1.55	1.37	0	0	0.16	0.38	0	0.46	2
Similar to CFDP2: Craniofacial development protein 2 (Tragulus javanicus)	CFDP2	PMZ_0000700-RA	774	6.44	2.02	3.82	3.39	3.44	4.34	8.61	5.91	2.62	3.16	3.81
Similar to CDKN1C: Cyclin-dependent kinase inhibitor 1C (Homo sapiens)	CDKN1C	PMZ_0000701-RA	597	5.3	15.91	8.9	6.33	10.43	11.04	8.29	8.45	6.92	9.8	5.55
Protein of unknown function		PMZ_0000702-RA	110	0	0	0	0	0	0	0	0	0	0	0
Similar to RPS4X: 40S ribosomal protein S4%2C X isoform (Cercopithecus aethiops)	RPS4X	PMZ_0000703-RA	489	0.92	0.67	0.13	0.14	0.07	0.06	0.07	6.26	0	0	0.21
Protein of unknown function		PMZ_0000704-RA	232	1.5	2.23	0.32	0.35	1.61	1.86	0.51	0.79	1.12	0.24	0.91
Similar to KCNQ1: Potassium voltage-gated channel subfamily KQT member 1 (Squalus acanthias)	KCNQ1	PMZ_0000705-RA	363	1.9	0.63	0.36	1.3	0	1.46	0.29	0.78	0.47	0.81	0.81
Similar to KCNQ1: Potassium voltage-gated channel subfamily KQT member 1 (Homo sapiens)	KCNQ1	PMZ_0000706-RA	1119	1.12	0.81	0.78	1.17	0.78	0.46	0.52	0.64	0.42	0.73	0.33
Similar to Submaxillary mucin-like protein (Bos taurus)	MUC1	PMZ_0000707-RA	697	0.06	0	0	0.14	0.34	0.27	0.59	0.48	0.45	0.77	0.14
Protein of unknown function		PMZ_0000708-RA	383	0.16	0	0	0.09	0	0	0.63	0.31	0.15	0	0.06
Similar to Muc2: Mucin-2 (Fragment) (Rattus norvegicus)	Muc2	PMZ_0000709-RA	2748	1.4	0.04	0.24	0.17	0.18	0.05	0.39	0.38	0.09	0.26	0.07
Similar to Intestinal mucin-like protein (Fragment) (Rattus norvegicus)	MUC3	PMZ_0000710-RA	1728	1.81	1.6	0.76	0.74	0.89	1	1.6	1.63	0.74	0.83	0.74
Similar to Intestinal mucin-like protein (Fragment) (Rattus norvegicus)	MUC3	PMZ_0000711-RA	5697	2.53	3.24	0.89	1.17	1.72	1.74	3.2	2.64	1.67	1.72	1.05
Similar to MUC5AC: Mucin-5AC (Fragments) (Homo sapiens)	MUC5AC	PMZ_0000712-RA	335	0.5	2.56	0	0.52	0.54	0.84	1.84	0.59	1.51	0.82	0.14
Similar to Muc2: Mucin-2 (Fragments) (Mus musculus)	Muc2	PMZ_0000713-RA	2865	0.81	1.88	0.53	0.85	1.11	1	1.71	1.32	0.52	0.83	0.61
Protein of unknown function		PMZ_0000714-RA	319	38.48	8.98	17.7	7.61	4.87	3.67	21.03	5.46	6.26	6.13	6.75
Similar to MUC2: Mucin-2 (Homo sapiens)	MUC2	PMZ_0000715-RA	4226	0.73	0.34	0.29	0.07	0.54	0.13	0.26	0.15	0.29	0.27	0.15
Similar to Tspan4: Tetraspanin-4 (Mus musculus)	Tspan4	PMZ_0000716-RA	1062	85.05	76.74	37.32	75.46	60.25	66.2	55.37	64.6	84.99	74.69	75.89
Protein of unknown function		PMZ_0000717-RA	99	0	0	0	0	0	0	0	0	0	0	0
Similar to POLR2L: DNA-directed RNA polymerases I%2C II%2C and III subunit RPABC5 (Bos taurus)	POLR2L	PMZ_0000718-RA	584	207.17	129.4	351.33	445.35	413.7	319.53	244.32	282.33	249.5	239.52	212.63
Similar to CD151: CD151 antigen (Bos taurus)	CD151	PMZ_0000719-RA	969	56.82	75.96	58.86	64.18	75.99	66.66	62.19	81.45	89.09	66.96	100.28
Similar to Rab44: Ras-related protein Rab-44 (Mus musculus)	Rab44	PMZ_0000720-RA	2611	2.84	2.18	10.29	3.47	4.57	4.07	4.07	4.58	4.11	10.73	3.91
Similar to EFCAB4B: EF-hand calcium-binding domain-containing protein 4B (Homo sapiens)	EFCAB4B	PMZ_0000721-RA	1400	2.15	1.42	14.09	3.09	4.46	3.76	2.66	2.97	3.55	7.75	2.89
Similar to SVOPL: Putative transporter SVOPL (Homo sapiens)	SVOPL	PMZ_0000722-RA	377	19.49	9.34	17.54	12.61	16.41	12.82	20.61	14.54	16.73	18.28	10.07
Protein of unknown function		PMZ_0000723-RA	699	5.7	3.03	5.57	4.07	3.66	4.88	8.7	6.04	4.07	3.43	4.33
Similar to SVOPL: Putative transporter SVOPL (Homo sapiens)	SVOPL	PMZ_0000724-RA	1563	13.96	11.95	11.35	14.46	13.08	12.51	15.18	12.17	16.43	13.64	9.32
Similar to Fbln2: Fibulin-2 (Mus musculus)	Fbln2	PMZ_0000725-RA	1194	0.97	1.93	0.58	0.75	0.54	0.39	0.66	0.68	0.67	0.36	0.37
Similar to Ltbp1: Latent-transforming growth factor beta-binding protein 1 (Rattus norvegicus)	Ltbp1	PMZ_0000726-RA	2097	0.7	1.03	0.46	0.59	0.72	0.35	0.92	0.66	0.65	0.26	0.14
Similar to Col14a1: Collagen alpha-1(XIV) chain (Mus musculus)	Col14a1	PMZ_0000727-RA	3114	0.58	0.81	0.23	0.34	0.23	0.42	0.52	0.42	0.25	0.28	0.24
Similar to Abcc9: ATP-binding cassette transporter sub-family C member 9 (Mus musculus)	Abcc9	PMZ_0000728-RA	2508	0.37	0.32	0.31	0.16	0.24	0.1	0.28	0.23	0.14	0.2	0.16
Similar to ABCC8: ATP-binding cassette transporter sub-family C member 8 (Homo sapiens)	ABCC8	PMZ_0000729-RA	441	0.47	0	0.29	0	0	0.06	0.08	0	0.13	0.11	0.29
Similar to Abcc9: ATP-binding cassette transporter sub-family C member 9 (Rattus norvegicus)	Abcc9	PMZ_0000730-RA	420	0.61	0.53	1.22	0.59	0.51	0.48	0.48	0.38	0.13	0.68	0.43
Similar to Abcc9: ATP-binding cassette transporter sub-family C member 9 (Rattus norvegicus)	Abcc9	PMZ_0000731-RA	372	1.02	0	0.53	0.29	1.18	0.71	1.02	0.43	1.38	0.91	0.28
Similar to KCNJ11: ATP-sensitive inward rectifier potassium channel 11 (Homo sapiens)	KCNJ11	PMZ_0000732-RA	1351	8.57	10.77	20.57	5.94	5.33	5.49	5.53	6.09	7.46	17.28	7.11
Similar to Transposable element Tcb1 transposase (Caenorhabditis briggsae)	tcb1	PMZ_0000733-RA	957	52.43	32.56	51.36	38.31	30.88	33.5	61.66	34.96	37.77	37.73	35.07
Similar to PTDSS2: Phosphatidylserine synthase 2 (Cricetulus griseus)	PTDSS2	PMZ_0000734-RA	550	7.17	9.67	13.56	7.09	7.47	9.54	12.9	6.89	7	9.02	5.13
Similar to PTDSS2: Phosphatidylserine synthase 2 (Homo sapiens)	PTDSS2	PMZ_0000735-RA	4855	23.29	20.1	18.08	22.94	17.16	19.25	30.59	25.79	24.14	30.39	22.51
Protein of unknown function		PMZ_0000736-RA	200	2.13	0	0.4	0.44	0	0.18	0.63	0	1.03	0.88	0.16
Similar to CCDC73: Coiled-coil domain-containing protein 73 (Homo sapiens)	CCDC73	PMZ_0000737-RA	407	1.61	0	0.48	0.52	0.35	0.71	0.5	0.68	0.96	0.82	0.51
Protein of unknown function		PMZ_0000738-RA	189	1.26	0.75	0.43	0.12	0	0.19	0	0.26	0	0	0
Similar to nosip: Nitric oxide synthase-interacting protein (Xenopus laevis)	nosip	PMZ_0000739-RA	1928	158.16	187.85	150.19	153.2	155.02	140.93	109.47	138.92	169.47	205.41	149.76
Similar to ERCC1: DNA excision repair protein ERCC-1 (Bos taurus)	ERCC1	PMZ_0000740-RA	1525	9.02	13.05	16.09	14.93	10.17	8.98	9.17	11.24	9.48	13.95	14.16
Similar to RNF213: RING finger protein 213 (Homo sapiens)	RNF213	PMZ_0000741-RA	3143	9.42	15.18	6.64	42.68	30.63	16.04	15.93	9.6	11.88	11.02	12.71
Similar to RNF213: RING finger protein 213 (Homo sapiens)	RNF213	PMZ_0000742-RA	1610	9.23	16.64	5.16	52.61	32.17	16.45	15.6	12.09	12.92	11.88	12.59
Similar to RNF213: RING finger protein 213 (Homo sapiens)	RNF213	PMZ_0000743-RA	1420	6.66	12.87	4.72	36.68	19.25	10.5	10.44	8.1	7.63	6.5	9.42
Similar to RNF213: RING finger protein 213 (Homo sapiens)	RNF213	PMZ_0000744-RA	6059	14.56	18.06	7.75	56.6	38.16	21.6	20.09	15.19	18.91	14.55	15.03
Similar to COMMD9: COMM domain-containing protein 9 (Bos taurus)	COMMD9	PMZ_0000745-RA	5166	28.92	35	37.34	43.19	47.48	43.62	39.76	37.34	43.96	42.42	27.22
Protein of unknown function		PMZ_0000746-RA	7112	18.95	22.43	21.98	16.58	12.1	12.64	15.52	16.13	16.98	17.08	23.33
Protein of unknown function		PMZ_0000747-RA	256	27.48	10.76	89.87	33.88	27.89	45.47	52.75	32.74	28.24	58.16	59.45
Similar to ALAS1: 5-aminolevulinate synthase%2C nonspecific%2C mitochondrial (Bos taurus)	ALAS1	PMZ_0000748-RA	823	39.38	56.29	85.18	75.45	48.31	58.39	65.75	68.1	67.62	77.08	77.86
Similar to Trim7: Tripartite motif-containing protein 7 (Mus musculus)	Trim7	PMZ_0000749-RA	591	5.7	0.79	0.56	0.89	1.72	0.73	1.88	1.76	0.75	0.37	0.51
Protein of unknown function		PMZ_0000750-RA	531	0.93	0	0.23	0	0	0.05	0.8	0	0.2	0.09	0.05
Similar to SER1: Sericin-1 (Fragment) (Galleria mellonella)	SER1	PMZ_0000751-RA	249	0	0.51	0	0	0	0	0.21	0.54	0	0	0
Similar to Rab11fip5: Rab11 family-interacting protein 5 (Mus musculus)	Rab11fip5	PMZ_0000752-RA	660	2.35	2.54	2.38	1.1	1.73	2.53	2.33	1.41	1.11	1.76	0.74
Similar to TLR2: Toll-like receptor 2 (Capra hircus)	TLR2	PMZ_0000753-RA	509	0.79	1.67	0.49	3.44	1.36	1.53	2.39	1.05	1.59	1.27	0.49
Protein of unknown function		PMZ_0000754-RA	400	19.13	22.69	15.88	21.53	11.3	12.91	29.65	18.36	24.52	14.79	13.62
Similar to TRIM65: Tripartite motif-containing protein 65 (Homo sapiens)	TRIM65	PMZ_0000755-RA	618	2.19	0	0.27	0	0.48	0.8	0.95	1.18	0.3	0.29	0.12
Similar to Trim14: Tripartite motif-containing protein 14 (Mus musculus)	Trim14	PMZ_0000756-RA	858	3.49	1.09	0	0.29	0.9	0.17	0.81	0	0.2	0	0.37
Similar to AHCTF1: AT-hook-containing transcription factor 1 (Homo sapiens)	AHCTF1	PMZ_0000757-RA	3078	9.84	12.48	22.31	16.39	10.35	11.16	11.71	8.31	10.84	19.2	18.28
Protein of unknown function		PMZ_0000758-RA	1773	2.84	1.33	0.61	0.88	3.36	1.7	2.12	0.37	0.78	0.86	1.31
Protein of unknown function		PMZ_0000759-RA	1947	5	9.57	7.92	12.53	7.99	7.35	8.08	4.99	6.37	7.02	9.38
Similar to Urb1: Nucleolar pre-ribosomal-associated protein 1 (Mus musculus)	Urb1	PMZ_0000760-RA	2775	3.48	3.63	4.36	6.24	4.06	4.27	4.47	3.62	3.43	4.68	3.68
Similar to URB1: Nucleolar pre-ribosomal-associated protein 1 (Homo sapiens)	URB1	PMZ_0000761-RA	425	4.18	5.23	4.82	8.13	5.86	4.97	4.2	3.48	5.62	5.46	5.1
Similar to SYNE2: Nesprin-2 (Homo sapiens)	SYNE2	PMZ_0000762-RA	3264	9.27	7.54	10.02	6.72	6.61	6.89	11.6	8.69	7.84	8.57	9.8
Similar to Mettl13: Methyltransferase-like protein 13 (Mus musculus)	Mettl13	PMZ_0000763-RA	897	2.39	2.96	3.47	1.19	3.03	3.45	3.38	3.77	1.65	2.77	0.79
Protein of unknown function		PMZ_0000764-RA	222	0.37	0	0.68	0	0.38	0.46	0.54	0	1.18	0.25	0.58
Protein of unknown function		PMZ_0000765-RA	681	1.53	1.53	2.3	0.29	0.74	1.85	2.01	1.3	1.07	1.9	0.14
Protein of unknown function		PMZ_0000766-RA	1188	2.38	4.22	5.79	1.27	1.16	1.98	2.35	2.17	1.48	3.49	1.16
Similar to URB1: Nucleolar pre-ribosomal-associated protein 1 (Homo sapiens)	URB1	PMZ_0000767-RA	1277	3.67	4.07	6.4	8.01	3.83	3.76	4.62	3.16	3.83	4.66	4.87
Protein of unknown function		PMZ_0000768-RA	192	0.15	0.73	0.42	0	0	0.37	0	0.26	0	0	0.17
Protein of unknown function		PMZ_0000769-RA	250	3.56	3.03	0.29	1.76	5	1.68	3.53	0.54	0	0.21	1.05
Similar to GVIN1: Interferon-induced very large GTPase 1 (Homo sapiens)	GVIN1	PMZ_0000770-RA	2685	1.44	0.1	0.63	0.04	0.03	0.04	0.48	0.2	0.21	0.09	0.04
Protein of unknown function		PMZ_0000771-RA	332	0.36	0.35	1.82	0.56	0.56	0.45	0.64	0.37	0.18	0.45	0.82
Protein of unknown function		PMZ_0000772-RA	213	0.78	0	0.72	0	0.2	0.64	0.38	0.44	0.63	0	0.15
Similar to TLR2: Toll-like receptor 2 (Boselaphus tragocamelus)	TLR2	PMZ_0000773-RA	1377	5.63	7.23	7.2	25.34	26.94	23.39	12.69	11.05	15.54	9.46	25.23
Similar to C14orf101: UPF0679 protein C14orf101 (Homo sapiens)	C14orf101	PMZ_0000774-RA	903	1.34	1.13	2.15	0.97	1.01	0.97	1.24	1.44	0.79	0.67	0.63
Protein of unknown function		PMZ_0000775-RA	513	24.34	9.86	11.12	10.13	8.25	10.11	21.81	15.03	9.78	11.65	9.14
Similar to Trim14: Tripartite motif-containing protein 14 (Mus musculus)	Trim14	PMZ_0000776-RA	957	0.77	0	0	0.49	0.43	0.51	0.78	0.9	0.27	0.07	0.38
Similar to CTNNB1: Catenin beta-1 (Bos taurus)	CTNNB1	PMZ_0000777-RA	1121	1.3	0.24	0.09	0.45	1.54	0.58	1.04	0.23	0.57	0.41	0.41
Similar to arm: Armadillo segment polarity protein (Anopheles gambiae)	arm	PMZ_0000778-RA	1257	137.87	129.2	262.21	140.27	169.47	181.77	146.02	137.18	163.84	233.04	156.77
Protein of unknown function		PMZ_0000779-RA	140	4.22	1.43	1.25	1.56	2.23	2.81	4.16	1.4	3.37	4.5	2.6
Similar to RTase: Probable RNA-directed DNA polymerase from transposon BS (Drosophila melanogaster)	RTase	PMZ_0000780-RA	1887	248.86	72.78	125.26	81.92	51.8	53.69	183.99	72.31	78.23	71.96	73.03
Similar to Rnf135: RING finger protein 135 (Mus musculus)	Rnf135	PMZ_0000781-RA	1473	2.03	0.3	0.82	0.28	1.03	0.41	1.06	0.64	0.19	0.4	0.28
Protein of unknown function		PMZ_0000782-RA	1332	7.53	2.41	3.66	4.1	5.06	3.45	6.29	3.64	2.83	3.26	4.04
Similar to UPF0679 protein C14orf101 homolog (Mus musculus)	UPF0679	PMZ_0000783-RA	348	1.31	1	4.21	1.79	1.06	1.88	3.83	3.41	1.16	1.96	0.77
Similar to otx2: Homeobox protein OTX2 (Danio rerio)	otx2	PMZ_0000784-RA	888	1.03	0	9.26	0.25	0.48	0.46	0.42	0.61	0.39	5.06	0.21
Protein of unknown function		PMZ_0000785-RA	222	0.61	0	0.68	0	0	0.15	0.72	0	0	0.53	0.14
Similar to GVIN1: Interferon-induced very large GTPase 1 (Homo sapiens)	GVIN1	PMZ_0000786-RA	2097	4.07	0.37	1.75	0.1	0.09	0.01	1.33	0.27	0.4	0.23	0.25
Similar to Gvin1: Interferon-induced very large GTPase 1 (Mus musculus)	Gvin1	PMZ_0000787-RA	1734	1.91	0.33	1.38	0.22	0.06	0.14	1.11	0.32	0.41	0.19	0.33
		PMZ_0000787-RB	1386	2.43	0.22	1.87	0.16	0.16	0.09	1.43	0.35	0.39	0.43	0.23
Similar to GVIN1: Interferon-induced very large GTPase 1 (Homo sapiens)	GVIN1	PMZ_0000788-RA	1491	3.03	0.27	0.92	0.11	0.09	0.15	1.21	0.8	0.17	0.28	0.19
Protein of unknown function		PMZ_0000789-RA	122	0	0	0	0	0	0	0	0	0	0	0
Protein of unknown function		PMZ_0000790-RA	47	0	0	0	0	0	0	0	0	0	0	0
Similar to Tnfrsf26: Tumor necrosis factor receptor superfamily member 26 (Mus musculus)	Tnfrsf26	PMZ_0000791-RA	502	4.36	2.37	0.47	1.27	4.15	2.38	2.72	0.55	0.35	0.9	0.93
Similar to Gvin1: Interferon-induced very large GTPase 1 (Mus musculus)	Gvin1	PMZ_0000792-RA	3309	1.28	0	0.33	0.05	0.03	0	0.89	0.16	0.06	0.11	0.07
Similar to GBP1: Interferon-induced guanylate-binding protein 1 (Cercopithecus aethiops)	GBP1	PMZ_0000793-RA	1375	0.8	1.38	0.49	0.69	1.69	1.86	1.9	1.4	1.43	0.99	2.41
Similar to C21orf57: Putative metalloprotease C21orf57 (Homo sapiens)	C21orf57	PMZ_0000794-RA	585	3.01	2.54	2.2	2.07	1.11	1.5	2.15	0.58	1.73	1.31	2.49
Similar to FAM89A: Protein FAM89A (Bos taurus)	FAM89A	PMZ_0000795-RA	668	1.49	1.1	0.9	1.79	1	1.37	1.48	1.72	1.33	1.88	1.74
Protein of unknown function		PMZ_0000796-RA	5692	24.81	23.24	20.22	21.4	14.28	16.7	27.77	23.09	23.83	22.5	18.64
Protein of unknown function		PMZ_0000797-RA	43	0	0	0	0	0	0	0	0	0	0	0
Similar to Trim14: Tripartite motif-containing protein 14 (Mus musculus)	Trim14	PMZ_0000798-RA	858	0	0	0.18	0.13	0	0.07	1.1	0.66	0	0.6	0.01
Similar to Aida: Axin interactor%2C dorsalization-associated protein (Mus musculus)	Aida	PMZ_0000799-RA	484	4.25	7.2	1.56	3.42	1.66	2.49	5.11	3.27	2.25	2.4	3.76
Similar to aida-B: Axin interactor%2C dorsalization-associated protein B (Xenopus laevis)	aida-B	PMZ_0000800-RA	1722	1.57	0.8	1.74	0.98	0.65	0.54	1.46	0.96	0.85	0.76	1.07
Similar to FBXO33: F-box only protein 33 (Homo sapiens)	FBXO33	PMZ_0000801-RA	549	7.67	2.15	36.59	0.48	3.8	9.94	9.72	10.45	2.33	12.84	1.57
Similar to EXT2: Extensin-2 (Arabidopsis thaliana)	EXT2	PMZ_0000802-RA	621	1.11	0	0.29	0.32	0	0.04	0	0.12	0.34	0.36	0
Similar to USP36: Ubiquitin carboxyl-terminal hydrolase 36 (Homo sapiens)	USP36	PMZ_0000803-RA	1572	0.8	0	0.33	0.03	0	0	0.21	0.11	0.04	0	0
Similar to USP36: Ubiquitin carboxyl-terminal hydrolase 36 (Homo sapiens)	USP36	PMZ_0000804-RA	2043	4.81	0.05	0.83	0.14	0.05	0.03	2.31	0.18	0.21	0.32	0.04
Similar to Usp36: Ubiquitin carboxyl-terminal hydrolase 36 (Mus musculus)	Usp36	PMZ_0000805-RA	1932	0.38	0	0.2	0.03	0	0	0.01	0.02	0	0.06	0
Similar to USP36: Ubiquitin carboxyl-terminal hydrolase 36 (Homo sapiens)	USP36	PMZ_0000806-RA	2205	2.67	0.2	0.34	0.07	0.02	0.03	0.66	0.6	0.24	0.09	0.08
Similar to TRIM54: Tripartite motif-containing protein 54 (Homo sapiens)	TRIM54	PMZ_0000807-RA	684	18.22	1.09	9.09	1.54	1.4	1.37	11.9	6.38	3.43	2.84	1.78
Similar to TRIM54: Tripartite motif-containing protein 54 (Bos taurus)	TRIM54	PMZ_0000808-RA	1026	11.64	1.87	2.49	0.64	0.62	0.58	2.47	0.86	1.4	0.7	0.9
Similar to USP36: Ubiquitin carboxyl-terminal hydrolase 36 (Homo sapiens)	USP36	PMZ_0000809-RA	987	0	0	0	0	0	0	0.15	0	0	0	0
Similar to Usp36: Ubiquitin carboxyl-terminal hydrolase 36 (Mus musculus)	Usp36	PMZ_0000810-RA	1872	0.67	0	0.24	0	0	0	0.35	0.06	0	0	0.01
Similar to USP36: Ubiquitin carboxyl-terminal hydrolase 36 (Homo sapiens)	USP36	PMZ_0000811-RA	858	1.98	0	1.08	0.1	0.16	0.04	2.27	0.25	0.41	0.35	0.03
Similar to Usp36: Ubiquitin carboxyl-terminal hydrolase 36 (Mus musculus)	Usp36	PMZ_0000812-RA	1335	0.42	0	0.23	0	0	0	0	0	0	0	0.02
Similar to USP36: Ubiquitin carboxyl-terminal hydrolase 36 (Homo sapiens)	USP36	PMZ_0000813-RA	1008	5.34	0.1	1.8	0.09	0.19	0	1.71	0.41	0.43	0.05	0
Similar to TRIM54: Tripartite motif-containing protein 54 (Homo sapiens)	TRIM54	PMZ_0000814-RA	1113	4.67	0.47	1.33	0	0.06	0.03	1.78	0.53	0.21	0.07	0
Similar to USP36: Ubiquitin carboxyl-terminal hydrolase 36 (Homo sapiens)	USP36	PMZ_0000815-RA	810	5.43	0	0.55	0	0	0	1.44	0	0.28	0.1	0.05
Similar to TRIM54: Tripartite motif-containing protein 54 (Homo sapiens)	TRIM54	PMZ_0000816-RA	258	0.72	0	0.22	0	0	0	0.19	0	0	0	0
Similar to Usp36: Ubiquitin carboxyl-terminal hydrolase 36 (Mus musculus)	Usp36	PMZ_0000817-RA	3066	2.22	0.03	0.46	0.07	0.05	0.07	0.51	0.26	0.15	0	0.02
Similar to TRIM54: Tripartite motif-containing protein 54 (Homo sapiens)	TRIM54	PMZ_0000818-RA	606	7.04	0	1.14	0	0.01	0	2.14	0.41	0.2	0	0
Similar to TRIM54: Tripartite motif-containing protein 54 (Homo sapiens)	TRIM54	PMZ_0000819-RA	468	2.32	0.17	1.11	0.11	0.08	0.13	0.14	0.16	0.24	0	0
Protein of unknown function		PMZ_0000820-RA	465	21.83	5.86	10.12	7.43	5.14	6.26	17.19	9.54	9.36	6.3	6.54
Similar to Usp36: Ubiquitin carboxyl-terminal hydrolase 36 (Mus musculus)	Usp36	PMZ_0000821-RA	489	1.86	0.06	1.43	0.06	0.17	0	1.97	0.28	0.33	0.2	0
Similar to USP36: Ubiquitin carboxyl-terminal hydrolase 36 (Homo sapiens)	USP36	PMZ_0000822-RA	1470	1.53	0	0.1	0	0.05	0	0.47	0.27	0	0.05	0
Similar to Usp36: Ubiquitin carboxyl-terminal hydrolase 36 (Mus musculus)	Usp36	PMZ_0000823-RA	1347	0.23	0	0.04	0	0	0	0	0	0	0	0
Similar to USP36: Ubiquitin carboxyl-terminal hydrolase 36 (Homo sapiens)	USP36	PMZ_0000824-RA	1995	3.22	0.24	0.54	0.34	0.18	0.24	1.28	1.29	0.34	0.29	0.47
Similar to DDB_G0267276: Putative uncharacterized protein DDB_G0267276 (Dictyostelium discoideum)	DDB_G0267276	PMZ_0000825-RA	1443	17.29	1.51	6.36	0.58	0.87	0.52	8.75	3.47	1.7	2.42	0.93
Similar to Usp36: Ubiquitin carboxyl-terminal hydrolase 36 (Mus musculus)	Usp36	PMZ_0000826-RA	2214	2.27	0.13	0.26	0.02	0.07	0	0.44	0.2	0.02	0	0
Similar to TRIM54: Tripartite motif-containing protein 54 (Homo sapiens)	TRIM54	PMZ_0000827-RA	351	3.14	1.09	2.09	0.47	0	0	1.5	0.52	0.13	0	0.07
Similar to Usp36: Ubiquitin carboxyl-terminal hydrolase 36 (Mus musculus)	Usp36	PMZ_0000828-RA	2100	0.98	0	0.4	0	0.06	0	0.41	0.05	0	0.01	0
Similar to Usp36: Ubiquitin carboxyl-terminal hydrolase 36 (Mus musculus)	Usp36	PMZ_0000829-RA	2598	2.6	0.45	0.78	0	0.06	0.01	0.68	0.13	0.08	0.22	0.03
Similar to Usp36: Ubiquitin carboxyl-terminal hydrolase 36 (Mus musculus)	Usp36	PMZ_0000830-RA	537	0.61	0	0.24	0	0	0	0	0	0	0	0
Similar to Usp36: Ubiquitin carboxyl-terminal hydrolase 36 (Mus musculus)	Usp36	PMZ_0000831-RA	1998	0.26	0	0	0	0	0	0.09	0	0	0	0
Similar to Usp36: Ubiquitin carboxyl-terminal hydrolase 36 (Mus musculus)	Usp36	PMZ_0000832-RA	1428	1.16	0	0	0	0	0	0.3	0	0.12	0	0
Similar to Usp36: Ubiquitin carboxyl-terminal hydrolase 36 (Mus musculus)	Usp36	PMZ_0000833-RA	1533	3.17	0.19	0.97	0.05	0.2	0.15	1.51	0.6	0.28	0.11	0.1
Similar to TRIM54: Tripartite motif-containing protein 54 (Homo sapiens)	TRIM54	PMZ_0000834-RA	633	5.43	0.25	2.17	1.15	1.62	1.63	4.67	2.69	1.11	0.99	1.01
Similar to USP36: Ubiquitin carboxyl-terminal hydrolase 36 (Homo sapiens)	USP36	PMZ_0000835-RA	1683	2.99	0.16	0.25	0	0.02	0.03	0.46	0.24	0	0.08	0
Similar to TRIM54: Tripartite motif-containing protein 54 (Bos taurus)	TRIM54	PMZ_0000836-RA	513	13.43	2.8	3.62	1.12	0.34	0.12	5.15	3.41	2.23	0.83	0.2
Similar to Usp36: Ubiquitin carboxyl-terminal hydrolase 36 (Mus musculus)	Usp36	PMZ_0000837-RA	1941	0.42	0	0.1	0	0	0	0	0	0	0	0
Similar to pcbd: Pterin-4-alpha-carbinolamine dehydratase (Xenopus laevis)	pcbd	PMZ_0000838-RA	1071	106.29	97.22	101.17	56.86	59.67	66.48	87.44	98.51	112.98	107.41	65.65
Similar to PCDH24: Protocadherin-24 (Homo sapiens)	PCDH24	PMZ_0000839-RA	1920	1.57	0.91	0.83	0.56	0.52	0.38	1.1	1.53	0.62	1.11	0.32
Similar to USP36: Ubiquitin carboxyl-terminal hydrolase 36 (Homo sapiens)	USP36	PMZ_0000840-RA	1359	2.9	0.17	0.58	0.12	0.03	0	1.02	0.13	0.05	0.07	0.05
Protein of unknown function		PMZ_0000841-RA	2280	0.87	1.93	0.37	5.43	2.46	1.56	0.91	0.64	0.69	0.31	0.69
Similar to ANKRD5: Ankyrin repeat domain-containing protein 5 (Homo sapiens)	ANKRD5	PMZ_0000842-RA	2145	16.73	2.83	23.69	1.9	15.27	9.04	4.42	3.56	16.43	7.39	3.68
Similar to Mdga2: MAM domain-containing glycosylphosphatidylinositol anchor protein 2 (Rattus norvegicus)	Mdga2	PMZ_0000843-RA	1410	5.08	5.15	6.87	3.06	2.53	2.81	2.5	1.9	3.84	7.29	3.73
Protein of unknown function		PMZ_0000844-RA	186	0	0	0	0	0	0	0	0.01	0	0	0
Protein of unknown function		PMZ_0000845-RA	4166	11.84	7.88	7.49	10.91	9.44	7.95	14.98	9.68	10.79	8.52	8
Similar to NT5C1A: Cytosolic 5'-nucleotidase 1A (Homo sapiens)	NT5C1A	PMZ_0000846-RA	783	7.62	8.86	7.52	10.2	10.69	10.08	8.74	8.45	6.15	5.17	8.36
Similar to tc1a: Transposable element Tc1 transposase (Caenorhabditis elegans)	tc1a	PMZ_0000847-RA	834	501.1	417.07	683.76	443.46	355.85	419.86	591.3	347.56	471	548.79	470.43
Similar to MSL3: Male-specific lethal 3 homolog (Homo sapiens)	MSL3	PMZ_0000848-RA	1178	20.09	32.54	23.15	27.2	24.52	17.7	15.24	18.17	25.96	29.32	19.62
Protein of unknown function		PMZ_0000849-RA	447	384.11	718.58	269.05	235.13	1156.36	579.57	427.08	336.71	366.57	293.93	401.36
Similar to Histone H3.2 (Bos taurus)	HIST2H3C	PMZ_0000850-RA	411	0	127.39	0	0	0	0	0	0	0	0	0
Protein of unknown function		PMZ_0000851-RA	432	24.84	21.11	35.77	6.74	38.82	40.09	39.67	16.43	14.12	14.61	36.61
Similar to Histone H3.2 (Bos taurus)	HIST2H3C	PMZ_0000852-RA	411	0	0	0	0	0	0	0	0	0	0	0
Similar to HIST3H2BB: Histone H2B type 3-B (Homo sapiens)	HIST3H2BB	PMZ_0000853-RA	378	699.38	1940.35	1386.3	1055.66	3056.7	2004.64	1006.98	1137.4	1921.1	1180.44	1189.81
Similar to Histone H4 (Bos taurus)	HIST2H4A	PMZ_0000854-RA	312	0.93	0	0.45	0	0	0.34	0.39	0	0.2	0	0.45
Similar to Histone H1 (Oncorhynchus mykiss)	H1F0	PMZ_0000855-RA	543	1.09	0.2	0.34	0.06	0.13	0.05	0.43	0.5	0	0.08	0.2
Similar to NT5C1A: Cytosolic 5'-nucleotidase 1A (Homo sapiens)	NT5C1A	PMZ_0000856-RA	1539	15.89	18.21	9.08	28.91	29.35	23.97	23.89	20.94	16.6	12.45	16.49
Similar to Late histone H2A.1 (Psammechinus miliaris)	H2A.1	PMZ_0000857-RA	126	0	0	0	0	0	0	0	0	0	0	0
Protein of unknown function		PMZ_0000858-RA	1473	30.79	33.08	11.2	15.49	40.28	20.34	22.09	22.4	26.1	18.61	17.82
Protein of unknown function		PMZ_0000859-RA	444	2400.25	4974.97	2381.77	1177.98	2673.08	2287.97	1826.17	1494.92	1935.29	2146.57	3410.76
Similar to h2afx: Histone H2A.x (Danio rerio)	h2afx	PMZ_0000860-RA	381	138.65	205.98	61.12	53.06	79.29	63.2	46.94	72.63	107.97	108.64	152.67
Protein of unknown function		PMZ_0000861-RA	168	0.4	0	0.52	0.28	0	0	0	0.36	0.45	0	0
Similar to TERT: Telomerase reverse transcriptase (Bos taurus)	TERT	PMZ_0000862-RA	318	0.11	0	0	0	0	0	0	0	0	0.12	0
Similar to Tert: Telomerase reverse transcriptase (Mus musculus)	Tert	PMZ_0000863-RA	765	1.83	0.38	0.54	0.52	0.22	0.03	0.48	0.33	0.22	0.28	0.41
Protein of unknown function		PMZ_0000864-RA	444	0	0	0.64	0.18	0.94	0.98	0.22	0.11	0	1.14	2.34
Similar to h2afx: Histone H2A.x (Danio rerio)	h2afx	PMZ_0000865-RA	381	1.34	2.21	0	0	0	0	0	0	0	1.96	0
Protein of unknown function		PMZ_0000866-RA	2637	97.59	235.59	265.89	125.94	410.65	326.21	250.92	156.94	158.12	160.8	151.9
Similar to Histone H3.2 (Bos taurus)	HIST2H3C	PMZ_0000867-RA	411	0	0	0	0	0	0	0	0	0	0	0
Similar to h2afx: Histone H2A.x (Danio rerio)	h2afx	PMZ_0000868-RA	381	763.62	1485.82	547.26	423.43	1710.41	972.68	654.61	628.41	709.1	745.82	551.25
Similar to Histone H3.2 (Bos taurus)	HIST2H3C	PMZ_0000869-RA	411	0	0	0	0	0	0	0	0	0	0	0
Protein of unknown function		PMZ_0000870-RA	120	0.34	1.58	1.94	0.02	0	0	2.74	1.02	0	0	0.81
Similar to CFDP2: Craniofacial development protein 2 (Tragulus javanicus)	CFDP2	PMZ_0000871-RA	375	2.92	1.12	1.87	1.4	2.09	1.01	1.79	1.48	1.14	0.68	2.16
Protein of unknown function		PMZ_0000872-RA	1020	1.31	3.24	2.37	2.11	0.82	1.03	1.66	1.19	1.73	1.43	2.49
Similar to SLC39A3: Zinc transporter ZIP3 (Bos taurus)	SLC39A3	PMZ_0000873-RA	1104	3.48	4.8	5.96	1.62	3.49	3.47	3.42	3.13	4.25	5.54	0.96
Similar to MET: Hepatocyte growth factor receptor (Rhinolophus ferrumequinum)	MET	PMZ_0000874-RA	1521	3.4	2.93	3.79	2.21	3.05	3.66	5.45	3.25	2.77	3.33	1.05
Similar to Cuzd1: CUB and zona pellucida-like domain-containing protein 1 (Rattus norvegicus)	Cuzd1	PMZ_0000875-RA	1268	0.27	0.33	0.25	0.49	0.14	0.05	0.17	0.06	0	0	0
Similar to Gp2: Pancreatic secretory granule membrane major glycoprotein GP2 (Mus musculus)	Gp2	PMZ_0000876-RA	1698	0.92	0	0.18	0	0	0	0.47	0	0.05	0	0.02
Similar to smi35A: Dual specificity tyrosine-phosphorylation-regulated kinase 2 (Drosophila melanogaster)	smi35A	PMZ_0000877-RA	384	18.21	42.52	19.9	21.68	10.38	8.76	9.91	17.63	13.45	23.66	25
Similar to DYRK2: Dual specificity tyrosine-phosphorylation-regulated kinase 2 (Gallus gallus)	DYRK2	PMZ_0000878-RA	285	0.55	0	0	0.11	0.1	0.27	0.19	0.07	0	1.1	0
Similar to Dyrk4: Dual specificity tyrosine-phosphorylation-regulated kinase 4 (Mus musculus)	Dyrk4	PMZ_0000879-RA	390	15.88	16.3	11.86	9.83	7.92	4.07	8.41	13.03	10.16	10.74	6.7
Protein of unknown function		PMZ_0000880-RA	949	4.49	14.02	7.11	6.31	4.11	1.81	2.91	4.89	3.79	5.04	8.93
Similar to Erbb4: Receptor tyrosine-protein kinase erbB-4 (Mus musculus)	Erbb4	PMZ_0000881-RA	347	6.35	13.66	12.38	13.51	12.69	8.46	11.26	8.35	11.68	11.23	6.64
Similar to smi35A: Dual specificity tyrosine-phosphorylation-regulated kinase 2 (Drosophila melanogaster)	smi35A	PMZ_0000882-RA	948	9.66	11.99	7.34	10	8.57	4.77	7.88	15.48	9.18	14.31	8.57
Similar to GVIN1: Interferon-induced very large GTPase 1 (Homo sapiens)	GVIN1	PMZ_0000883-RA	837	0.84	0.91	0.5	0.53	0.21	0.51	1.62	0.5	0.29	0.42	0.83
Similar to GVIN1: Interferon-induced very large GTPase 1 (Homo sapiens)	GVIN1	PMZ_0000884-RA	1401	2.23	1.02	1.3	0.66	0.52	0.78	2.08	0.89	0.73	1.05	1.62
Similar to GVIN1: Interferon-induced very large GTPase 1 (Homo sapiens)	GVIN1	PMZ_0000885-RA	1137	0.98	0	0.26	0.38	0	0.15	0.4	0.31	0.12	0.35	1.03
Similar to GVIN1: Interferon-induced very large GTPase 1 (Homo sapiens)	GVIN1	PMZ_0000886-RA	747	2.32	0.76	0.4	0.71	0.59	0.26	1.53	0.47	0.69	0.21	1.17
Similar to RPS26: 40S ribosomal protein S26 (Bos taurus)	RPS26	PMZ_0000887-RA	798	1076.16	321.48	1936.61	1328.69	1277.29	1580.16	1329.16	1325.52	756.89	925.78	1561.42
Similar to IKZF4: Zinc finger protein Eos (Homo sapiens)	IKZF4	PMZ_0000888-RA	1474	2.06	1.28	4.04	3.19	2.03	2.42	2.9	2.17	2.79	2.18	2.55
Protein of unknown function		PMZ_0000889-RA	61	0	0	0	0	0	0	0	0	0	0	0
Similar to IKZF2: Zinc finger protein Helios (Homo sapiens)	IKZF2	PMZ_0000890-RA	469	2.66	2.57	3.63	3.85	2.76	3.6	3.12	2.31	2.45	3.58	2.87
Protein of unknown function		PMZ_0000891-RA	101	0.5	2.41	0	0.76	0.77	1.24	0.73	0	1.2	0	1.12
Protein of unknown function		PMZ_0000892-RA	336	1.15	0.35	0	0	0	0	0.53	0	0.17	0	0
Protein of unknown function		PMZ_0000893-RA	207	2.57	0	0.38	0	0	0	1.19	0	0.33	0	0.15
Protein of unknown function		PMZ_0000894-RA	123	0	0	0	0	0	0	0.47	0	0	0	0
Protein of unknown function		PMZ_0000895-RA	351	2.86	4.56	1.14	9.49	3.98	4.1	5.4	6.22	6.07	4.47	8.33
Similar to BCL3: B-cell lymphoma 3-encoded protein (Homo sapiens)	BCL3	PMZ_0000896-RA	1905	3.45	3.91	1.52	3.61	2.2	1.95	3.7	2.17	2.73	2.15	4.61
Similar to cblb-A: E3 ubiquitin-protein ligase CBL-B-A (Xenopus laevis)	cblb-A	PMZ_0000897-RA	345	11.82	18.45	11.98	18.19	20.41	14.99	20.02	14.95	16.69	9	11.84
Similar to V-CBL: Transforming protein cbl (Cas-NS-1 murine leukemia virus)	V-CBL	PMZ_0000898-RA	442	27.35	55.42	17.83	33.51	20.09	22.4	25.79	29.8	23.24	22.9	18.62
Similar to DDB_G0274557: Uncharacterized histidine-rich protein DDB0167791 (Dictyostelium discoideum)	DDB_G0274557	PMZ_0000899-RA	246	1.8	1.03	0.59	1.1	0.38	0.39	0.47	1.46	1.03	0	0.55
Protein of unknown function		PMZ_0000900-RA	123	0	0	0	0	0	0	0	0	0	0	0
Protein of unknown function		PMZ_0000901-RA	108	0.43	0	1.18	0.78	0	0	0.62	0	0	0.87	2.31
Similar to Mfge8: Lactadherin (Mus musculus)	Mfge8	PMZ_0000902-RA	1077	64.92	59.64	72.54	44.83	47.37	55.11	56.4	54.19	58.57	79.94	66.63
Similar to flad1: FAD synthetase (Danio rerio)	flad1	PMZ_0000903-RA	1138	7.77	9.36	12.64	4.25	3.94	4.37	5.14	3.47	7.95	12.27	6.73
Similar to TEX9: Testis-expressed sequence 9 protein (Homo sapiens)	TEX9	PMZ_0000904-RA	1440	27.83	24.19	48.77	26.16	31.16	25.63	19.72	28.66	34.61	59.44	30.37
Similar to Smn1: Survival motor neuron protein (Mus musculus)	Smn1	PMZ_0000905-RA	528	0	0.2	0.28	0.22	0	0	0.07	0	0	0.1	0
Similar to General transcription factor IIH subunit 2-like protein (Homo sapiens)	GTF2H2	PMZ_0000906-RA	258	6.32	8.23	12.82	11.97	6.53	9	6.57	6.68	6.08	14.99	10.64
Similar to Smn1: Survival motor neuron protein (Mus musculus)	Smn1	PMZ_0000907-RA	675	44.81	47.01	77.22	54.44	28	38.29	36.3	30.51	41.29	57.99	57.26
Similar to Smn1: Survival motor neuron protein (Mus musculus)	Smn1	PMZ_0000908-RA	537	18.73	43.55	40.6	2.34	3.28	6.88	11.91	8.67	7.08	13.42	4.62
Protein of unknown function		PMZ_0000909-RA	375	11.59	9.77	16.62	5.8	2.78	4.67	10.55	7.15	5.68	9.31	7.2
Similar to Smn1: Survival motor neuron protein (Rattus norvegicus)	Smn1	PMZ_0000910-RA	546	27.14	5.43	8.33	2.35	1.14	1.02	10.52	3.79	3.53	2.54	2.26
Similar to Smn1: Survival motor neuron protein (Rattus norvegicus)	Smn1	PMZ_0000911-RA	1521	78.01	32.04	68.36	32.78	19.49	19.56	49.51	28.09	27.04	40.39	41.46
Similar to Smn1: Survival motor neuron protein (Mus musculus)	Smn1	PMZ_0000912-RA	723	9.12	15.89	17.49	8.17	5.95	7.07	10.2	8.54	9.15	14.65	11.27
Protein of unknown function		PMZ_0000913-RA	600	10.59	4.1	15.6	3.07	2.09	2.93	9.02	5.18	4.55	7.56	4.35
Similar to Smn1: Survival motor neuron protein (Mus musculus)	Smn1	PMZ_0000914-RA	568	4.15	4.46	6.88	1.72	1.73	2.05	2.39	1.46	2.06	1.16	2.03
Similar to Smn1: Survival motor neuron protein (Rattus norvegicus)	Smn1	PMZ_0000915-RA	396	7.73	14.12	17.9	8.17	2.92	4.04	7.18	5.77	8.42	6.62	13.56
Similar to Smn1: Survival motor neuron protein (Rattus norvegicus)	Smn1	PMZ_0000916-RA	729	18.13	12.57	13.03	4.8	3.47	3.79	9.77	6.74	5	8.06	4.96
Similar to EPC1: Enhancer of polycomb homolog 1 (Homo sapiens)	EPC1	PMZ_0000917-RA	423	11.77	15.26	16.06	15.34	7.24	10.99	12.8	8.94	5.79	13.9	9.95
Similar to EPC1: Enhancer of polycomb homolog 1 (Homo sapiens)	EPC1	PMZ_0000918-RA	4048	4.15	3.46	4.94	3.6	3.32	2.81	4.54	4.1	3.27	3.91	3.2
		PMZ_0000918-RB	3670	3.61	4.5	4.62	6.37	3.17	4.51	5.21	2.27	3.12	3.96	4.56
Similar to Smn1: Survival motor neuron protein (Rattus norvegicus)	Smn1	PMZ_0000919-RA	633	2.84	8.55	5.55	2.17	1.45	3.66	2.59	1.83	2.46	5.01	1.66
Similar to Sgs3: Salivary glue protein Sgs-3 (Drosophila simulans)	Sgs3	PMZ_0000920-RA	465	2.58	0.49	1.71	0.24	0.1	0.46	1.71	0.59	0.82	1.11	0.07
Similar to Smn1: Survival motor neuron protein (Mus musculus)	Smn1	PMZ_0000921-RA	663	17.06	35.38	39.07	12.22	6.32	8.98	15.5	10.94	7.44	15.21	15.14
Similar to Smn1: Survival motor neuron protein (Mus musculus)	Smn1	PMZ_0000922-RA	818	23.84	25.17	39.45	26.14	14.8	20.61	21.46	15.25	19.59	27.68	27.01
Similar to Smn1: Survival motor neuron protein (Rattus norvegicus)	Smn1	PMZ_0000923-RA	338	0.93	0.35	0.2	0	0.17	0	0.73	0.49	0.34	0	0.21
Protein of unknown function		PMZ_0000924-RA	462	0	0.37	0	0.12	0	0	0	0.19	0	0	0
Similar to psvA: Prespore vesicle protein (Dictyostelium discoideum)	psvA	PMZ_0000925-RA	591	2.77	1.43	2.65	0.34	0.35	0.21	0.9	0.99	0.82	1.32	0.37
Protein of unknown function		PMZ_0000926-RA	222	48.94	44.18	67.38	48.53	24.15	38.87	40.99	45.46	44.16	51.36	52.98
Similar to PPP1CA: Serine/threonine-protein phosphatase PP1-alpha catalytic subunit (Bos taurus)	PPP1CA	PMZ_0000927-RA	2621	135.56	353.82	205.99	229.52	244.09	245.15	175.16	181.38	206.53	252.53	211.55
Protein of unknown function		PMZ_0000928-RA	914	2.06	3.98	4.57	2.1	2.16	3.02	3.62	2.02	2.85	3.64	3.44
Similar to CRISPLD2: Cysteine-rich secretory protein LCCL domain-containing 2 (Homo sapiens)	CRISPLD2	PMZ_0000929-RA	1055	1.45	12.55	1.71	6.84	5.13	3.81	5.65	2.88	2.92	4.32	3.7
Protein of unknown function		PMZ_0000930-RA	366	1.81	4.37	5.04	1.25	3.6	3.76	2.86	2.68	3.9	3.59	1.23
Similar to Nefh: Neurofilament heavy polypeptide (Mus musculus)	Nefh	PMZ_0000931-RA	369	90.45	19.91	63.35	57.57	94.55	74.82	80.31	62.35	131.91	103.7	51.65
Similar to Usp54: Inactive ubiquitin carboxyl-terminal hydrolase 54 (Mus musculus)	Usp54	PMZ_0000932-RA	934	9.49	9.26	6.9	9.29	8.55	11.06	14.85	10.57	7.36	8.31	7.49
Similar to USP54: Inactive ubiquitin carboxyl-terminal hydrolase 54 (Homo sapiens)	USP54	PMZ_0000933-RA	4209	5.17	4.1	3.24	4.46	4.15	6.48	7.74	5.67	3.63	3.76	2.49
Similar to BMS1: Ribosome biogenesis protein BMS1 homolog (Homo sapiens)	BMS1	PMZ_0000934-RA	1846	5.52	12.51	5.96	12.46	8.26	7.71	8.08	5.28	5.89	8.06	6.12
Protein of unknown function		PMZ_0000935-RA	404	0.06	0	0.16	0.09	0	0	0	0	0	0	0
Similar to col27a1: Collagen alpha-1(XXVII) chain (Danio rerio)	col27a1	PMZ_0000936-RA	1163	8.32	5.05	2.27	5.31	4.09	5.63	10.27	7.46	7.37	5.49	9.35
Similar to LCN15: Lipocalin-15 (Homo sapiens)	LCN15	PMZ_0000937-RA	680	19.16	22.75	2.13	14.21	11.06	9.35	11.6	12.04	15.45	8.58	20.01
Protein of unknown function		PMZ_0000938-RA	285	3.88	1.28	2.45	2.56	1.5	1.86	3.24	2.41	1.91	2.36	5.33
Protein of unknown function		PMZ_0000939-RA	407	3.14	0.28	1.56	1.05	1.76	2.05	4.1	2.24	0.81	0.59	7.54
Protein of unknown function		PMZ_0000940-RA	287	2.34	1.27	0.73	1.47	1.39	2.25	3.49	1.71	1.26	2.22	4.73
Protein of unknown function		PMZ_0000941-RA	102	7.3	0	1.35	0.74	3.76	1.21	4.06	1.66	3.52	2	4.45
Protein of unknown function		PMZ_0000942-RA	66	0	0	0	0	0	0	0	0	0	0	0.59
Similar to COL27A1: Collagen alpha-1(XXVII) chain (Homo sapiens)	COL27A1	PMZ_0000943-RA	1434	7.76	6.37	4.83	7.17	5.46	9.41	11.78	9.66	6.93	6.08	10.85
Similar to CLCA1: Calcium-activated chloride channel regulator 1 (Macaca mulatta)	CLCA1	PMZ_0000944-RA	1617	0.53	0.06	0.12	0.21	0.67	0.51	0.92	0.74	0.64	0.35	0.23
Similar to CLCA4: Calcium-activated chloride channel regulator 4 (Homo sapiens)	CLCA4	PMZ_0000945-RA	2169	0.39	0.18	0.12	0.09	0.36	0.14	0.2	0.14	0.43	0.08	0.07
Similar to CFDP2: Craniofacial development protein 2 (Tragulus javanicus)	CFDP2	PMZ_0000946-RA	822	28.27	12.79	21.39	19.43	14.66	16.17	33.83	22.11	18.23	18.61	14.56
Similar to Epithelial chloride channel protein (Bos taurus)	ANO1	PMZ_0000947-RA	1452	0.8	0.14	0.08	0.07	0.11	0.07	0.21	0.1	0.46	0.15	0.05
Similar to Phlda1: Pleckstrin homology-like domain family A member 1 (Rattus norvegicus)	Phlda1	PMZ_0000948-RA	561	6.82	8.82	12.84	12.44	3.88	4.87	10.36	7.08	5.41	7.22	11.03
Similar to nap1l1: Nucleosome assembly protein 1-like 1 (Xenopus tropicalis)	nap1l1	PMZ_0000949-RA	1552	49.69	96.68	88.33	78.22	72.42	65.93	63.42	58.02	65.24	80.44	63.52
Similar to Pc: Pyruvate carboxylase%2C mitochondrial (Mus musculus)	Pc	PMZ_0000950-RA	345	0.48	0.32	0.94	0.86	0.45	0.42	0.8	0.87	0	1.56	0.94
Similar to PC: Pyruvate carboxylase%2C mitochondrial (Bos taurus)	PC	PMZ_0000951-RA	249	0	0	0.36	0	0	0	0	0	0.52	0	0
Similar to PC: Pyruvate carboxylase%2C mitochondrial (Bos taurus)	PC	PMZ_0000952-RA	930	0.51	0.66	2.35	0.96	0.25	0.42	0.58	0.2	0.12	1.25	0.31
Similar to PYC2: Pyruvate carboxylase 2 (Saccharomyces cerevisiae)	PYC2	PMZ_0000953-RA	633	2.54	5.32	21.59	4.34	2.07	2.23	2.63	1.49	1.91	11.65	2.96
Similar to PC: Pyruvate carboxylase%2C mitochondrial (Bos taurus)	PC	PMZ_0000954-RA	1422	5.99	8.6	63.55	8.8	5.44	5	6.07	4.66	3.92	25.54	5.71
Similar to Plekhg3: Pleckstrin homology domain-containing family G member 3 (Mus musculus)	Plekhg3	PMZ_0000955-RA	222	0.49	0.59	0.34	1.31	0.92	0.61	0.72	0.42	0	0.76	0.41
Similar to PLEKHG1: Pleckstrin homology domain-containing family G member 1 (Homo sapiens)	PLEKHG1	PMZ_0000956-RA	285	0.62	0.85	0.74	6.75	3.13	1.86	1.68	0	0.85	0	1.48
Similar to PLEKHG1: Pleckstrin homology domain-containing family G member 1 (Homo sapiens)	PLEKHG1	PMZ_0000957-RA	732	0.74	0.57	0.33	7.12	3.82	1.82	0.82	0.95	0.64	0.12	0.36
Similar to PC: Pyruvate carboxylase%2C mitochondrial (Bos taurus)	PC	PMZ_0000958-RA	1332	4.64	7.41	49.95	7.98	4.02	3.73	5.84	5.27	3.4	19.84	5.81
Similar to Mia3: Melanoma inhibitory activity protein 3 (Mus musculus)	Mia3	PMZ_0000959-RA	7717	9.64	13.69	13.05	13.49	9.41	9.28	10.22	8.22	10.4	13.22	10.12
Similar to GPR135: Probable G-protein coupled receptor 135 (Homo sapiens)	GPR135	PMZ_0000960-RA	1461	0	0	0	0	0	0	0	0	0	0	0
Protein of unknown function		PMZ_0000961-RA	2173	32.63	23.55	49.7	57.62	40.78	42.86	33.99	34.12	40.84	49.06	30.7
Similar to Atpbd4: ATP-binding domain-containing protein 4 (Mus musculus)	Atpbd4	PMZ_0000962-RA	1905	31.18	19.58	21	28.08	34.62	26.68	28.79	36.99	34.1	32.12	36.06
Similar to TPRXL: Putative protein TPRXL (Homo sapiens)	TPRXL	PMZ_0000963-RA	725	15.57	46.67	13.87	25.41	18.28	16.33	20.93	31.53	21.82	20.16	20.89
Similar to REL: C-Rel proto-oncogene protein (Gallus gallus)	REL	PMZ_0000964-RA	1225	2.72	4.99	1.41	5.57	5.02	3.17	3.71	2.71	4	3.65	6.79
Similar to RHO: Rhodopsin (Fragment) (Loligo subulata)	RHO	PMZ_0000965-RA	634	0.69	1.66	0.38	0.47	0.05	0.68	0.72	0.24	0.58	0.64	0.51
Similar to Eps8: Epidermal growth factor receptor kinase substrate 8 (Mus musculus)	Eps8	PMZ_0000966-RA	663	1.18	1.42	0.73	0.75	0.76	1.38	0.87	0.75	2.29	1.08	1.65
Protein of unknown function		PMZ_0000967-RA	102	12.08	6.76	12.71	33.27	21.95	7.33	27.44	8.21	17.75	22.98	11.28
Similar to CFDP2: Craniofacial development protein 2 (Tragulus javanicus)	CFDP2	PMZ_0000968-RA	660	13.41	13.79	8.41	13.27	10.12	9.24	14.91	11.05	13.67	9.04	7.03
Protein of unknown function		PMZ_0000969-RA	267	19.87	13.12	21.07	11.56	9.12	13.15	32.17	19.65	14.31	9.75	10.44
Protein of unknown function		PMZ_0000970-RA	303	1.8	2.29	1.82	1.5	1.39	1.46	1.76	2.09	2.94	0.84	0.82
Protein of unknown function		PMZ_0000971-RA	270	4.35	2.67	1.58	4.63	3.06	4.69	3.05	4.11	2.28	2.9	2.93
Similar to Atl2: Atlastin-2 (Mus musculus)	Atl2	PMZ_0000972-RA	4803	28.22	26.68	25.35	32.15	31.04	30.35	34.41	29.29	34.27	36.47	40.49
Similar to PTK7: Tyrosine-protein kinase-like 7 (Gallus gallus)	PTK7	PMZ_0000973-RA	2387	11.69	7.97	11.37	7.77	6.17	9.58	16.28	11.25	5.62	7.87	6.68
Similar to PTK7: Tyrosine-protein kinase-like 7 (Gallus gallus)	PTK7	PMZ_0000974-RA	315	6.3	4.5	7.78	7.37	5.89	12.91	12.78	10.62	5.63	7.19	4.18
Similar to EXOC6B: Exocyst complex component 6B (Homo sapiens)	EXOC6B	PMZ_0000975-RA	1041	78.4	140.43	85.62	118.43	80.12	79.64	54.57	65.04	100.08	110.88	67.68
Similar to Eps15l1: Epidermal growth factor receptor substrate 15-like 1 (Mus musculus)	Eps15l1	PMZ_0000976-RA	3516	37.25	37.79	32.18	24.73	17.04	19.61	26.74	26.99	28.97	41.95	33.03
Similar to EPS15L1: Epidermal growth factor receptor substrate 15-like 1 (Homo sapiens)	EPS15L1	PMZ_0000977-RA	420	31.05	32.65	25.46	24.23	13.76	13.89	15.5	18.42	26.52	34.7	25.5
Similar to EPS15L1: Epidermal growth factor receptor substrate 15-like 1 (Homo sapiens)	EPS15L1	PMZ_0000978-RA	597	54.26	43.23	50.75	22.01	19.29	28.09	30.94	34.2	32.84	44.57	31.59
Similar to EPS15: Epidermal growth factor receptor substrate 15 (Homo sapiens)	EPS15	PMZ_0000979-RA	743	12.96	9.49	9.65	7.17	6.84	7.2	11.63	8.24	10.6	13.26	10.79
Similar to EPS15: Epidermal growth factor receptor substrate 15 (Homo sapiens)	EPS15	PMZ_0000980-RA	358	6.97	2.89	9.46	5.9	4.11	4.46	7.32	5.68	7.37	8.34	8.49
Similar to PDE6B: Rod cGMP-specific 3'%2C5'-cyclic phosphodiesterase subunit beta (Homo sapiens)	PDE6B	PMZ_0000981-RA	951	0.44	0.21	1.54	0.03	0	0.05	0.1	0.04	0	0.96	0
Similar to PDE6C: Cone cGMP-specific 3'%2C5'-cyclic phosphodiesterase subunit alpha' (Homo sapiens)	PDE6C	PMZ_0000982-RA	152	0	0	0.61	0	0	0	0	0	0	0	0
Similar to Stil: SCL-interrupting locus protein homolog (Mus musculus)	Stil	PMZ_0000983-RA	2807	2.51	3.15	3.35	2.91	1.72	2.64	3.31	2.55	1.61	2.38	2.79
Similar to stil: SCL-interrupting locus protein homolog (Xenopus laevis)	stil	PMZ_0000984-RA	767	2.96	1.48	3.65	2.34	1.25	2.26	3.69	2.15	2.09	2.8	1.75
Similar to stil: SCL-interrupting locus protein homolog (Xenopus laevis)	stil	PMZ_0000985-RA	485	3.43	4.96	5.17	4.98	3.81	3.04	4.17	3.5	2.7	3.64	4.43
Similar to LGI1: Leucine-rich glioma-inactivated protein 1 (Bos taurus)	LGI1	PMZ_0000986-RA	1763	58.48	55.92	38.22	43.72	18.59	24.02	53.98	47.47	45.81	37.97	40.68
Protein of unknown function		PMZ_0000987-RA	234	8.71	12.81	5.78	7.37	2.63	9.35	17.2	14.93	11	7.74	4.54
Similar to SFRP1: Secreted frizzled-related protein 1 (Homo sapiens)	SFRP1	PMZ_0000988-RA	318	18.29	16.31	106.17	25.74	68.53	67	54.48	31.24	43.52	70.15	44.78
Protein of unknown function		PMZ_0000989-RA	261	17.81	21.43	17.15	21.13	20.56	15.32	14.4	14.85	15.88	21.16	18.38
Protein of unknown function		PMZ_0000990-RA	1132	5.53	5.27	5.24	8	5.09	4.64	6.34	3.81	4.22	5.08	4.74
Similar to SMYD1: SET and MYND domain-containing protein 1 (Homo sapiens)	SMYD1	PMZ_0000991-RA	981	1.31	0.31	0.71	0.07	0.63	0.29	0.28	0.66	0.52	0.31	0.29
Similar to fam133: Protein FAM133 (Danio rerio)	fam133	PMZ_0000992-RA	508	20.42	39.89	12.43	34.45	36.88	31.95	23.87	29.47	30.4	25.77	27.49
Similar to TTC31: Tetratricopeptide repeat protein 31 (Homo sapiens)	TTC31	PMZ_0000993-RA	255	16.45	28.02	8.03	17.76	14.96	17.66	17.55	22.26	20.64	10.94	14.38
Protein of unknown function		PMZ_0000994-RA	284	18.69	55.14	11.08	35.93	34.22	30.52	27.58	21.95	29.48	23.38	19.45
Protein of unknown function		PMZ_0000995-RA	352	25.23	47.46	14.9	35.64	31.45	25.73	24.73	33.66	29.66	22.19	18.55
Similar to LOXL3: Lysyl oxidase homolog 3 (Homo sapiens)	LOXL3	PMZ_0000996-RA	594	2.45	7.53	2.57	0.51	3.71	8.96	4.51	3.35	3.93	3.27	1.41
Similar to LOXL3: Lysyl oxidase homolog 3 (Homo sapiens)	LOXL3	PMZ_0000997-RA	1498	2.21	10.29	2.92	2.28	4.07	7.1	4.71	3.21	3.54	2.88	2.78
Similar to TM2D2: TM2 domain-containing protein 2 (Bos taurus)	TM2D2	PMZ_0000998-RA	904	35.64	33.4	69.76	45.3	51.54	48.44	37.83	39.71	38.54	58.82	47.21
Similar to Zmat4: Zinc finger matrin-type protein 4 (Mus musculus)	Zmat4	PMZ_0000999-RA	1321	245.46	228.65	291.81	249.45	209.86	194.43	171.92	217.56	231.3	295.82	221.56
Similar to ikzf5: Zinc finger protein Pegasus (Danio rerio)	ikzf5	PMZ_0001000-RA	1233	1.4	1.96	0.37	1.06	1.32	0.67	1.01	0.46	0.89	0.55	0.57
Protein of unknown function		PMZ_0001001-RA	334	1.09	0.7	0.8	1.44	1.9	0.72	2.02	0.37	0.52	0.45	0.49
Protein of unknown function		PMZ_0001002-RA	256	0.41	0.98	0.84	0.93	0.68	0.26	0.89	0	0.49	0.21	0.23
Similar to CCDC147: Coiled-coil domain-containing protein 147 (Homo sapiens)	CCDC147	PMZ_0001003-RA	3412	10.18	22.43	19.2	19.78	27.55	22.74	15.15	18.77	20.3	27.66	18.64
Similar to ADAM12: Disintegrin and metalloproteinase domain-containing protein 12 (Homo sapiens)	ADAM12	PMZ_0001004-RA	2440	36.53	25.17	56.72	22.98	24.95	23.97	48.12	30.23	45.73	91.55	56.88
Similar to CPEB4: Cytoplasmic polyadenylation element-binding protein 4 (Homo sapiens)	CPEB4	PMZ_0001005-RA	2632	83.31	68.42	43.76	63.59	38.22	41.99	78.59	65.4	49.28	57.35	72.27
Similar to cpeb3: Cytoplasmic polyadenylation element-binding protein 3 (Xenopus tropicalis)	cpeb3	PMZ_0001006-RA	338	64.19	30.95	43.15	49.43	36.47	43.23	49.38	68.62	36.07	38.98	52.23
Similar to FAM55C: Protein FAM55C (Homo sapiens)	FAM55C	PMZ_0001007-RA	351	0.54	0	0	0	0	0	0.3	0	0	0.42	0
Protein of unknown function		PMZ_0001008-RA	478	13.13	4.8	5.73	5.05	3.46	2.77	6.36	3.88	3.36	3.65	3.45
Similar to GABRG2: Gamma-aminobutyric acid receptor subunit gamma-2 (Gallus gallus)	GABRG2	PMZ_0001009-RA	1958	40.19	67.63	58.36	40.6	27.03	26.87	36.56	32.91	31.98	49.68	37.21
Similar to GABRG2: Gamma-aminobutyric acid receptor subunit gamma-2 (Bos taurus)	GABRG2	PMZ_0001010-RA	480	44.23	71.39	47.46	39.95	32.16	25.52	42.5	38.21	41.39	42.25	33.73
Protein of unknown function		PMZ_0001011-RA	1689	8.71	1.17	2.66	0.49	0.69	0.45	3.28	1.14	0.83	0.88	0.76
Protein of unknown function		PMZ_0001012-RA	516	7	0.21	2.25	0.14	0	0	2.58	0.26	0.46	0.19	0.1
Protein of unknown function		PMZ_0001013-RA	149	44.05	21.69	17.78	15.36	4.14	3.35	27.53	7.38	10.31	6	9.8
Protein of unknown function		PMZ_0001014-RA	975	3.58	2.64	4.18	2.9	1.9	2.46	4.18	2.87	3.48	2.22	1.32
Similar to Gabrg2: Gamma-aminobutyric acid receptor subunit gamma-2 (Rattus norvegicus)	Gabrg2	PMZ_0001015-RA	234	36.81	33.07	39	30.47	16.43	18.12	37.23	30.64	25.35	27.52	28.63
Similar to Ebpl: Emopamil-binding protein-like (Mus musculus)	Ebpl	PMZ_0001016-RA	291	4.39	4.56	2.39	0.92	1.86	1.7	3.28	1.76	0.42	1.24	1.06
Protein of unknown function		PMZ_0001017-RA	112	8.34	16.77	14.17	16.55	6.64	7.76	16.41	13.78	5.67	2.42	5.77
Protein of unknown function		PMZ_0001018-RA	801	0.2	1.06	0.93	0	0	0	0.2	0	0	0	0.31
Protein of unknown function		PMZ_0001019-RA	726	0.18	0.46	1.55	0	0.06	0	0.22	0.07	0.08	0.07	0.08
Protein of unknown function		PMZ_0001020-RA	165	2.47	1.04	4.02	1.62	1.33	1.49	2.82	2.73	3.23	0.39	0.64
Similar to GABRG2: Gamma-aminobutyric acid receptor subunit gamma-2 (Bos taurus)	GABRG2	PMZ_0001021-RA	360	34.36	41.77	36.71	30.36	18.12	19.14	28.85	28.2	29.67	27.45	28.13
Protein of unknown function		PMZ_0001022-RA	2959	47.52	37.82	49.35	35.39	33.13	29.25	32.94	38.66	50.15	59.07	37.02
Protein of unknown function		PMZ_0001023-RA	306	81.74	57.89	45.5	42.31	26.31	26.53	61.88	41.15	37.75	26.73	26.71
Similar to tmem192: Transmembrane protein 192 (Xenopus tropicalis)	tmem192	PMZ_0001024-RA	1841	47.16	46.57	39.43	63.23	48.33	36.21	40.5	48.3	50.45	39.4	46.91
Protein of unknown function		PMZ_0001025-RA	294	35.35	13.91	20.43	9.81	5.28	5.98	20.97	10.72	9.93	7.98	7.16
Protein of unknown function		PMZ_0001026-RA	276	2.89	1.19	0.93	0.71	0.14	0.4	1.04	0.47	0.22	0.19	0.99
Similar to GVIN1: Interferon-induced very large GTPase 1 (Homo sapiens)	GVIN1	PMZ_0001027-RA	861	0.22	0	0.08	0.34	0.53	0.12	0.4	0.25	0.18	0.31	0.11
Protein of unknown function		PMZ_0001028-RA	708	887.77	627.63	411.22	206.25	60.05	22.71	312.86	231.02	68.15	129.88	89.8
Protein of unknown function		PMZ_0001029-RA	756	4.2	0.96	3.16	2.83	3.11	5.14	7.19	4.45	4.79	3.73	3.31
Similar to MALT1: Mucosa-associated lymphoid tissue lymphoma translocation protein 1 (Homo sapiens)	MALT1	PMZ_0001030-RA	832	1.89	1.36	2.12	2.07	2.4	3.18	4.62	3.93	2.9	2.37	4.9
Similar to smi35A: Dual specificity tyrosine-phosphorylation-regulated kinase 2 (Drosophila melanogaster)	smi35A	PMZ_0001031-RA	771	10.54	31.08	15.58	22.97	12.93	5.39	5.05	11.16	13.68	13.15	16.75
Similar to PTPN9: Tyrosine-protein phosphatase non-receptor type 9 (Homo sapiens)	PTPN9	PMZ_0001032-RA	1431	33.72	34.51	57.55	34.17	31.6	34.26	33.83	25.94	35.88	52.05	39.45
Protein of unknown function		PMZ_0001033-RA	237	3.14	0.55	1.87	0	0.13	0.42	1.76	0.39	1.34	0.99	0.25
Protein of unknown function		PMZ_0001034-RA	1251	13.4	9.64	17.51	11.52	11.44	11.41	18.69	11.04	10.48	12.82	13.08
Protein of unknown function		PMZ_0001035-RA	116	2.5	1.74	2.95	3.74	2.79	1.79	3.68	4.89	0.87	0.73	3.06
Protein of unknown function		PMZ_0001036-RA	143	114.35	61.23	160.75	94.19	54.54	63	169.73	169.71	79.05	64.03	86.83
Similar to Duox2: Dual oxidase 2 (Rattus norvegicus)	Duox2	PMZ_0001037-RA	4117	1.35	0.61	0.56	0.59	1.76	0.78	1.13	1.29	0.84	0.84	0.72
Similar to DUOXA1: Dual oxidase maturation factor 1 (Homo sapiens)	DUOXA1	PMZ_0001038-RA	642	0.82	0.16	0.85	0.31	1	0.17	0.45	0.99	0.57	1.05	0.15
Similar to Ccdc33: Coiled-coil domain-containing protein 33 (Mus musculus)	Ccdc33	PMZ_0001039-RA	1159	7.74	5.81	4.14	4.59	7.46	5.76	8.42	6.92	10.22	10.07	8.63
Similar to CCDC33: Coiled-coil domain-containing protein 33 (Homo sapiens)	CCDC33	PMZ_0001040-RA	1987	4.11	3.27	2.76	3.16	4.97	4.07	5.51	3.96	7.39	4.66	5.54
Protein of unknown function		PMZ_0001041-RA	497	2.9	0.22	2.23	0.24	1.61	1.56	5.05	1.41	1.09	1.21	1.77
Similar to STRA6: Stimulated by retinoic acid gene 6 protein homolog (Homo sapiens)	STRA6	PMZ_0001042-RA	701	8.12	1.93	3	3.04	6.05	5.2	15.04	9.48	7.57	4.26	3.65
Similar to ISLR: Immunoglobulin superfamily containing leucine-rich repeat protein (Homo sapiens)	ISLR	PMZ_0001043-RA	2211	29.47	29.9	149.35	25.13	23.87	24.68	25.93	20.5	21.14	114.28	22.7
Similar to cck: Cholecystokinin (Paralichthys olivaceus)	cck	PMZ_0001044-RA	1501	4.9	6.01	206.96	4.38	2.37	2.26	3.1	4.12	3.84	171.55	3.91
Similar to APBA1: Amyloid beta A4 precursor protein-binding family A member 1 (Homo sapiens)	APBA1	PMZ_0001045-RA	1371	78.03	166.2	96.94	105.94	69.74	78.07	108.97	107.7	132.28	166.96	140.39
Similar to APBA1: Amyloid beta A4 precursor protein-binding family A member 1 (Homo sapiens)	APBA1	PMZ_0001046-RA	1701	146.51	129.55	111.13	128.65	84.25	96.89	148.41	136.8	174.54	200.06	141.88
Protein of unknown function		PMZ_0001047-RA	1569	6.83	5.17	6.76	4.56	2.93	3.66	7.25	4.93	4.67	5.51	3.45
Similar to Gm967: Uncharacterized protein C9orf61 homolog (Mus musculus)	Gm967	PMZ_0001048-RA	708	1.95	2.06	2.63	1.35	0.47	1.62	1.79	1.36	1.69	0.81	1.47
Similar to KIAA0574: Transmembrane protein KIAA0574 (Homo sapiens)	KIAA0574	PMZ_0001049-RA	1239	2.01	1.7	3.16	1.66	1.47	2.03	3.74	1.8	1.25	1.72	1.99
Similar to Tjp1: Tight junction protein ZO-1 (Mus musculus)	Tjp1	PMZ_0001050-RA	3170	18.61	22.07	12.96	18.03	16.87	15.3	22.58	13.37	14.72	17.14	19.89
Similar to TJP2: Tight junction protein ZO-2 (Homo sapiens)	TJP2	PMZ_0001051-RA	1472	27.21	39.63	25.16	32.76	37.2	35.29	42.61	25.84	29.02	33.79	28.01
Similar to Sgs3: Salivary glue protein Sgs-3 (Drosophila erecta)	Sgs3	PMZ_0001052-RA	1698	3.55	2.44	3.05	4.85	1.45	1.49	5.46	3.63	2.18	1.75	2.47
Protein of unknown function		PMZ_0001053-RA	2775	59.99	74.32	56.25	67.59	50.58	40.78	37.95	46.38	59.05	66	51.55
Similar to WDR93: WD repeat-containing protein 93 (Homo sapiens)	WDR93	PMZ_0001054-RA	441	2.8	8.51	4.62	8.02	6.53	6.69	5.34	5.15	2.88	5.55	6.52
Similar to Latency-related protein 2 (Human herpesvirus 1 (strain F))		PMZ_0001055-RA	717	0.33	0	0	0.09	0	0.02	0.19	0.11	0.08	0.12	0.03
Protein of unknown function		PMZ_0001056-RA	423	5.39	2.63	4.7	8.76	8.26	5.88	6.32	5.4	8.02	8.28	5.56
Similar to rbm8a: RNA-binding protein 8A (Xenopus tropicalis)	rbm8a	PMZ_0001057-RA	289	160.17	126.65	267.45	323.47	249.39	198.4	121.39	200.58	194.6	230.21	172.23
Similar to CNTN5: Contactin-5 (Homo sapiens)	CNTN5	PMZ_0001058-RA	1150	93.05	159.7	247.87	104.97	57.65	63.18	61.8	92.57	102.26	184	99.59
Similar to CNTN4: Contactin-4 (Homo sapiens)	CNTN4	PMZ_0001059-RA	420	68.15	117.22	136.58	74.76	38.62	41.98	42.02	56.43	57.25	110.11	71.31
Similar to Cntn5: Contactin-5 (Rattus norvegicus)	Cntn5	PMZ_0001060-RA	741	84.82	128.74	168.63	79.59	43.03	48.71	48.63	71.34	73.16	126.99	79.69
Similar to CNTN3: Contactin-3 (Homo sapiens)	CNTN3	PMZ_0001061-RA	570	88.27	138.89	169.87	72.8	48.29	49.87	46.95	80.2	87.8	148.41	74.92
Similar to Cela2a: Chymotrypsin-like elastase family member 2A (Rattus norvegicus)	Cela2a	PMZ_0001062-RA	1466	1.13	0.85	1.46	0.91	0.83	0.95	0.59	0.41	0.51	0.11	1.87
Similar to CELA2A: Chymotrypsin-like elastase family member 2A (Sus scrofa)	CELA2A	PMZ_0001063-RA	2336	1.11	0.07	0.14	0.19	14.99	17.91	1.05	0.18	0.38	0.12	0.31
Similar to CELA2A: Chymotrypsin-like elastase family member 2A (Sus scrofa)	CELA2A	PMZ_0001064-RA	920	0.4	0.17	0.14	0.09	7.62	13.9	0.22	0	0.08	0.17	0
Similar to Proproteinase E (Bos taurus)	PROCPA	PMZ_0001065-RA	816	1.75	0.55	1.21	0.71	0.08	0.51	0.84	0.29	0.67	0.69	0.2
Similar to CELA2A: Chymotrypsin-like elastase family member 2A (Sus scrofa)	CELA2A	PMZ_0001066-RA	2268	1.03	0.11	0.2	0.12	18.88	20.78	2.24	0.75	0.29	0.22	0.27
Similar to Cela2a: Chymotrypsin-like elastase family member 2A (Rattus norvegicus)	Cela2a	PMZ_0001067-RA	887	0.43	0.12	0.28	0.09	0	0	0.19	0	0.21	0	0.13
Similar to CELA2A: Chymotrypsin-like elastase family member 2A (Bos taurus)	CELA2A	PMZ_0001068-RA	964	0.48	0.32	0.69	0.15	0.1	0.19	0.11	0.11	0.12	0.18	0.04
Similar to CELA2A: Chymotrypsin-like elastase family member 2A (Bos taurus)	CELA2A	PMZ_0001069-RA	1266	0.53	0.15	0.31	0.14	0	0	0.45	0	0.05	0	0
Similar to CELA2A: Chymotrypsin-like elastase family member 2A (Bos taurus)	CELA2A	PMZ_0001070-RA	1327	0.72	0.3	1.49	0.07	0.07	0.04	0.34	0.21	0.21	0.28	0.13
Protein of unknown function		PMZ_0001071-RA	156	0.83	0	0	0	0	0	1.22	0	1.01	0	0.23
Similar to Klhl38: Kelch-like protein 38 (Mus musculus)	Klhl38	PMZ_0001072-RA	4154	113.57	90.3	75.03	84.09	60.16	63.74	141.28	68.99	86.85	73.27	73.95
Similar to LOXL4: Lysyl oxidase homolog 4 (Bos taurus)	LOXL4	PMZ_0001073-RA	927	37.67	43.34	36.99	41.6	21.05	24.91	34.63	31.33	33.17	33.6	47.64
Protein of unknown function		PMZ_0001074-RA	758	19.5	29.22	44.04	14.68	12.53	18.59	21.65	18.05	20.74	25.05	18.25
Similar to Lypla1: Acyl-protein thioesterase 1 (Rattus norvegicus)	Lypla1	PMZ_0001075-RA	5078	63.55	48.94	43.13	61.17	54.65	53.86	86.77	52.53	73.48	54.42	51.16
Protein of unknown function		PMZ_0001076-RA	817	5.83	5.55	5.78	13.68	19.83	14.48	18.03	11.46	14.72	6.05	18.36
Protein of unknown function		PMZ_0001077-RA	201	2.39	2.18	1.96	4.42	5.68	3.68	6.11	4.34	6.38	1.45	3.58
Protein of unknown function		PMZ_0001078-RA	1874	12.41	7.36	9.84	14.85	15.21	14.52	22.11	14.27	16.53	10.72	16.18
Protein of unknown function		PMZ_0001079-RA	491	1.79	3.1	2.81	6.25	6.31	6.08	7	4.64	5.98	4.62	8.34
Similar to RNF115: RING finger protein 115 (Homo sapiens)	RNF115	PMZ_0001080-RA	279	8.79	9.62	12.59	12.47	7.14	4.73	7.05	8.82	8.96	11.36	13.54
Protein of unknown function		PMZ_0001081-RA	781	11.09	10.16	10.07	20.51	49.98	38.12	36.45	25.91	30.14	11.62	37.42
Protein of unknown function		PMZ_0001082-RA	291	9.02	6.63	4.77	11.69	21.89	21.8	18.15	12.47	13.88	8.47	14.43
Similar to Sqrdl: Sulfide:quinone oxidoreductase%2C mitochondrial (Mus musculus)	Sqrdl	PMZ_0001083-RA	516	2.17	2.51	9.04	5.97	1.41	3.39	4.14	1.11	1.88	5.17	4.91
Similar to Osbp: Oxysterol-binding protein 1 (Mus musculus)	Osbp	PMZ_0001084-RA	231	3.38	0	0.96	1.72	0.7	0.72	3.08	1.98	0.58	0.99	1.31
Protein of unknown function		PMZ_0001085-RA	318	2.65	0	0.85	1.8	3.11	3.14	4.02	2.63	1.85	2.68	1.12
Protein of unknown function		PMZ_0001086-RA	300	0.95	0	0.92	0.97	0.87	0.31	2.59	2.53	1.4	0.51	0.18
Protein of unknown function		PMZ_0001087-RA	303	1.55	3.54	1.13	1.62	1.21	2.43	2.38	4.46	1.77	0.34	0.37
Protein of unknown function		PMZ_0001088-RA	54	0	0	0	0	0	0	1.93	2.14	0	0	2.92
Similar to Dab2ip: Disabled homolog 2-interacting protein (Mus musculus)	Dab2ip	PMZ_0001089-RA	717	4.49	11.85	7.71	8.2	5.32	7.2	7.55	5.44	5.88	7.02	6.99
Similar to Dab2ip: Disabled homolog 2-interacting protein (Mus musculus)	Dab2ip	PMZ_0001090-RA	477	5.6	5.3	7.23	7.07	5.1	6.26	7.3	7.14	4.35	5.07	5.64
Similar to RASAL2: Ras GTPase-activating protein nGAP (Homo sapiens)	RASAL2	PMZ_0001091-RA	8335	15.57	12.18	14.22	14.71	11.5	11.79	17.7	14.3	12.46	12.63	10.47
Similar to DDB_G0287399: P17/29C-like protein DDB_G0287399 (Dictyostelium discoideum)	DDB_G0287399	PMZ_0001092-RA	576	23.45	7.33	9.84	6.34	3.26	3.71	13.3	9.12	8.77	7.19	4.88
Protein of unknown function		PMZ_0001093-RA	183	221.54	140.33	192.89	179.25	127.2	141.67	258.29	282.45	170.16	143.77	128.9
Protein of unknown function		PMZ_0001094-RA	886	1.94	1.15	0.33	2.6	1.44	2.13	1.3	2.04	2.71	1.13	1.74
Protein of unknown function		PMZ_0001095-RA	702	1.68	0.29	1.23	0.05	0.05	0	0.38	0.16	0.07	0.19	0.14
Protein of unknown function		PMZ_0001096-RA	405	2.74	1.94	1.81	0.44	0.25	0	0.94	0.39	0	0.23	0.13
Protein of unknown function		PMZ_0001097-RA	38	0	0	0	0	0	0	0	0	0	0	0
Protein of unknown function		PMZ_0001098-RA	231	0.66	0	0	0	0	0	0	0	0	0	0.12
Protein of unknown function		PMZ_0001099-RA	342	1.41	0	0	0	0.21	0	0.37	0	0	0	0
Protein of unknown function		PMZ_0001100-RA	1039	60.32	23.74	46.03	38.99	30.66	28.9	59.31	39.29	39.17	36.41	35.86
Similar to PGLS: 6-phosphogluconolactonase (Bos taurus)	PGLS	PMZ_0001101-RA	1604	26.32	32.3	34	45.77	21.66	19.55	23.43	19.4	26.59	29.78	28.45
Similar to PMPCB: Mitochondrial-processing peptidase subunit beta (Homo sapiens)	PMPCB	PMZ_0001102-RA	1133	173.88	169.01	144.11	147.94	160.1	166.04	132.76	170.6	144.29	142.12	180.4
Similar to exd1: Exonuclease 3'-5' domain-containing protein 1 (Xenopus laevis)	exd1	PMZ_0001103-RA	669	2.07	0.47	1.26	0.35	0.6	0.12	0.38	0.33	0.7	0.61	0.18
Similar to GLRA2: Glycine receptor subunit alpha-2 (Homo sapiens)	GLRA2	PMZ_0001104-RA	1098	32.06	42.09	26.55	28.63	15.59	15.46	28.02	21.78	23.02	23.6	27.19
Protein of unknown function		PMZ_0001105-RA	453	0.51	0	0.36	0.75	0.13	0	0.22	0.58	0.46	0.44	0.27
Similar to Gpd2: Glycerol-3-phosphate dehydrogenase%2C mitochondrial (Mus musculus)	Gpd2	PMZ_0001106-RA	364	62.24	49.01	40.02	55.93	69.72	66.69	48.51	71.44	73.22	49.69	70.81
Similar to GPD2: Glycerol-3-phosphate dehydrogenase%2C mitochondrial (Mesocricetus auratus)	GPD2	PMZ_0001107-RA	3043	106.92	100.49	40.03	68.9	96.61	91.07	77.28	125.3	120.79	88	83.62
Similar to CGN: Cingulin (Sorex araneus)	CGN	PMZ_0001108-RA	400	0.87	1.69	4.37	0.18	0.27	0.36	0.26	0.1	0.28	4.43	0.52
Protein of unknown function		PMZ_0001109-RA	56	0	0	0	0	0	0	0	0	0	0	0
Protein of unknown function		PMZ_0001110-RA	349	0.34	0	3.09	0	0	0.17	1.01	0.12	0.17	2.11	0.15
Similar to SLC29A1: Equilibrative nucleoside transporter 1 (Homo sapiens)	SLC29A1	PMZ_0001111-RA	237	0.45	0	0.31	0	0.17	0	0	0.38	0	0	0
Similar to Transcription factor XE1.1 (Fragment) (Xenopus laevis)	XE1.1	PMZ_0001112-RA	1213	11.75	8.42	7.75	9.16	8.32	11.49	15.25	9.73	6.93	8.51	10.56
Similar to TCF12: Transcription factor 12 (Fragment) (Gallus gallus)	TCF12	PMZ_0001113-RA	511	7.48	7.2	9.28	6.93	5.51	9.48	11.7	6.82	6.87	6.12	5.41
Protein of unknown function		PMZ_0001114-RA	389	0	0	0	0	0.09	0	0.09	0	0	0	0.07
Similar to SLC29A1: Equilibrative nucleoside transporter 1 (Homo sapiens)	SLC29A1	PMZ_0001115-RA	1069	0.43	0	0.05	0.03	0.03	0	0.17	0.1	0	0	0.07
Similar to Cytip: Cytohesin-interacting protein (Mus musculus)	Cytip	PMZ_0001116-RA	1220	8.41	16.74	10.31	20	31.26	32.08	19.43	20.15	20.27	14.12	27.05
Similar to TCF12: Transcription factor 12 (Fragment) (Gallus gallus)	TCF12	PMZ_0001117-RA	411	6.63	13.6	9.4	8.71	6.97	8.7	8.86	5.68	6.94	10.43	10.3
Protein of unknown function		PMZ_0001118-RA	171	0.18	0	0	0	0	0	0.26	0	0.87	0	0
Similar to C20orf46: Transmembrane protein C20orf46 (Homo sapiens)	C20orf46	PMZ_0001119-RA	837	24.77	13.24	43.86	13.37	15.59	17.51	16.71	19.77	28.07	43.37	18.45
Similar to KCNJ3: G protein-activated inward rectifier potassium channel 1 (Homo sapiens)	KCNJ3	PMZ_0001120-RA	756	14.6	10.88	30.19	7.37	3.13	5.49	6.53	10.22	9.78	27.82	11.13
Protein of unknown function		PMZ_0001121-RA	1850	5.3	6.06	9.52	4.58	5.31	4.97	5.52	4.36	5.55	9.5	7.13
Similar to KCNJ3: G protein-activated inward rectifier potassium channel 1 (Homo sapiens)	KCNJ3	PMZ_0001122-RA	867	17.47	16.63	32.88	9.68	6.28	5.88	7.8	8.9	11.69	31.17	11.34
Protein of unknown function		PMZ_0001123-RA	766	6.27	9.85	6.14	6.29	4.37	4.61	4.56	3.58	3.85	5.98	4.77
Similar to nap1l1-A: Nucleosome assembly protein 1-like 1-A (Xenopus laevis)	nap1l1-A	PMZ_0001124-RA	572	164.43	187.6	61.59	258.35	247.27	153.42	113.62	126.47	142.29	109.09	111.79
Similar to phlda2: Pleckstrin homology-like domain family A member 2 (Xenopus laevis)	phlda2	PMZ_0001125-RA	264	0	0	0.63	0	0	0	0	0	0	0	0
Similar to Phlda1: Pleckstrin homology-like domain family A member 1 (Rattus norvegicus)	Phlda1	PMZ_0001126-RA	483	62.43	73.69	127.39	80.69	69.1	82.17	75.84	68.21	100.8	143.19	94.6
Protein of unknown function		PMZ_0001127-RA	5152	17.27	12.48	18.74	15.12	15	14.9	19.8	15.97	18.31	24.72	18.42
Similar to ARHGAP18: Rho GTPase-activating protein 18 (Homo sapiens)	ARHGAP18	PMZ_0001128-RA	1924	1.04	1.69	1.22	1.36	1.06	1.06	1.35	1.08	1.25	0.89	0.94
Similar to PTPRT: Receptor-type tyrosine-protein phosphatase T (Homo sapiens)	PTPRT	PMZ_0001129-RA	1115	12.58	32.73	19.65	13.03	9.65	10.66	13.8	11.41	11.7	20.06	12.43
Similar to C6orf190: Uncharacterized protein C6orf190 (Homo sapiens)	C6orf190	PMZ_0001130-RA	1935	0.56	0.05	0.12	0.08	0.13	0.09	0.06	0.09	0	0.22	0
Similar to Echdc1: Enoyl-CoA hydratase domain-containing protein 1 (Rattus norvegicus)	Echdc1	PMZ_0001131-RA	1300	1.46	1.84	2.17	1.1	0.5	1.16	1.54	1.68	1.03	1.15	0.73
Protein of unknown function		PMZ_0001132-RA	131	0	1.44	1.19	0	0.21	0	0	0	0	0	1.49
Protein of unknown function		PMZ_0001133-RA	267	2.37	0.91	0.36	0	0	0	0.49	0	0	0.2	0.38
Protein of unknown function		PMZ_0001134-RA	1155	1.64	0	0.5	0.13	0.06	0.05	0.44	0.14	0.29	0.23	0.15
Protein of unknown function		PMZ_0001135-RA	321	2.47	0	1.45	1.06	0.13	0.49	2.18	0.14	0.43	0.61	1.42
Similar to Galk2: N-acetylgalactosamine kinase (Rattus norvegicus)	Galk2	PMZ_0001136-RA	453	6.84	1.18	2.4	2.73	1.72	1.32	2.71	1.28	1.31	1.29	1.58
Protein of unknown function		PMZ_0001137-RA	276	9.47	2.22	2.81	0.56	2.12	0.57	1.29	0.62	1.19	1.51	1.75
Protein of unknown function		PMZ_0001138-RA	1073	3.14	0.47	1.34	0.22	0.04	0.16	1.62	0.32	0.11	0.23	0.26
Protein of unknown function		PMZ_0001139-RA	402	11.72	0.6	4.66	1.34	0.63	0.76	4.25	1.39	1.33	1.28	3.35
Similar to Senp8: Sentrin-specific protease 8 (Mus musculus)	Senp8	PMZ_0001140-RA	1723	13.01	25.7	29.41	33.41	50.57	57.92	44.02	49.64	35.86	42.99	20.56
Similar to P2ry1: P2Y purinoceptor 1 (Rattus norvegicus)	P2ry1	PMZ_0001141-RA	987	0.85	0.62	0.71	0.1	0.13	0.03	0.38	0.04	0.1	0.31	0.12
Similar to AKAP13: A-kinase anchor protein 13 (Homo sapiens)	AKAP13	PMZ_0001142-RA	427	31.94	40.14	10.94	34.89	33.75	29.54	28.77	27.69	35.11	25.64	30.2
Similar to Arhgef2: Rho guanine nucleotide exchange factor 2 (Rattus norvegicus)	Arhgef2	PMZ_0001143-RA	3973	36.51	45.62	10.27	36.9	35.83	31.96	39.12	33.72	39.57	29.61	39.83
Similar to Enc1: Ectoderm-neural cortex protein 1 (Mus musculus)	Enc1	PMZ_0001144-RA	1563	69.68	62.63	36.78	109.6	81.53	69.19	50.17	65.68	65.94	48.65	52.53
Similar to Aen: Apoptosis-enhancing nuclease (Rattus norvegicus)	Aen	PMZ_0001145-RA	1096	73.09	101.58	69.75	130.94	89.49	69.04	42.58	75.7	90.84	87.96	59.94
Protein of unknown function		PMZ_0001146-RA	765	26.82	7.03	8.81	3.9	2.99	2.54	12.97	4.4	5.52	4.4	5.33
Similar to LINGO1: Leucine-rich repeat and immunoglobulin-like domain-containing nogo receptor-interacting protein 1 (Gallus gallus)	LINGO1	PMZ_0001147-RA	1857	7.73	8.42	13.94	8.03	6.12	7.85	7.49	11.55	9.74	12.37	5.92
Similar to Cathepsin L (Sarcophaga peregrina)	CTSL	PMZ_0001148-RA	1982	61.86	117.15	43.49	211.52	227.38	164.83	119.97	137.89	190.19	133.7	181.83
Similar to Col11a1: Collagen alpha-1(XI) chain (Fragment) (Rattus norvegicus)	Col11a1	PMZ_0001149-RA	3063	3.17	0.76	0.29	2.38	1.78	20.54	15.34	7.93	2.07	3.12	2.03
Protein of unknown function		PMZ_0001150-RA	269	0.76	0.46	0.26	1.31	1.17	7.3	5.65	2.24	0.46	1.56	0.81
Protein of unknown function		PMZ_0001151-RA	165	0.38	0	0	0	0.29	0	0	0	0	0	0
Protein of unknown function		PMZ_0001152-RA	829	0.95	0.12	0	0.16	1.62	1.38	0.94	0.44	0.56	0.15	0.48
Protein of unknown function		PMZ_0001153-RA	184	0.32	0	0.45	0.25	4.72	4.36	2.61	0.27	0.39	0	0.36
Protein of unknown function		PMZ_0001154-RA	1131	1.31	0.09	0.26	0.56	3.82	2.91	1.57	0.63	0.4	0.46	0.42
Similar to Fam55d: Protein FAM55D (Mus musculus)	Fam55d	PMZ_0001155-RA	717	1.74	0	0	0.05	0	0.19	0.66	0.26	0.15	0.12	0.07
Protein of unknown function		PMZ_0001156-RA	202	48.59	46.09	39.54	45.4	39.86	27.04	27.16	28.02	50.64	39.02	30.48
Similar to Odc1: Ornithine decarboxylase (Rattus norvegicus)	Odc1	PMZ_0001157-RA	384	1.41	0.19	0.17	0.37	0.28	0.38	0.81	0.1	0.15	0.25	0.07
Similar to odc1-B: Ornithine decarboxylase 2 (Xenopus laevis)	odc1-B	PMZ_0001158-RA	354	1.08	0.65	0.56	0.41	0	0.25	0.29	0.7	0.16	0.14	0.68
Protein of unknown function		PMZ_0001159-RA	645	1.13	0.33	1.13	0.62	0.16	0.21	0.94	0.35	0.41	0.91	0.99
Protein of unknown function		PMZ_0001160-RA	678	303.24	346.16	338.09	94.24	200.32	205.19	221.67	320.86	452.25	284.7	506.23
Protein of unknown function		PMZ_0001161-RA	450	226.71	0	161.79	120.06	465.67	311.25	273.42	235.76	145.35	170.76	328.23
Similar to Histone H3.2 (Bos taurus)	HIST2H3C	PMZ_0001162-RA	411	0	240.26	0	0	0	0	0	0	0	0	0
Similar to HIST3H2BB: Histone H2B type 3-B (Homo sapiens)	HIST3H2BB	PMZ_0001163-RA	402	125.77	249.01	241.53	143.16	509.6	253.21	182.82	153.72	214.92	171.61	177.56
Similar to Histone H4 (Bos taurus)	HIST2H4A	PMZ_0001164-RA	312	2271.85	1884.11	2026	1423.29	2696.2	2112.52	1535.73	2462.73	2629.25	2321.98	1308
Similar to MAEA: Macrophage erythroblast attacher (Homo sapiens)	MAEA	PMZ_0001165-RA	2424	47.52	48.17	47	43.15	34.99	35.44	28.4	30.39	44.43	50.32	45
Similar to ORF92: Uncharacterized 29.3 kDa protein (Orgyia pseudotsugata multicapsid polyhedrosis virus)	ORF92	PMZ_0001166-RA	318	0	0	0	0	0	0	0	0	0	0	0
Similar to NFKBIE: NF-kappa-B inhibitor epsilon (Homo sapiens)	NFKBIE	PMZ_0001167-RA	1331	10.5	54.85	33.44	27.5	29.29	22.09	17.39	18.03	26.26	30.35	15.43
Similar to PSMA6: Proteasome subunit alpha type-6 (Bos taurus)	PSMA6	PMZ_0001168-RA	1108	311.46	443.33	559.48	755.93	721.12	586.58	359.97	520.99	498.4	466.07	382.1
Similar to PAP21: Protease-associated domain-containing protein of 21 kDa (Homo sapiens)	PAP21	PMZ_0001169-RA	2389	87.78	162.47	119.16	151.28	85.75	78.19	73.69	92.1	104.54	106.22	107.12
Similar to C10orf76: UPF0668 protein C10orf76 (Homo sapiens)	C10orf76	PMZ_0001170-RA	1204	17.81	21.02	19.57	22.48	8.33	11.33	18.14	15.34	13.55	13.27	15.29
Similar to UPF0668 protein C10orf76 homolog (Xenopus laevis)	UPF0668	PMZ_0001171-RA	349	12.48	8.09	14.76	13.93	8.88	6.51	11.97	14.01	11.23	9.75	7.44
Similar to Gbp1: Interferon-induced guanylate-binding protein 1 (Mus musculus)	Gbp1	PMZ_0001172-RA	478	0.16	0	0.18	0	0.09	0.11	0.32	0.37	0.38	0.28	0.25
Similar to PRP2: Repetitive proline-rich cell wall protein 2 (Medicago truncatula)	PRP2	PMZ_0001173-RA	927	0.37	0.64	0.34	0	0	0	0	0.24	0.34	0.46	0
Similar to zgc:63733: UPF0668 protein C10orf76 homolog (Danio rerio)	zgc	PMZ_0001174-RA	433	14.15	25.72	14.01	13.99	6.23	7.5	10.98	12.17	9.08	8.51	9.75
Similar to glh-2: ATP-dependent RNA helicase glh-2 (Caenorhabditis elegans)	glh-2	PMZ_0001175-RA	906	2.62	1.42	2.8	0.32	1.22	2.81	2.82	2.13	1.02	1.84	0.59
Similar to Sgs3: Salivary glue protein Sgs-3 (Drosophila melanogaster)	Sgs3	PMZ_0001176-RA	772	0.85	6.37	3.04	0.51	2.19	4.56	2.75	4.47	2.24	7.92	0.45
Similar to Psmd3: 26S proteasome non-ATPase regulatory subunit 3 (Mus musculus)	Psmd3	PMZ_0001177-RA	2931	47.68	99.88	70.79	100.29	89.63	74.2	70.97	56.58	68.72	78.69	86.3
Protein of unknown function		PMZ_0001178-RA	495	10.32	11.21	6.95	12.74	5.55	5.35	9.28	5.62	6.46	6.61	9.85
Similar to crygs: Beta-crystallin S (Cyprinus carpio)	crygs	PMZ_0001179-RA	708	1.23	1.25	0.98	0.33	0.25	0.44	0.82	0.79	0.37	0.76	0.73
Similar to CRYGS: Beta-crystallin S (Oryctolagus cuniculus)	CRYGS	PMZ_0001180-RA	519	0.96	0.5	0.25	0.92	0.47	0.32	0.63	0.13	0.26	1	0.57
Similar to PIBF1: Progesterone-induced-blocking factor 1 (Homo sapiens)	PIBF1	PMZ_0001181-RA	1604	2.67	2.2	2.77	1.75	1.95	2.52	2.97	2.14	2.16	2.56	2.54
Similar to CRYGS: Beta-crystallin S (Oryctolagus cuniculus)	CRYGS	PMZ_0001182-RA	495	1.59	1.25	1.45	2.99	0.82	1.82	1.55	2.22	2.3	1.36	2.59
Similar to CSN2: Beta-casein (Trichosurus vulpecula)	CSN2	PMZ_0001183-RA	513	5.94	2.53	2.31	4.27	2.09	3.79	6.98	3.8	4.21	7.72	4.06
Similar to ISCA2: Iron-sulfur cluster assembly 2 homolog%2C mitochondrial (Homo sapiens)	ISCA2	PMZ_0001184-RA	3985	42.51	71.35	64.72	74.51	63.6	58.84	43.04	54.36	62.15	70.61	55.02
Similar to GLRX5: Glutaredoxin-related protein 5 (Homo sapiens)	GLRX5	PMZ_0001185-RA	3581	50.09	52.83	56.65	41.39	60.97	75.92	48.83	55.49	47.13	50.65	51.56
Similar to RHOQ: Rho-related GTP-binding protein RhoQ (Homo sapiens)	RHOQ	PMZ_0001186-RA	1731	1.82	3.35	1.89	10.08	13.27	13.59	11.91	7.66	4.72	2.18	2.27
Similar to Crygs: Beta-crystallin S (Mus musculus)	Crygs	PMZ_0001187-RA	519	0.84	0	0.46	0.13	0.07	0	0	0.39	0.14	0.27	0.12
Protein of unknown function		PMZ_0001188-RA	381	3.03	7.14	3.43	12.08	9.04	16.36	7.88	11.23	8.78	4.44	10.85
Protein of unknown function		PMZ_0001189-RA	120	0	0	0	0	0.52	0	0	0	0	0	0
Protein of unknown function		PMZ_0001190-RA	580	11.42	14.85	13.73	9.07	10.03	10.87	7.52	8.44	9.25	12.03	11.64
Similar to D2hgdh: D-2-hydroxyglutarate dehydrogenase%2C mitochondrial (Rattus norvegicus)	D2hgdh	PMZ_0001191-RA	426	12.91	12.09	15.73	12.19	11.28	10.72	9.92	13.31	12.95	12.95	16.68
Similar to pih1d1: PIH1 domain-containing protein 1 (Xenopus laevis)	pih1d1	PMZ_0001192-RA	1567	45.19	51.23	39.38	55.98	39.82	38.26	33.57	36.38	41.22	44.17	35.65
Protein of unknown function		PMZ_0001193-RA	210	0.27	0	0.37	0	0	0.16	0.58	0.23	0	0.55	0.3
Similar to d2hgdh: D-2-hydroxyglutarate dehydrogenase%2C mitochondrial (Danio rerio)	d2hgdh	PMZ_0001194-RA	461	12.43	8.33	20.13	13.13	14.74	13.76	12.74	12.98	17.61	17.04	14.31
Similar to MUC5AC: Mucin-5AC (Fragments) (Homo sapiens)	MUC5AC	PMZ_0001195-RA	486	0.98	0.9	0.65	0.5	0.65	0.29	0.68	0.48	1.68	0.86	0.26
Protein of unknown function		PMZ_0001196-RA	580	0.38	0.92	0.11	0.17	0.41	0.09	0.67	0.39	0.83	0.55	0.21
Similar to VWA3B: von Willebrand factor A domain-containing protein 3B (Homo sapiens)	VWA3B	PMZ_0001197-RA	1011	0.92	1.07	0.69	0.77	1.08	1.29	3.07	1.24	1.4	2.04	1.79
Protein of unknown function		PMZ_0001198-RA	421	0.49	4.23	1.22	4.46	1.52	2.17	1.27	0.2	0.94	0.56	0.74
Similar to EIF5: Eukaryotic translation initiation factor 5 (Homo sapiens)	EIF5	PMZ_0001199-RA	695	50.89	144.7	64.18	110.02	79.32	69.33	64.85	61.08	65.61	67.98	75.73
		PMZ_0001199-RB	360	8.34	14.61	22.72	21.1	11.36	11.63	7.37	9.24	9.13	14.78	26.65
Similar to fos: Proto-oncogene protein c-fos (Cyprinus carpio)	fos	PMZ_0001200-RA	813	0.97	2.53	1.68	5.13	2.6	3.32	2.34	1.48	1.33	1.56	0.62
Protein of unknown function		PMZ_0001201-RA	3988	55.97	80.55	97.33	68.14	61.08	65	70.34	71.61	85.29	121.07	86.63
Similar to Eif5: Eukaryotic translation initiation factor 5 (Mus musculus)	Eif5	PMZ_0001202-RA	1194	127.95	153.23	134.79	248.26	162.3	146.58	167.44	155.74	142.82	143	175.83
Similar to ME1: NADP-dependent malic enzyme (Anas platyrhynchos)	ME1	PMZ_0001203-RA	580	6.54	5.5	5.18	4.24	3.35	5.32	5.36	3.51	4.03	5.57	6.69
Protein of unknown function		PMZ_0001204-RA	396	21.46	23.28	19.59	19.97	15.43	16.61	37.42	22.07	29.23	17.45	16.69
Similar to ME3: NADP-dependent malic enzyme%2C mitochondrial (Homo sapiens)	ME3	PMZ_0001205-RA	651	7.45	7.9	3.26	4.76	3.36	6.63	6.03	8.69	5.4	6.95	7.41
Similar to Ehd1: EH domain-containing protein 1 (Mus musculus)	Ehd1	PMZ_0001206-RA	4192	20.08	41.12	32.92	41.65	31.25	28.81	33.97	24.19	31.2	40.28	50.23
Protein of unknown function		PMZ_0001207-RA	522	3.56	0	2.45	0.27	0.72	2.28	2.44	1.28	0	0	0.18
Protein of unknown function		PMZ_0001208-RA	432	4.7	9.8	4.73	10.98	5.75	5.21	6.01	6.95	2.95	1.53	4.07
Protein of unknown function		PMZ_0001209-RA	113	0	0	0	0	0	0	0	0	0	0	0
Protein of unknown function		PMZ_0001210-RA	259	0.1	0	0.83	0.46	0	0.37	0.29	0	0	0	0.45
Protein of unknown function		PMZ_0001211-RA	540	0.62	0	0.57	0.06	0	0	0.16	0	0	0	0
Similar to FEN-1a: Flap endonuclease 1a (Oryza sativa subsp. japonica)	FEN-1a	PMZ_0001212-RA	323	93.6	93.09	109.15	61.32	38.08	46.14	107.86	65.01	64.35	99.95	77.18
Similar to KIFC3: Kinesin-like protein KIFC3 (Homo sapiens)	KIFC3	PMZ_0001213-RA	1596	1.9	5.72	3.82	1.99	3	5.95	5.42	2.26	1.83	3.15	1.73
Protein of unknown function		PMZ_0001214-RA	285	0.26	0.85	0	0.27	0.95	0.33	0.52	0	0.21	0.54	0.1
Similar to OGFOD1: 2-oxoglutarate and iron-dependent oxygenase domain-containing protein 1 (Homo sapiens)	OGFOD1	PMZ_0001215-RA	1367	9.24	15.3	26.06	36.37	25.47	20.66	14.82	12.27	10.3	17.44	18.53
Similar to OGFOD1: 2-oxoglutarate and iron-dependent oxygenase domain-containing protein 1 (Pongo abelii)	OGFOD1	PMZ_0001216-RA	637	7.37	9.95	27.72	26.44	20.47	16.18	10.04	8.41	6.95	11.2	17.01
Similar to Fbxl6: F-box/LRR-repeat protein 6 (Mus musculus)	Fbxl6	PMZ_0001217-RA	652	6.24	6.44	12.7	11.28	6.6	6.42	5.29	4.79	6.6	10.09	6.6
Protein of unknown function		PMZ_0001218-RA	2762	10.04	8.75	16.75	12.55	9.22	8.63	12.49	7.77	10.39	14.85	11.88
Similar to Leucine-rich repeat-containing protein 14-like (Homo sapiens)	LRRC14	PMZ_0001219-RA	1551	0.24	0.19	0.48	0.06	0.18	0.3	0.43	0.45	0.1	0.27	0.01
Similar to gss: Glutathione synthetase (Xenopus laevis)	gss	PMZ_0001220-RA	1781	29.45	32.13	26.65	41.23	46.08	37.19	30.8	42.86	38.45	45.08	41.37
Similar to GRINA: Glutamate [NMDA] receptor-associated protein 1 (Homo sapiens)	GRINA	PMZ_0001221-RA	3444	31.2	32.86	24.76	38.67	23.63	23.27	41.14	29.99	25.65	22.84	23.9
Protein of unknown function		PMZ_0001222-RA	294	1.1	0	0.24	0.26	0.26	0.32	0.25	1.16	0.82	0.35	0.09
Similar to SULT2A1: Bile salt sulfotransferase (Homo sapiens)	SULT2A1	PMZ_0001223-RA	589	2.34	0.9	1.45	1.83	1.33	3.8	3.07	4.02	1.84	1.61	3.35
Similar to GRINA: Glutamate [NMDA] receptor-associated protein 1 (Homo sapiens)	GRINA	PMZ_0001224-RA	393	14.14	11.44	12.07	16.57	10.2	7.23	13.3	11.6	11.5	7.79	10.99
Similar to Circumsporozoite protein (Plasmodium yoelii yoelii)	LOC101930399	PMZ_0001225-RA	6553	6.73	4.64	5.78	6.4	4.11	5.04	8.62	5	4.66	4.69	5.62
Similar to SDK2: Protein sidekick-2 (Homo sapiens)	SDK2	PMZ_0001226-RA	147	3.67	4.45	4.49	3.88	2.62	2.29	2.9	1.97	5.56	0.47	2.07
Similar to SDK2: Protein sidekick-2 (Gallus gallus)	SDK2	PMZ_0001227-RA	633	4.86	7.77	5.18	7.06	4.61	4.62	6.94	3.56	4.92	4.44	5.76
Similar to ttyh1-A: Protein tweety homolog 1-A (Xenopus laevis)	ttyh1-A	PMZ_0001228-RA	670	2.06	1.41	1.44	5.55	3.1	5.68	8.51	4.15	2.42	2.33	1.92
Protein of unknown function		PMZ_0001229-RA	367	1.22	2.49	0.54	1.97	1	1.52	3.45	2.31	0.47	0.53	1.45
Similar to SDK2: Protein sidekick-2 (Gallus gallus)	SDK2	PMZ_0001230-RA	897	7.56	5.42	7.08	7.05	5.87	6.31	10.52	6.93	5.49	5.73	3.9
Protein of unknown function		PMZ_0001231-RA	453	7.76	2.91	1.54	2.16	3.58	3.31	9.38	3.96	4.86	1.35	3.67
Similar to CDC42EP4: Cdc42 effector protein 4 (Homo sapiens)	CDC42EP4	PMZ_0001232-RA	516	2.53	0.63	0	0.46	0.54	1.13	3.82	2.81	1.05	0.71	1.5
Similar to Esf1: ESF1 homolog (Mus musculus)	Esf1	PMZ_0001233-RA	4870	24.6	24.19	12.53	28.9	23.78	19.09	22.42	20.27	21.2	19.43	16.45
Similar to Gap junction delta-2 protein (Raja erinacea)	GJD2	PMZ_0001234-RA	1121	23.09	13.79	12.35	10.32	6.41	7.41	7.86	14	14.58	16.33	13.01
Similar to Stxbp6: Syntaxin-binding protein 6 (Mus musculus)	Stxbp6	PMZ_0001235-RA	522	7.06	5.58	6.19	4.84	3.84	3.24	5.53	4.67	3.41	4.93	3.12
Similar to STXBP6: Syntaxin-binding protein 6 (Bos taurus)	STXBP6	PMZ_0001236-RA	216	6.64	4.92	10.64	6.05	3.35	4.43	3.56	6.32	4.62	6.04	3.86
Similar to Rnaset2: Ribonuclease T2 (Mus musculus)	Rnaset2	PMZ_0001237-RA	2986	34.32	57.35	48.03	80.59	97.29	111.01	77.58	79.51	92.38	72.66	95.31
Similar to PLCB1: 1-phosphatidylinositol-4%2C5-bisphosphate phosphodiesterase beta-1 (Homo sapiens)	PLCB1	PMZ_0001238-RA	214	30.44	64.21	34.52	31.05	19.37	19.38	33.95	21.51	32.58	20.73	46.23
Similar to Plcb3: 1-phosphatidylinositol-4%2C5-bisphosphate phosphodiesterase beta-3 (Rattus norvegicus)	Plcb3	PMZ_0001239-RA	3042	41.92	55.36	33.34	35.29	25.23	25.17	49.89	34.45	33.87	31.99	54.13
Similar to Rrbp1: Ribosome-binding protein 1 (Mus musculus)	Rrbp1	PMZ_0001240-RA	5489	39.59	87.89	49.64	189.74	218.82	164.89	93.9	93.15	111.74	99.89	87.04
Similar to CFL2: Cofilin-2 (Bos taurus)	CFL2	PMZ_0001241-RA	3191	42.09	17.46	41.23	38.66	26.97	27.71	28.94	38.46	37.88	41.02	19.45
Similar to Baz1a: Bromodomain adjacent to zinc finger domain protein 1A (Mus musculus)	Baz1a	PMZ_0001242-RA	1425	16.51	19.68	17.77	23.66	21.72	18.9	21.6	15.93	17.76	21.59	15.57
Similar to Viral protein TPX (Thermoproteus tenax virus 1 (strain VT3))	TPX	PMZ_0001243-RA	618	5.98	2.59	1.4	1.35	0.43	0.32	4.55	1.27	0.87	0.59	1.17
Protein of unknown function		PMZ_0001244-RA	576	16.68	3.51	9.54	1.91	0.6	0.21	7.76	2.52	3.02	2.69	2.57
Protein of unknown function		PMZ_0001245-RA	637	1.49	0	0.38	0	0.14	0	0.53	0.39	0.42	0.09	0.03
Similar to pspB: Spore coat protein SP85 (Dictyostelium discoideum)	pspB	PMZ_0001246-RA	327	22.34	56.11	27.19	32.2	8.35	7.18	25.78	39.37	12.36	10.1	9.36
Protein of unknown function		PMZ_0001247-RA	115	2.47	1.47	0	0.98	0	0	0.78	0	0	4.5	2.54
Protein of unknown function		PMZ_0001248-RA	487	4.02	1.28	2.06	0.53	0.37	0.19	1.21	1.02	0.81	0.35	0.4
Protein of unknown function		PMZ_0001249-RA	305	8.43	1.61	3.1	1.5	1.18	1.71	4.57	2.06	0.81	3.05	1.81
Protein of unknown function		PMZ_0001250-RA	712	7.21	1.01	4.22	0.46	0.58	0.28	2.09	0.77	1.17	0.43	0.48
Protein of unknown function		PMZ_0001251-RA	579	0.32	0	0.41	0	0	0	0	0	0	0.27	0
Protein of unknown function		PMZ_0001252-RA	130	2.2	0	0.71	0	0	0	0.38	1.18	0	0	0.64
Protein of unknown function		PMZ_0001253-RA	595	8.9	0.73	0.57	0.42	0.29	0.11	1.44	0.18	0.83	0.42	0.34
Protein of unknown function		PMZ_0001254-RA	609	6.79	0.18	1.03	0.06	0	0.09	1.22	0.66	0.23	0.69	0.13
Protein of unknown function		PMZ_0001255-RA	637	3.3	1.21	3.13	0.55	0.16	0.04	1.84	0.64	0.2	0.08	0.8
Similar to oprs1: Sigma 1-type opioid receptor (Danio rerio)	oprs1	PMZ_0001256-RA	3627	61.35	64.2	41.65	55.98	40.9	36.08	29.62	44.13	36.11	38.15	33.98
Protein of unknown function		PMZ_0001257-RA	261	3.07	10.64	14.65	0.02	0.06	8.64	1.73	3.15	0	0	13.51
Similar to GPS2: G protein pathway suppressor 2 (Homo sapiens)	GPS2	PMZ_0001258-RA	4500	4.77	5.14	4.22	4.16	2.85	3.26	4.16	2.15	4.33	5.69	7.2
Similar to RPL22: 60S ribosomal protein L22 (Gallus gallus)	RPL22	PMZ_0001259-RA	634	1995.76	1646.29	2810.5	2818.99	2841.23	2771.06	1907.5	2495.59	1889.74	1695.85	2297.7
Protein of unknown function		PMZ_0001260-RA	576	16.86	2.24	8.25	0.9	0.36	0.69	5.27	1.94	2.42	1.26	1.3
Protein of unknown function		PMZ_0001261-RA	247	2.92	2.28	3.26	0	0.14	0	1.94	0.61	0	0	0
Protein of unknown function		PMZ_0001262-RA	637	3.82	0.33	2.2	0.79	0	0.26	1.98	0.31	1.07	0.96	0.17
Similar to ST18: Suppression of tumorigenicity protein 18 (Homo sapiens)	ST18	PMZ_0001263-RA	642	3.06	2.9	6.13	1.3	3.15	5.1	4.58	3.19	1.71	6.48	1.05
Protein of unknown function		PMZ_0001264-RA	148	0.91	0	0	0	0	0.28	0.67	1.17	0	0.47	0
Similar to Myt1l: Myelin transcription factor 1-like protein (Mus musculus)	Myt1l	PMZ_0001265-RA	1517	7.9	11.11	15.37	5.19	6.38	9.56	10.63	6.79	6.09	15.84	3.05
Similar to Sh3yl1: SH3 domain-containing YSC84-like protein 1 (Mus musculus)	Sh3yl1	PMZ_0001266-RA	408	0.31	0.27	0.44	0.09	0.35	0.14	0.83	0.19	0.55	0.12	0.45
Protein of unknown function		PMZ_0001267-RA	249	2.24	4.01	2.8	1.86	1.25	0.39	3.24	4.28	1.04	1.03	1.16
Similar to TRIM54: Tripartite motif-containing protein 54 (Homo sapiens)	TRIM54	PMZ_0001268-RA	525	3.98	3.65	2.6	1.91	0.79	0.76	4.07	2.92	2.29	0.8	1.33
Similar to TRIM54: Tripartite motif-containing protein 54 (Homo sapiens)	TRIM54	PMZ_0001269-RA	219	0	0	0	0	0	0	0	0	0	0	0
Protein of unknown function		PMZ_0001270-RA	764	0.48	0	0	0	0.13	0.17	0.08	0.05	0.14	0.12	0.06
Similar to SLC22A13: Solute carrier family 22 member 13 (Homo sapiens)	SLC22A13	PMZ_0001271-RA	588	0.15	0	0.1	0.06	0.06	0.09	0.22	0	0	0	0
Similar to SLC22A8: Solute carrier family 22 member 8 (Macaca fascicularis)	SLC22A8	PMZ_0001272-RA	1019	0.39	0	0.06	0.09	0.13	0.13	0.3	0.25	0.05	0.25	0.14
Similar to SNTG1: Gamma-1-syntrophin (Homo sapiens)	SNTG1	PMZ_0001273-RA	258	7.49	12.58	27.88	6.45	2.94	2.61	4.57	5.14	9.19	13.85	9.78
Similar to pxdn: Peroxidasin (Xenopus tropicalis)	pxdn	PMZ_0001274-RA	3321	2.27	2.65	0.93	0.92	1.08	2.04	3.85	2.44	1.84	1.79	1.99
Protein of unknown function		PMZ_0001275-RA	1464	0.02	0	0	0	0	0	0	0	0	0.09	0
Protein of unknown function		PMZ_0001276-RA	187	1.41	0	0.87	0.24	0	0	1.38	0.27	0.38	0	0.18
Similar to Dnmbp: Dynamin-binding protein (Mus musculus)	Dnmbp	PMZ_0001277-RA	3802	4.83	6.45	5.37	3.48	2.89	3.93	6.88	4.03	3.67	4.42	5.47
Protein of unknown function		PMZ_0001278-RA	3581	56.55	47.36	35.7	69.36	45.7	37.26	68.72	59.36	60.23	64.59	54.56
Similar to GGT7: Gamma-glutamyltransferase 7 (Bos taurus)	GGT7	PMZ_0001279-RA	300	23.19	35.48	21.09	34	15.19	12.53	21.78	21.17	13.95	29.69	31.32
Similar to Ggt7: Gamma-glutamyltransferase 7 (Rattus norvegicus)	Ggt7	PMZ_0001280-RA	909	26.35	42.97	36.52	41.18	29.1	25.65	37	30.03	26.42	36.21	39.71
Similar to TG: Thyroglobulin (Bos taurus)	TG	PMZ_0001281-RA	2031	0.37	0	0.18	0.18	0.05	0.12	0.26	0.05	0.31	0.21	0.11
Protein of unknown function		PMZ_0001282-RA	1734	0.05	0.18	0.06	0	0	0	0	0	0	0	0
Similar to Tg: Thyroglobulin (Rattus norvegicus)	Tg	PMZ_0001283-RA	660	0.46	0.6	0.16	0.1	0.41	0.2	0.58	0.39	0	0.2	0.22
Protein of unknown function		PMZ_0001284-RA	198	0.87	0	0	0	0.45	0.36	1.06	0.74	0	0.3	0.32
Similar to TG: Thyroglobulin (Bos taurus)	TG	PMZ_0001285-RA	2973	2.53	2.71	1.94	0.7	1.47	1.64	2.26	1.92	2	2.23	2.36
Protein of unknown function		PMZ_0001286-RA	263	4.4	3.3	2.18	2.99	3.78	2.21	5.67	4.01	4.95	2.61	6.36
Protein of unknown function		PMZ_0001287-RA	1265	9.72	19.91	5.78	9.65	6.26	5.94	8.62	7.94	7.82	6.35	17
Similar to CFDP2: Craniofacial development protein 2 (Tragulus javanicus)	CFDP2	PMZ_0001288-RA	891	44.74	25.66	31.85	36.23	21.42	23.19	47.38	28.3	30.82	24.08	27.42
Similar to SLA2: Src-like-adapter 2 (Homo sapiens)	SLA2	PMZ_0001289-RA	438	2.26	4.08	2.33	7.21	14.04	12.95	6.84	4.38	6.82	3.44	7.66
Protein of unknown function		PMZ_0001290-RA	963	4.03	2.68	1.52	0.8	1.62	2.56	3.56	2.73	2.74	3.5	2.5
Protein of unknown function		PMZ_0001291-RA	867	9.15	8.5	3.2	4.42	5.6	5	8.69	5.27	7.02	7.29	15.3
Similar to WISP1: WNT1-inducible-signaling pathway protein 1 (Homo sapiens)	WISP1	PMZ_0001292-RA	2597	9.69	19.34	4.08	6.39	7.82	7.71	12.85	12.5	13.15	8.99	20.27
Similar to TUBE1: Tubulin epsilon chain (Homo sapiens)	TUBE1	PMZ_0001293-RA	3355	8.06	8.5	9.46	13.09	8.13	6.43	8.37	7.41	7.63	9.66	12.52
Similar to HCK: Tyrosine-protein kinase HCK (Macaca fascicularis)	HCK	PMZ_0001294-RA	1870	2.02	2.42	0.94	3.9	2.49	2.9	3.21	3	3.08	1.48	3.36
Similar to M-protein%2C striated muscle (Gallus gallus)	MYOM2	PMZ_0001295-RA	4437	1.24	0.46	1.02	0.63	0.4	0.65	0.91	3.28	0.4	1.38	0.6
Protein of unknown function		PMZ_0001296-RA	348	0.41	0	0.19	0.84	0	0	0.4	1.76	0	0	0.23
Similar to Rims2: Regulating synaptic membrane exocytosis protein 2 (Mus musculus)	Rims2	PMZ_0001297-RA	2815	14.3	13	21.49	8.47	6.96	8.19	9.73	10.07	11.37	17.91	11.01
Similar to Rims1: Regulating synaptic membrane exocytosis protein 1 (Rattus norvegicus)	Rims1	PMZ_0001298-RA	1431	5.29	5.98	12.06	2.83	3.42	3.69	4.43	4.82	5.96	8.15	3.79
Similar to Anionic trypsin (Canis familiaris)	PRSS2	PMZ_0001299-RA	339	1.92	1.03	0.99	0.99	0.88	0.79	0.31	0.85	0.17	0.73	0.56
Similar to TTPAL: Alpha-tocopherol transfer protein-like (Homo sapiens)	TTPAL	PMZ_0001300-RA	643	5.69	6.19	2.82	2.96	2.93	6	4.44	11.29	5.42	6.12	5.89
Similar to DUSP10: Dual specificity protein phosphatase 10 (Bos taurus)	DUSP10	PMZ_0001301-RA	1813	11.06	12.92	18.11	20.38	15.87	17.04	25.3	15.38	32.37	29.27	13.04
Protein of unknown function		PMZ_0001302-RA	246	17.45	7.98	6.65	11.45	10.03	7.86	14.36	12.06	12.22	9.98	6.76
Protein of unknown function		PMZ_0001303-RA	2077	3.55	2.41	1.46	2.08	1.61	3.36	3.84	2.49	2.38	2.06	3.26
Protein of unknown function		PMZ_0001304-RA	1149	0.55	0.58	0.13	0	0.15	0.54	0.31	0.84	0.13	0.37	0.15
Similar to Hhipl2: HHIP-like protein 2 (Mus musculus)	Hhipl2	PMZ_0001305-RA	1416	1.65	1.64	2.23	1.18	1.69	2.48	1.89	1.41	1.48	1.54	0.93
Similar to TAF1A: TATA box-binding protein-associated factor RNA polymerase I subunit A (Homo sapiens)	TAF1A	PMZ_0001306-RA	880	20.57	37.54	38.21	45	33.88	24.8	18.51	23.16	22.54	31.28	29.25
Similar to PLB1: Phospholipase B1%2C membrane-associated (Monodelphis domestica)	PLB1	PMZ_0001307-RA	1116	0.67	0.45	0.47	0.43	0.85	0.6	0.89	0.77	0.95	0.65	1.16
Similar to Plb1: Phospholipase B1%2C membrane-associated (Rattus norvegicus)	Plb1	PMZ_0001308-RA	506	0.89	0.43	0.37	0.96	0.56	0.6	1.15	0.6	1.39	0.36	0.73
Similar to Nudt7: Peroxisomal coenzyme A diphosphatase NUDT7 (Mus musculus)	Nudt7	PMZ_0001309-RA	1898	12.72	6.68	4.35	6.8	5.51	5.72	7.31	6.41	7.79	6.51	10.51
Similar to SLC30A1: Zinc transporter 1 (Homo sapiens)	SLC30A1	PMZ_0001310-RA	4240	34.78	59.89	72.75	75.03	43.37	40.19	45.14	41.67	43.53	63.83	53.79
Similar to scn4ab: Sodium channel protein type 4 subunit alpha B (Danio rerio)	scn4ab	PMZ_0001311-RA	249	6.1	6.09	4.09	4.51	2.27	1.7	3.75	3.59	3.3	3.89	4.36
Similar to PPP2R5E: Serine/threonine-protein phosphatase 2A 56 kDa regulatory subunit epsilon isoform (Homo sapiens)	PPP2R5E	PMZ_0001312-RA	1776	51.94	50.1	65.42	56.8	45.4	43.78	43.02	52.19	54	75.23	48.15
Similar to RHOJ: Rho-related GTP-binding protein RhoJ (Homo sapiens)	RHOJ	PMZ_0001313-RA	1022	1.71	1.09	3.17	2.61	1.05	1.2	1.26	1.15	1.09	1.68	1.09
Protein of unknown function		PMZ_0001314-RA	425	16.23	11.47	20.98	10.47	6.87	9.41	13.43	12.5	11.98	17.45	14.16
Similar to SYNE1: Nesprin-1 (Homo sapiens)	SYNE1	PMZ_0001315-RA	1962	23.62	27.64	24.5	19.2	14.3	18.47	30.22	21.16	26.44	37.49	22.07
Similar to SYNE1: Nesprin-1 (Homo sapiens)	SYNE1	PMZ_0001316-RA	5141	18.89	19.87	18.27	14.56	11.76	17.25	28.64	21.42	18.67	25.14	22.32
Similar to SYNE1: Nesprin-1 (Homo sapiens)	SYNE1	PMZ_0001317-RA	627	17.5	13.96	11.5	9.86	8.98	15.59	21.94	19.48	9.33	16.62	16.71
Similar to SYNE1: Nesprin-1 (Homo sapiens)	SYNE1	PMZ_0001318-RA	396	16.56	10.8	9.34	6.6	9.1	9.56	21.97	16.2	13.22	14.17	11.88
Similar to SYNE1: Nesprin-1 (Homo sapiens)	SYNE1	PMZ_0001319-RA	1636	7.99	13.17	7.58	5.29	4.93	6.7	11.08	7.52	7.9	11.82	8.3
Protein of unknown function		PMZ_0001320-RA	2721	3.07	3.57	2.91	1.85	1.04	2.02	4.2	3.18	3.49	3.89	3.37
Similar to SYNE1: Nesprin-1 (Homo sapiens)	SYNE1	PMZ_0001321-RA	7551	16.8	16.16	13.01	12.41	8.57	13.1	24.44	18.52	15.13	19.08	17.21
Protein of unknown function		PMZ_0001322-RA	900	5.6	1.53	2.67	4.56	1.16	2.91	10.08	2.88	3.05	5.95	5.43
Protein of unknown function		PMZ_0001323-RA	1116	0	0	0	0	0.02	0.04	0	0	0	0	0.06
Protein of unknown function		PMZ_0001324-RA	702	3.75	1.93	4.28	0.94	1.33	2.16	3.62	4.07	2.08	2.4	2.34
Protein of unknown function		PMZ_0001325-RA	452	4.46	1.46	4.91	3.49	2.22	3.52	8.24	4.76	3.66	5.18	5.4
Similar to SYNE1: Nesprin-1 (Homo sapiens)	SYNE1	PMZ_0001326-RA	3378	20.4	23.68	16.44	13.49	11.24	17.41	28.9	21.62	18.82	26.18	20.91
Similar to SYNE1: Nesprin-1 (Homo sapiens)	SYNE1	PMZ_0001327-RA	459	18.8	21.69	13.09	11.45	8.81	14.42	24.82	19.53	16.03	18.95	15.1
Similar to SYNE1: Nesprin-1 (Homo sapiens)	SYNE1	PMZ_0001328-RA	1551	24.99	29.52	20.61	21.22	13.74	17.82	35.36	25.66	25.79	28.67	30.51
Similar to esr2b: Estrogen receptor beta-2 (Carassius auratus)	esr2b	PMZ_0001329-RA	308	1.76	0	1.33	0.49	0.86	2.18	4.02	2.78	1.16	0.99	2.78
Similar to ESR2: Estrogen receptor beta (Fragment) (Macaca mulatta)	ESR2	PMZ_0001330-RA	506	2.48	1.07	1.97	1.63	4.18	4.62	9.31	7.73	3.21	1.46	4.27
Similar to SYNE1: Nesprin-1 (Homo sapiens)	SYNE1	PMZ_0001331-RA	1929	24.87	29.21	20.98	19.55	13.09	17.5	30.3	22.61	19.12	27.12	27.25
Similar to ESR2: Estrogen receptor beta (Callithrix jacchus)	ESR2	PMZ_0001332-RA	319	2.99	0.37	1.7	3.28	4.73	7.97	9.44	8.26	6.46	2.99	6
Similar to SYNE1: Nesprin-1 (Homo sapiens)	SYNE1	PMZ_0001333-RA	213	16.79	16.95	8.68	2.98	5.03	9.19	9.93	10.89	10.67	9.9	7
Similar to AKAP12: A-kinase anchor protein 12 (Homo sapiens)	AKAP12	PMZ_0001334-RA	2172	81.41	68.87	46.85	127.96	88.72	90.64	88.52	72.49	62	81.95	77.33
Similar to ZBTB2: Zinc finger and BTB domain-containing protein 2 (Homo sapiens)	ZBTB2	PMZ_0001335-RA	3360	32.67	25.28	49.32	23.9	18.21	22.09	24.42	23.13	28.89	51.5	31.77
Similar to zgc:110816: UPF0364 protein C6orf211 homolog (Danio rerio)	zgc	PMZ_0001336-RA	1504	79.56	72.02	87.07	117.29	100.96	93.62	85.65	109.5	97.94	99.69	75.77
Protein of unknown function		PMZ_0001337-RA	931	24.06	67.08	47	64.11	74.44	56.12	25.25	40.09	59.7	52.92	42.38
Similar to CFDP2: Craniofacial development protein 2 (Tragulus javanicus)	CFDP2	PMZ_0001338-RA	687	9.85	6.63	8.52	8.72	6.14	6.69	12.21	8.45	8.62	3.87	5.01
Similar to Btbd3: BTB/POZ domain-containing protein 3 (Mus musculus)	Btbd3	PMZ_0001339-RA	1077	124.3	82.38	125.55	98.14	83.19	84.17	71.51	113.98	119.42	142.64	110.75
Similar to GCC1: GRIP and coiled-coil domain-containing protein 1 (Homo sapiens)	GCC1	PMZ_0001340-RA	5800	15.99	19.66	15.56	18.68	12.02	10.68	17.84	13.63	13.72	15.9	14.42
Similar to GCC1: GRIP and coiled-coil domain-containing protein 1 (Homo sapiens)	GCC1	PMZ_0001341-RA	956	1.9	7.55	4.64	2.02	2.62	3.78	4.55	2.6	3.56	3.4	2.15
Similar to GCC1: GRIP and coiled-coil domain-containing protein 1 (Homo sapiens)	GCC1	PMZ_0001342-RA	714	6.28	12.1	13.01	5.54	4.53	5.91	8.51	3.66	5.1	9.44	7.51
Protein of unknown function		PMZ_0001343-RA	156	4.8	4.02	2.32	0.32	2.26	1.29	3.37	2.49	1.01	0.43	4.21
Similar to MECP2: Methyl-CpG-binding protein 2 (Homo sapiens)	MECP2	PMZ_0001344-RA	2087	18.2	9.39	13.3	8.27	7.78	9.78	14.39	9.11	10.66	15.38	13.63
Similar to DDB_G0270496: Putative uncharacterized protein DDB_G0270496 (Dictyostelium discoideum)	DDB_G0270496	PMZ_0001345-RA	459	5.68	7.83	4.03	6.85	3.45	3.34	20.3	8.42	6.3	5	4.69
Protein of unknown function		PMZ_0001346-RA	678	0.36	0.31	0.09	0.23	0.15	0	0.47	0.43	0.08	0.33	0.07
Similar to Dpp7: Dipeptidyl-peptidase 2 (Mus musculus)	Dpp7	PMZ_0001347-RA	3044	29.51	30.79	29.04	32.29	29.46	35.64	36.51	24.74	33.71	35.92	44.63
Similar to rxrba: Retinoic acid receptor RXR-beta-A (Danio rerio)	rxrba	PMZ_0001348-RA	858	2.74	2.15	2.95	1.67	1.68	2.69	3.78	3.3	2.57	2.63	1.43
Similar to NAF1: H/ACA ribonucleoprotein complex non-core subunit NAF1 (Homo sapiens)	NAF1	PMZ_0001349-RA	817	10.09	12.45	10.43	21.69	10.21	7.86	4.99	5.44	8.75	9.87	9.93
Similar to MRPL55: 39S ribosomal protein L55%2C mitochondrial (Bos taurus)	MRPL55	PMZ_0001350-RA	465	1.02	0.47	0.54	0.82	1.21	1.39	1.79	0.75	0.82	1	1.3
		PMZ_0001350-RB	2831	21.5	35.28	20.26	23.82	19.89	16.83	15.64	18.53	19.15	24.31	24.1
Similar to OTOL1: Otolin-1 (Homo sapiens)	OTOL1	PMZ_0001351-RA	561	2.72	0	0.22	0	0.24	0	0.41	0.07	0	0	0.31
Similar to CDKN2B: Cyclin-dependent kinase 4 inhibitor B (Bos taurus)	CDKN2B	PMZ_0001352-RA	228	0.36	0	0	0	0.55	0.73	0.52	1.01	0.29	0.49	0
Protein of unknown function		PMZ_0001353-RA	500	4.32	4.34	1.25	4.85	2.78	2.95	4.88	4.38	4.34	2.22	10.12
Similar to npr2: Atrial natriuretic peptide receptor B (Anguilla japonica)	npr2	PMZ_0001354-RA	588	8.42	10.93	2.08	9.32	8.4	7.44	10.6	8.54	7.63	4.85	9.3
Similar to ZAN: Zonadhesin (Fragment) (Oryctolagus cuniculus)	ZAN	PMZ_0001355-RA	2637	0.42	0.25	0.2	0.1	0.08	0.03	0.17	0.06	0.04	0.06	0.06
Protein of unknown function		PMZ_0001356-RA	201	0.28	0	0	0	0	0	0	0	0	0	0
Similar to ZAN: Zonadhesin (Homo sapiens)	ZAN	PMZ_0001357-RA	1011	0.45	0	0.43	0	0	0	0.09	0.06	0	0.18	0.08
Similar to ZAN: Zonadhesin (Homo sapiens)	ZAN	PMZ_0001358-RA	912	0.45	0.44	0.07	0.19	0	0.03	0.4	0.16	0.39	0.12	0.09
Similar to ZAN: Zonadhesin (Sus scrofa)	ZAN	PMZ_0001359-RA	420	1.25	0	0.52	0	0	0.12	0.87	0.38	0.13	0.08	0.02
Similar to ZAN: Zonadhesin (Fragment) (Oryctolagus cuniculus)	ZAN	PMZ_0001360-RA	384	0.69	0	0.45	0	0	0.08	0	0.13	0	0	0
Similar to ZAN: Zonadhesin (Fragment) (Oryctolagus cuniculus)	ZAN	PMZ_0001361-RA	288	1.21	0	0	0	0	0	0.43	0	0	0	0
Protein of unknown function		PMZ_0001362-RA	183	7.41	2.35	4.49	2.36	2.01	0.5	11.41	2.86	2.74	1.68	0.93
Similar to Zan: Zonadhesin (Mus musculus)	Zan	PMZ_0001363-RA	1142	0.54	0	0.53	0.07	0	0.28	0.21	0.11	0	0.23	0.06
Similar to Zan: Zonadhesin (Mus musculus)	Zan	PMZ_0001364-RA	846	0.48	0	0	0.11	0	0.04	0.36	0.13	0.06	0	0
Similar to nrp1: Neuropilin-1 (Xenopus laevis)	nrp1	PMZ_0001365-RA	313	0	0	0	0	0	0	0	0	0	0	0
Similar to Zan: Zonadhesin (Mus musculus)	Zan	PMZ_0001366-RA	210	0.29	0	0	0	0	0	0	0	0	0	0
Protein of unknown function		PMZ_0001367-RA	734	15.57	7.49	11.49	7.89	4.93	5.76	11.54	5.37	6.64	8.67	10.58
Protein of unknown function		PMZ_0001368-RA	168	3.46	0.89	1.04	0	0	0.23	0	0	0	0.38	0
Similar to Olfm4: Olfactomedin-4 (Mus musculus)	Olfm4	PMZ_0001369-RA	476	4.46	0.93	1.59	5.02	2.2	3.12	5.65	2.36	8.95	6.35	6.82
Protein of unknown function		PMZ_0001370-RA	243	0.22	0.52	0	0.33	0	0.4	0.32	0.19	0	0	0
Protein of unknown function		PMZ_0001371-RA	352	0.41	0	0	0.1	0.42	0.42	1.29	0.35	0.49	0.28	0.3
Protein of unknown function		PMZ_0001372-RA	59	0	0	0	0	0	0	0	0	0	0	0
Protein of unknown function		PMZ_0001373-RA	387	1.09	0	0.67	0.28	0.75	0.45	1.16	0.21	0.29	0.5	0.07
Similar to KIAA1529: Uncharacterized protein KIAA1529 (Homo sapiens)	KIAA1529	PMZ_0001374-RA	285	0.79	0	0	0.4	0.41	0.33	0.39	0	0.21	0	0
Protein of unknown function		PMZ_0001375-RA	212	10.09	15.8	9.46	20.31	8.9	7.95	5.19	4.47	6.95	8.88	9.4
Similar to nr2c2ap: Nuclear receptor 2C2-associated protein (Danio rerio)	nr2c2ap	PMZ_0001376-RA	220	7.16	20.92	14.4	17.78	10.19	6.77	6.02	6.16	5.1	8.26	8.73
Similar to nr2c2ap: Nuclear receptor 2C2-associated protein (Danio rerio)	nr2c2ap	PMZ_0001377-RA	240	6.63	12.79	6.37	13.71	9.47	4.51	3.32	3.78	2.94	5.24	4.45
Similar to MYO9A: Myosin-IXa (Homo sapiens)	MYO9A	PMZ_0001378-RA	475	4.24	3.68	11	2.55	7.36	9.16	9.09	6.59	4.83	6.27	3.31
Similar to Myo9a: Myosin-IXa (Mus musculus)	Myo9a	PMZ_0001379-RA	450	6.02	11.35	10.58	11.87	10.66	11.63	10.51	8.04	11.28	9.08	7.45
Similar to CTSL1: Cathepsin L1 (Sus scrofa)	CTSL1	PMZ_0001380-RA	366	1.34	0	0	0	0.2	0.32	0.28	0.11	0	0.13	0.15
Protein of unknown function		PMZ_0001381-RA	66	0	0	0	0	0	0	0	1.36	0	0	0
Similar to SQRDL: Sulfide:quinone oxidoreductase%2C mitochondrial (Homo sapiens)	SQRDL	PMZ_0001382-RA	618	3.71	1.03	3.19	3.25	1.92	1.36	2.44	1.46	2.39	2.69	4.29
Similar to FAM55C: Protein FAM55C (Bos taurus)	FAM55C	PMZ_0001383-RA	777	0.52	0	0.15	0	0.04	0	0.2	0.28	0	0.28	0
Similar to EGFL10: Protein eyes shut homolog (Fragment) (Pongo abelii)	EGFL10	PMZ_0001384-RA	2106	2.97	1.86	3.7	0.81	0.52	0.63	1.92	0.94	1.35	3.44	2.14
Similar to POLI: DNA polymerase iota (Homo sapiens)	POLI	PMZ_0001385-RA	765	18.16	16.19	17.05	12.52	9.41	8.44	11.84	14.92	25.07	18.43	25.18
Similar to FAM55C: Protein FAM55C (Homo sapiens)	FAM55C	PMZ_0001386-RA	431	0	0	0	0.24	0.25	0.07	0.55	0.46	0.39	0	0.12
Protein of unknown function		PMZ_0001387-RA	171	4.14	9.55	4.52	7.43	3.06	2.68	2.64	1.84	3.47	4.45	3.63
Similar to GFM2: Elongation factor G 2%2C mitochondrial (Homo sapiens)	GFM2	PMZ_0001388-RA	456	2.76	3.46	2.25	2.55	1.14	1.51	2.24	2.19	2.45	2.34	1.92
Protein of unknown function		PMZ_0001389-RA	312	44.51	20.38	35.63	39.48	22.86	26.18	65.92	44.76	33.8	31.01	28.92
Similar to fray2: Serine/threonine-protein kinase fray2 (Dictyostelium discoideum)	fray2	PMZ_0001390-RA	1499	11.2	10.72	10.02	10.05	9.83	10.8	18.3	10.94	11.41	12.97	11.63
Similar to PHF3: PHD finger protein 3 (Homo sapiens)	PHF3	PMZ_0001391-RA	556	17.76	15.97	15.06	22.33	18.61	16.53	26.6	20.44	19.77	22.85	16.72
Similar to PHF3: PHD finger protein 3 (Homo sapiens)	PHF3	PMZ_0001392-RA	824	23.08	34.92	18.03	23.77	24.02	26.98	35.81	26.45	34.96	32.84	23.59
Similar to DIDO1: Death-inducer obliterator 1 (Homo sapiens)	DIDO1	PMZ_0001393-RA	1535	29.7	37.04	28.26	33.06	26.18	27.38	36.22	31.71	35.76	39.26	29.15
Similar to PTP4A1: Protein tyrosine phosphatase type IVA 1 (Homo sapiens)	PTP4A1	PMZ_0001394-RA	5588	68.02	128.15	71.28	94.51	68.8	71.03	73.74	69.65	79.65	75.8	72.53
Similar to SAPS3: Serine/threonine-protein phosphatase 6 regulatory subunit 3 (Homo sapiens)	SAPS3	PMZ_0001395-RA	2059	40.08	67.87	32.26	48.4	33.15	34.27	54.73	43.58	47.64	56.57	83.11
Similar to saps3-A: Serine/threonine-protein phosphatase 6 regulatory subunit 3-A (Xenopus laevis)	saps3-A	PMZ_0001396-RA	2090	31.91	60.26	39.81	53.99	33.47	34.76	46.63	36.21	37.56	46.47	88.15
Similar to SBF1: Myotubularin-related protein 5 (Homo sapiens)	SBF1	PMZ_0001397-RA	894	13.12	13.36	17.01	15.57	11.01	11.1	20.37	16.51	12.49	14.51	12.54
Similar to Sbf1: Myotubularin-related protein 5 (Mus musculus)	Sbf1	PMZ_0001398-RA	556	2.36	2.31	4.87	1.16	2.77	4.69	6.83	4.54	1.63	2.62	1.07
Similar to Sbf1: Myotubularin-related protein 5 (Mus musculus)	Sbf1	PMZ_0001399-RA	393	4.94	2.58	2.64	3.91	6.34	5.23	12.08	7.41	3.87	4.28	3.4
Similar to Sbf1: Myotubularin-related protein 5 (Mus musculus)	Sbf1	PMZ_0001400-RA	1188	3.05	2.45	3.7	3.85	3.19	5.4	7.5	6.24	3.26	3.38	2.78
Similar to Suv420h1: Histone-lysine N-methyltransferase SUV420H1 (Mus musculus)	Suv420h1	PMZ_0001401-RA	249	16.92	16.23	23.32	21.48	15.59	15.53	22.14	16.05	15.21	19.67	16.27
Similar to Suv420h1: Histone-lysine N-methyltransferase SUV420H1 (Mus musculus)	Suv420h1	PMZ_0001402-RA	2391	9.57	11.92	12.09	9.18	6.45	9.35	12.95	11.34	9.96	11.32	8.7
Similar to Chka: Choline kinase alpha (Mus musculus)	Chka	PMZ_0001403-RA	3948	45.18	40.32	48.32	30.46	22.23	24.76	49.23	34.55	42.18	61.63	55.19
Protein of unknown function		PMZ_0001404-RA	734	5.73	13.85	9.86	12.23	9.65	11.58	11.67	6.02	6.64	9.22	9.41
Similar to USP6NL: USP6 N-terminal-like protein (Homo sapiens)	USP6NL	PMZ_0001405-RA	1054	8.76	9.76	6.51	10.9	10.46	9.62	11.92	9.9	7.42	6.18	7.68
Similar to USP6NL: USP6 N-terminal-like protein (Homo sapiens)	USP6NL	PMZ_0001406-RA	1300	6.54	9.15	5.95	7.42	6.64	8.98	9.6	5.27	6.52	6.45	6.08
Similar to aspdh: Putative L-aspartate dehydrogenase (Xenopus tropicalis)	aspdh	PMZ_0001407-RA	958	1.01	0.64	0.67	0.87	1.8	1.91	0.65	1.58	0.48	0.63	0.49
Similar to IPO7: Importin-7 (Homo sapiens)	IPO7	PMZ_0001408-RA	2043	37.11	79.38	38.13	100.76	59.05	52.56	42.06	44.29	52.62	53.84	59.51
Similar to SLC45A3: Solute carrier family 45 member 3 (Homo sapiens)	SLC45A3	PMZ_0001409-RA	1951	1.39	2.32	4.64	2.86	1.71	2.07	2.55	1.73	1.83	5.13	1.64
Similar to FGF6: Fibroblast growth factor 6 (Homo sapiens)	FGF6	PMZ_0001410-RA	432	0.96	0.51	0.44	0.57	1.32	0.92	0.86	1.09	0.77	0.77	1.07
Similar to Fgf3: INT-2 proto-oncogene protein (Mus musculus)	Fgf3	PMZ_0001411-RA	312	0.94	0	0.87	0	0.24	0.59	0.12	0	0.38	0.32	0.09
Similar to OR2B11: Olfactory receptor 2B11 (Homo sapiens)	OR2B11	PMZ_0001412-RA	921	0.28	0.11	0.13	0	0	0	0.07	0.08	0	0.14	0
Similar to Slc45a3: Solute carrier family 45 member 3 (Mus musculus)	Slc45a3	PMZ_0001413-RA	432	0.48	1.79	3.25	0.73	0.49	1.65	1.64	1.45	0.77	2.08	0.18
Similar to SS18: Protein SSXT (Pongo abelii)	SS18	PMZ_0001414-RA	873	10.77	6.52	8.34	9.55	6.48	7.38	13.39	8.43	6.21	8.3	10.52
Similar to twsg1-A: Twisted gastrulation protein homolog 1-A (Xenopus laevis)	twsg1-A	PMZ_0001415-RA	1488	82.85	52.53	41.31	62.74	90.73	98.58	137.05	114.7	107.21	84.52	89.35
Similar to HYDIN: Hydrocephalus-inducing protein homolog (Homo sapiens)	HYDIN	PMZ_0001416-RA	14124	3.71	2.71	4.2	3.65	3.42	2.76	6.39	3.51	3.3	4.12	4.2
Protein of unknown function		PMZ_0001417-RA	879	0.17	0.13	0.09	0	0.06	0.35	0.18	0.32	0.08	0.18	0.3
Similar to Hydin: Hydrocephalus-inducing protein (Mus musculus)	Hydin	PMZ_0001418-RA	579	10.79	9.19	12	18.69	15.08	10.9	15.48	14.85	13.24	16.73	11.23
Protein of unknown function		PMZ_0001419-RA	186	12.37	3.06	10.12	9.2	10.52	10.2	15.1	13.79	10.69	10.74	10.82
Similar to CALB2: Calretinin (Homo sapiens)	CALB2	PMZ_0001420-RA	413	19.81	19.75	90.93	4.55	6.24	11.4	11.44	15.8	17.86	86.93	15.09
Similar to MBTPS1: Membrane-bound transcription factor site-1 protease (Homo sapiens)	MBTPS1	PMZ_0001421-RA	5324	24.84	36.32	26.96	34.01	20.29	19.53	23.61	20.22	22.58	29.05	29.61
Similar to SIAH1: E3 ubiquitin-protein ligase SIAH1 (Homo sapiens)	SIAH1	PMZ_0001422-RA	6655	38.55	28.07	28.63	37.07	19.44	17.14	24.56	21.98	25.41	27.57	28.7
Similar to lonp2: Peroxisomal Lon protease homolog 2 (Danio rerio)	lonp2	PMZ_0001423-RA	4000	18.72	11.35	18.96	12.55	13.92	14.03	17.61	14.58	20.6	24.68	17.24
Similar to ST3GAL2: CMP-N-acetylneuraminate-beta-galactosamide-alpha-2%2C3-sialyltransferase (Homo sapiens)	ST3GAL2	PMZ_0001424-RA	471	37.25	23.95	30.52	11.06	27.89	28.7	33.99	28.2	24.88	31.86	8.49
Similar to St3gal2: CMP-N-acetylneuraminate-beta-galactosamide-alpha-2%2C3-sialyltransferase (Mus musculus)	St3gal2	PMZ_0001425-RA	435	24.33	36.92	26.59	40.39	28.6	25.77	29.65	26.78	21.12	29.02	17.03
Protein of unknown function		PMZ_0001426-RA	282	0.63	0	0.25	0.27	0	0.22	1.72	0.31	0.65	0	0
Similar to ST3GAL2: CMP-N-acetylneuraminate-beta-galactosamide-alpha-2%2C3-sialyltransferase (Homo sapiens)	ST3GAL2	PMZ_0001427-RA	924	5.49	3.97	4.07	8.69	4.96	6.1	9.73	5.89	3.25	3.1	5.42
Similar to GOT2: Aspartate aminotransferase%2C mitochondrial (Macaca fascicularis)	GOT2	PMZ_0001428-RA	3039	74.94	114.17	194.65	123.3	93	74.67	76.42	80.36	89.89	139.2	151.42
Similar to CNGB1: Cyclic nucleotide-gated cation channel beta-1 (Homo sapiens)	CNGB1	PMZ_0001429-RA	2046	0.58	0.19	0.52	0.06	0.02	0.1	0.34	0.24	0.02	0.43	0.11
Protein of unknown function		PMZ_0001430-RA	932	5.73	1.75	3.34	3.47	9.31	7.69	4.95	6.07	4.83	6.42	1.83
Protein of unknown function		PMZ_0001431-RA	435	1.61	0.37	0.83	0.85	0.11	0.46	0.93	0.99	0.35	0.22	0.56
Protein of unknown function		PMZ_0001432-RA	1200	1.43	1.02	1.36	1.31	1.55	1.96	1.72	1.3	1.2	1.16	0.68
Similar to MMP24: Matrix metalloproteinase-24 (Homo sapiens)	MMP24	PMZ_0001433-RA	1712	12.73	17.46	24.45	27.95	18.92	22.11	18.23	13.38	15.39	23.64	14.18
Similar to MMP14: Matrix metalloproteinase-14 (Sus scrofa)	MMP14	PMZ_0001434-RA	666	13.71	8.25	41.62	24.03	13.61	21.68	26.39	10.69	6.77	16.5	17.23
Similar to Fst: Follistatin (Mus musculus)	Fst	PMZ_0001435-RA	324	3.52	2.54	2.3	0.23	0.82	0.65	1.32	1.67	2.17	1.39	1.26
Protein of unknown function		PMZ_0001436-RA	528	7.56	3.47	5.52	2.91	1.89	2.88	7.25	3.46	3.77	4.43	5.63
Protein of unknown function		PMZ_0001437-RA	64	0	0	0	0	0	0	0	0	0	0	0
Protein of unknown function		PMZ_0001438-RA	169	10.43	13.21	7.13	10.66	7.85	8.38	7.39	6.21	4.74	4.14	6.8
Similar to Eef2: Elongation factor 2 (Mus musculus)	Eef2	PMZ_0001439-RA	1459	1958.94	2773.12	2624.35	3209.05	2778.02	2764.96	1710.47	1973.47	2391.15	2331.26	3353.64
Protein of unknown function		PMZ_0001440-RA	243	0.64	0.7	0.91	0.72	0.18	0	0	0	0	0.59	0.44
Protein of unknown function		PMZ_0001441-RA	237	0.22	0	0.43	0.51	0.21	0.8	0.59	0.63	0	0	1.68
Similar to EEF2: Elongation factor 2 (Callithrix jacchus)	EEF2	PMZ_0001442-RA	1612	2027.58	2370.9	2249.22	3175.5	2859.15	2628.42	1823.4	1992.76	2307.63	2176.78	3090.54
Protein of unknown function		PMZ_0001443-RA	333	110.62	105.7	90.27	143.96	71.74	76.27	74.16	109.23	66.46	81.66	137.31
Similar to Pias1: E3 SUMO-protein ligase PIAS1 (Mus musculus)	Pias1	PMZ_0001444-RA	2301	16.34	38.9	24.17	34.65	15.44	13.63	14.38	11.56	17.3	19	25.74
Similar to SNW1: SNW domain-containing protein 1 (Bos taurus)	SNW1	PMZ_0001445-RA	444	14.38	35.49	26.32	27.1	20.97	21.69	19.47	15.4	21.6	27.54	27.2
Protein of unknown function		PMZ_0001446-RA	49	0	0	0	0	0	0	0	0	0	0	0
Similar to RESA: Ring-infected erythrocyte surface antigen (Fragment) (Plasmodium falciparum (isolate Palo Alto / Uganda))	RESA	PMZ_0001447-RA	621	54.72	22.77	61.91	12.12	8.07	1.37	81.76	13.8	33.85	15.48	6.21
Similar to KIRREL3: Kin of IRRE-like protein 3 (Homo sapiens)	KIRREL3	PMZ_0001448-RA	1059	5.79	9.54	12.11	5.14	3.62	5.55	6.13	6.68	4.81	9.85	8.37
Protein of unknown function		PMZ_0001449-RA	582	1.4	0.18	0.32	0.12	0	0.09	0.38	0.13	0.82	0.16	0
Similar to SRPR: Signal recognition particle receptor subunit alpha (Bos taurus)	SRPR	PMZ_0001450-RA	1998	167.52	178.44	203.71	240.65	201.24	176.4	135.65	185.58	183.87	234.01	185.38
Similar to RHOT1: Mitochondrial Rho GTPase 1 (Bos taurus)	RHOT1	PMZ_0001451-RA	234	0.8	0	0.32	0	0.35	0.17	0.42	0	1.1	0	0.13
Similar to ROBO2: Roundabout homolog 2 (Homo sapiens)	ROBO2	PMZ_0001452-RA	474	24.27	20.46	34.3	6.84	18.59	17.21	21.7	18.44	15.6	28.65	5.71
Similar to Robo2: Roundabout homolog 2 (Mus musculus)	Robo2	PMZ_0001453-RA	5797	26.93	28.7	37.06	29.1	24.49	23.02	27.33	21.27	27.01	40.45	29.61
Protein of unknown function		PMZ_0001454-RA	382	0.99	1.19	1.88	0.75	1.33	0.38	3.73	0.74	0.78	2.4	2.87
Protein of unknown function		PMZ_0001455-RA	609	6.48	4.69	12.71	3.14	3.93	8.2	15.57	6.57	5.04	11.53	5.93
Similar to ROBO2: Roundabout homolog 2 (Homo sapiens)	ROBO2	PMZ_0001456-RA	1062	6.48	5.99	14.92	4.4	3.84	8.66	15.26	5.41	6.37	13.7	12.31
Similar to Robo1: Roundabout homolog 1 (Mus musculus)	Robo1	PMZ_0001457-RA	1049	7.62	3.08	13.35	5.37	4.87	9.42	17.14	11.77	5.68	12.64	10.46
Similar to ROBO2: Roundabout homolog 2 (Homo sapiens)	ROBO2	PMZ_0001458-RA	486	7.8	4.26	19.1	3.84	3.94	11.56	18.39	11.08	4.03	11.07	9.36
Protein of unknown function		PMZ_0001459-RA	395	1.22	1.67	1.28	0.14	1.87	1.45	1.5	1.29	2.02	2.13	1.17
Similar to ROBO3: Roundabout homolog 3 (Homo sapiens)	ROBO3	PMZ_0001460-RA	183	9.32	9.51	16.3	1.1	1.64	9.58	20.17	21.4	5.81	13.17	2.96
Protein of unknown function		PMZ_0001461-RA	396	0.47	1.35	1.15	0.84	0.36	0.73	0.99	1.31	0.83	1.19	0.59
Protein of unknown function		PMZ_0001462-RA	630	0.03	0.84	0.29	1.17	0.64	0.69	0.86	0.24	0.17	0.21	0.16
Protein of unknown function		PMZ_0001463-RA	1019	13.2	11.85	19.6	14.82	28.91	26	17.68	15.17	14.7	21.62	27.83
Similar to h2afx: Histone H2A.x (Danio rerio)	h2afx	PMZ_0001464-RA	470	34.43	106.37	98.16	48.19	105.31	98.16	57.24	42.73	31.72	49.31	44.74
Similar to mbnl2a: Muscleblind-like protein 2a (Fugu rubripes)	mbnl2a	PMZ_0001465-RA	1308	23.61	37.7	48.76	42.33	29.3	27.07	22.97	22.48	25.74	33.77	48.37
Similar to Anapc13: Anaphase-promoting complex subunit 13 (Mus musculus)	Anapc13	PMZ_0001466-RA	1938	288.68	248.95	233.9	337.94	369.1	291.95	280.46	264.09	408.98	403.66	349.82
Protein of unknown function		PMZ_0001467-RA	588	0.77	1.03	0.8	6.43	3.77	3.48	1.16	1.53	1.12	0.89	0.59
Protein of unknown function		PMZ_0001468-RA	1463	9.7	7.19	11.73	18.82	13.42	12.83	19.45	14.82	13.39	10.2	7.23
Similar to AGP19: Lysine-rich arabinogalactan protein 19 (Arabidopsis thaliana)	AGP19	PMZ_0001469-RA	1470	0.49	0.68	0.92	1.13	0.8	0.7	1.13	0.91	0.67	0.75	0.5
Similar to ETFB: Electron transfer flavoprotein subunit beta (Homo sapiens)	ETFB	PMZ_0001470-RA	1476	86.93	120.86	125.16	149.52	157.03	121.41	91.6	133.03	115.62	126.92	105.93
Protein of unknown function		PMZ_0001471-RA	298	118.32	74.92	92.47	80.67	58.64	66.39	126.5	89.94	84.96	82.34	79.2
Protein of unknown function		PMZ_0001472-RA	93	0	0	0	0	0	0	0	0	0	0	0
Similar to Ccdc9: Coiled-coil domain-containing protein 9 (Mus musculus)	Ccdc9	PMZ_0001473-RA	2391	17.35	19.58	18.25	16.79	17.56	21.03	21.46	18.41	20.52	28.75	26.04
Similar to CCDC9: Coiled-coil domain-containing protein 9 (Homo sapiens)	CCDC9	PMZ_0001474-RA	272	14.42	26.68	22.65	20.63	18.35	24.59	26.26	17.53	22.58	36.23	33.36
Similar to mcm5-B: DNA replication licensing factor mcm5-B (Xenopus laevis)	mcm5-B	PMZ_0001475-RA	690	3.14	25.27	14.21	25.22	19.23	13.21	14.91	5.04	5.22	6.58	9.8
Similar to mcm5: DNA replication licensing factor mcm5 (Xenopus tropicalis)	mcm5	PMZ_0001476-RA	2722	2.95	18.09	6.26	15.88	15.33	8.26	7.85	4.38	4.44	6.62	6.54
Protein of unknown function		PMZ_0001477-RA	207	0.38	0	0.84	2.44	0	0.64	0.71	0.94	0.8	0.33	0.51
Similar to SLC46A2: Thymic stromal cotransporter homolog (Homo sapiens)	SLC46A2	PMZ_0001478-RA	3162	10.92	14.01	8.51	24.92	19.38	12.98	10	8.9	11.68	10.5	16.64
Protein of unknown function		PMZ_0001479-RA	441	65.17	62.17	68.6	68.35	45.57	48.15	104.61	64.4	70.29	45.06	46.01
Similar to CFDP2: Craniofacial development protein 2 (Tragulus javanicus)	CFDP2	PMZ_0001480-RA	339	2.43	3.1	1.81	2.47	1.66	1.34	2.47	1.21	1	0.58	1.34
Protein of unknown function		PMZ_0001481-RA	968	1.4	2.39	5.17	0.6	1.2	1.93	2.6	2.07	1.12	1.78	0.21
Similar to SARS2: Seryl-tRNA synthetase%2C mitochondrial (Bos taurus)	SARS2	PMZ_0001482-RA	6947	8.73	14.55	17.34	20.58	14.21	12.55	16.27	10.45	10.93	11.9	12.36
Similar to Napa: Alpha-soluble NSF attachment protein (Mus musculus)	Napa	PMZ_0001483-RA	993	579.5	821.66	676.64	651.53	617.63	588.85	440.7	731.29	696.31	766.07	544.79
Similar to GZF1: GDNF-inducible zinc finger protein 1 (Homo sapiens)	GZF1	PMZ_0001484-RA	3923	14.45	14.59	13.64	17.93	12.58	11.29	21.17	15.73	13.89	14.14	16.4
Protein of unknown function		PMZ_0001485-RA	220	11.12	6.64	7.49	8.62	1.73	3.88	14.75	13.42	4.11	5.09	5.99
Similar to P2RY8: P2Y purinoceptor 8 (Homo sapiens)	P2RY8	PMZ_0001486-RA	1020	0.96	0.4	0.3	0.88	2.44	2.28	1.51	0.9	1.72	0.31	0.12
Similar to F2rl1: Proteinase-activated receptor 2 (Rattus norvegicus)	F2rl1	PMZ_0001487-RA	1107	0.75	0.36	0.35	1.84	0.61	1.15	0.86	0.63	0.51	0.37	2.04
Similar to RIN1: Ras and Rab interactor 1 (Homo sapiens)	RIN1	PMZ_0001488-RA	485	0.98	0.22	0.91	0.85	1.87	0.98	1.23	1.27	1.57	0.48	1.05
Protein of unknown function		PMZ_0001489-RA	429	1.37	0.52	0.6	1.39	1.57	1.4	1.02	1.1	2.98	0.55	0.78
Similar to RIN2: Ras and Rab interactor 2 (Homo sapiens)	RIN2	PMZ_0001490-RA	990	2	1.43	1.24	2.11	2.23	1.97	1.87	1.78	1.95	1.57	1.33
Similar to crn: Protein crooked neck (Drosophila melanogaster)	crn	PMZ_0001491-RA	3283	10.66	12.85	14.14	21.54	10.11	9.61	16.44	11.78	9.53	10.74	13.28
Similar to FLRT3: Leucine-rich repeat transmembrane protein FLRT3 (Homo sapiens)	FLRT3	PMZ_0001492-RA	1494	6.39	4.38	14.81	0.51	4.19	5.12	5.18	4.29	4.51	9.84	1.51
Similar to Prkd1: Serine/threonine-protein kinase D1 (Mus musculus)	Prkd1	PMZ_0001493-RA	423	7.05	7.1	8.78	13.42	10.95	14.69	18.47	9.39	15.15	12.78	24.99
Similar to PRKD1: Serine/threonine-protein kinase D1 (Homo sapiens)	PRKD1	PMZ_0001494-RA	201	1.13	3.41	0.79	2.59	2.4	2.02	3.48	2.41	4.34	3.49	8.31
Protein of unknown function		PMZ_0001495-RA	153	20	47.86	21.07	21.99	19.64	14.15	12.33	18.76	27.01	20.87	17.84
Similar to Osbp: Oxysterol-binding protein 1 (Mus musculus)	Osbp	PMZ_0001496-RA	1593	0.85	0.63	0.46	0.43	0.25	0.53	0.4	0.48	0.35	0.34	0.52
Similar to KCNJ10: ATP-sensitive inward rectifier potassium channel 10 (Homo sapiens)	KCNJ10	PMZ_0001497-RA	792	5.91	18.59	7.45	4.65	4.39	5.21	9.57	5.57	5.58	7.76	11.25
Protein of unknown function		PMZ_0001498-RA	348	3.36	6.97	5.35	10	4.57	5.61	5.55	3.64	5.47	3.95	4.24
Similar to Neto2: Neuropilin and tolloid-like protein 2 (Mus musculus)	Neto2	PMZ_0001499-RA	399	2.75	4.79	3.41	3.27	2.17	3.11	4.03	2.39	2.39	1.56	0.65
Protein of unknown function		PMZ_0001500-RA	220	1.13	0	0	2.21	0.54	0.52	1.25	1.83	0.61	0.55	0.82
Similar to ADIPOR2: Adiponectin receptor protein 2 (Homo sapiens)	ADIPOR2	PMZ_0001501-RA	534	8.26	20.9	12.47	15.72	8.19	10.6	9.14	10.54	10.59	11.4	16.63
Similar to ADIPOR2: Adiponectin receptor protein 2 (Homo sapiens)	ADIPOR2	PMZ_0001502-RA	571	4.79	5.59	4.18	6.17	2.6	6.45	4.88	5.76	4.38	4.81	8
Protein of unknown function		PMZ_0001503-RA	184	1.29	2.33	0.45	0.98	0.99	0.8	0.94	1.65	0.39	5.6	0.54
Protein of unknown function		PMZ_0001504-RA	162	1.57	0	1.64	0.9	0	0.49	2.3	1.34	0.47	2.02	0
Similar to ZFP90: Zinc finger protein 90 homolog (Homo sapiens)	ZFP90	PMZ_0001505-RA	1095	6.31	8.89	11.29	7.5	4.89	4.96	5.48	3.03	5.11	8	9.1
Similar to Mertk: Proto-oncogene tyrosine-protein kinase MER (Mus musculus)	Mertk	PMZ_0001506-RA	301	5.84	5.83	9.15	3.47	4.06	6.17	8.45	5.06	6.75	12.4	10.24
Similar to col4a3bp: Collagen type IV alpha-3-binding protein (Xenopus tropicalis)	col4a3bp	PMZ_0001507-RA	856	9.53	11.6	8.14	7.26	14.67	14	11.34	6.75	12.14	14.58	18.65
Similar to CASP7: Caspase-7 (Homo sapiens)	CASP7	PMZ_0001508-RA	1503	1.27	0.33	3.12	1.21	2.39	2.9	3.19	3.58	3.43	4.86	1.44
Similar to vps26a: Vacuolar protein sorting-associated protein 26A (Danio rerio)	vps26a	PMZ_0001509-RA	1435	165.53	127.74	96.26	107.41	134.52	136	100.77	152.23	168.2	148.57	125.16
Similar to KCT2: Keratinocyte-associated transmembrane protein 2 (Homo sapiens)	KCT2	PMZ_0001510-RA	490	75.14	45.05	65.84	74.1	59.57	47.61	60.49	77.2	62.63	72.88	48.71
Similar to NRAP: Nebulin-related-anchoring protein (Homo sapiens)	NRAP	PMZ_0001511-RA	771	0.35	0.13	0.15	0.21	0.3	0.34	0.2	1.33	0.2	0.34	0.09
Similar to NEB: Nebulin (Homo sapiens)	NEB	PMZ_0001512-RA	468	0.48	0.23	0.27	0.3	0	0.3	0.21	0.81	0	0.1	0.05
Similar to MEI1: Meiosis inhibitor protein 1 (Homo sapiens)	MEI1	PMZ_0001513-RA	885	2.37	1.27	0.33	0.7	1.55	1.96	5.97	2.32	2.89	2.17	1.31
Protein of unknown function		PMZ_0001514-RA	120	0	0	0.94	0	0	0	0	0	0	0	0
Similar to CFDP2: Craniofacial development protein 2 (Tragulus javanicus)	CFDP2	PMZ_0001515-RA	438	0.84	0	0	0.08	0	0	0	0.09	0.13	0	0
Protein of unknown function		PMZ_0001516-RA	210	0.93	0.64	1.48	1.22	0.82	1.32	1.35	0.45	1.92	1.36	1.04
Similar to HELT: Hairy and enhancer of split-related protein HELT (Homo sapiens)	HELT	PMZ_0001517-RA	561	0.24	0	1.43	0.06	0	0.2	0.17	0.13	0.19	0.48	0.09
Similar to ABCA1: ATP-binding cassette sub-family A member 1 (Homo sapiens)	ABCA1	PMZ_0001518-RA	2241	2.27	1.74	1.55	2.03	1.35	2.05	2.38	1.51	2.07	2.86	2.35
Similar to CFDP2: Craniofacial development protein 2 (Tragulus javanicus)	CFDP2	PMZ_0001519-RA	465	2.66	0.4	2.16	2.11	1.02	1.76	4.07	2.25	1.73	1.47	2.07
Similar to PARP14: Poly [ADP-ribose] polymerase 14 (Homo sapiens)	PARP14	PMZ_0001520-RA	528	0.99	0.41	1.17	2.01	1.05	0.88	1.38	0.87	1.28	0.63	2.11
Protein of unknown function		PMZ_0001521-RA	279	0.82	0.44	0.76	0.14	0.28	0.34	0.27	0.45	0.44	0.75	0
Similar to Tectb: Beta-tectorin (Mus musculus)	Tectb	PMZ_0001522-RA	423	0.33	0	1.21	0.17	0	0	0	0	0	0.67	0.18
Similar to PARP14: Poly [ADP-ribose] polymerase 14 (Homo sapiens)	PARP14	PMZ_0001523-RA	2633	3.29	4.81	2.11	11.47	4.72	5.44	6.46	4.86	5.64	3.73	5.37
Similar to Uncharacterized protein C9orf82 homolog (Mus musculus)	C9orf82	PMZ_0001524-RA	455	11.58	15.95	17.06	17.15	12.97	10.65	11.87	6.84	11.59	17.1	20.3
Similar to IRF2: Interferon regulatory factor 2 (Homo sapiens)	IRF2	PMZ_0001525-RA	3043	5.09	4.18	3.38	6.1	5.07	6.22	7.81	4.47	6.3	4.91	9.05
Similar to TECTB: Beta-tectorin (Homo sapiens)	TECTB	PMZ_0001526-RA	346	0	0	0.77	0	0	0.09	0.2	0.12	0	0.28	0.08
Protein of unknown function		PMZ_0001527-RA	183	0	0	0.9	0.25	0	0	0	0	0.39	0	0
Similar to Tlr13: Toll-like receptor 13 (Mus musculus)	Tlr13	PMZ_0001528-RA	555	0	0.48	0.29	0.19	0.28	0.1	0	0.13	0	0	0.08
Similar to Ubash3b: Ubiquitin-associated and SH3 domain-containing protein B (Mus musculus)	Ubash3b	PMZ_0001529-RA	298	8.67	8.44	7.41	8.92	7.08	7.13	8.68	8.05	8.04	6.51	10.74
Similar to lrrc14: Leucine-rich repeat-containing protein 14 (Xenopus laevis)	lrrc14	PMZ_0001530-RA	2040	6.48	5.09	5.76	3.95	4.66	4.56	6.09	4.9	5.69	7.31	4.56
Similar to Bbs2: Bardet-Biedl syndrome 2 protein homolog (Mus musculus)	Bbs2	PMZ_0001531-RA	1857	25.18	36.64	31.48	35.64	32.27	33.14	26.69	34.96	36.26	39.12	30.49
Similar to TRPC4AP: Trpc4-associated protein (Homo sapiens)	TRPC4AP	PMZ_0001532-RA	2053	74.19	69.41	72.43	108.05	83.94	73.88	71.09	65.96	86.36	101.43	80.13
Similar to has1: Hyaluronan synthase 1 (Xenopus laevis)	has1	PMZ_0001533-RA	2085	2.13	1.94	1.81	1.36	0.62	0.83	1.27	0.83	0.82	1.29	0.99
Protein of unknown function		PMZ_0001534-RA	277	22.69	19.86	25.05	38.4	23.13	26.3	22.41	24.11	36.89	35.7	21.56
Similar to Recql: ATP-dependent DNA helicase Q1 (Rattus norvegicus)	Recql	PMZ_0001535-RA	1934	9.77	13.49	12.59	13.05	12.08	11.2	10.14	13.72	11.58	13.13	12.01
Similar to EDEM2: ER degradation-enhancing alpha-mannosidase-like 2 (Homo sapiens)	EDEM2	PMZ_0001536-RA	2396	10.34	13.44	12.56	11.27	11.85	12.81	12.82	12.68	11.46	14.46	12.99
Protein of unknown function		PMZ_0001537-RA	303	8.32	25.41	35.25	11.24	12.73	19.43	14.74	14.14	9.12	20.72	11.7
Similar to MYO10: Myosin-X (Homo sapiens)	MYO10	PMZ_0001538-RA	672	0.84	0.78	0.52	0.54	1.2	0.48	0.71	0.61	0.62	0.46	0.33
Similar to RPL37A: 60S ribosomal protein L37a (Bos taurus)	RPL37A	PMZ_0001539-RA	473	3629.81	6615.34	8494.66	6950.22	7625.44	8841.91	5577.48	5370.85	4251.45	4163.38	5060.95
Similar to Znf622: Zinc finger protein 622 (Rattus norvegicus)	Znf622	PMZ_0001540-RA	3433	12.42	11.63	15.56	8.61	9.21	9.84	9.94	9.11	10.5	12.96	7.22
Similar to smarcal1: SWI/SNF-related matrix-associated actin-dependent regulator of chromatin subfamily A-like protein 1 (Xenopus laevis)	smarcal1	PMZ_0001541-RA	3987	5.96	3.57	10.24	6.58	3.57	3.04	5.26	3.01	3.86	7.66	8.5
Similar to smarcal1: SWI/SNF-related matrix-associated actin-dependent regulator of chromatin subfamily A-like protein 1 (Xenopus tropicalis)	smarcal1	PMZ_0001542-RA	396	6.89	3.01	11.12	1.98	3.1	2.62	3.98	1.31	4.83	6.35	5.42
Similar to DLEC1: Deleted in lung and esophageal cancer protein 1 (Homo sapiens)	DLEC1	PMZ_0001543-RA	751	3.52	4.69	4.05	1.71	3.49	2.83	2.73	3.47	2.9	3.35	2.79
Similar to DLEC1: Deleted in lung and esophageal cancer protein 1 (Homo sapiens)	DLEC1	PMZ_0001544-RA	450	2.23	2.69	5.36	2.14	3.37	1.57	1.71	1.39	1.83	3.65	2.73
Similar to DLEC1: Deleted in lung and esophageal cancer protein 1 (Homo sapiens)	DLEC1	PMZ_0001545-RA	675	1.32	1.86	3.14	1.57	1.94	1.23	2.19	1.93	2.17	2.38	1.8
Similar to DLEC1: Deleted in lung and esophageal cancer protein 1 (Homo sapiens)	DLEC1	PMZ_0001546-RA	1282	1.23	2.26	1.73	1.4	1.67	1.38	1.53	1.19	1.05	2.32	1.65
Similar to Dlec1: Deleted in lung and esophageal cancer protein 1 homolog (Mus musculus)	Dlec1	PMZ_0001547-RA	325	1.87	0.36	3.95	2.23	2.31	1.39	3.02	1.02	1.26	1.69	3.19
Protein of unknown function		PMZ_0001548-RA	168	0.93	0.89	2.57	3.96	2.29	0.69	3.26	0.32	1.79	0.38	1.87
Similar to DLEC1: Deleted in lung and esophageal cancer protein 1 (Homo sapiens)	DLEC1	PMZ_0001549-RA	755	2.33	3.84	3.95	3.65	2.58	2.15	2.28	2.14	3.22	3.51	2.93
Similar to Cntd1: Cyclin N-terminal domain-containing protein 1 (Mus musculus)	Cntd1	PMZ_0001550-RA	411	0.68	0	0.31	0	0	0	0.33	0	0	0.35	0
Similar to Cntd1: Cyclin N-terminal domain-containing protein 1 (Mus musculus)	Cntd1	PMZ_0001551-RA	743	12.99	22.26	10.38	22.09	10.58	7.56	5.52	8.1	9.43	9.51	11.94
Similar to Ccdc12: Coiled-coil domain-containing protein 12 (Mus musculus)	Ccdc12	PMZ_0001552-RA	577	20.71	33.88	34.93	30.43	32.23	22.81	15.87	10.94	10.98	17.49	32.16
Similar to ALS2CR16: Amyotrophic lateral sclerosis 2 chromosomal region candidate gene 16 protein (Homo sapiens)	ALS2CR16	PMZ_0001553-RA	918	2.97	2.55	3.9	6.83	3.95	4.02	5.13	5.91	3.07	3.7	3.9
Similar to NBEAL2: Neurobeachin-like protein 2 (Homo sapiens)	NBEAL2	PMZ_0001554-RA	5565	1.93	1.64	2.25	2.48	2.01	2.87	3.39	2.56	1.62	1.78	1.98
Similar to NBEAL1: Neurobeachin-like protein 1 (Homo sapiens)	NBEAL1	PMZ_0001555-RA	654	1.53	1.62	3.49	3.67	2.62	2.76	2.53	2.22	1.12	1.45	2.74
Similar to NBEAL1: Neurobeachin-like protein 1 (Homo sapiens)	NBEAL1	PMZ_0001556-RA	544	1.75	1.58	2.61	4	2.78	4.1	4.71	3.07	3.25	4.25	2.8
Protein of unknown function		PMZ_0001557-RA	358	8	9.94	4.06	7.52	9.04	9.31	7.02	9.23	10.1	5.6	13.29
Protein of unknown function		PMZ_0001558-RA	107	0	2.09	0	0	0	0.99	0	0.84	0	0	0.61
Similar to KRTAP4-4: Keratin-associated protein 4-4 (Homo sapiens)	KRTAP4-4	PMZ_0001559-RA	3068	89.86	43.64	50.32	41.4	32.19	32.56	88.18	47.75	44.5	44.33	38.54
Protein of unknown function		PMZ_0001560-RA	461	15.24	9.59	7.08	9.69	6.94	5.96	9.35	8.53	7.49	5.72	7.24
Similar to Gcnt1: Beta-1%2C3-galactosyl-O-glycosyl-glycoprotein beta-1%2C6-N-acetylglucosaminyltransferase (Mus musculus)	Gcnt1	PMZ_0001561-RA	1320	0.92	0.53	0.44	0.5	0.7	0.74	0.67	0.69	0.19	0.39	0.75
Similar to Gcnt1: Beta-1%2C3-galactosyl-O-glycosyl-glycoprotein beta-1%2C6-N-acetylglucosaminyltransferase (Mus musculus)	Gcnt1	PMZ_0001562-RA	666	2.12	2.2	0.54	0.8	1.51	2.71	2.92	2.51	1.81	0.87	0.29
Similar to PC6: Proprotein convertase subtilisin/kexin type 5 (Branchiostoma californiensis)	PC6	PMZ_0001563-RA	891	8.69	5.73	4.95	1.12	4.1	6.54	10.66	6.33	5.87	7.2	4.42
Similar to RAB5C: Ras-related protein Rab-5C (Bos taurus)	RAB5C	PMZ_0001564-RA	231	27.5	134.43	109.36	36.62	62.98	91.23	40.56	50.54	57.31	67.09	37.28
Similar to Pcsk5: Proprotein convertase subtilisin/kexin type 5 (Mus musculus)	Pcsk5	PMZ_0001565-RA	1337	16.48	8.57	9.82	5.01	8.66	11.89	26.63	12.25	11.07	13.79	11.68
Similar to RAB5C: Ras-related protein Rab-5C (Bos taurus)	RAB5C	PMZ_0001566-RA	471	31.56	122.82	80.15	120.25	77.56	64.65	46.43	59.53	63.5	75.3	86.47
Protein of unknown function		PMZ_0001567-RA	876	1.43	1.17	2.42	1.26	1.5	1.26	1.49	1.57	1.87	1.74	1.3
Similar to PCAF: Histone acetyltransferase PCAF (Homo sapiens)	PCAF	PMZ_0001568-RA	4643	16.77	19.32	30.3	20.41	15.49	17.2	18.88	13.84	18	29.97	22.82
Similar to IDH1: Isocitrate dehydrogenase [NADP] cytoplasmic (Homo sapiens)	IDH1	PMZ_0001569-RA	1062	0.53	0	0.47	0.48	0.3	0.48	0.56	0.26	0.1	0.26	0.19
Similar to PCSK6: Proprotein convertase subtilisin/kexin type 6 (Homo sapiens)	PCSK6	PMZ_0001570-RA	432	1.49	0.27	4.29	0.65	0.82	1.25	1.64	2.18	1.03	4.05	1.03
Similar to Trpm7: Transient receptor potential cation channel subfamily M member 7 (Rattus norvegicus)	Trpm7	PMZ_0001571-RA	730	1.54	1.14	3.84	2.5	1.73	2.33	1.99	1.66	0.78	2.3	2.51
Similar to ostf1: Osteoclast-stimulating factor 1 (Danio rerio)	ostf1	PMZ_0001572-RA	459	10.53	17.46	8.82	22.6	15.81	17.63	18.82	11.86	12.92	9.07	15.5
Similar to Idh1: Isocitrate dehydrogenase [NADP] cytoplasmic (Rattus norvegicus)	Idh1	PMZ_0001573-RA	2394	16.24	17.49	48.47	30.5	27.69	30.08	43.43	29.41	21.4	32.61	23.68
Similar to Trpm7: Transient receptor potential cation channel subfamily M member 7 (Rattus norvegicus)	Trpm7	PMZ_0001574-RA	3336	2.58	5.6	5.33	6.11	3.79	2.94	3.26	2.64	3.1	3.56	3.63
Protein of unknown function		PMZ_0001575-RA	1270	285.55	668.48	536.15	615.06	637	548.58	426.97	442.63	445.19	404.27	420.47
Similar to SPPL2B: Signal peptide peptidase-like 2B (Gallus gallus)	SPPL2B	PMZ_0001576-RA	3340	14.96	15.18	20.85	26.19	22.28	19.88	18.91	15.62	18.85	21.59	27.05
Protein of unknown function		PMZ_0001577-RA	1332	0.75	0.94	1.31	1.13	0.59	0.95	1.03	0.78	0.2	1.18	0.62
Similar to CHSY1: Chondroitin sulfate synthase 1 (Homo sapiens)	CHSY1	PMZ_0001578-RA	948	3.96	5.36	7.91	2.62	5.81	8.16	7.96	5.96	3.43	4.76	1.55
Similar to CFDP2: Craniofacial development protein 2 (Tragulus javanicus)	CFDP2	PMZ_0001579-RA	341	14.9	10.46	13.62	12.54	7.25	9.48	16.19	9.64	10.98	9.79	10.69
Similar to RASEF: RAS and EF-hand domain-containing protein (Homo sapiens)	RASEF	PMZ_0001580-RA	852	0.41	0.48	0.35	0.04	0.81	0.31	0.22	0.21	0.3	0.56	0.31
Similar to RND1: Rho-related GTP-binding protein Rho6 (Homo sapiens)	RND1	PMZ_0001581-RA	1347	2.21	1.7	1.53	0.79	0.83	1.16	1.27	0.86	1.11	1.63	2.37
Similar to PTGES3: Prostaglandin E synthase 3 (Bos taurus)	PTGES3	PMZ_0001582-RA	765	0.11	0.14	7.52	0.09	0	0.21	0.41	0.29	0	4.63	0.06
Similar to KYNU: Kynureninase (Homo sapiens)	KYNU	PMZ_0001583-RA	2625	1.25	0.82	2.69	0.25	0.19	0.23	0.44	0.29	0.48	1.64	0.31
Protein of unknown function		PMZ_0001584-RA	91	0	0	0	0	0	0	0	0	0	0	0
Protein of unknown function		PMZ_0001585-RA	556	5.14	3.27	1.86	2.26	3.06	3.37	3.8	4.95	3.39	3.46	1.79
Similar to Upp1: Uridine phosphorylase 1 (Mus musculus)	Upp1	PMZ_0001586-RA	967	0.81	0.21	0.24	0.57	0.4	0.78	0.99	0.82	0.1	0.27	0.07
Protein of unknown function		PMZ_0001587-RA	209	8.13	4.52	7.27	5.36	4.55	1.97	13.97	2.8	5.99	12.07	6.03
Protein of unknown function		PMZ_0001588-RA	452	23.9	23.86	14.45	13.8	12.71	19.33	46.53	33.7	20.09	23.24	25.85
Similar to CTNND2: Catenin delta-2 (Homo sapiens)	CTNND2	PMZ_0001589-RA	1128	24.57	20.34	12.5	11.93	14.22	17.46	36.32	44.39	26.12	19.64	25.75
Similar to CTNND2: Catenin delta-2 (Homo sapiens)	CTNND2	PMZ_0001590-RA	893	22.66	23.46	16.69	14.53	13.29	16.57	34.89	32.28	24.56	19.3	24.84
Similar to CTNND2: Catenin delta-2 (Homo sapiens)	CTNND2	PMZ_0001591-RA	953	24.95	23.11	21.59	16.28	12	16.13	34.75	30.72	25.5	21.3	31.92
Protein of unknown function		PMZ_0001592-RA	399	1.4	2.04	0.2	0.77	0.26	0	0.36	1.3	1.46	0.23	0.83
Protein of unknown function		PMZ_0001593-RA	462	11.37	11.16	7.85	3.23	4.64	7.4	15.92	9.99	10.44	8.09	4.06
Similar to Ankrd33b: Ankyrin repeat domain-containing protein 33B (Mus musculus)	Ankrd33b	PMZ_0001594-RA	804	0.14	0.13	0.52	0.04	0.04	0.13	0.58	0.05	0	0.55	0.09
Similar to VWF: von Willebrand factor (Canis familiaris)	VWF	PMZ_0001595-RA	1017	0.31	0.2	0.23	0	0.1	0.08	0.12	0.28	0.1	0.17	0.05
Protein of unknown function		PMZ_0001596-RA	36	0	0	0	0	0	0	0	0	0	0	0
Similar to Hemocytin (Bombyx mori)		PMZ_0001597-RA	795	0.59	0.65	0.3	0.45	0	0.4	0.75	0.5	0.26	0.5	0.57
Protein of unknown function		PMZ_0001598-RA	100	0	0	0	0	0	0	0	0	0	0	0
Protein of unknown function		PMZ_0001599-RA	222	16.22	7.71	9.16	10.35	8.94	4.88	15.34	13.36	14.47	12.93	7.07
Protein of unknown function		PMZ_0001600-RA	129	32.87	13.42	19.38	17.39	16.94	9.87	43.59	26.58	22.83	24.6	14.74
Similar to MUC5B: Mucin-5B (Homo sapiens)	MUC5B	PMZ_0001601-RA	4197	1.82	0.87	1.47	0.71	0.86	0.42	1.89	1.09	0.96	1.12	0.63
		PMZ_0001601-RB	4455	1.86	1.47	1.69	1.69	0.67	0.84	2.19	1.46	1.78	1.62	1.16
Similar to ccdc89: Coiled-coil domain-containing protein 89 (Danio rerio)	ccdc89	PMZ_0001602-RA	946	8.62	8.92	4.9	7.1	10.43	11.51	10.27	23.77	15.43	17.01	12.73
Protein of unknown function		PMZ_0001603-RA	1945	15.08	18.23	99.56	7.9	4.2	6.33	10.95	8.63	3.7	125.15	9.09
Similar to BCAS3: Breast carcinoma-amplified sequence 3 (Homo sapiens)	BCAS3	PMZ_0001604-RA	1864	16.41	14.82	21.85	16.84	10.69	11.56	17.88	13.63	15.18	31.78	24.15
Similar to BCAS3: Breast carcinoma-amplified sequence 3 (Homo sapiens)	BCAS3	PMZ_0001605-RA	730	14.82	8.53	24.52	19.21	10.31	11.29	19.03	15.16	14.22	29.96	24.78
Similar to Bcas3: Breast carcinoma-amplified sequence 3 homolog (Mus musculus)	Bcas3	PMZ_0001606-RA	317	30.78	19.34	45.64	33.18	21.21	24.19	39.59	25.44	31.35	45.64	40.22
Protein of unknown function		PMZ_0001607-RA	222	5.36	2.96	4.1	1.13	1.15	1.77	3.96	3.55	1.13	2.27	1.1
Protein of unknown function		PMZ_0001608-RA	1156	5.28	5.21	6.66	4.38	3.09	2.43	5.63	3.68	3.86	4.48	5.94
Similar to CEP250: Centrosome-associated protein CEP250 (Homo sapiens)	CEP250	PMZ_0001609-RA	6314	9.2	11.32	7.98	5.98	5.05	4.42	9.32	7.33	8.52	12.08	11.83
Protein of unknown function		PMZ_0001610-RA	1686	6.33	8.52	7.33	5.24	4.06	4.63	8.42	6.87	7.38	10.22	8.31
Similar to MRVI1: Protein MRVI1 (Homo sapiens)	MRVI1	PMZ_0001611-RA	567	0.39	0	0.54	0.24	0.18	0.24	0.52	0.53	0.09	0.64	0.52
Protein of unknown function		PMZ_0001612-RA	56	0	0	0	0	0	0	0	0	0	0	0
Protein of unknown function		PMZ_0001613-RA	105	31.21	61.36	25.74	25	11.5	15.91	43.43	23.39	16.09	29.86	29.91
Protein of unknown function		PMZ_0001614-RA	1335	54.03	3.49	20.36	2.53	0.43	0.48	10.03	1.79	2.39	1.85	1.15
Protein of unknown function		PMZ_0001615-RA	1335	39.57	4.42	30.62	4.39	1.02	0.85	15.68	2.48	5.52	2.25	1.18
Protein of unknown function		PMZ_0001616-RA	227	60.33	69.37	76.6	54.87	54.28	50.54	67.71	58.85	50.64	50.79	43.17
Protein of unknown function		PMZ_0001617-RA	147	90.46	114.52	94.89	92.71	105.33	96.21	97.29	95.4	120.03	84.38	92.3
Protein of unknown function		PMZ_0001618-RA	308	15.79	13.12	18.43	14.11	7.03	9.31	17.8	8.19	10.8	17.91	20.54
Similar to Cpeb3: Cytoplasmic polyadenylation element-binding protein 3 (Mus musculus)	Cpeb3	PMZ_0001619-RA	723	33.72	71.15	39.24	20.11	17.89	24.36	30.82	20.11	31.18	53.68	28.15
Protein of unknown function		PMZ_0001620-RA	369	0.51	0.93	1.78	0.88	0.59	0.32	0.47	0.11	0.31	0.4	0.93
Similar to march5: E3 ubiquitin-protein ligase MARCH5 (Xenopus laevis)	MARCH5	PMZ_0001621-RA	1197	31.03	31.74	20.92	17.04	16.6	16.33	16.6	15.25	18.03	29.74	29.96
Protein of unknown function		PMZ_0001622-RA	240	8.16	3.73	15.96	7.79	7.34	11.49	6.97	7.36	15.18	7.04	6.81
Similar to BST1: ADP-ribosyl cyclase 2 (Homo sapiens)	BST1	PMZ_0001623-RA	901	49.22	27.86	12.07	54.83	63.13	62.84	55.61	75.91	69.99	30.07	72.99
Similar to WDR1: WD repeat-containing protein 1 (Gallus gallus)	WDR1	PMZ_0001624-RA	2692	57.25	73.52	29.62	84.92	91.37	83.66	62.22	54.08	65.33	43.33	64.33
Similar to ccnj: Cyclin-J (Xenopus laevis)	ccnj	PMZ_0001625-RA	2455	4.69	4.65	4.17	7.24	2.74	3.47	3.89	3.21	2.58	3.35	3.59
Similar to FH14: Formin-like protein 14 (Arabidopsis thaliana)	FH14	PMZ_0001626-RA	970	2.73	0.94	0.42	1.38	1.37	1.77	1.98	0.78	1.62	1.12	2.16
Similar to NEURL3: E3 ubiquitin-protein ligase NEURL3 (Homo sapiens)	NEURL3	PMZ_0001627-RA	718	0.75	0	0.08	0.05	0.19	0.22	0.04	0.21	0	0.37	0
Similar to Pacrgl: PACRG-like protein (Mus musculus)	Pacrgl	PMZ_0001628-RA	638	61.92	64.7	68.99	47.48	68.17	57.43	44.85	55.06	76.06	64.52	67.9
Protein of unknown function		PMZ_0001629-RA	775	20.71	15.14	17.67	12.15	19.5	15.15	16.7	17.53	26.09	22.88	18.77
Similar to GABRP: Gamma-aminobutyric acid receptor subunit pi (Homo sapiens)	GABRP	PMZ_0001630-RA	2227	69.79	71.43	53	62.03	38.33	36.97	76.48	56.37	52.5	61.44	49.38
Similar to CFDP2: Craniofacial development protein 2 (Bos taurus)	CFDP2	PMZ_0001631-RA	630	21.63	28.58	20.74	21.85	16.18	17.55	26.1	27.55	18.29	19.11	15.11
Protein of unknown function		PMZ_0001632-RA	291	36.92	19.33	19.1	16.58	10.72	13.52	27.31	19.26	17.85	16.92	19.35
Protein of unknown function		PMZ_0001633-RA	96	0	0	0.95	0	0	0	0	0	0	0	0.4
Protein of unknown function		PMZ_0001634-RA	192	66.73	51.59	40.74	29.52	34.58	34.56	39.98	53.62	48.09	53.87	50.28
Protein of unknown function		PMZ_0001635-RA	123	1.04	0	0	0	0	0.62	0.53	0	0	0.65	0
Protein of unknown function		PMZ_0001636-RA	493	0.55	0.44	0.13	0.07	0	0.17	0.2	0.23	0.22	0.28	0.05
Similar to LRRC3: Leucine-rich repeat-containing protein 3 (Homo sapiens)	LRRC3	PMZ_0001637-RA	399	5.05	6.76	10.97	2.14	1.71	3.26	3.73	4.37	3.76	8.19	2.54
Similar to RAD17: Cell cycle checkpoint protein RAD17 (Cercopithecus aethiops)	RAD17	PMZ_0001638-RA	1202	10.5	15.59	23.14	11.06	7.01	9.5	15.94	11.55	11.64	23.98	16.66
Similar to RAD17: Cell cycle checkpoint protein RAD17 (Homo sapiens)	RAD17	PMZ_0001639-RA	1032	21.33	13.41	22.64	14.04	9.98	10.14	18.64	14.81	15.09	26.66	14.86
Protein of unknown function		PMZ_0001640-RA	93	0	0	0	0	0	0.72	1.65	0	1.38	0	0
Similar to DNAH7: Dynein heavy chain 7%2C axonemal (Homo sapiens)	DNAH7	PMZ_0001641-RA	1143	7.09	5.36	9.02	2.45	2.39	3.59	8.03	4.33	3.3	4.98	5.34
Protein of unknown function		PMZ_0001642-RA	198	0.58	0	0	0	0	0	0	0.25	0	0.59	0
Similar to Dnah3: Dynein heavy chain 3%2C axonemal (Mus musculus)	Dnah3	PMZ_0001643-RA	735	9.3	10.31	12.79	4.29	3.75	3.95	6.71	6.86	6.22	5.96	6.19
Similar to Dnah7: Dynein heavy chain 7%2C axonemal (Rattus norvegicus)	Dnah7	PMZ_0001644-RA	1027	7.81	4.27	8.63	3.68	2.39	4.04	10.63	7.27	4.5	6.9	6.95
Similar to DNAH3: Dynein heavy chain 3%2C axonemal (Homo sapiens)	DNAH3	PMZ_0001645-RA	634	24.06	11.79	19.7	6.37	4.58	10.12	21.62	16.54	13.04	16.63	10.1
Similar to Dnah3: Dynein heavy chain 3%2C axonemal (Mus musculus)	Dnah3	PMZ_0001646-RA	210	19.1	15.12	57.71	16.58	11.05	15.28	15.41	19.94	14.82	48.07	17.75
Similar to DNAH7: Dynein heavy chain 7%2C axonemal (Homo sapiens)	DNAH7	PMZ_0001647-RA	324	8.41	2.89	15.86	4.13	1.86	5.58	6.94	6.28	3.26	15.27	5.79
Similar to DNAH7: Dynein heavy chain 7%2C axonemal (Homo sapiens)	DNAH7	PMZ_0001648-RA	337	25.77	15.53	72.49	16.74	11.07	18.12	24.3	16.51	22.21	65.82	28.48
Similar to MUC2: Mucin-2 (Homo sapiens)	MUC2	PMZ_0001649-RA	894	3.18	2.42	4.74	5.14	3.69	3.79	4.4	4.37	3.44	3.49	4.68
Protein of unknown function		PMZ_0001650-RA	1086	0.93	0.56	1.77	0.26	0.18	0.36	0.69	0.62	0.28	0.89	0.43
Protein of unknown function		PMZ_0001651-RA	321	17.2	16.47	53.52	6.15	7.27	11	11.46	13.6	9.89	44.48	10.11
Similar to NELL2: Protein kinase C-binding protein NELL2 (Bos taurus)	NELL2	PMZ_0001652-RA	1770	73.54	44.25	34.68	23.31	18.24	20.74	32.08	41.52	42.89	57.86	26.08
Protein of unknown function		PMZ_0001653-RA	105	1.68	0	1.26	0	0	0.56	0.66	1.28	0	0	0.51
Similar to lmo2: Rhombotin-2 (Xenopus tropicalis)	lmo2	PMZ_0001654-RA	243	1.52	4.19	1.21	5.32	9.23	8.75	4.78	4.08	3.66	2.01	7.66
Similar to LMO2: Rhombotin-2 (Bos taurus)	LMO2	PMZ_0001655-RA	261	2.67	2.38	1.65	3.78	4.58	6.74	4.63	3.54	1.43	2.23	6.48
Similar to Dbx1: Homeobox protein DBX1 (Rattus norvegicus)	Dbx1	PMZ_0001656-RA	2372	1.36	0.37	3.22	0.46	0.3	0.41	0.95	0.67	0.91	1.42	0.72
Protein of unknown function		PMZ_0001657-RA	355	0	0	0	0	0	0	0.4	0.23	0	0	0
Similar to DEDD: Death effector domain-containing protein (Homo sapiens)	DEDD	PMZ_0001658-RA	2364	8.19	10.9	8.23	9.3	5.07	6.75	11.53	8.31	6.63	6.67	7.77
Similar to ZAN: Zonadhesin (Homo sapiens)	ZAN	PMZ_0001659-RA	2344	0.62	0.08	0.44	0.36	0.14	0.06	0.22	0.11	0.2	0.2	0.15
Similar to CAPRIN1: Caprin-1 (Homo sapiens)	CAPRIN1	PMZ_0001660-RA	1172	79.62	103.61	51.79	85.92	55.85	57.93	101.63	71.69	63.86	44.23	70.53
Protein of unknown function		PMZ_0001661-RA	1200	64.31	61.12	44.8	73.57	40.08	38.92	87.73	55.26	54.12	49.77	64.59
Similar to SCUBE1: Signal peptide%2C CUB and EGF-like domain-containing protein 1 (Homo sapiens)	SCUBE1	PMZ_0001662-RA	953	47.43	49.85	18.13	50.91	53.46	48.71	71.4	33.95	49.32	60.15	106.47
Similar to SCUBE1: Signal peptide%2C CUB and EGF-like domain-containing protein 1 (Homo sapiens)	SCUBE1	PMZ_0001663-RA	502	45.46	74.46	18.71	64.9	59.78	51.29	76.11	49.01	57.91	60.61	90.38
Protein of unknown function		PMZ_0001664-RA	852	2.8	2.77	1.11	5.3	2.93	2.87	8.63	3.66	2.89	1.95	2.17
Similar to ZAN: Zonadhesin (Sus scrofa)	ZAN	PMZ_0001665-RA	8125	0.82	0.03	0.19	0.05	0.05	0.04	0.14	0.07	0.06	0.04	0.09
Similar to ZAN: Zonadhesin (Fragment) (Oryctolagus cuniculus)	ZAN	PMZ_0001666-RA	288	1.03	0	0	0	0.09	0.15	0	0	0.36	0.3	0.14
Similar to SCUBE1: Signal peptide%2C CUB and EGF-like domain-containing protein 1 (Homo sapiens)	SCUBE1	PMZ_0001667-RA	567	89.8	136.12	46.43	151.22	143.53	132.74	163.78	122.58	131.97	87.78	187.47
Similar to ZAN: Zonadhesin (Homo sapiens)	ZAN	PMZ_0001668-RA	1638	0.29	0	0	0	0	0	0.06	0.03	0.06	0.04	0.03
Protein of unknown function		PMZ_0001669-RA	651	0.64	2.29	0.6	1.13	1.08	0.65	1.38	0.98	1.57	1.26	0.42
Protein of unknown function		PMZ_0001670-RA	633	0.14	0.3	0.25	0.26	0.43	0.52	0.45	0.87	0.22	0.4	0.07
Protein of unknown function		PMZ_0001671-RA	552	0.16	0	0	0	0	0	0	0.07	0	0	0
Protein of unknown function		PMZ_0001672-RA	699	36.23	32.07	31.53	32.16	29.55	32.48	52.43	43.47	52.2	33.86	26.91
Similar to CTSL1: Cathepsin L1 (Canis familiaris)	CTSL1	PMZ_0001673-RA	222	0.5	0	0.34	0	0	0	0	0	0	0	0.01
Similar to CTSL1: Cathepsin L1 (Sus scrofa)	CTSL1	PMZ_0001674-RA	270	1.13	0.46	0.79	1.16	0	0.78	1.36	1.45	0	0.58	0.33
Protein of unknown function		PMZ_0001675-RA	615	5.6	1.7	2.13	0.65	0.5	0.13	3.41	2.13	0.68	0.1	0
Protein of unknown function		PMZ_0001676-RA	777	67.82	10.05	40.65	2.66	2.07	0.64	30.99	6.98	5.79	2.91	1.15
Protein of unknown function		PMZ_0001677-RA	1245	69.15	4.24	21.56	2.3	1.58	0.94	27.97	5.82	5.57	3.49	1.66
Protein of unknown function		PMZ_0001678-RA	990	50.94	4.8	17.77	1.96	1.75	0.63	13.65	5.3	3.21	2.77	1.5
Similar to SLC1A2: Excitatory amino acid transporter 2 (Homo sapiens)	SLC1A2	PMZ_0001679-RA	3112	141.16	188.83	87.53	101.35	87.61	90.45	233.34	132.5	125.64	147.52	168.17
Protein of unknown function		PMZ_0001680-RA	240	0.33	0.53	0	0.17	0.17	0.27	0.81	0.38	0.27	0.5	0.25
Protein of unknown function		PMZ_0001681-RA	975	145.41	23.68	57.07	14.42	11.31	10.28	95.91	22.35	27	17.89	11.16
Protein of unknown function		PMZ_0001682-RA	245	2.69	20.21	9.26	60.93	16.43	29.42	23.17	17.17	52.4	14.78	14.96
Protein of unknown function		PMZ_0001683-RA	171	4.02	0	3.22	0.28	0	0	5.56	0.59	1.3	2.29	0
Similar to LYVE1: Lymphatic vessel endothelial hyaluronic acid receptor 1 (Homo sapiens)	LYVE1	PMZ_0001684-RA	311	8.85	47.64	26.13	141.85	38.56	78.78	49.97	47.38	100.85	30.63	31.68
Similar to smi35A: Dual specificity tyrosine-phosphorylation-regulated kinase 2 (Drosophila melanogaster)	smi35A	PMZ_0001685-RA	1674	23.62	2.54	4.85	0.95	0.86	0.21	7.19	2.3	2	1.43	0.57
Similar to U88: Uncharacterized protein U88 (Human herpesvirus 6A (strain Uganda-1102))	U88	PMZ_0001686-RA	960	11.23	1.48	1.59	0.81	0.29	0.19	2.45	0.93	0.58	0.45	0.25
Protein of unknown function		PMZ_0001687-RA	383	1.04	0.89	1.36	0.94	0.57	0.84	2.01	0.63	1.03	0.25	0.62
Similar to Uncharacterized protein C11orf65 homolog (Mus musculus)	C11orf65	PMZ_0001688-RA	958	7.73	4.69	5.98	2.33	3.36	3.21	7.41	2.22	2.99	4.34	3.91
Similar to DYRK4: Dual specificity tyrosine-phosphorylation-regulated kinase 4 (Homo sapiens)	DYRK4	PMZ_0001689-RA	684	3.57	0.61	2.02	0.2	0.06	0	2.12	0.78	0.34	0	0
Protein of unknown function		PMZ_0001690-RA	48	0	0	0	0	0	0	0	0	0	0	0
Protein of unknown function		PMZ_0001691-RA	390	26.91	10.45	29.41	10.6	14.1	15.65	21.92	18.74	26.96	40.44	27.76
Similar to PGBD4: PiggyBac transposable element-derived protein 4 (Homo sapiens)	PGBD4	PMZ_0001692-RA	1956	17.61	10.74	27.72	9.17	10.95	13.49	15.23	13.51	17.76	27.36	25.76
Similar to DYRK1B: Dual specificity tyrosine-phosphorylation-regulated kinase 1B (Homo sapiens)	DYRK1B	PMZ_0001693-RA	348	0.64	0	0	0.25	0	0	0.2	0.23	0	0	0
Protein of unknown function		PMZ_0001694-RA	258	0.83	0.48	0	0.16	0.15	0	0.29	0	0	0	0.11
Similar to Fam65a: Protein FAM65A (Rattus norvegicus)	Fam65a	PMZ_0001695-RA	459	4.95	16.75	11.02	1.9	2.76	3.01	3.67	5	5.86	5.71	7.11
Protein of unknown function		PMZ_0001696-RA	457	2.04	11.19	6.09	1.22	1.92	1.91	3.66	3.83	3.72	3.48	3.6
Protein of unknown function		PMZ_0001697-RA	204	0.42	2.67	0	0.85	0.85	0.69	0.61	0.24	1.67	0.85	0.47
Similar to DYRK4: Dual specificity tyrosine-phosphorylation-regulated kinase 4 (Homo sapiens)	DYRK4	PMZ_0001698-RA	1191	38.04	45.8	13.86	16.44	4.94	2.2	12.54	26.18	10.56	11.2	4.55
Similar to DYRK4: Dual specificity tyrosine-phosphorylation-regulated kinase 4 (Homo sapiens)	DYRK4	PMZ_0001699-RA	351	2.85	0	1.33	0.31	0	0.17	1.65	0.27	0	0	0.15
Similar to Integumentary mucin C.1 (Fragment) (Xenopus laevis)	Muc1	PMZ_0001700-RA	1110	2.16	0.45	1.08	0.34	0.03	0.07	1.15	0.18	0.16	0	0.14
Similar to DDB_G0290521: Putative uncharacterized protein DDB_G0290521 (Dictyostelium discoideum)	DDB_G0290521	PMZ_0001701-RA	539	175.38	437.88	104.24	313.3	183.15	131.61	199.21	430.89	236.32	141.23	148.55
Similar to XKR6: XK-related protein 6 (Homo sapiens)	XKR6	PMZ_0001702-RA	1251	7.44	10.23	8.85	4.54	3.01	2.96	4.4	2.24	4	9.16	5.18
Protein of unknown function		PMZ_0001703-RA	252	0.1	0	0.86	0	0	0.38	0.3	0.53	0	0.64	0
Similar to DST: Bullous pemphigoid antigen 1%2C isoform 7 (Fragment) (Homo sapiens)	DST	PMZ_0001704-RA	1026	0.18	0.1	0.29	0.09	0.41	0.38	0.12	0.07	0.64	0.34	0.11
Similar to DUS2L: tRNA-dihydrouridine synthase 2-like (Homo sapiens)	DUS2L	PMZ_0001705-RA	1728	6.1	5.19	7.23	7.32	3.67	3.66	4.79	3.68	4.94	4.72	5.28
Similar to infB: Translation initiation factor IF-2 (Streptomyces avermitilis)	infB	PMZ_0001706-RA	1080	0.52	0	0.16	0	0	0.02	0.11	0	0.19	0.2	0.07
Protein of unknown function		PMZ_0001707-RA	871	6.11	12.21	5.96	7.82	4.55	4.5	9.31	5.6	6.58	8.71	8.05
Similar to ZNF236: Zinc finger protein 236 (Homo sapiens)	ZNF236	PMZ_0001708-RA	5072	15.31	18.14	17.85	15.92	12.8	13.24	18.74	12.89	15.67	19.59	15.19
Protein of unknown function		PMZ_0001709-RA	375	1.25	1.52	0.52	1.35	1.35	1.57	2.87	2.01	0.45	0.48	1.62
Protein of unknown function		PMZ_0001710-RA	120	7.61	3.7	7.1	30.67	9.18	10.68	17.94	9.98	4.58	6.1	9.07
Protein of unknown function		PMZ_0001711-RA	363	0.78	0	0.18	0.2	0	0.08	0.29	0.11	0	0.4	0.07
Similar to C1qtnf1: Complement C1q tumor necrosis factor-related protein 1 (Rattus norvegicus)	C1qtnf1	PMZ_0001712-RA	869	4.78	5.06	3.53	9.22	14.33	28.34	19.2	11.8	10.89	6.22	9.75
Similar to PDZRN4: PDZ domain-containing RING finger protein 4 (Homo sapiens)	PDZRN4	PMZ_0001713-RA	1527	8.85	24.42	6.5	7.49	4.66	5.75	9.83	7.14	9.06	7	6.37
Similar to Uncharacterized protein C7orf50 homolog (Mus musculus)	C7orf50	PMZ_0001714-RA	617	12.59	11.92	25.05	29.68	21.02	17.73	12.69	13.87	10	18.82	15.05
Similar to ACVR1: Activin receptor type-1 (Bos taurus)	ACVR1	PMZ_0001715-RA	528	14.59	17.33	9.79	13.5	15.88	14.05	20.53	18.62	15.18	13.81	18.14
Similar to gpr146: Probable G-protein coupled receptor 146 (Xenopus laevis)	gpr146	PMZ_0001716-RA	1194	6.24	8.39	10.68	18.5	10.97	8.48	6.21	4.37	4.7	7.12	10.81
Similar to ACVR1: Activin receptor type-1 (Gallus gallus)	ACVR1	PMZ_0001717-RA	3004	132.93	87.25	108.78	122.75	90.82	97.32	195.86	132.92	117.14	118	126.95
Similar to Arpc1a: Actin-related protein 2/3 complex subunit 1A (Mus musculus)	Arpc1a	PMZ_0001718-RA	873	24.19	35.72	19.7	42.66	26.93	25.84	33.85	29.83	27.81	35.58	26.54
Similar to Shq1: Protein SHQ1 homolog (Mus musculus)	Shq1	PMZ_0001719-RA	1140	4.25	7.57	5.81	9.73	6.64	6.34	5.76	4.78	8.55	8.07	8.2
Similar to Tgfbr1: TGF-beta receptor type-1 (Rattus norvegicus)	Tgfbr1	PMZ_0001720-RA	1522	3.4	7.68	5.06	5.95	3.52	3.37	3.51	4.01	2.67	3.54	4.66
Similar to MMP37-like protein%2C mitochondrial (Xenopus laevis)	MMP37	PMZ_0001721-RA	2335	22.83	19.66	31.83	20.41	16.54	13.59	16.39	16.56	19.17	27.57	20.75
Similar to yeiN: UPF0724 protein yeiN (Escherichia coli (strain K12))	yeiN	PMZ_0001722-RA	393	5.95	5.74	7.77	8.37	6.76	4.35	4.01	2.74	3.73	10.15	5.6
Similar to SPBC1861.05: UPF0724 protein C1861.05 (Schizosaccharomyces pombe)	SPBC1861.05	PMZ_0001723-RA	2144	2.96	4.11	3.96	4.26	2.96	2.42	2.13	2.41	2.2	5.38	2.57
		PMZ_0001723-RB	576	0.86	0.37	1.14	0.48	0.06	0.16	0.1	0.61	0.31	0.1	0.31
Similar to Ctnnal1: Alpha-catulin (Mus musculus)	Ctnnal1	PMZ_0001724-RA	825	0.28	0.37	0.09	0.16	0.32	0.41	0.35	0.28	0.31	0.36	0.29
Similar to Dclre1b: DNA cross-link repair 1B protein (Mus musculus)	Dclre1b	PMZ_0001725-RA	2351	6.36	9.55	10.77	7.68	6.7	5.79	5.96	5.5	6.99	9.27	7
Similar to Mrps33: 28S ribosomal protein S33%2C mitochondrial (Mus musculus)	Mrps33	PMZ_0001726-RA	1135	76.69	58.27	61.4	56.99	71.03	68.81	43.41	88.8	59.09	69.12	65.29
Protein of unknown function		PMZ_0001727-RA	105	0	0	0	0	0	0	0	0	0	0	0
Similar to Syngr3: Synaptogyrin-3 (Mus musculus)	Syngr3	PMZ_0001728-RA	4636	200.54	136.16	80.94	140.7	112.91	104.88	138.8	191.94	177.79	198.83	121.87
Similar to VGLL4: Transcription cofactor vestigial-like protein 4 (Homo sapiens)	VGLL4	PMZ_0001729-RA	3300	13.02	16.29	16.38	14.78	9.72	12.53	23.2	14.41	12.18	14.5	14.82
Similar to SPAC4H3.07c: Uncharacterized protein C4H3.07c (Schizosaccharomyces pombe)	SPAC4H3.07c	PMZ_0001730-RA	523	1.36	2.06	1.31	2.22	2.51	4.69	3.95	3.5	4.43	3.42	1.05
Similar to Galnt13: Polypeptide N-acetylgalactosaminyltransferase 13 (Rattus norvegicus)	Galnt13	PMZ_0001731-RA	477	4.06	2.29	12.24	5.01	2.57	2.76	3.23	2.96	4.48	6.89	3.95
Similar to Ccdc154: Coiled-coil domain-containing protein 154 (Mus musculus)	Ccdc154	PMZ_0001732-RA	936	0.59	0.33	0.13	0.07	0.07	0.03	0.17	0.08	0.05	0.28	0.15
Similar to RPRM: Protein reprimo (Bos taurus)	RPRM	PMZ_0001733-RA	387	3.82	3.21	21.38	2.38	1.78	1.46	2.4	2.78	4.24	13.82	1.9
Similar to PBK: Lymphokine-activated killer T-cell-originated protein kinase (Homo sapiens)	PBK	PMZ_0001734-RA	195	24.94	37.04	24.17	32.07	61.91	47.24	44.83	41.51	37.03	31.01	14.58
Protein of unknown function		PMZ_0001735-RA	882	11.99	5.81	5.55	4.87	4.1	3.92	8.03	5.28	5.12	4.4	5.62
Protein of unknown function		PMZ_0001736-RA	516	14.34	9.51	6.83	6.36	4.14	6.23	12.5	9.24	5.54	9.62	11.31
Similar to PPFIA1: Liprin-alpha-1 (Homo sapiens)	PPFIA1	PMZ_0001737-RA	960	10.73	14.67	7.88	7.36	7.83	8.84	13.94	10.99	8.72	9.34	10.24
Similar to PPFIA2: Liprin-alpha-2 (Homo sapiens)	PPFIA2	PMZ_0001738-RA	786	13.4	13.4	6.49	6.3	5.07	6.86	16.73	11.95	7.67	9.53	9.78
Similar to ACSS3: Acyl-CoA synthetase short-chain family member 3%2C mitochondrial (Bos taurus)	ACSS3	PMZ_0001739-RA	347	1.8	1	8.63	0.95	3.2	2.42	2.84	1.18	2.33	2.55	2.94
Similar to ACSS3: Acyl-CoA synthetase short-chain family member 3%2C mitochondrial (Bos taurus)	ACSS3	PMZ_0001740-RA	1494	3.59	2.63	6.74	3.33	3.26	3.11	4.88	2.57	3.51	3.07	2.99
Similar to CROCC: Rootletin (Homo sapiens)	CROCC	PMZ_0001741-RA	2148	1.57	3.29	17.56	4.95	20.97	20.32	11.44	12.46	11.69	20.97	4.47
Similar to DMBT1: Deleted in malignant brain tumors 1 protein (Homo sapiens)	DMBT1	PMZ_0001742-RA	1227	2.88	0.16	0.37	0.12	0.22	0.11	0.93	0.63	0.57	0.38	0.11
Similar to PIK3C2A: Phosphatidylinositol-4-phosphate 3-kinase C2 domain-containing alpha polypeptide (Pongo abelii)	PIK3C2A	PMZ_0001743-RA	6579	19.88	21.74	15.62	22.98	14.11	14.72	24.6	17.07	18.42	17.41	22.01
Similar to DMBT1: Deleted in malignant brain tumors 1 protein (Homo sapiens)	DMBT1	PMZ_0001744-RA	957	1.39	0	0.13	0.03	0.07	0.31	0.42	0.61	0.37	0.25	0.33
Protein of unknown function		PMZ_0001745-RA	132	8.11	0	10.1	5.07	5.11	12.13	13.13	10.98	5.39	10.35	5.74
Similar to Tmprss11a: Transmembrane protease%2C serine 11A (Mus musculus)	Tmprss11a	PMZ_0001746-RA	967	1.04	0	0.26	0.04	0.15	0.45	0.67	0.94	0.47	0.72	0.03
Similar to PPM1K: Protein phosphatase 1K%2C mitochondrial (Bos taurus)	PPM1K	PMZ_0001747-RA	1201	10.03	2.5	4.57	4.2	4.33	7.82	7.78	11.23	8.64	7.61	6.88
Similar to ABCG2: ATP-binding cassette sub-family G member 2 (Macaca mulatta)	ABCG2	PMZ_0001748-RA	3636	51.91	25.86	26.54	30.32	33.03	35.92	42.55	32.38	46.18	39.6	34.64
Similar to Pik3c2a: Phosphatidylinositol-4-phosphate 3-kinase C2 domain-containing alpha polypeptide (Mus musculus)	Pik3c2a	PMZ_0001749-RA	1217	11.87	16.47	12.53	14.79	9.89	11.62	18.12	13.3	9.71	11.71	15.95
Similar to PIK3C2A: Phosphatidylinositol-4-phosphate 3-kinase C2 domain-containing alpha polypeptide (Pongo abelii)	PIK3C2A	PMZ_0001750-RA	1414	13.67	16.45	15.96	17.19	10.63	12.51	16.51	12.05	13.14	14.95	19.15
Protein of unknown function		PMZ_0001751-RA	345	0.92	0	1.82	0.75	0	0.55	0.29	0.82	0.48	1.3	1.1
Similar to PKD2L1: Polycystic kidney disease 2-like 1 protein (Homo sapiens)	PKD2L1	PMZ_0001752-RA	2001	841.57	1204.88	37.3	614.27	409.82	319.93	290.74	482.67	683.01	336.89	570.79
Similar to atoh7-B: Protein atonal homolog 7-B (Xenopus laevis)	atoh7-B	PMZ_0001753-RA	504	3.18	2.36	0.12	1.57	1.03	1.05	2.16	2.21	1.4	1.1	1.35
Similar to Putative golgin subfamily A member 6-like protein 3 (Homo sapiens)	GOLGA6L3	PMZ_0001754-RA	957	0.35	0.11	0.06	0	0	0	0.13	0.11	0	0	0
Protein of unknown function		PMZ_0001755-RA	180	1.83	0	0	0	0	0	0.48	1.58	0	0.47	0
Similar to ZCCHC3: Zinc finger CCHC domain-containing protein 3 (Homo sapiens)	ZCCHC3	PMZ_0001756-RA	780	1.36	0	0.98	0.04	0.11	0.14	0.72	0.09	0.08	0.14	0
Protein of unknown function		PMZ_0001757-RA	956	141.37	104.43	106.43	111.76	88.78	83.07	90.31	115.37	112.57	146.6	102.83
Protein of unknown function		PMZ_0001758-RA	98	5.96	2.57	2.12	2.59	4.35	0.66	1.24	3.13	1.28	5.39	4.26
Similar to fhkB: Probable serine/threonine-protein kinase fhkB (Dictyostelium discoideum)	fhkB	PMZ_0001759-RA	381	12.25	13.91	12.83	9.68	6.56	7.05	10.53	9.9	4.24	9.16	11.06
Protein of unknown function		PMZ_0001760-RA	716	23.6	21.41	19.25	19.71	16.3	17.18	16.62	18.07	22.33	23.09	17.2
Protein of unknown function		PMZ_0001761-RA	174	5.76	5.07	5.63	5.1	3.32	3.84	5.1	2.18	6.6	3.94	2.68
Similar to ERH: Enhancer of rudimentary homolog (Bos taurus)	ERH	PMZ_0001762-RA	509	154.34	166.18	417.91	356.99	345.17	387.63	298.05	241.72	250.25	205.17	307.71
Similar to GALNT14: Polypeptide N-acetylgalactosaminyltransferase 14 (Homo sapiens)	GALNT14	PMZ_0001763-RA	690	1.35	1.97	3.14	1.82	1.16	1.87	2.32	1.23	0.76	1.1	2.04
Protein of unknown function		PMZ_0001764-RA	277	194.97	107.45	138.67	145.19	151.25	166.23	295.48	101.6	239.01	140.84	172.11
Similar to AATF: Protein AATF (Gallus gallus)	AATF	PMZ_0001765-RA	583	25.91	22.5	16.7	36.61	22.87	18.89	17.64	20.44	20.82	22.06	17.04
Similar to MIPEP: Mitochondrial intermediate peptidase (Homo sapiens)	MIPEP	PMZ_0001766-RA	805	24.53	29.22	59.37	21.06	18.94	24.12	28.26	17.89	15.72	31.75	31.57
Similar to Anxa7: Annexin A7 (Mus musculus)	Anxa7	PMZ_0001767-RA	700	94.21	125.01	118.41	72.95	94.34	121.93	98.14	93.04	101.32	141	111.19
Similar to MIPEP: Mitochondrial intermediate peptidase (Pongo abelii)	MIPEP	PMZ_0001768-RA	2694	49.34	53.22	48.16	55.07	42.02	35.66	54.22	42.72	50.69	53.22	49.59
Similar to ANXA7: Annexin A7 (Homo sapiens)	ANXA7	PMZ_0001769-RA	4549	61.03	63.37	63.74	63.33	59.64	64.87	68.6	59.88	68.13	75.09	65.34
Similar to TADA2L: Transcriptional adapter 2-alpha (Homo sapiens)	TADA2L	PMZ_0001770-RA	1092	9.61	4.83	8.42	8.67	6.52	7.96	11.48	8.53	9.65	13.42	11.1
Similar to TADA2L: Transcriptional adapter 2-alpha (Bos taurus)	TADA2L	PMZ_0001771-RA	918	29.8	39	32.8	34.15	34.69	33.87	27.69	28.87	32.78	38.68	33.91
Similar to AATF: Protein AATF (Gallus gallus)	AATF	PMZ_0001772-RA	1127	16.46	12.23	13.83	26.38	17.75	12.82	10.65	12.58	9.18	11.97	15.03
Similar to PIK3AP1: Phosphoinositide 3-kinase adapter protein 1 (Gallus gallus)	PIK3AP1	PMZ_0001773-RA	1328	3.58	2.48	1.38	3.76	4.86	5.61	8.15	5.56	3.82	1.47	1.53
Protein of unknown function		PMZ_0001774-RA	643	1.52	0.16	0.85	1.4	1.15	0.63	2.63	1.45	0.33	0.7	1.14
Similar to SLC39A14: Zinc transporter ZIP14 (Bos taurus)	SLC39A14	PMZ_0001775-RA	1477	68.32	70.53	146.94	98.64	74.6	61.69	48.88	69.84	87.98	120.24	63.91
Similar to TM2D1: TM2 domain-containing protein 1 (Homo sapiens)	TM2D1	PMZ_0001776-RA	1904	51.5	69.54	73.91	106.33	59.18	60	50.09	61.22	71.5	73.75	73.87
Similar to C2orf69: UPF0565 protein C2orf69 (Homo sapiens)	C2orf69	PMZ_0001777-RA	3912	12.82	10.74	12.58	10.02	9.86	8.99	9.52	9.97	10.64	14.49	10.61
Similar to Adipoq: Adiponectin (Mus musculus)	Adipoq	PMZ_0001778-RA	1670	4.12	14.81	1.19	5.69	3.99	1.91	3.17	2.89	6.56	2.95	2.98
Protein of unknown function		PMZ_0001779-RA	1536	4.69	8.86	1.71	4.5	1.54	1.83	4	2.19	5.9	3.22	2.48
Similar to ARSI: Arylsulfatase I (Canis familiaris)	ARSI	PMZ_0001780-RA	1497	1.7	0.86	1.11	0.25	0.42	0.49	0.91	0.86	0.49	0.88	0.28
Similar to Fam13b: Protein FAM13B (Mus musculus)	Fam13b	PMZ_0001781-RA	1123	7.97	13.8	10.8	4.38	5.45	7.8	9.81	8.22	5.68	8.36	4.03
Similar to FAM13A: Protein FAM13A (Homo sapiens)	FAM13A	PMZ_0001782-RA	4033	4.73	5.72	4.04	4.36	4.3	4.95	8.28	5.53	3.58	3.54	3.38
Protein of unknown function		PMZ_0001783-RA	282	1.52	0	0	0	0	0	0	0	0	0	0
Similar to ANUBL1: AN1-type zinc finger and ubiquitin domain-containing protein 1 (Homo sapiens)	ANUBL1	PMZ_0001784-RA	135	0.27	2.59	0.75	2.87	2.07	1.99	2.36	2.75	0.65	2.21	1.5
Protein of unknown function		PMZ_0001785-RA	240	2.11	2.13	2.78	2.36	2.39	2.89	2.75	3.96	1.33	2.49	1.36
Similar to ANUBL1: AN1-type zinc finger and ubiquitin domain-containing protein 1 (Homo sapiens)	ANUBL1	PMZ_0001786-RA	3135	4.35	2.48	5.58	5.12	3.6	4.51	7.59	3.75	3.76	4.39	4.12
Protein of unknown function		PMZ_0001787-RA	225	0.24	0	5.09	0	0	0	0	0	0.29	1.73	0
Similar to At1g47300: Putative F-box protein At1g47300 (Arabidopsis thaliana)	At1g47300	PMZ_0001788-RA	270	0.38	0	0	0	0	0	0.56	0.16	0	0.37	0.09
Similar to efnb2a: Ephrin-B2a (Danio rerio)	efnb2a	PMZ_0001789-RA	744	1.07	0.56	2.49	1.59	2.63	2.12	2.68	1.43	1.53	2.55	2.31
Similar to STK: Tyrosine-protein kinase STK (Hydra attenuata)	STK	PMZ_0001790-RA	1079	2.2	1.78	1.83	4	9.18	10.7	7.05	8.55	7.95	3.5	11.83
Similar to Elovl4: Elongation of very long chain fatty acids protein 4 (Mus musculus)	Elovl4	PMZ_0001791-RA	414	0.47	0.6	0.99	0.13	0	0.09	0.22	0.15	0	0.98	0.52
Similar to ERCC8: DNA excision repair protein ERCC-8 (Bos taurus)	ERCC8	PMZ_0001792-RA	3138	21.38	24.82	19.72	22.3	13.97	15.39	22.52	19.84	20.21	18.19	18.79
Similar to P2ry6: P2Y purinoceptor 6 (Rattus norvegicus)	P2ry6	PMZ_0001793-RA	915	0.18	0.33	0.26	0.21	0.14	0.26	0.2	0.08	0	0.24	0.18
Similar to PECI: Peroxisomal 3%2C2-trans-enoyl-CoA isomerase (Homo sapiens)	PECI	PMZ_0001794-RA	2558	56.74	31.38	43.46	36.4	32.89	32.67	55.92	40.85	40.28	33.41	36.68
Protein of unknown function		PMZ_0001795-RA	728	28.27	35.04	58.43	47.25	48.2	55.4	36.79	34.49	30.54	29.44	48.09
Similar to DHRS4: Dehydrogenase/reductase SDR family member 4 (Oryctolagus cuniculus)	DHRS4	PMZ_0001796-RA	843	1.08	2.68	0.21	1.27	0.82	0.72	0.59	1.25	0.49	1.35	1.7
Similar to glr-1: Glutamate receptor 1 (Caenorhabditis elegans)	glr-1	PMZ_0001797-RA	957	0.51	0	0.37	0.07	0	0.05	0.39	0.15	0	0.14	0.02
Similar to AHCY: Adenosylhomocysteinase (Sus scrofa)	AHCY	PMZ_0001798-RA	1246	72.76	90.7	90.81	181.67	103.49	81.71	76.83	64.37	66.16	75.21	88.37
Similar to Ist1: IST1 homolog (Mus musculus)	Ist1	PMZ_0001799-RA	1422	7.84	12.99	13.56	12.74	7.87	9.93	9.78	10.01	7.58	11.75	10.47
Similar to GCSH: Glycine cleavage system H protein%2C mitochondrial (Bos taurus)	GCSH	PMZ_0001800-RA	2913	247.38	232.19	259.11	208.87	299.91	254.04	183.49	294.78	293.67	287.1	225.67
Similar to DHODH: Dihydroorotate dehydrogenase%2C mitochondrial (Homo sapiens)	DHODH	PMZ_0001801-RA	3909	8.45	5.23	9.58	7.47	7.29	7.55	7.35	6.69	7.98	9.19	7.83
Protein of unknown function		PMZ_0001802-RA	794	14.26	11.68	46.98	22.55	9.77	13.23	11.73	12.36	14.28	27.27	25.86
Similar to Ctrb1: Chymotrypsinogen B (Mus musculus)	Ctrb1	PMZ_0001803-RA	814	0.06	0.12	0.08	0	0.04	0	0	0	0	0	0
Similar to Ctrb1: Chymotrypsinogen B (Mus musculus)	Ctrb1	PMZ_0001804-RA	821	0.13	0	0	0	0	0	0	0	0	0	0
Similar to Ctrb1: Chymotrypsinogen B (Mus musculus)	Ctrb1	PMZ_0001805-RA	897	0.35	0	0.07	0	0	0	0.15	0	0.11	0	0.05
Similar to Chymotrypsin B (Gadus morhua)	CTRB	PMZ_0001806-RA	1535	0.1	0	0.04	0	0	0	0.12	0	0	0.03	0.03
Protein of unknown function		PMZ_0001807-RA	219	0	0	0	0	0	0	0	0	0	0	0
Similar to Ctrb1: Chymotrypsinogen B (Mus musculus)	Ctrb1	PMZ_0001808-RA	954	0.6	0	0.16	0	0	0	0.24	0	0.11	0	0
Protein of unknown function		PMZ_0001809-RA	186	2.83	0	0.44	0	0.2	0	0.64	0	0	0	0
Similar to SCN8A: Sodium channel protein type 8 subunit alpha (Homo sapiens)	SCN8A	PMZ_0001810-RA	3768	62.91	81.03	32.11	66.22	31.32	33.44	51.37	49.42	47.93	44.9	68.95
Similar to Ctrb1: Chymotrypsinogen B (Mus musculus)	Ctrb1	PMZ_0001811-RA	788	0.04	0	0	0	0	0	0	0	0	0	0
Similar to Scn8a: Sodium channel protein type 8 subunit alpha (Mus musculus)	Scn8a	PMZ_0001812-RA	1188	56.5	59.51	35.49	62.54	27.92	30.64	46.94	47.02	47.24	46.75	66.86
Similar to MIMI_R196: Collagen-like protein 2 (Acanthamoeba polyphaga mimivirus)	MIMI_R196	PMZ_0001813-RA	441	0	0	0	0	0	0	0	0	0	0	0
Similar to app1: Protein app1 (Schizosaccharomyces pombe)	app1	PMZ_0001814-RA	891	17.86	6.89	10.35	12.51	9.13	10.88	22.71	10.22	9.29	9.3	17.44
Protein of unknown function		PMZ_0001815-RA	183	0.57	2.32	0.45	3.77	3.41	0.4	0.48	2.07	2.24	1.02	1.46
Similar to TUBA1A: Tubulin alpha-1A chain (Sus scrofa)	TUBA1A	PMZ_0001816-RA	315	36.03	98.66	65.62	30.57	21.26	36.73	61.01	35.93	19.06	33.25	116.8
Similar to Epsti1: Epithelial-stromal interaction protein 1 (Mus musculus)	Epsti1	PMZ_0001817-RA	622	0.88	0.51	0.29	0	0.11	0.13	0.36	0.54	0.08	0.07	0.04
Protein of unknown function		PMZ_0001818-RA	180	0.67	0	0	0	0	0.21	0.48	0.57	0	0.34	0
Protein of unknown function		PMZ_0001819-RA	3746	3.02	2.09	1.79	4.59	3.32	3.23	7.44	4.03	2.96	1.93	1.48
Similar to Lmbr1l: Protein LMBR1L (Mus musculus)	Lmbr1l	PMZ_0001820-RA	229	6.13	1.14	2.42	11.88	4.18	5.84	10.01	7.84	5.22	1.93	2.28
Similar to Lmbr1l: Protein LMBR1L (Mus musculus)	Lmbr1l	PMZ_0001821-RA	516	4.6	2.3	1.57	5.48	2.35	1.67	5.35	3.93	2.41	2.14	1.89
Protein of unknown function		PMZ_0001822-RA	128	0.3	0	0	1.36	2.7	0.37	0.87	4.05	0	0.61	0.66
Protein of unknown function		PMZ_0001823-RA	441	0.26	0	0.82	0	0.4	0.77	0.61	0.09	0.5	0.21	0.12
Protein of unknown function		PMZ_0001824-RA	186	0.63	1.53	0.88	0	0	0.2	0.23	0	0	0	0.18
Protein of unknown function		PMZ_0001825-RA	645	0.57	0.16	0.28	0.67	0.31	0.59	0.15	0.06	0	0.42	0.34
Similar to CNPY2: Protein canopy homolog 2 (Homo sapiens)	CNPY2	PMZ_0001826-RA	407	16.09	21.2	20.14	26.15	30.14	30.54	13.46	19	16.51	17.24	15.2
Protein of unknown function		PMZ_0001827-RA	681	7.59	5.11	6.17	5.18	5.11	5.52	8.55	7.1	3.88	5.27	5.59
Protein of unknown function		PMZ_0001828-RA	463	0.69	0	0.27	0	0	0.12	0.86	1.09	0	0	0.49
Similar to D17h6s56e-3: Protein G7c (Mus musculus)	D17h6s56e-3	PMZ_0001829-RA	315	1.01	0	0.65	0.12	0	0.1	0.23	0.13	0.19	0	0.44
Similar to DDX18: ATP-dependent RNA helicase DDX18 (Homo sapiens)	DDX18	PMZ_0001830-RA	1730	10.93	15.04	26.92	31.38	15.19	12.56	10.48	8.64	10.2	17.12	19.8
Similar to COPZ1: Coatomer subunit zeta-1 (Bos taurus)	COPZ1	PMZ_0001831-RA	550	72.18	98.85	97.92	119.06	141.55	116.66	93.07	96.35	111.79	90.34	92.4
Protein of unknown function		PMZ_0001832-RA	527	1.06	1.43	2.24	1.04	0.26	0.89	0.93	0.57	2.07	2.09	0.95
Similar to FEV: Protein FEV (Homo sapiens)	FEV	PMZ_0001833-RA	387	0.66	0.88	0.34	0.21	0	0.08	0.77	0.82	0	0.12	0.35
Similar to MUC5AC: Mucin-5AC (Fragments) (Homo sapiens)	MUC5AC	PMZ_0001834-RA	483	2.21	1.42	0.85	1.19	1.16	1.21	1.78	2.52	2.49	1.42	0.73
Similar to PRG4: Proteoglycan 4 (Homo sapiens)	PRG4	PMZ_0001835-RA	318	195.85	21.85	24.01	13.76	9.38	12.49	39.11	17.24	12.07	16.17	6.98
Similar to SLC35F5: Solute carrier family 35 member F5 (Homo sapiens)	SLC35F5	PMZ_0001836-RA	1528	19.58	34.07	30.9	28.19	15.9	16.15	19.04	17.82	19.35	26.57	30.36
Protein of unknown function		PMZ_0001837-RA	5153	63.24	50.59	41.27	47.18	33.48	32.3	50.78	43.37	55.42	62.24	52.11
Protein of unknown function		PMZ_0001838-RA	439	12.51	6.55	8.85	2.72	6.05	6.56	6.28	5.8	5.92	9.55	4.56
Similar to NUB1: NEDD8 ultimate buster 1 (Homo sapiens)	NUB1	PMZ_0001839-RA	981	23.88	21.1	27.89	18.69	19.36	16.76	17.71	18.53	20.6	26.22	24.57
Similar to znf652-B: Zinc finger protein 652-B (Xenopus laevis)	znf652-B	PMZ_0001840-RA	2353	49.27	62.25	51.23	46.65	39.28	41.24	35.87	44.13	48.05	71.32	54.76
Similar to Phb: Prohibitin (Mus musculus)	Phb	PMZ_0001841-RA	1470	552.63	439.92	515.84	674.63	639.36	551.08	427.98	668.9	678.36	660.37	515.62
Similar to Cmbl: Carboxymethylenebutenolidase homolog (Rattus norvegicus)	Cmbl	PMZ_0001842-RA	1734	228.26	213.61	169.07	124.75	149.98	165.19	151.57	250.71	260.3	211.81	273.11
Similar to mettl2a: Methyltransferase-like protein 2-A (Danio rerio)	mettl2a	PMZ_0001843-RA	2177	70.44	85.02	74.83	145.2	93.58	72.3	57.55	80.39	83.56	97.59	48.97
Similar to TLK1: Serine/threonine-protein kinase tousled-like 1 (Homo sapiens)	TLK1	PMZ_0001844-RA	1033	22.09	26.52	21.03	20.73	22.08	22.39	21.58	22.93	22.6	24.05	22.36
Similar to TLK2: Serine/threonine-protein kinase tousled-like 2 (Homo sapiens)	TLK2	PMZ_0001845-RA	5224	20.99	15.16	15.27	15.94	16.68	16.74	20.98	18.48	19.85	21.06	18.91
Similar to pgap3: Post-GPI attachment to proteins factor 3 (Danio rerio)	pgap3	PMZ_0001846-RA	672	3.26	2.96	3.23	4.75	2.71	2.69	3.59	3.19	4.05	2.65	4.31
Similar to mreg: Melanoregulin (Danio rerio)	mreg	PMZ_0001847-RA	1156	1	14.16	31.79	0.39	0.33	0.27	0.21	0.52	0.04	5.03	0.46
Protein of unknown function		PMZ_0001848-RA	679	5.89	7.55	13.13	6.88	4.49	4.43	6.14	4.42	5.08	9.03	5.58
Similar to R3HDM2: R3H domain-containing protein 2 (Bos taurus)	R3HDM2	PMZ_0001849-RA	1184	2.99	3.73	7.71	3.12	1.52	1.61	2.01	2.14	2.42	5.31	3.41
Similar to R3HDM2: R3H domain-containing protein 2 (Homo sapiens)	R3HDM2	PMZ_0001850-RA	1075	3.5	7.13	12.05	5.12	2.61	3.45	5.48	3.69	3.05	6.96	8.45
Similar to STAC: SH3 and cysteine-rich domain-containing protein (Bos taurus)	STAC	PMZ_0001851-RA	1303	9.11	9.57	20.26	4.25	4.39	6.68	8.7	5.8	7.54	16.07	5.73
Similar to Stac2: SH3 and cysteine-rich domain-containing protein 2 (Mus musculus)	Stac2	PMZ_0001852-RA	476	1.33	4.79	5.09	1.45	2.35	1.77	2.44	1.62	1.61	1.81	2.18
Protein of unknown function		PMZ_0001853-RA	447	1.89	0.74	0.71	0.08	0.47	0.06	0.45	0.17	0.37	1.47	0.34
Similar to Pdcd6ip: Programmed cell death 6-interacting protein (Rattus norvegicus)	Pdcd6ip	PMZ_0001854-RA	4633	81.02	99.3	58.66	101.58	70.48	62.85	73.24	66.74	85.43	88.11	105.5
Similar to TFCP2: Transcription factor CP2 (Gallus gallus)	TFCP2	PMZ_0001855-RA	1020	0.7	1.78	1.43	0.69	0.36	0.26	0.46	0.65	0.69	1.32	0.62
Similar to DCLK3: Serine/threonine-protein kinase DCLK3 (Homo sapiens)	DCLK3	PMZ_0001856-RA	1617	3.71	3.48	4.65	2.73	3.78	3.23	3.79	2.79	4.28	6.49	3.19
Similar to Clasp2: CLIP-associating protein 2 (Mus musculus)	Clasp2	PMZ_0001857-RA	4298	24.83	11.69	13.86	11.54	9.18	9.12	18.56	15.13	15.55	18.02	13.04
Similar to clasp1: CLIP-associating protein 1 (Xenopus laevis)	clasp1	PMZ_0001858-RA	2324	15.78	11.98	13.93	7.32	6.47	8.03	14.18	12.02	9.42	10.44	7.81
Similar to clasp1: CLIP-associating protein 1 (Xenopus laevis)	clasp1	PMZ_0001859-RA	870	27.92	26.66	27.38	19.16	11.7	12.29	24.63	19.43	19.62	27.5	23.78
Similar to mki67ipl: MKI67 FHA domain-interacting nucleolar phosphoprotein-like (Xenopus tropicalis)	mki67ipl	PMZ_0001860-RA	5615	28.8	47.51	24.57	88.1	45.5	30.94	20.98	24.1	26.66	25.73	29.61
Similar to FBXL20: F-box/LRR-repeat protein 20 (Bos taurus)	FBXL20	PMZ_0001861-RA	4179	26.08	27.55	19.6	21.9	21.72	19.39	18.02	16.91	18.28	29.74	18.72
Similar to Uncharacterized protein C7orf57 homolog (Mus musculus)	C7orf57	PMZ_0001862-RA	702	19.18	25.39	41.98	36.14	47.57	43.98	19.84	34.2	33.13	54.36	34.08
Similar to Nrx-IV: Neurexin-4 (Drosophila melanogaster)	Nrx-IV	PMZ_0001863-RA	1017	0.64	0.3	0.34	0.13	0.19	0.72	1.29	1.23	0.15	0.85	1.13
Similar to Tnfaip6: Tumor necrosis factor-inducible gene 6 protein (Mus musculus)	Tnfaip6	PMZ_0001864-RA	456	0.6	0.24	0.28	0.08	0.15	0.56	1.54	0.85	1.45	0.92	0.73
Similar to Als2: Alsin (Mus musculus)	Als2	PMZ_0001865-RA	661	5.26	1.91	1.55	2.31	1.99	3.26	4	2.74	3.96	3.04	4.64
Similar to wnt10a: Protein Wnt-10a (Danio rerio)	wnt10a	PMZ_0001866-RA	597	43.22	29.72	10.95	10.3	25.7	29.85	35.55	27.86	37.26	25.86	22.42
Similar to WNT10A: Protein Wnt-10a (Homo sapiens)	WNT10A	PMZ_0001867-RA	522	49.77	40.47	15.35	7.67	30.18	32.2	37.2	28.07	41.5	37.66	17.7
Similar to Wnt3: Proto-oncogene protein Wnt-3 (Mus musculus)	Wnt3	PMZ_0001868-RA	483	1.68	0.9	7.02	0.43	1.44	1.21	1.99	2.4	0.79	3.36	0.42
Similar to MAP3K14: Mitogen-activated protein kinase kinase kinase 14 (Homo sapiens)	MAP3K14	PMZ_0001869-RA	4524	6.45	5.39	7.63	9.74	7.49	6.05	9.37	6.59	6.62	6.83	7.18
Similar to Scn8a: Sodium channel protein type 8 subunit alpha (Mus musculus)	Scn8a	PMZ_0001870-RA	616	13.23	19.56	32.28	20.94	10.71	11.19	17.87	12.26	15.63	24.56	18.14
Similar to Scn3a: Sodium channel protein type 3 subunit alpha (Rattus norvegicus)	Scn3a	PMZ_0001871-RA	244	22.75	61.1	44.52	45.26	23.2	22.92	32.5	24.35	28.49	35.86	31.27
Similar to SCN1A: Sodium channel protein type 1 subunit alpha (Homo sapiens)	SCN1A	PMZ_0001872-RA	2244	12.79	25.45	33.13	19.34	11.49	11.17	19.11	15.3	13.28	22.24	20.38
Similar to SCN1A: Sodium channel protein type 1 subunit alpha (Homo sapiens)	SCN1A	PMZ_0001873-RA	301	5.63	10.19	13.79	9.11	6.1	5.75	11.45	7.17	7.93	12	8.8
Similar to Scn2a: Sodium channel protein type 2 subunit alpha (Rattus norvegicus)	Scn2a	PMZ_0001874-RA	1883	24.57	42.3	43.09	30.68	21.95	20.27	27.04	25.4	27.34	38.21	24.96
Similar to SLC38A11: Putative sodium-coupled neutral amino acid transporter 11 (Bos taurus)	SLC38A11	PMZ_0001875-RA	1727	26.5	30.04	29.37	16.37	14.09	12.49	11.36	23.52	21.96	27.47	16.48
Similar to WDR48: WD repeat-containing protein 48 (Homo sapiens)	WDR48	PMZ_0001876-RA	3252	48.21	72.81	54.71	69.44	48.32	45.14	36.26	50.94	56.84	57.85	46.52
Similar to TTC21B: Tetratricopeptide repeat protein 21B (Homo sapiens)	TTC21B	PMZ_0001877-RA	3907	51.48	75.3	76.2	72.79	84.2	60.58	44.14	62.66	69.52	84.67	54.13
Similar to Galnt3: Polypeptide N-acetylgalactosaminyltransferase 3 (Mus musculus)	Galnt3	PMZ_0001878-RA	1962	3.6	3.5	0.86	1.13	2.34	2.93	5.36	3.24	3.68	3.35	6.01
Similar to C2orf37: Protein C2orf37 (Homo sapiens)	C2orf37	PMZ_0001879-RA	1649	83.52	50.88	79.67	37.59	50.78	43.74	50.63	53.71	79.86	113.42	72.81
Protein of unknown function		PMZ_0001880-RA	288	1.89	0.42	0.71	0.45	0.54	0.22	2.01	1.93	0.42	0.18	0.97
Similar to Tanc2: Protein TANC2 (Mus musculus)	Tanc2	PMZ_0001881-RA	7414	11.64	10.85	14.8	8.35	8.24	9.89	16.39	11	9.37	14.95	13.51
Similar to Wdsub1: WD repeat%2C SAM and U-box domain-containing protein 1 (Mus musculus)	Wdsub1	PMZ_0001882-RA	4153	31.53	33.81	41.14	37.53	26.22	23.79	25.89	24.85	29.59	44.78	35.78
Similar to BAZ2B: Bromodomain adjacent to zinc finger domain protein 2B (Homo sapiens)	BAZ2B	PMZ_0001883-RA	5670	6.39	9.1	7.47	7.62	5.38	6.91	10.83	7.21	5.81	6.27	7.46
Protein of unknown function		PMZ_0001884-RA	1039	4.7	3.5	4.31	1.82	2.99	4.15	5.53	2.51	3.55	3.62	2.48
Similar to MARCH7: E3 ubiquitin-protein ligase MARCH7 (Homo sapiens)	MARCH7	PMZ_0001885-RA	2393	137.8	153.54	143.24	148.06	150.96	142.46	136.62	184.85	212.32	206.09	149
Similar to ITGB3: Integrin beta-3 (Homo sapiens)	ITGB3	PMZ_0001886-RA	285	0.88	0	0.98	0.13	0.27	0.98	0.52	0.6	1.28	0.91	0.2
Similar to ITGB5: Integrin beta-5 (Bos taurus)	ITGB5	PMZ_0001887-RA	1951	0.87	0.7	1.28	1.71	0.81	1.86	0.98	1.07	1.03	0.79	0.86
Protein of unknown function		PMZ_0001888-RA	513	0.61	0.42	0.61	0.2	0.54	0.43	0.59	0.89	0	0.89	0.05
Similar to adra2c: Alpha-2C adrenergic receptor (Danio rerio)	adra2c	PMZ_0001889-RA	1398	1.9	1	7.83	2.43	0.86	2.12	1.94	1.84	1.46	5.76	2.3
Protein of unknown function		PMZ_0001890-RA	1883	142.38	95.19	99.44	86.63	91.31	86.42	92.73	99.11	127.68	155.6	109.44
Protein of unknown function		PMZ_0001891-RA	597	244.56	344.1	650.03	569.61	265.84	252.43	218.95	255.63	248.97	281.89	502.66
Protein of unknown function		PMZ_0001892-RA	112	0.87	0	1.08	0	0	0.97	1.16	1.64	0	1.6	1.5
Protein of unknown function		PMZ_0001893-RA	287	14.44	10.47	10.34	15.43	9.44	12.91	33.62	18.47	18.03	13.07	11.21
Similar to UPF0687 protein C20orf27 homolog (Xenopus tropicalis)	UPF0687	PMZ_0001894-RA	348	17.61	38.82	31.19	34.94	20.01	22.08	18.99	41.25	38.56	39.66	31.27
Similar to vax1-B: Ventral anterior homeobox 1b (Xenopus laevis)	vax1-B	PMZ_0001895-RA	396	0.35	0.28	5.05	0.1	0.46	0.15	0	0.1	0.14	3.03	0
Protein of unknown function		PMZ_0001896-RA	213	0.52	0	0	0	0	0	0	0	0	0	0
Protein of unknown function		PMZ_0001897-RA	199	0.14	0	0.4	0.43	0	1.07	1.05	0	0	0.29	0.32
Similar to DPH5: Diphthine synthase (Homo sapiens)	DPH5	PMZ_0001898-RA	1058	5.53	5.25	7.9	12.41	11.5	11.57	7.07	4.64	4.13	6.55	6.97
Protein of unknown function		PMZ_0001899-RA	395	4.25	3.71	8.88	5.24	12.2	12.54	7.69	5.24	7.27	8.17	3.29
Similar to ZK1290.5: Uncharacterized oxidoreductase ZK1290.5 (Caenorhabditis elegans)	ZK1290.5	PMZ_0001900-RA	399	1.78	4.23	5.52	0.45	3.25	5.14	2.73	2.25	2.68	4.02	0.26
Similar to s1pr1: Sphingosine 1-phosphate receptor 1 (Danio rerio)	s1pr1	PMZ_0001901-RA	1526	2.57	8.02	5.2	2.59	2.83	3.27	5.46	4.07	2.89	3.43	3.6
Similar to NETO1: Neuropilin and tolloid-like protein 1 (Homo sapiens)	NETO1	PMZ_0001902-RA	357	2.67	0	0.37	0.31	0.21	0.25	0.29	0.23	0.32	0.27	0.3
Similar to Cdcp2: CUB domain-containing protein 2 (Mus musculus)	Cdcp2	PMZ_0001903-RA	2193	0.61	0.09	0.41	0.24	0.24	0.19	0.43	0.6	0.33	0.21	0.01
Similar to Lrdd: Leucine-rich repeat and death domain-containing protein (Mus musculus)	Lrdd	PMZ_0001904-RA	1605	0.75	0.55	0.46	1	0.55	0.44	1.05	0.85	0.43	0.39	0.49
Similar to LRDD: Leucine-rich repeat and death domain-containing protein (Homo sapiens)	LRDD	PMZ_0001905-RA	606	0.91	0.52	0.4	0.66	1.27	1.22	1.75	1.42	0.87	0.8	0.57
Protein of unknown function		PMZ_0001906-RA	659	0.36	0	0.37	0	0	0.04	0.24	0.06	0	0.88	0.04
Similar to SSBP3: Single-stranded DNA-binding protein 3 (Gallus gallus)	SSBP3	PMZ_0001907-RA	3833	29.49	22.21	14.9	13.45	11.74	12.87	29.82	21.39	20.14	19.6	15.91
Protein of unknown function		PMZ_0001908-RA	117	15.52	5.14	9.87	8.65	6.58	11.88	11.47	7.28	11.13	12.41	10.31
Similar to SSBP2: Single-stranded DNA-binding protein 2 (Homo sapiens)	SSBP2	PMZ_0001909-RA	390	1.19	0.58	0.96	0.14	0.1	0.3	1.06	0.33	0.57	0.68	0.86
Protein of unknown function		PMZ_0001910-RA	270	0.09	0	1.24	0	0	0	1.04	0	0	0	0.32
Similar to sox11: Transcription factor Sox-11 (Xenopus tropicalis)	sox11	PMZ_0001911-RA	1248	21.51	26.83	64.77	45.12	58.37	65.12	42.56	31.31	29.22	51.98	21.96
Protein of unknown function		PMZ_0001912-RA	2055	7.6	4.92	5.58	4.8	3.33	3.82	7.7	5.32	4.16	4.67	4.07
Similar to Trit1: tRNA isopentenyltransferase%2C mitochondrial (Mus musculus)	Trit1	PMZ_0001913-RA	3662	11.03	11.36	18.38	52.87	34.79	22.06	17.55	12.04	18.63	22.2	19.55
Protein of unknown function		PMZ_0001914-RA	444	2.83	5.97	1.84	9.38	4.94	4.33	3.82	2.2	2.73	2.76	3.7
Similar to CD109: CD109 antigen (Homo sapiens)	CD109	PMZ_0001915-RA	357	0.27	0	0.74	0.31	0.82	1.07	1.08	0.57	0.16	0.41	0.07
Protein of unknown function		PMZ_0001916-RA	169	0	0	1.02	0	0	0.23	0.27	0.31	0	1.13	0
Protein of unknown function		PMZ_0001917-RA	391	0	0	0.17	0.37	0.83	0.44	0.44	0.51	0	0.49	0
Similar to Mug1: Murinoglobulin-1 (Rattus norvegicus)	Mug1	PMZ_0001918-RA	1163	0.11	0.17	0.05	0.25	0.61	0.89	0.92	0.79	0.17	0.07	0.12
Similar to Cd109: CD109 antigen (Mus musculus)	Cd109	PMZ_0001919-RA	692	0.41	0.45	0.78	0	0.72	0.66	0.78	0.64	0.15	0.39	0.28
Protein of unknown function		PMZ_0001920-RA	391	9.03	12.12	5.32	10.61	6.47	6.75	8.34	5.41	5.19	8.13	24.02
Similar to CD109: CD109 antigen (Homo sapiens)	CD109	PMZ_0001921-RA	2771	19.62	22.64	10.24	18.23	12.55	15.18	19.62	10.66	13.8	16.55	34.52
Similar to CD109: CD109 antigen (Homo sapiens)	CD109	PMZ_0001922-RA	549	13.54	15.4	7.16	8.03	7.06	8.85	15.08	6.7	7.8	10.47	16.69
Similar to Cd109: CD109 antigen (Mus musculus)	Cd109	PMZ_0001923-RA	851	17.5	20.35	10.34	18.02	13.08	16.27	22.65	10.32	13.19	15.65	30.07
Similar to DALRD3: DALR anticodon-binding domain-containing protein 3 (Homo sapiens)	DALRD3	PMZ_0001924-RA	219	5.26	6.04	9.39	17.83	5.49	4.53	5.33	5.34	4.61	5.4	19.09
Protein of unknown function		PMZ_0001925-RA	531	8.27	17.42	14.34	21.29	8.44	8.89	12.15	13.63	11.74	11.05	17.55
Protein of unknown function		PMZ_0001926-RA	869	14.13	18.94	21.08	23.64	14.59	11.68	16.1	13.38	18.19	19.88	22.17
Similar to PARP4: Poly [ADP-ribose] polymerase 4 (Homo sapiens)	PARP4	PMZ_0001927-RA	544	14.42	17.34	17.6	19.09	15.74	11.54	14.71	10.77	17.63	15.44	21.39
Similar to PARP4: Poly [ADP-ribose] polymerase 4 (Homo sapiens)	PARP4	PMZ_0001928-RA	1224	7.03	10.47	11.31	8.1	5.92	4.92	6.54	5.97	7.73	8.32	8.74
Similar to PARP4: Poly [ADP-ribose] polymerase 4 (Homo sapiens)	PARP4	PMZ_0001929-RA	288	11.14	13.86	15.48	10.65	13.17	9.27	13.16	11.57	13.64	10.73	14.14
Protein of unknown function		PMZ_0001930-RA	1683	15.86	16.71	17.03	18.74	14.83	10.62	16.17	10.62	16.12	17.21	20.88
Protein of unknown function		PMZ_0001931-RA	872	17.27	21.52	14.62	18.08	13.68	10.03	16.71	11.68	17.17	13.11	20.49
Protein of unknown function		PMZ_0001932-RA	948	0.24	0	0.19	0	0.1	0.08	0.07	0	0	0.05	0
Similar to GJA3: Gap junction alpha-3 protein (Homo sapiens)	GJA3	PMZ_0001933-RA	1326	0.36	0	7.97	0.2	0	0	0.64	0	0.08	2.43	0.04
Protein of unknown function		PMZ_0001934-RA	729	0.06	0	0	0.02	0.2	0.14	0	0.15	0.06	0.55	0.07
Similar to GJB1: Gap junction beta-1 protein (Bos taurus)	GJB1	PMZ_0001935-RA	879	0.07	0	2.69	0	0.26	0.07	0.08	0	0	0.32	0
Protein of unknown function		PMZ_0001936-RA	648	0.35	0	1.64	0.1	0.08	0.24	0.69	0.21	0.16	1.89	0.06
Similar to CRYL1: Lambda-crystallin (Oryctolagus cuniculus)	CRYL1	PMZ_0001937-RA	4981	12.84	11.68	15.93	18.86	14.12	12.74	17.63	13.41	13.81	21.95	17.39
Protein of unknown function		PMZ_0001938-RA	318	0.69	0	0	0.05	0	0	0.56	0.22	0	0	0
Similar to Gja3: Gap junction alpha-3 protein (Mus musculus)	Gja3	PMZ_0001939-RA	807	0.65	0.51	0.17	0.07	0	0.18	0	0.09	0.19	0.28	0.19
Protein of unknown function		PMZ_0001940-RA	477	0.49	0	0	0	0.16	0	0.13	0	0	0	0
Protein of unknown function		PMZ_0001941-RA	657	4.93	3.67	5.06	4.71	6.34	3.86	6.65	5.55	4.15	7.08	4.97
Similar to Spag17: Sperm-associated antigen 17 (Mus musculus)	Spag17	PMZ_0001942-RA	1322	6.15	5.36	6.95	5.8	7.56	7.87	8.36	4.67	5.36	9.88	8.71
Protein of unknown function		PMZ_0001943-RA	312	3.93	6.83	5.25	3.13	7.17	5.46	5.31	4.3	4.75	7.9	6.96
Similar to SPAG17: Sperm-associated antigen 17 (Homo sapiens)	SPAG17	PMZ_0001944-RA	1160	7.65	6.41	8.85	7.41	10.12	7.98	8.88	7.25	6.02	11.88	10.69
Protein of unknown function		PMZ_0001945-RA	228	7.46	11.42	9.87	8.16	10.08	7.92	10.27	7.68	7.14	15.71	10.08
Protein of unknown function		PMZ_0001946-RA	253	7.52	7.06	6.29	6.15	5.37	4.99	6.5	6.88	3.87	8.93	7.18
Similar to SPAG17: Sperm-associated antigen 17 (Homo sapiens)	SPAG17	PMZ_0001947-RA	1080	8.29	11.94	10.87	10.99	13.48	10.88	13.21	9.16	12.13	19.05	11.73
Similar to CASR: Extracellular calcium-sensing receptor (Homo sapiens)	CASR	PMZ_0001948-RA	3885	9.98	17.33	6.57	11.58	5.95	5.38	7.83	8.48	8.35	6.02	15.54
Similar to PWWP2B: PWWP domain-containing protein 2B (Homo sapiens)	PWWP2B	PMZ_0001949-RA	1512	39.37	53.96	43.99	45.22	43.74	37.47	32.55	32.82	48.86	51.19	35.86
Protein of unknown function		PMZ_0001950-RA	405	24.27	34.83	45.45	23.97	24.73	28.3	24.66	17.26	24.48	32.04	27.58
Similar to PSMD4: 26S proteasome non-ATPase regulatory subunit 4 (Bos taurus)	PSMD4	PMZ_0001951-RA	2149	249.07	351.01	233.14	366.08	374.67	308.33	229.1	360.69	354.2	316.16	237.95
Similar to HTR4: 5-hydroxytryptamine receptor 4 (Cavia porcellus)	HTR4	PMZ_0001952-RA	1289	7.21	15.42	5.13	7.21	5.83	4.2	7.93	5.49	7.47	6.87	9.07
Similar to PRC1: Protein regulator of cytokinesis 1 (Homo sapiens)	PRC1	PMZ_0001953-RA	855	6.31	10.67	6.42	9.57	48.87	24.32	17.58	14.72	13	7.51	7.96
Similar to PRC1: Protein regulator of cytokinesis 1 (Homo sapiens)	PRC1	PMZ_0001954-RA	736	6.43	11	7.63	10.53	45.41	26.65	15.46	14.42	9.72	8.77	8.09
Protein of unknown function		PMZ_0001955-RA	871	2.68	1.76	2.3	1.98	1.69	2.9	2.93	2.41	3.29	3.22	5.27
Similar to SLC26A2: Sulfate transporter (Ovis aries)	SLC26A2	PMZ_0001956-RA	5353	23.61	32.67	7.83	15.56	15.4	17.07	22.02	14.51	25.31	21.99	34.13
Similar to Idua: Alpha-L-iduronidase (Mus musculus)	Idua	PMZ_0001957-RA	342	4.5	3.05	5.47	2.15	3.8	3.31	4.85	3.6	3.73	3.61	5.43
Similar to IDUA: Alpha-L-iduronidase (Canis familiaris)	IDUA	PMZ_0001958-RA	950	7.58	4.6	8.39	4.95	4.32	5.66	6.25	4.85	6.53	7.32	10.53
Similar to Idua: Alpha-L-iduronidase (Mus musculus)	Idua	PMZ_0001959-RA	497	9.37	6.33	6.04	5	5.24	6	6.91	5.87	7.42	9.03	10.98
Similar to GCK: Glucokinase (Homo sapiens)	GCK	PMZ_0001960-RA	1269	0.63	0.71	0.36	0.39	0.45	0.51	1.2	0.29	0.5	0.25	0.58
Similar to FAM175B: BRISC complex subunit Abro1 (Homo sapiens)	FAM175B	PMZ_0001961-RA	790	59.3	69.89	46.75	73.86	66.13	59.86	46.31	65.07	65.97	62.04	51.33
Similar to TMEM180: Transmembrane protein 180 (Gallus gallus)	TMEM180	PMZ_0001962-RA	2164	18.21	19.81	29.69	19.55	14.21	14.3	12.25	13.57	18.27	24.76	25.68
Similar to NOP56: Nucleolar protein 56 (Macaca fascicularis)	NOP56	PMZ_0001963-RA	2976	157.6	330.07	290.33	429.57	220.3	200.34	143.73	187.92	216.36	234.43	293.84
Similar to Lsm11: U7 snRNA-associated Sm-like protein LSm11 (Mus musculus)	Lsm11	PMZ_0001964-RA	1187	3.62	3.38	7.54	5.2	3.38	4.51	4.93	4.66	5.45	6.64	7.5
Similar to coe3: Transcription factor COE3 (Xenopus laevis)	coe3	PMZ_0001965-RA	1311	15.8	18.35	34.55	17.23	10.08	10.8	13.91	13.11	11.21	28.54	19.36
Similar to EBF2: Transcription factor COE2 (Homo sapiens)	EBF2	PMZ_0001966-RA	1173	13.46	9.59	27.57	11.31	7.55	9.41	10.09	9.81	10.39	23.22	15.95
Protein of unknown function		PMZ_0001967-RA	651	0.9	0.97	0.74	0.61	1.03	0.54	1.42	0.51	1.13	1.24	1.12
Similar to Alpk1: Alpha-protein kinase 1 (Mus musculus)	Alpk1	PMZ_0001968-RA	386	2.98	3.22	1.86	0.84	2.82	1.88	1.43	1.14	2.49	1.62	1.36
Protein of unknown function		PMZ_0001969-RA	136	1.32	0	0	0	0	0	0.39	0	1.28	0	0
Similar to 71: Glycoprotein X (Equine herpesvirus 1 (strain Ab4p))	71	PMZ_0001970-RA	627	1.64	2.01	0.89	1.49	0.68	1.3	1.57	2.37	1.06	0.99	2.02
Similar to TIFA: TRAF-interacting protein with FHA domain-containing protein A (Rattus norvegicus)	TIFA	PMZ_0001971-RA	567	3.63	1.7	2.47	7.1	4.48	4.83	7.74	7.46	3.89	3.33	3.6
Protein of unknown function		PMZ_0001972-RA	447	23.01	1.61	7.1	2.99	1.96	2.4	8.78	5.36	3.67	8.27	2.18
Similar to AGP9: Classical arabinogalactan protein 9 (Arabidopsis thaliana)	AGP9	PMZ_0001973-RA	240	1.21	0	0	0.17	0.51	0.27	1.13	0	0.27	0.68	0.12
Similar to ndst1: Bifunctional heparan sulfate N-deacetylase/N-sulfotransferase 1 (Xenopus laevis)	ndst1	PMZ_0001974-RA	801	4.8	8.87	5.93	7.91	5.68	5.35	7.82	9.56	5.85	4.33	5.14
Similar to NDST2: Bifunctional heparan sulfate N-deacetylase/N-sulfotransferase 2 (Homo sapiens)	NDST2	PMZ_0001975-RA	384	3.62	7.61	5.95	6.9	3.78	4.55	4.98	6.37	3.98	4.78	3.97
Similar to Ndst2: Bifunctional heparan sulfate N-deacetylase/N-sulfotransferase 2 (Mus musculus)	Ndst2	PMZ_0001976-RA	1152	2.4	5.23	4.37	4.15	2.23	2.13	3.79	3.33	1.89	2.34	2.56
Protein of unknown function		PMZ_0001977-RA	1128	1.37	0.89	1.44	2.12	1.46	1.4	2.36	1.56	1.11	0.91	0.73
Protein of unknown function		PMZ_0001978-RA	240	1.78	2.53	2.05	0.8	1.31	1.49	4.56	1.5	2.49	0.57	3.69
Similar to hoxa10b: Homeobox protein Hox-A10b (Danio rerio)	hoxa10b	PMZ_0001979-RA	324	0.3	1.09	0	0.11	0.59	0.28	1.4	0.78	0.91	1.01	0.78
Similar to Hoxd9: Homeobox protein Hox-D9 (Mus musculus)	Hoxd9	PMZ_0001980-RA	612	4.23	4.66	0.1	2.64	3.35	3.55	4.26	5.32	2.33	2.72	2.89
Protein of unknown function		PMZ_0001981-RA	224	1.43	0	1.69	0.19	0.19	0.3	0.71	1.24	0	1.25	0.41
Similar to HOXB4: Homeobox protein Hox-B4 (Gallus gallus)	HOXB4	PMZ_0001982-RA	399	19.02	28.98	31.08	18.91	11.87	16.27	19.62	19.68	20.81	35.58	24.75
Similar to LMNB1: Lamin-B1 (Homo sapiens)	LMNB1	PMZ_0001983-RA	303	4.37	27.06	10.45	20.39	11.44	11.01	7.97	8.55	7.72	15.48	8.64
Similar to Lmnb1: Lamin-B1 (Mus musculus)	Lmnb1	PMZ_0001984-RA	801	15.83	45.24	34.71	45.74	41.96	28.14	26.52	16.95	21.63	36.33	26.19
Similar to TRIM65: Tripartite motif-containing protein 65 (Homo sapiens)	TRIM65	PMZ_0001985-RA	840	0.11	0	0	0	0.23	0	0.3	0	0.06	0	0.03
Protein of unknown function		PMZ_0001986-RA	222	0.12	0	0	0	0	0.15	0.9	0	0	0.5	0
Similar to CFDP2: Craniofacial development protein 2 (Tragulus javanicus)	CFDP2	PMZ_0001987-RA	489	13.51	8.1	10.29	5.39	5.2	6.84	11.8	8.98	9.35	7.88	6.84
Similar to Chordc1: Cysteine and histidine-rich domain-containing protein 1 (Mus musculus)	Chordc1	PMZ_0001988-RA	222	4.3	2.37	3.07	5.26	2.66	3.65	5.41	3.99	1.48	1.26	4.26
Similar to tada3l: Transcriptional adapter 3-like (Xenopus tropicalis)	tada3l	PMZ_0001989-RA	723	4.06	8.19	9.01	1.5	3.82	4.18	4.24	2.96	2.99	5.25	2.5
Similar to ARPC4: Actin-related protein 2/3 complex subunit 4 (Bos taurus)	ARPC4	PMZ_0001990-RA	541	12.16	26.5	31.28	59.11	30.04	27.02	15.89	23.16	18.01	17.38	43.99
[truncated: 22,273 more rows]

## Sheet: Brain_ALL_TPM_Values
Gene Name	Official Gene Symbol	Lamprey Gene ID	Transcript length (bp)	Uninjured TPM	6hpi TPM	1dpi TPM	3dpi TPM	1wpi TPM	2wpi TPM	3wpi TPM	4wpi TPM	5wpi TPM	6wpi TPM	12wpi TPM
Petromyzon marinus internal transcribed spacer 1, partial sequence; 5.8S ribosomal RNA gene and internal transcribed spacer 2, complete sequence; and 28S ribosomal RNA gene, partial sequence.		gi|3603300|gb|AF061798.1|	4463	23362.3	42100.4	30590.2	5720.61	26951.1	45441.6	30095.5	24691.2	23036.7	16285	22591.1
Similar to GPR149: Probable G-protein coupled receptor 149 (Gallus gallus)	GPR149	PMZ_0000001-RA	1797	572.62	631.26	1506.84	605.78	644.45	644.8	592.28	818.32	794.24	1264.31	675.47
Protein of unknown function		PMZ_0000002-RA	195	0.19	0	0.66	0.36	0	0	0	0	0	0	0
Similar to Megf6: Multiple epidermal growth factor-like domains 6 (Mus musculus)	Megf6	PMZ_0000003-RA	621	4.25	3.25	10.09	4.21	4.94	3.47	5.42	6.16	3.88	17	3.69
Similar to RESA: Ring-infected erythrocyte surface antigen (Fragment) (Plasmodium falciparum (isolate Palo Alto / Uganda))	RESA	PMZ_0000004-RA	642	12.6	4.99	17.21	5.27	0.6	2.23	6.84	0.85	2.87	2.79	1.22
Similar to Dis3: Exosome complex exonuclease RRP44 (Mus musculus)	Dis3	PMZ_0000005-RA	372	0.18	0	0.07	0	0	0	0	0	0	0	0
Similar to Dis3: Exosome complex exonuclease RRP44 (Mus musculus)	Dis3	PMZ_0000006-RA	1074	0.31	0	0	0.07	0	0	0.24	0	0.02	0	0
Similar to DIS3: Exosome complex exonuclease RRP44 (Homo sapiens)	DIS3	PMZ_0000007-RA	936	0.25	0	0.38	0	0.08	0	0.24	0	0	0	0
Similar to uafA: Uro-adherence factor A (Staphylococcus saprophyticus subsp. saprophyticus (strain ATCC 15305 / DSM 20229))	uafA	PMZ_0000008-RA	972	114.13	11.8	22.85	9.44	8.05	8.03	13.09	22.2	12.47	14.37	7.96
Similar to Dis3: Exosome complex exonuclease RRP44 (Mus musculus)	Dis3	PMZ_0000009-RA	852	4.33	2.14	2.57	2.06	1.04	0.68	3.11	1.5	2.21	1.3	3.88
Similar to DIS3: Exosome complex exonuclease RRP44 (Homo sapiens)	DIS3	PMZ_0000010-RA	1575	0.99	0.44	0.44	0	0.21	0	0.76	0	0.19	0.22	0
Similar to 73: Immediate-early protein (Saimiriine herpesvirus 2 (strain 11))	73	PMZ_0000011-RA	744	1.6	0.49	2.08	0.65	0.17	0	1.11	0.23	0.76	0.71	0.14
Protein of unknown function		PMZ_0000012-RA	324	1.45	0	0.74	0.11	0.14	0.19	0.13	0	0	0	0
Similar to Dis3: Exosome complex exonuclease RRP44 (Mus musculus)	Dis3	PMZ_0000013-RA	699	6.56	0.46	5.62	0.07	0.42	0.27	1.45	0.19	0.33	0.1	0.52
Similar to DIS3: Exosome complex exonuclease RRP44 (Homo sapiens)	DIS3	PMZ_0000014-RA	315	4.59	0.93	3.01	0.57	0.3	0	1.73	0	0.49	1.35	1.27
Similar to DIS3: Exosome complex exonuclease RRP44 (Homo sapiens)	DIS3	PMZ_0000015-RA	387	0	0	0	0	0	0	0	0	0	0	0
Similar to SNX6: Sorting nexin-6 (Homo sapiens)	SNX6	PMZ_0000016-RA	1276	47.61	75.38	75.27	68.62	85.54	67.98	65.82	68.72	74.64	93.95	56.31
Similar to Dis3: Exosome complex exonuclease RRP44 (Mus musculus)	Dis3	PMZ_0000017-RA	1941	2.5	0.05	0.55	0.07	0.07	0.01	0.1	0	0	0.07	0.01
Similar to DPY19L3: Protein dpy-19 homolog 3 (Homo sapiens)	DPY19L3	PMZ_0000018-RA	815	54.01	67.34	48.05	63.59	55.8	53.91	56.2	40.77	40.59	51.57	80.1
Similar to DPY19L3: Protein dpy-19 homolog 3 (Homo sapiens)	DPY19L3	PMZ_0000019-RA	1461	28.74	31.28	20.21	27.59	26	29.87	28.36	20.89	19.94	25.53	36.75
Similar to Ccne1: G1/S-specific cyclin-E1 (Rattus norvegicus)	Ccne1	PMZ_0000020-RA	1188	1.06	0.44	0.59	0.79	0.2	0.4	0.67	0.44	0.72	0.64	1.05
Similar to orc2l: Origin recognition complex subunit 2 (Xenopus laevis)	orc2l	PMZ_0000021-RA	1098	14.16	17.93	17.02	13.42	17	13.73	13.55	16.39	20.4	12.18	17.39
Protein of unknown function		PMZ_0000022-RA	414	3.94	2.34	1.75	1.91	2.6	1.29	2.15	3.06	3.35	0.24	4.05
Protein of unknown function		PMZ_0000023-RA	255	113.41	0.69	23.95	1.52	0	0.21	6.03	1.19	0	1.28	0.97
Similar to Dis3: Exosome complex exonuclease RRP44 (Mus musculus)	Dis3	PMZ_0000024-RA	324	0.27	0	0	0	0	0	0	0	0	0	0
Protein of unknown function		PMZ_0000025-RA	163	24.25	0.99	2.66	0	0	0	2.76	0	0	0.84	0.24
Protein of unknown function		PMZ_0000026-RA	942	2.45	0.67	1.15	0.44	1.17	1.03	1.84	1.47	1.02	0.43	1.42
Similar to Period clock protein (Acetabularia acetabulum)	CLOCK	PMZ_0000027-RA	1026	2.55	2.24	5.54	3.73	2.15	2.2	3.32	1.56	1.54	2.51	1.41
Similar to Midn: Midnolin (Mus musculus)	Midn	PMZ_0000028-RA	972	6.01	4.58	7.15	3.67	3.42	4.59	3.62	2.09	2.38	2.93	2.42
Similar to DIS3: Exosome complex exonuclease RRP44 (Homo sapiens)	DIS3	PMZ_0000029-RA	249	0	0	0	0	0	0	0	0	0	0	0
Protein of unknown function		PMZ_0000030-RA	1032	46.88	9.1	15.75	8.91	7.2	6.3	10.91	6.06	6.76	5.29	7.72
Protein of unknown function		PMZ_0000031-RA	510	0.12	0	0.1	0.11	0.22	0.09	0.23	0.13	0	0.09	0.22
Similar to Megf6: Multiple epidermal growth factor-like domains 6 (Mus musculus)	Megf6	PMZ_0000032-RA	466	2.82	1.55	5.56	1.26	2.91	1.23	3.61	3	2.92	6.45	1.88
Similar to Dis3: Exosome complex exonuclease RRP44 (Mus musculus)	Dis3	PMZ_0000033-RA	1114	5.6	4.92	5.54	4.54	3.58	4.1	4.7	2.3	3.28	3.71	7.93
Similar to rpl13: 60S ribosomal protein L13 (Danio rerio)	rpl13	PMZ_0000034-RA	352	1393.83	2695.83	2449.44	2675.2	2060.8	1890.92	1687.68	2734.24	2373.97	1708.11	2432.83
Similar to Dis3: Exosome complex exonuclease RRP44 (Mus musculus)	Dis3	PMZ_0000035-RA	1644	0.26	0.05	0.13	0	0	0.18	0.13	0.13	0	0	0.06
Similar to C14orf119: Uncharacterized protein C14orf119 (Homo sapiens)	C14orf119	PMZ_0000036-RA	369	10.15	4.51	14.34	3.52	13.05	9.42	13.32	13.33	7.28	11.99	3.6
Similar to rpl13: 60S ribosomal protein L13 (Danio rerio)	rpl13	PMZ_0000037-RA	649	1356.05	2228.72	2121.45	2735.99	2251.3	2044.95	1912	2140.68	2158.21	1598.62	2101.23
Similar to Ca13: Carbonic anhydrase 13 (Mus musculus)	Ca13	PMZ_0000038-RA	1799	11.64	42.79	56.21	21.61	12.46	19.61	24.58	19	20.41	10.49	35.07
Protein of unknown function		PMZ_0000039-RA	403	207.86	35.66	133.99	47.04	76.06	55.32	145.96	47.07	83.75	100.89	55.43
Similar to kcnq1: Potassium voltage-gated channel subfamily KQT member 1 (Fragment) (Xenopus laevis)	kcnq1	PMZ_0000040-RA	543	11.08	10.42	2.68	9.05	8.81	10	10.63	11.52	10.53	3.62	8.27
Similar to DIS3: Exosome complex exonuclease RRP44 (Homo sapiens)	DIS3	PMZ_0000041-RA	698	13.89	10.79	25.84	8.71	7.28	6.43	8.87	4.89	9.52	9.25	12.05
Similar to Megf6: Multiple epidermal growth factor-like domains 6 (Mus musculus)	Megf6	PMZ_0000042-RA	1190	7.36	7.45	24.35	7.75	8.8	7.03	11.9	8.3	5.69	28.13	11.03
Similar to Megf6: Multiple epidermal growth factor-like domains 6 (Mus musculus)	Megf6	PMZ_0000043-RA	1854	5.7	4.41	19.11	4.52	5.78	4.6	9.92	8.34	4.74	23.64	8.01
Protein of unknown function		PMZ_0000044-RA	296	16.8	16.89	20.88	16.6	16.8	18.75	26.15	21.24	15.61	18.98	16.04
Similar to EEF2K: Elongation factor 2 kinase (Homo sapiens)	EEF2K	PMZ_0000045-RA	510	8.11	3.69	7.5	3.59	2.54	3.13	3.93	3.86	2.86	4.44	2.92
Similar to Megf6: Multiple epidermal growth factor-like domains 6 (Rattus norvegicus)	Megf6	PMZ_0000046-RA	1393	9.21	9.68	26.64	10.52	9.3	7.69	14.9	12.77	9.3	38.47	12.26
Similar to DDB_G0270444: Probable inactive protein kinase DDB_G0270444 (Dictyostelium discoideum)	DDB_G0270444	PMZ_0000047-RA	960	4.84	1.01	5.14	0.62	0.09	0.61	0.84	0.39	0.05	0.37	0.3
Similar to Olfactory receptor-like protein I15 (Rattus norvegicus)		PMZ_0000048-RA	966	1.01	0.15	0.05	0.11	0	0.14	0.04	0.22	0.09	0	0.03
Similar to glr-1: Glutamate receptor 1 (Caenorhabditis elegans)	glr-1	PMZ_0000049-RA	1323	0.82	0.73	1.47	0.51	0.35	0.39	0.41	1.28	0.35	1.75	0.47
Similar to AP3S1: AP-3 complex subunit sigma-1 (Bos taurus)	AP3S1	PMZ_0000050-RA	4792	69.26	78.93	41.5	73.27	94.88	99.25	83.59	66.37	81.28	88.01	84.25
Protein of unknown function		PMZ_0000051-RA	147	0.29	0	0	0	0	0	0	0	0	0	0
Similar to smi35A: Dual specificity tyrosine-phosphorylation-regulated kinase 2 (Drosophila melanogaster)	smi35A	PMZ_0000052-RA	495	0.29	0	0.1	0.11	0.08	0.1	0.16	0.81	0	0.29	0
Similar to Dis3: Exosome complex exonuclease RRP44 (Mus musculus)	Dis3	PMZ_0000053-RA	2343	2.37	1.16	2.45	1.03	0.64	1.1	0.91	0.68	0.9	1.07	1.34
Similar to NUP88: Nuclear pore complex protein Nup88 (Homo sapiens)	NUP88	PMZ_0000054-RA	344	2.56	2.8	2.03	1.87	1.04	1.61	0.85	0.82	0.29	1.65	3.57
Similar to Nup88: Nuclear pore complex protein Nup88 (Rattus norvegicus)	Nup88	PMZ_0000055-RA	399	4.92	8.02	3.79	4.84	4.36	3.55	2.55	3.59	1.21	4.27	7.21
Similar to NUP88: Nuclear pore complex protein Nup88 (Homo sapiens)	NUP88	PMZ_0000056-RA	367	9.65	5.51	5.77	6.06	5.66	6.77	3.27	3.87	3.33	5.13	7
Protein of unknown function		PMZ_0000057-RA	310	7.52	4.93	9.23	6.67	3.85	5.99	3.88	3.37	4.26	3.75	8.99
Similar to COPA: Coatomer subunit alpha (Bos taurus)	COPA	PMZ_0000058-RA	1048	65.15	93.76	75.93	95.84	87.15	80.53	89.15	64.73	83.07	72.03	95.03
Protein of unknown function		PMZ_0000059-RA	300	0.21	0	0	0	0	0	0	0	0.17	0	0
Similar to efr3b: Protein EFR3 homolog B (Danio rerio)	efr3b	PMZ_0000060-RA	1333	12.34	8.07	14.02	8.03	8.36	7.94	9.93	9.26	6.66	11.36	7.77
Protein of unknown function		PMZ_0000061-RA	471	4.3	3.79	3.77	2.46	2.7	2.8	2.27	2.42	3.09	2.28	3
Similar to SERPINB1: Leukocyte elastase inhibitor (Equus caballus)	SERPINB1	PMZ_0000062-RA	2408	34.57	40.12	33.75	43.92	42.74	41.74	37.11	44.49	46.52	56.15	47.09
Protein of unknown function		PMZ_0000063-RA	5244	8.21	3.78	7.35	3.27	5.01	5.18	3.73	2.88	2.63	6.14	3.41
Similar to SERPINB11: Serpin B11 (Homo sapiens)	SERPINB11	PMZ_0000064-RA	731	14.7	24.46	25.62	23.12	29.63	29.05	24.6	26.46	27.77	26.72	32.63
Similar to SERPINB1: Leukocyte elastase inhibitor (Equus caballus)	SERPINB1	PMZ_0000065-RA	1288	9.05	18.65	24.63	19.21	16.04	18.09	18.05	20.32	13.72	26.48	27.28
Similar to efr3b: Protein EFR3 homolog B (Danio rerio)	efr3b	PMZ_0000066-RA	1016	6.86	4.55	7.76	4.71	6.4	5.15	4.11	5.95	4.22	4.62	4.89
Similar to 73: Immediate-early protein (Saimiriine herpesvirus 2 (strain 11))	73	PMZ_0000067-RA	609	43.05	2.37	22.18	1.67	0.35	1.16	5.15	0.61	1.86	2.79	1.32
Similar to Dis3: Exosome complex exonuclease RRP44 (Mus musculus)	Dis3	PMZ_0000068-RA	1905	0.89	0.09	0.49	0.08	0.06	0	0.19	0	0.06	0	0.03
Protein of unknown function		PMZ_0000069-RA	570	28.13	27.48	2.6	19.85	15.27	18.28	13.06	21.44	25.68	2.17	38.72
Similar to DTNBP1: Dysbindin (Bos taurus)	DTNBP1	PMZ_0000070-RA	477	1.73	1.43	0.96	2.02	2.39	1.85	1.99	2.92	2.55	0.82	3.31
Similar to Mkks: McKusick-Kaufman/Bardet-Biedl syndromes putative chaperonin (Mus musculus)	Mkks	PMZ_0000071-RA	2336	13.24	9.87	10.71	12.05	13.28	12.8	15.94	13.14	14.23	9.83	12.14
Protein of unknown function		PMZ_0000072-RA	1317	1.14	0.33	0.56	0.46	0.63	0.27	0.8	0.32	0.54	0.18	0.65
Similar to nfkbil2: NF-kappa-B inhibitor-like protein 2 (Danio rerio)	nfkbil2	PMZ_0000073-RA	336	0.99	0.36	0.8	0.26	0.13	0.45	0.63	0.32	1.19	0.46	0.26
Similar to Dis3: Exosome complex exonuclease RRP44 (Mus musculus)	Dis3	PMZ_0000074-RA	852	1.47	0.79	0.73	0.82	0.6	0.8	1.11	0.75	0.45	0.88	0.9
Similar to Dis3: Exosome complex exonuclease RRP44 (Mus musculus)	Dis3	PMZ_0000075-RA	684	0	0	0.08	0	0	0	0	0	0	0	0
Similar to DIS3: Exosome complex exonuclease RRP44 (Homo sapiens)	DIS3	PMZ_0000076-RA	597	2.91	1.94	0.87	1.48	0.75	1.5	0.27	0.48	1.46	1.69	1.29
Similar to DDB_G0270444: Probable inactive protein kinase DDB_G0270444 (Dictyostelium discoideum)	DDB_G0270444	PMZ_0000077-RA	1437	9.67	1.27	7.24	1.08	0.3	0.48	2.85	0.49	0.86	1.54	0.38
Similar to Dis3: Exosome complex exonuclease RRP44 (Mus musculus)	Dis3	PMZ_0000078-RA	807	1.73	0.06	0.4	0	0	0	0.2	0.06	0	0	0
Protein of unknown function		PMZ_0000079-RA	1821	14.54	0.99	8.33	0.81	0.27	0.6	1.82	0.65	0.64	1.06	0.69
Similar to Dis3: Exosome complex exonuclease RRP44 (Mus musculus)	Dis3	PMZ_0000080-RA	1127	4.15	2.41	4.56	0.39	0.74	1.07	2.2	0.97	1.1	1.49	1.4
Similar to Dis3: Exosome complex exonuclease RRP44 (Mus musculus)	Dis3	PMZ_0000081-RA	480	0.27	0.09	0	0	0	0	0	0	0	0	0
Similar to Dis3: Exosome complex exonuclease RRP44 (Mus musculus)	Dis3	PMZ_0000082-RA	1896	2.09	0.16	1.85	0.06	0.07	0.06	0.19	0.09	0.04	0.03	0.18
Similar to Dis3: Exosome complex exonuclease RRP44 (Mus musculus)	Dis3	PMZ_0000083-RA	1248	0.47	0	0.49	0	0	0	0.05	0	0	0.08	0.02
Similar to DIS3: Exosome complex exonuclease RRP44 (Homo sapiens)	DIS3	PMZ_0000084-RA	720	1.78	0	1.55	0	0	0	0.12	0	0	0	0
Similar to DIS3: Exosome complex exonuclease RRP44 (Homo sapiens)	DIS3	PMZ_0000085-RA	859	0	0	0	0	0	0	0.11	0	0.28	0	0
Similar to Dis3: Exosome complex exonuclease RRP44 (Mus musculus)	Dis3	PMZ_0000086-RA	1624	1.2	0.17	1.64	0.1	0.1	0.08	0.36	0.05	0.18	0.2	0.07
Protein of unknown function		PMZ_0000087-RA	417	0.47	0	0	0	0	0	0	0	0.26	0	0
Similar to Dis3: Exosome complex exonuclease RRP44 (Mus musculus)	Dis3	PMZ_0000088-RA	540	0.81	0	0.01	1.27	0.51	0	0	0.34	0	0	0.25
Similar to DIS3: Exosome complex exonuclease RRP44 (Homo sapiens)	DIS3	PMZ_0000089-RA	1188	0.03	0.03	0.07	0.12	0.31	0	0.08	0	0.04	0.06	0.02
Similar to Dis3: Exosome complex exonuclease RRP44 (Mus musculus)	Dis3	PMZ_0000090-RA	801	4.46	0	1.65	0.19	0	0	0	0	0.21	0	0
Similar to Dis3: Exosome complex exonuclease RRP44 (Mus musculus)	Dis3	PMZ_0000091-RA	1528	0.38	0.11	0.22	0.06	0.02	0.04	0	0.27	0.31	0	0.19
Similar to gyaR: Glyoxylate reductase (Pyrococcus horikoshii)	gyaR	PMZ_0000092-RA	584	0.38	0	0.17	0	0.14	0	0.33	0.22	0	0.08	0.05
Similar to Cationic trypsin (Canis familiaris)	PRSS1	PMZ_0000093-RA	811	0.49	0.22	0.52	0.44	0.39	0.21	0.44	0.57	0.17	0.22	0.11
Protein of unknown function		PMZ_0000094-RA	789	0.99	3.82	0.86	2.55	1.62	0.72	1.3	2.37	1.77	1.57	1.7
Similar to DIS3: Exosome complex exonuclease RRP44 (Homo sapiens)	DIS3	PMZ_0000095-RA	906	15.95	9.31	6.67	9.78	6.52	7.55	7.53	7.79	10.44	6.13	8.14
Similar to Dis3: Exosome complex exonuclease RRP44 (Mus musculus)	Dis3	PMZ_0000096-RA	429	0.14	0	0	0	0	0	0	0	0	0	0
Similar to Dis3: Exosome complex exonuclease RRP44 (Mus musculus)	Dis3	PMZ_0000097-RA	1182	0.22	0.02	0.14	0	0	0	0.1	0	0	0.04	0
Protein of unknown function		PMZ_0000098-RA	217	0.65	0.55	0.04	0	0	0	0.5	0	0.55	0	0
Protein of unknown function		PMZ_0000099-RA	842	211.94	221.5	91.5	226.52	224.56	229.08	213.55	211.95	232.2	162.5	238.09
Similar to Myosin heavy chain%2C clone 203 (Fragment) (Hydra attenuata)	MYH2	PMZ_0000100-RA	798	9.17	2.28	11.63	2.27	0.1	1.03	2.47	0.47	1.39	2.1	0.95
Similar to COPA: Coatomer subunit alpha (Homo sapiens)	COPA	PMZ_0000101-RA	429	43.08	62.76	48.34	66.83	51.97	50.82	51.53	52.36	57.83	52.38	78.87
Protein of unknown function		PMZ_0000102-RA	716	5.83	0.15	1.22	0.13	0	0.13	0.5	0.37	0	0.24	0
Protein of unknown function		PMZ_0000103-RA	417	0.77	0	0.25	0	0.41	0	0	0	0.69	0	0.21
Protein of unknown function		PMZ_0000104-RA	347	0.35	0.35	0.16	0.08	0	0	0.48	0	0.28	0.89	0.26
Similar to Cpb2: Carboxypeptidase B2 (Rattus norvegicus)	Cpb2	PMZ_0000105-RA	264	22.97	8.15	27.48	10.23	19.62	19.82	25.42	34.85	22.1	38.89	15.2
Similar to Fn3krp: Ketosamine-3-kinase (Mus musculus)	Fn3krp	PMZ_0000106-RA	363	0	0	0	0	0	0	0	0	0	0	0
Similar to zgc:113413: Natterin-like protein (Danio rerio)	zgc	PMZ_0000107-RA	942	0.11	0	0.02	0	0	0	0	0	0.1	0	0
Protein of unknown function		PMZ_0000108-RA	500	7.96	0	0.95	0	0	0	0.41	0.05	0.28	0.42	0
Protein of unknown function		PMZ_0000109-RA	423	0.84	0	0	0	0	0	0	0	0.14	0	0.07
Protein of unknown function		PMZ_0000110-RA	45	0	0	0	2.29	0	0	3.28	2.75	0	4.04	0
Similar to Trim14: Tripartite motif-containing protein 14 (Mus musculus)	Trim14	PMZ_0000111-RA	570	0.68	0.13	1.58	0.49	0.21	0.16	0.09	0.18	0.4	0.75	0.19
Similar to PLEC1: Plectin-1 (Homo sapiens)	PLEC1	PMZ_0000112-RA	3528	5.58	1.06	2.33	1.28	2.33	3.48	1.79	0.89	1.36	3.63	1.57
Protein of unknown function		PMZ_0000113-RA	499	3.43	2.11	4.23	4.57	3.36	2.81	4.41	4.57	2.77	3.88	3.15
Similar to Trim62: Tripartite motif-containing protein 62 (Mus musculus)	Trim62	PMZ_0000114-RA	1569	0.44	0.16	0.3	0.09	0.27	0.04	0.57	0.11	0.15	0.62	0.11
Protein of unknown function		PMZ_0000115-RA	172	0.45	0	0.4	0.65	0.67	0	0.31	5.15	0.74	0	0.22
Similar to CHT1: High-affinity choline transporter 1 (Torpedo marmorata)	CHT1	PMZ_0000116-RA	377	4.4	2.6	13.81	3.28	1.98	2.88	1.2	3.99	1.68	9.81	2.26
Similar to zgc:113413: Natterin-like protein (Danio rerio)	zgc	PMZ_0000117-RA	933	0	0	0	0.11	0	0	0	0	0	0	0
Protein of unknown function		PMZ_0000118-RA	170	0	0.3	0.41	2.21	0.34	0	0	1.06	0	0	0.23
Similar to zgc:113413: Natterin-like protein (Danio rerio)	zgc	PMZ_0000119-RA	933	0.16	0	0.78	0	0	0	0.34	0	0	0	0
Similar to zgc:113413: Natterin-like protein (Danio rerio)	zgc	PMZ_0000120-RA	942	0.4	0	1.14	0.1	0	0	0.22	0	0	0	0
Protein of unknown function		PMZ_0000121-RA	707	4.44	0	0.31	0	0.07	0	0	0	0.15	0	0.03
Protein of unknown function		PMZ_0000122-RA	57	0	0	0	0	0	0	0	0	0	0	0
Similar to Dmbt1: Deleted in malignant brain tumors 1 protein (Mus musculus)	Dmbt1	PMZ_0000123-RA	825	0.57	0.04	0.08	0	0	0.11	0.21	0.03	0	0.17	0.08
Protein of unknown function		PMZ_0000124-RA	710	9.17	0.31	1.49	0.46	0	0	0	0.21	0	0.38	0
Protein of unknown function		PMZ_0000125-RA	186	264.08	25.82	159.01	15.29	13.59	13.15	61.59	16.74	21.21	38.81	18.49
Similar to ZNF217: Zinc finger protein 217 (Homo sapiens)	ZNF217	PMZ_0000126-RA	975	27.51	2.49	16.06	1.93	0.34	0.89	5.79	1.1	1.65	2.85	0.98
Protein of unknown function		PMZ_0000127-RA	594	18.92	0.49	4.15	0.24	0	0.41	1.01	0.23	0.24	0.73	0.45
Protein of unknown function		PMZ_0000128-RA	130	1.08	0	0	0.35	0	0.6	1	0	1.19	0	0
Protein of unknown function		PMZ_0000129-RA	219	32.23	4.45	22.55	2.06	2.68	1.17	6.33	1.94	5.1	8.89	3.58
Protein of unknown function		PMZ_0000130-RA	784	11.45	0.5	5.14	0.4	0.25	0.06	1.57	0.46	0.45	0.75	0.41
Protein of unknown function		PMZ_0000131-RA	870	4.13	0.79	3.53	1.94	11.94	8.95	7.96	8.87	9.43	1.93	3.05
Similar to hspb11: Heat shock protein beta-11 (Danio rerio)	hspb11	PMZ_0000132-RA	659	15.98	2.6	10.46	2.5	4.32	2.2	5.39	2.89	3.36	1.78	2.27
Similar to hspb11: Heat shock protein beta-11 (Danio rerio)	hspb11	PMZ_0000133-RA	615	6.86	4.98	5.63	15.33	45.76	29.06	19.97	7.61	16.41	1.9	8.44
Similar to Bcdin3d: Probable methyltransferase BCDIN3D (Mus musculus)	Bcdin3d	PMZ_0000134-RA	696	57.32	21.61	40.61	21.7	43.23	31.47	34.79	46.8	49.82	41.84	30.79
Similar to hspb11: Heat shock protein beta-11 (Danio rerio)	hspb11	PMZ_0000135-RA	654	0	0	0	0	0	0	0	0.36	0	0	0
Similar to hspb11: Heat shock protein beta-11 (Danio rerio)	hspb11	PMZ_0000136-RA	615	1.21	0	0.67	5.06	5.14	5.86	0.57	0	0.26	0	1.74
Similar to hspb11: Heat shock protein beta-11 (Danio rerio)	hspb11	PMZ_0000137-RA	648	1.21	0.65	3.24	7.57	13.42	11.72	7.13	2.02	7.21	1.53	2.47
Similar to hspb11: Heat shock protein beta-11 (Danio rerio)	hspb11	PMZ_0000138-RA	480	5.45	1.62	2.9	7.26	24.15	19.38	17.68	1.62	7.64	1.23	0.8
Protein of unknown function		PMZ_0000139-RA	258	51.96	8.91	14.37	10.49	10.48	10.1	12.35	10.63	9.65	7.41	11.29
Protein of unknown function		PMZ_0000140-RA	130	775.77	16.96	242.91	11.25	4.83	12.68	43.24	10.04	13.74	21.83	17.07
Protein of unknown function		PMZ_0000141-RA	574	4.63	0.37	3.46	0.07	0	0	1.22	0.18	0.05	0.26	0.1
Similar to ZNF217: Zinc finger protein 217 (Homo sapiens)	ZNF217	PMZ_0000142-RA	831	42	4.32	31.68	3.9	2.24	3.32	11.92	1.97	4.18	7.45	2.23
Protein of unknown function		PMZ_0000143-RA	255	1.1	0	0.3	0	0	0	0	0.09	0	0	0
Similar to Akr1b8: Aldose reductase-related protein 2 (Mus musculus)	Akr1b8	PMZ_0000144-RA	663	38.65	22.83	18.96	24.82	21.24	26.75	23.45	25.03	22.92	19.41	21.1
Similar to AKR1B1: Aldose reductase (Oryctolagus cuniculus)	AKR1B1	PMZ_0000145-RA	222	35.36	43.02	12.37	40.39	21.94	25.2	15.09	23.74	17.74	15.85	26.84
Protein of unknown function		PMZ_0000146-RA	1245	28.95	2	10.74	1.5	0.7	1.43	3.41	1.95	1.5	2.31	2.56
Similar to ZNF219: Zinc finger protein 219 (Homo sapiens)	ZNF219	PMZ_0000147-RA	350	100.12	6.59	54.31	3.95	1.2	2.18	16.94	3.43	4.79	10.59	3.51
Similar to Uncharacterized protein C18orf54 homolog (Mus musculus)	C18orf54	PMZ_0000148-RA	867	23.69	1.38	14.29	0.99	0.53	0.45	4.35	1.12	1.28	1.82	1.17
Similar to Fn3krp: Ketosamine-3-kinase (Mus musculus)	Fn3krp	PMZ_0000149-RA	570	117.29	7.65	32.97	6.04	2.22	5.09	9.33	3.16	4.26	5.32	5
Protein of unknown function		PMZ_0000150-RA	442	0.09	0	0	0	0	0	0	0	0	0	0
Similar to ANO6: Anoctamin-6 (Homo sapiens)	ANO6	PMZ_0000151-RA	1175	0.44	0	0.18	0	0	0	0	0.04	0	0	0
Protein of unknown function		PMZ_0000152-RA	338	22.74	1.2	7.73	0.14	0.27	0	0.86	0	0	2.75	1.5
Protein of unknown function		PMZ_0000153-RA	214	0.52	0	5.68	0	0	0.68	0	2.27	0	0.56	0
Protein of unknown function		PMZ_0000154-RA	401	29.29	0.35	6.9	0.46	0	0.26	1.47	0.38	0.13	0.83	0.1
Similar to ANO6: Anoctamin-6 (Homo sapiens)	ANO6	PMZ_0000155-RA	882	4.67	0.4	1.03	0.06	0	0.15	0.49	0.03	0.09	0.15	0
Protein of unknown function		PMZ_0000156-RA	1025	0.69	0.09	0.12	0	0	0.07	0.14	0	0.11	0.06	0.1
Similar to ANO5: Anoctamin-5 (Homo sapiens)	ANO5	PMZ_0000157-RA	1102	5.11	0.05	1.32	0	0	0	0.2	0.14	0.04	0.23	0.09
Protein of unknown function		PMZ_0000158-RA	441	5.09	0.97	2.07	1.01	0.79	0.32	0.6	0.71	1.05	1.59	0.64
Similar to FIBH: Fibroin heavy chain (Bombyx mori)	FIBH	PMZ_0000159-RA	954	119.71	2.5	35.56	1.33	0.65	1.4	7.28	1.58	1.59	3.89	2.09
Protein of unknown function		PMZ_0000160-RA	417	1.95	0.79	2.21	0	0.03	0	0	0.23	0	0.34	0.11
Similar to ANO6: Anoctamin-6 (Homo sapiens)	ANO6	PMZ_0000161-RA	531	5.83	0.36	3.44	0.07	0	0.26	1.66	0.53	0	1.15	0.46
Protein of unknown function		PMZ_0000162-RA	152	6.25	1.27	7.5	1.92	4.51	3.62	3.29	3.65	3.47	2.68	3.98
Similar to ANO6: Anoctamin-6 (Homo sapiens)	ANO6	PMZ_0000163-RA	1860	16.02	0.66	9.85	0.74	0.35	0.19	2.59	0.49	0.48	1.21	0.78
Protein of unknown function		PMZ_0000164-RA	189	3.03	0	0	0	0	0	0	0.23	0	0	0
Similar to ANO5: Anoctamin-5 (Homo sapiens)	ANO5	PMZ_0000165-RA	1377	2.37	0.48	1.33	0.3	0.3	0.51	0.79	0.32	0.14	0.42	0.3
Similar to hsp30: Heat shock protein 30 (Oncorhynchus tschawytscha)	hsp30	PMZ_0000166-RA	420	0.31	0.14	0.28	0	0.15	0	0	0.17	0	0	0
Similar to hspb11: Heat shock protein beta-11 (Danio rerio)	hspb11	PMZ_0000167-RA	609	0.29	0	0	0	1.21	0.14	0.14	0.44	0.2	0	0
Similar to hspb11: Heat shock protein beta-11 (Danio rerio)	hspb11	PMZ_0000168-RA	501	20.13	1.74	21.53	7.29	40.44	58.81	30.95	30.1	2.71	0.55	2.29
Protein of unknown function		PMZ_0000169-RA	591	8131.39	695.43	3014.49	420.07	95.22	269.5	1137.41	480.78	399.71	1057.84	579.93
Protein of unknown function		PMZ_0000170-RA	120	7.64	0	0.87	0	0	0.72	0	0	0	2.25	0
Protein of unknown function		PMZ_0000171-RA	368	19.63	1.72	10.89	0.71	0.24	0.41	4.04	0.66	0.67	1.38	0.48
Protein of unknown function		PMZ_0000172-RA	388	12.12	0.34	6.49	0.19	0	0.17	3.01	0.09	0.53	0.83	0.1
Similar to ANO6: Anoctamin-6 (Homo sapiens)	ANO6	PMZ_0000173-RA	693	0.68	0.31	0.38	0	0	0	0	0.11	0.36	0	0
Protein of unknown function		PMZ_0000174-RA	546	14.08	0.08	5.08	0.19	0	0	1.11	0	0.25	0.09	0
Protein of unknown function		PMZ_0000175-RA	508	4.98	0.29	2.02	0.46	0.16	0	0.1	0	0	0.22	0
Similar to DGAT1: Diacylglycerol O-acyltransferase 1 (Homo sapiens)	DGAT1	PMZ_0000176-RA	2364	21.73	11.84	13.98	11.62	14.45	12.21	14.17	11.88	13.94	14.93	13.35
Protein of unknown function		PMZ_0000177-RA	398	3.64	1.67	1.74	1.65	1.06	0.76	0.94	1.01	1.3	1.1	3.77
Protein of unknown function		PMZ_0000178-RA	5089	31.86	35.06	42.37	32.46	31.23	30.17	34.03	25.5	30.84	37.5	46.75
Protein of unknown function		PMZ_0000179-RA	120	14.47	20.88	27.1	14.38	14.68	13.44	12.42	20.71	9.73	11.59	26.99
Protein of unknown function		PMZ_0000180-RA	507	0.9	0	0.14	0	0.04	0	0	0	0	0	0
Protein of unknown function		PMZ_0000181-RA	228	63.32	8.63	27.64	8.28	11.91	10.49	17.16	12.73	16.52	10.44	12.98
Protein of unknown function		PMZ_0000182-RA	735	46.83	9.53	36.04	9.84	9.05	8.23	13.65	14.38	13.82	15.59	10.21
Protein of unknown function		PMZ_0000183-RA	511	16.78	0.35	6.16	0.55	0.39	0.85	1.13	0	0.78	0	0.45
Similar to PIP4K2A: Phosphatidylinositol-5-phosphate 4-kinase type-2 alpha (Gallus gallus)	PIP4K2A	PMZ_0000184-RA	168	21.18	16.78	14.81	12.05	17.15	21.61	20.34	16.71	20.24	19.51	12.32
Similar to Tnfaip6: Tumor necrosis factor-inducible gene 6 protein (Mus musculus)	Tnfaip6	PMZ_0000185-RA	1439	5.53	7.3	4.01	4.89	7.71	4.23	5.91	7.19	7.19	2.6	4.13
Similar to NEB: Nebulin (Homo sapiens)	NEB	PMZ_0000186-RA	2384	0.45	0.28	0.76	0.26	0.73	0.68	0.92	0.99	0.42	1.22	0.27
Similar to NEB: Nebulin (Homo sapiens)	NEB	PMZ_0000187-RA	1983	1.77	0.28	1.6	0.36	1.95	0.92	1.85	1.93	0.19	1.97	0.53
Protein of unknown function		PMZ_0000188-RA	618	0.98	0.24	0.48	0.35	0.26	0.52	0.49	0.05	0.07	0	0.26
Similar to NEB: Nebulin (Homo sapiens)	NEB	PMZ_0000189-RA	9066	1.28	0.49	1.3	0.45	1.61	0.8	1.92	2.17	0.49	1.86	0.66
Similar to Rims1: Regulating synaptic membrane exocytosis protein 1 (Rattus norvegicus)	Rims1	PMZ_0000190-RA	462	6.74	6.26	9.69	7.62	6.65	7.23	7.65	9.8	4.27	6.23	7.79
Protein of unknown function		PMZ_0000191-RA	3072	91.31	127.28	86.37	129.67	104.15	95.09	96.41	105.58	112.27	67.52	132.5
Protein of unknown function		PMZ_0000192-RA	1533	0.25	0.09	0.36	0.1	0.1	0.08	0.14	0.14	0	0.26	0.05
Similar to Myom1: Myomesin-1 (Mus musculus)	Myom1	PMZ_0000193-RA	225	0.1	0	0	0.29	0.45	0	0	0.18	0	0.52	0.15
Similar to NEB: Nebulin (Homo sapiens)	NEB	PMZ_0000194-RA	1593	0.7	0.28	0.4	0.46	1.06	0.24	0.45	1	0.19	1.16	0.3
Similar to NEB: Nebulin (Homo sapiens)	NEB	PMZ_0000195-RA	1168	1.48	0.27	0.72	0.69	1.6	0.9	1.52	1.79	0.88	1.61	0.67
Similar to Histidine-rich protein PFHRP-II (Plasmodium falciparum)	pfHRP-II	PMZ_0000196-RA	645	308.54	86.14	224.34	105.61	174.85	148.02	267.57	174.31	244.51	205.52	128.42
		PMZ_0000196-RB	742	42.91	14.41	26.77	13.91	21.24	22.85	33.07	26.03	35.19	24.96	17.85
Similar to NEB: Nebulin (Homo sapiens)	NEB	PMZ_0000197-RA	615	2.61	0.79	1.64	1.37	1.72	1.1	1.43	2.07	1.37	1.05	1.19
Similar to MYOM2: Myomesin-2 (Homo sapiens)	MYOM2	PMZ_0000198-RA	552	0.81	0	0.09	0	0.53	0	0.14	0.24	0.17	0.17	0.05
Similar to NEB: Nebulin (Homo sapiens)	NEB	PMZ_0000199-RA	942	1.55	0.45	1.3	0.44	1.88	0.8	1.66	1.57	0.55	0.91	0.64
Similar to Myom1: Myomesin-1 (Mus musculus)	Myom1	PMZ_0000200-RA	395	0.59	0.3	0.53	0.22	0.66	0.62	0.41	0.35	0.24	0.89	0.07
Similar to MYOM1: Myomesin-1 (Homo sapiens)	MYOM1	PMZ_0000201-RA	357	1.43	1.56	1.34	0.41	0.62	2.94	0.47	0.39	0.28	1.29	0.08
Similar to NEB: Nebulin (Homo sapiens)	NEB	PMZ_0000202-RA	1995	1.16	0.65	1.64	1.01	1.16	0.64	1.66	1.16	0.72	1.75	1.18
Protein of unknown function		PMZ_0000203-RA	418	4.1	2.23	4.08	5.12	3.41	3.6	3.57	3.24	3.99	6.3	3.1
Similar to sgk1-A: Serine/threonine-protein kinase Sgk1-A (Xenopus laevis)	sgk1-A	PMZ_0000204-RA	1176	4.53	14.51	3.47	3.42	6.63	9.4	10.96	6.65	4.47	13.22	3.21
Similar to plxdc2: Plexin domain-containing protein 2 (Xenopus laevis)	plxdc2	PMZ_0000205-RA	462	1.59	3.13	2.54	2.22	1.38	2.89	2.75	2.02	1.63	6.02	1.78
Similar to EYA1: Eyes absent homolog 1 (Fragment) (Gallus gallus)	EYA1	PMZ_0000206-RA	462	4.03	4.07	2.93	3.66	2.01	2.69	4.45	3.2	2.64	1.87	3.99
Similar to cycs: Cytochrome c%2C somatic (Xenopus tropicalis)	cycs	PMZ_0000207-RA	3096	40.55	36.48	73.23	54.6	51.81	64.97	45.02	40.73	31.92	88.89	42.05
Similar to PLA2G4F: Cytosolic phospholipase A2 zeta (Homo sapiens)	PLA2G4F	PMZ_0000208-RA	621	1.66	1.36	1.52	0.65	1.16	1.16	0.88	0.83	0.53	0.93	0.66
Protein of unknown function		PMZ_0000209-RA	1222	135.7	134.94	11.36	102.52	86.74	74.14	93.45	175.97	202.09	8.21	142.35
Similar to UBE2T: Ubiquitin-conjugating enzyme E2 T (Bos taurus)	UBE2T	PMZ_0000210-RA	840	13.35	13.03	5.72	13.1	13.76	10.56	11.23	13.04	14.78	10.36	11.94
Similar to Eya1: Eyes absent homolog 1 (Mus musculus)	Eya1	PMZ_0000211-RA	672	3.24	2.15	0.72	1.73	2.53	2.24	1.92	2.03	1.6	0.62	2.65
Similar to FN1: Fibronectin (Fragments) (Gallus gallus)	FN1	PMZ_0000212-RA	3015	6.74	6.36	19.26	9.02	7.2	8.54	6.54	8.32	5.1	24.37	3.98
Similar to FN1: Fibronectin (Homo sapiens)	FN1	PMZ_0000213-RA	2076	6.57	7.29	25.76	10.11	8.74	8.11	7.21	8.58	5.37	32.39	3.23
Protein of unknown function		PMZ_0000214-RA	216	0	0	0	0	0	0	0	0	0	0	0
Similar to FN1: Fibronectin (Fragments) (Gallus gallus)	FN1	PMZ_0000215-RA	768	13.52	17.25	78.03	29.45	17.89	17.37	15.22	29	17.27	78.76	9.49
Similar to FN1: Fibronectin (Homo sapiens)	FN1	PMZ_0000216-RA	489	3.42	4.61	12.37	6.45	4.73	2.71	3.38	3.78	1.9	11.87	1.33
Similar to FN1: Fibronectin (Fragments) (Gallus gallus)	FN1	PMZ_0000217-RA	627	2.82	5	11.81	5.47	2.96	3.96	3.11	3.47	1.87	15.22	1.75
Protein of unknown function		PMZ_0000218-RA	3441	6.64	2.39	3.89	2.44	2.33	2.9	3.1	2.8	2.35	3.6	2.51
Similar to Fibronectin (Fragment) (Pleurodeles waltlii)	FN1	PMZ_0000219-RA	4761	8.49	8.96	33.97	11.69	9.84	8.91	8.85	11.91	5.78	44.5	4.63
Similar to HBS1L: HBS1-like protein (Bos taurus)	HBS1L	PMZ_0000220-RA	2646	134.23	197.67	144.58	216.55	207.16	179.58	195.5	223.37	248.01	190.41	182.86
Similar to fn1: Fibronectin (Xenopus laevis)	fn1	PMZ_0000221-RA	936	8.28	10.72	31.24	12.84	7.83	9.03	8.3	8.87	4.36	32.27	5.02
Similar to HBS1L: HBS1-like protein (Homo sapiens)	HBS1L	PMZ_0000222-RA	594	295.12	486.85	294.79	444.6	568.53	460.96	508.02	439.69	570.26	398.69	450.95
Similar to Fn1: Fibronectin (Mus musculus)	Fn1	PMZ_0000223-RA	772	14.82	10.51	43.03	16.51	13.01	13.58	13.83	15.99	9.98	60.77	6.3
Similar to fn1: Fibronectin (Xenopus laevis)	fn1	PMZ_0000224-RA	714	8.96	14.32	37.24	13.33	10.09	8.88	7.65	10.55	5.67	41.07	8.29
Similar to FN1: Fibronectin (Bos taurus)	FN1	PMZ_0000225-RA	572	9.46	10.25	35.9	12.57	12.53	13.23	11.12	12.51	7.87	46.16	6.5
Protein of unknown function		PMZ_0000226-RA	462	79.18	12.64	29.51	10.72	9.72	9.18	17.33	10.93	15.91	11.8	16.44
Protein of unknown function		PMZ_0000227-RA	293	22.58	20.92	12.89	22.4	22.59	24.66	20.96	16.67	24.2	11.9	25.25
Protein of unknown function		PMZ_0000228-RA	153	20.44	20.89	7.23	34.33	15.7	14.95	9.8	12.14	14.5	9.8	22.68
Similar to MCPH1: Microcephalin (Hylobates lar)	MCPH1	PMZ_0000229-RA	358	10.31	3.95	3.12	5.63	6.03	5.72	6.48	6.98	5.35	3.37	5.84
Similar to BAI1: Brain-specific angiogenesis inhibitor 1 (Homo sapiens)	BAI1	PMZ_0000230-RA	2673	16.48	10.22	10.71	9.94	19.08	13.11	21.39	15.23	14.74	9.74	12.85
Similar to ANGPT2: Angiopoietin-2 (Sus scrofa)	ANGPT2	PMZ_0000231-RA	2058	25	28.15	13.26	37.45	29.09	25.9	37.17	33.67	27.28	24.52	27.34
Similar to Bai1: Brain-specific angiogenesis inhibitor 1 (Mus musculus)	Bai1	PMZ_0000232-RA	778	40.38	16.32	18.96	21.59	31.65	26.67	40.51	30.78	35.16	21.87	23.77
Protein of unknown function		PMZ_0000233-RA	321	4.3	2.8	1.19	1.94	2.84	2.71	1.72	3.22	1.41	0.82	2.21
Similar to AGPAT5: 1-acyl-sn-glycerol-3-phosphate acyltransferase epsilon (Homo sapiens)	AGPAT5	PMZ_0000234-RA	1948	11.84	12.19	22.84	15.32	15.55	12.99	17.44	13.15	13.09	20.69	10.77
Protein of unknown function		PMZ_0000235-RA	233	17.77	6.35	12.09	12.89	11.16	21.02	13.25	12.8	17.79	12.6	9.17
Similar to BAI3: Brain-specific angiogenesis inhibitor 3 (Homo sapiens)	BAI3	PMZ_0000236-RA	551	56.8	67.84	33.85	71.85	55.99	51.38	73.13	51.12	66.87	46.17	66.62
Similar to rspo2: R-spondin-2 (Xenopus tropicalis)	rspo2	PMZ_0000237-RA	2281	10.94	5.62	17.56	4.75	5.53	4.99	8.2	5.64	6.31	5.53	5.61
Similar to PLK4: Serine/threonine-protein kinase PLK4 (Homo sapiens)	PLK4	PMZ_0000238-RA	435	3.05	1.06	1.3	1.87	2.67	1.66	1.47	1.85	0.98	0.79	1.65
Similar to SIAE: Sialate O-acetylesterase (Pongo abelii)	SIAE	PMZ_0000239-RA	732	1.19	0.25	0.33	0.39	0.93	0.37	0.41	0.39	0.42	0.57	0.37
Similar to Plk4: Serine/threonine-protein kinase PLK4 (Mus musculus)	Plk4	PMZ_0000240-RA	204	3.3	4.63	0.93	3.98	2.64	4.56	4.81	3.25	6.57	1.19	4.66
Protein of unknown function		PMZ_0000241-RA	104	0.5	0.79	0	0.57	0.84	2.87	0	0	0	0	0.62
Similar to 71: Glycoprotein X (Equine herpesvirus 1 (strain V592))	71	PMZ_0000242-RA	975	1.13	0	1	0.03	0	0.05	0.04	0	0.17	0.09	0.06
Protein of unknown function		PMZ_0000243-RA	874	38.03	35.03	15.6	33.81	35.59	27.6	38.16	28.08	32.64	16.52	34.08
Similar to BAI3: Brain-specific angiogenesis inhibitor 3 (Homo sapiens)	BAI3	PMZ_0000244-RA	1101	59.65	57.08	32.97	58.63	60.43	52.08	79.87	48.46	62.29	35.06	74.25
Protein of unknown function		PMZ_0000245-RA	117	2.36	0.59	0.8	0.46	0.67	0.51	0	0.63	0	0	1.41
Similar to Tbccd1: TBCC domain-containing protein 1 (Rattus norvegicus)	Tbccd1	PMZ_0000246-RA	1169	2.37	0.82	3.62	1.04	1.86	2.39	1.78	2.59	1.43	1.91	0.9
Similar to Fam107b: Protein FAM107B (Rattus norvegicus)	Fam107b	PMZ_0000247-RA	911	2.01	0.78	2.54	1.41	1.21	1.51	2.48	1.49	1.44	2.84	1.56
Similar to FRMD4A: FERM domain-containing protein 4A (Homo sapiens)	FRMD4A	PMZ_0000248-RA	1809	8.62	6.99	6.3	6.52	6.38	5.18	7.92	6	6.92	4.87	9.27
Protein of unknown function		PMZ_0000249-RA	349	11.65	8.28	4.6	5.72	5.51	7.49	8.26	5.82	6.08	2.06	10.46
Similar to HSPA14: Heat shock 70 kDa protein 14 (Bos taurus)	HSPA14	PMZ_0000250-RA	396	1.48	1	2.24	0.23	4.38	1.34	1.92	0.45	0.44	0.35	0.76
Similar to HSPA14: Heat shock 70 kDa protein 14 (Homo sapiens)	HSPA14	PMZ_0000251-RA	413	0.06	52.06	22.45	44.13	17.97	0.5	5.49	6.55	15.38	1.3	19.9
Similar to HSPA14: Heat shock 70 kDa protein 14 (Homo sapiens)	HSPA14	PMZ_0000252-RA	2581	54.86	99.07	103.42	93.69	82.42	69.36	75.03	83.49	95.1	59.77	74.99
Similar to CELA2B: Chymotrypsin-like elastase family member 2B (Homo sapiens)	CELA2B	PMZ_0000253-RA	367	4.37	6.31	6.33	2.45	10.45	3.83	7.86	3.37	8.3	15.37	10.03
Similar to suv39h1: Histone-lysine N-methyltransferase SUV39H1 (Xenopus laevis)	suv39h1	PMZ_0000254-RA	1371	20.84	26.01	12.43	22.9	19.98	22.99	21.47	20.74	22.71	12.98	33.37
Protein of unknown function		PMZ_0000255-RA	612	26.81	11.27	5.52	13.11	17.08	17	21.05	16.37	13.82	9.24	19.02
Similar to MEIG1: Meiosis expressed gene 1 protein homolog (Homo sapiens)	MEIG1	PMZ_0000256-RA	508	56.22	67.5	35.95	83.92	76.38	73	79.4	82.44	72.01	42.24	68.7
Similar to UPF0577 protein KIAA1324-like homolog (Mus musculus)	UPF0577	PMZ_0000257-RA	2926	1.59	1.52	0.74	1.34	2.03	2.08	1.93	2.12	1.55	1.53	1.33
Similar to SEMA3D: Semaphorin-3D (Gallus gallus)	SEMA3D	PMZ_0000258-RA	845	1.71	2.02	1.86	1.69	1.6	1.69	1.89	2.6	1.81	2.64	2.67
Protein of unknown function		PMZ_0000259-RA	586	1.18	1.38	1.59	1.79	2.95	2.13	1.25	1.54	1.56	2.83	2.12
Similar to sema3aa: Semaphorin-3aa (Danio rerio)	sema3aa	PMZ_0000260-RA	478	2.08	2.3	1.8	2.48	1.41	1.99	1.4	0.9	1.66	3.15	3.18
Similar to SEMA3D: Semaphorin-3D (Gallus gallus)	SEMA3D	PMZ_0000261-RA	345	2.8	1.98	0.65	3.48	0.91	1.5	1.09	1.22	1.43	2.39	2.69
Similar to Grm3: Metabotropic glutamate receptor 3 (Rattus norvegicus)	Grm3	PMZ_0000262-RA	2737	53.58	74.82	18.32	77.06	73.59	61.69	72.25	83.43	77.56	30.44	82.65
Protein of unknown function		PMZ_0000263-RA	246	0	0	0	0	0	0	0.08	0	0	0	0
Similar to SEMA3C: Semaphorin-3C (Homo sapiens)	SEMA3C	PMZ_0000264-RA	2450	9.14	13.95	0.87	13.41	12.55	9.67	13.47	9.07	11.62	6.1	9.5
Protein of unknown function		PMZ_0000265-RA	181	0.62	0.55	0	0.2	0.62	0.69	0.86	0.48	0.68	0	0
Similar to CDH29: Cadherin-like protein 29 (Homo sapiens)	CDH29	PMZ_0000266-RA	473	1.38	0.72	0.11	0.64	0.18	0.4	0.5	0.84	0.59	0.1	0.9
Similar to Cdh23: Cadherin-23 (Rattus norvegicus)	Cdh23	PMZ_0000267-RA	1353	1.44	1.15	0.51	0.91	0.74	0.64	1.49	0.76	1.42	0.62	1.07
Protein of unknown function		PMZ_0000268-RA	77	0	0	0	0	0	0	0	0	0	0	0
Protein of unknown function		PMZ_0000269-RA	177	1.72	0	0	0	0	0	0.3	0	0.35	0	0
Similar to Mst1: Hepatocyte growth factor-like protein (Mus musculus)	Mst1	PMZ_0000270-RA	1777	1.13	1.05	0.31	1.43	1.27	0.89	1.24	1.18	1.19	0.86	1.42
Protein of unknown function		PMZ_0000271-RA	672	0.52	0.92	0.14	0.63	0.66	1.15	0.79	0.52	0.67	0.35	0.85
Similar to Plg: Plasminogen (Mus musculus)	Plg	PMZ_0000272-RA	236	0.86	0.57	0.76	0.28	0.42	0.95	0.79	0.83	0.93	0	0.28
Protein of unknown function		PMZ_0000273-RA	564	1.76	0	0.53	0.24	0	0	0.34	0.06	0.08	0.17	0
Protein of unknown function		PMZ_0000274-RA	135	47.66	91.38	25.09	63.99	37.42	47.48	33.57	37.52	37.55	29.82	77.3
Similar to CACNA2D1: Voltage-dependent calcium channel subunit alpha-2/delta-1 (Homo sapiens)	CACNA2D1	PMZ_0000275-RA	515	74.29	109.25	44.82	101.16	72	63.53	56.85	57.45	67.64	41.79	102.73
Similar to Cacna2d1: Voltage-dependent calcium channel subunit alpha-2/delta-1 (Rattus norvegicus)	Cacna2d1	PMZ_0000276-RA	1537	41.63	34.94	26.99	37.48	32.51	30.01	36.48	23.02	26.41	27.21	39.84
Similar to Bsn: Protein bassoon (Mus musculus)	Bsn	PMZ_0000277-RA	2209	6.42	6.15	7.04	5.36	5.84	8.38	5.35	4.58	5.02	5.55	5.37
Similar to PCLO: Protein piccolo (Fragment) (Gallus gallus)	PCLO	PMZ_0000278-RA	288	5.18	3.79	8.17	3.71	4.87	4.57	8.81	5.4	3.75	5.61	5.53
Similar to PCLO: Protein piccolo (Fragment) (Gallus gallus)	PCLO	PMZ_0000279-RA	692	11.63	10.01	15.88	10.9	9.22	6.76	9.61	6.77	7.55	10.56	8.47
Similar to RHOC: Rho-related GTP-binding protein RhoC (Gallus gallus)	RHOC	PMZ_0000280-RA	1801	301.05	285.69	173.59	247.55	328.08	443.6	283.63	233.24	277.2	317.74	313.11
Similar to Mon2: Protein MON2 homolog (Mus musculus)	Mon2	PMZ_0000281-RA	3987	12.4	7.59	12.4	8.42	7.64	6.42	9.98	6.59	8.06	9.79	10.32
Similar to Usp15: Ubiquitin carboxyl-terminal hydrolase 15 (Mus musculus)	Usp15	PMZ_0000282-RA	5770	33.25	44.18	34.03	34.54	42.44	42.63	40.14	31.57	37.02	43.31	38.35
Similar to GNAI1: Guanine nucleotide-binding protein G(i)%2C alpha-1 subunit (Bos taurus)	GNAI1	PMZ_0000283-RA	381	19.4	17.15	46.98	14.97	10.59	17.74	13.73	10.74	11.76	59.41	21.38
Similar to gnai3: Guanine nucleotide-binding protein G(k) subunit alpha (Fragment) (Xenopus laevis)	gnai3	PMZ_0000284-RA	422	28.54	14.74	75.36	12.8	19.89	20.2	18.61	21.75	13.88	72.3	21.89
Protein of unknown function		PMZ_0000285-RA	1860	7.26	3.89	0.29	3.27	3.52	9.12	4.08	2.45	3.39	0.75	7.49
Similar to GNAT1: Guanine nucleotide-binding protein G(t) subunit alpha-1 (Bos taurus)	GNAT1	PMZ_0000286-RA	366	17.5	10.24	3.7	8.98	7.5	17.7	7.65	10.04	10.02	7.84	12.77
Similar to PTPN12: Tyrosine-protein phosphatase non-receptor type 12 (Homo sapiens)	PTPN12	PMZ_0000287-RA	529	8.32	3.11	3.02	2.93	6.7	11.41	6.7	2.16	6	6.53	6.05
Similar to PTPN12: Tyrosine-protein phosphatase non-receptor type 12 (Homo sapiens)	PTPN12	PMZ_0000288-RA	2208	8.36	5.21	7.69	4.42	7.63	7.48	7.53	6.03	5.43	10.19	5.98
Similar to RSBN1: Round spermatid basic protein 1 (Homo sapiens)	RSBN1	PMZ_0000289-RA	2430	19.87	15.63	14.71	14.62	19.15	20.79	17.3	17.58	16.25	14.93	27.22
Protein of unknown function		PMZ_0000290-RA	388	9.79	7.81	12.3	6.69	7.43	7.85	6.21	5.83	6.73	7.68	6.1
Similar to Tmem60: Transmembrane protein 60 (Mus musculus)	Tmem60	PMZ_0000291-RA	393	6.43	5.98	7.72	3.04	4.88	2.99	3.74	2.96	5.28	5.37	3.41
Protein of unknown function		PMZ_0000292-RA	207	6.3	26.13	7.88	18.83	11.13	9.67	9.93	10.9	5.87	8.16	18.65
Similar to LAMB1: Laminin subunit beta-1 (Fragment) (Gallus gallus)	LAMB1	PMZ_0000293-RA	327	3.53	2.87	1.99	4.41	2.34	1.96	1.84	3.92	2.32	4.38	3.03
Protein of unknown function		PMZ_0000294-RA	644	54.77	57.19	30.61	62.79	57.2	52.92	54.16	61.89	54.95	67.38	66.3
Similar to PHTF2: Putative homeodomain transcription factor 2 (Gallus gallus)	PHTF2	PMZ_0000295-RA	1755	70.71	41.1	37.93	41.71	71.86	65.7	70.45	79.77	67.04	76.82	61.36
Similar to NLRP3: NACHT%2C LRR and PYD domains-containing protein 3 (Homo sapiens)	NLRP3	PMZ_0000296-RA	2415	10.77	3.12	4.92	2.84	2.37	3.88	3.52	3.89	2.96	3.06	3.48
Protein of unknown function		PMZ_0000297-RA	639	2.15	1.2	1.37	1.34	1.01	1.34	1.66	1.3	0.92	1.48	1.15
Protein of unknown function		PMZ_0000298-RA	534	14.64	2.35	3.49	1.92	3.36	6.49	5.12	3.72	4.98	3.69	2.07
Protein of unknown function		PMZ_0000299-RA	174	1.32	0	0	0.43	2.29	1.1	0.42	0.51	1.03	1.95	0.37
Protein of unknown function		PMZ_0000300-RA	217	344.58	134.39	204.8	130.26	174.31	164.56	207.84	167.77	176.51	196.16	167.48
Protein of unknown function		PMZ_0000301-RA	690	4.33	1.62	4.09	2.19	1.66	2.07	2.69	2.09	1	3.48	2.65
Similar to BAT2: Large proline-rich protein BAT2 (Homo sapiens)	BAT2	PMZ_0000302-RA	544	21.02	23.86	39.06	22.07	23.43	24.22	22.45	21.25	19.27	30.13	18.55
Similar to Bat2: Large proline-rich protein BAT2 (Mus musculus)	Bat2	PMZ_0000303-RA	886	27.77	29.45	32.15	34.36	28.04	27.4	29.11	23.28	19.69	28.23	26.96
Similar to DYRK4: Dual specificity tyrosine-phosphorylation-regulated kinase 4 (Homo sapiens)	DYRK4	PMZ_0000304-RA	600	0.23	0.37	0.16	0.27	0.41	0.23	0.06	0.64	0.15	0.71	0.18
Similar to ppk5: Serine/threonine-protein kinase ppk5 (Schizosaccharomyces pombe)	ppk5	PMZ_0000305-RA	564	0.25	0.07	0.18	0.29	0.15	0	0.41	0.29	0.08	0.08	0.2
Protein of unknown function		PMZ_0000306-RA	675	23.06	0.24	5.4	0.12	0.1	0.79	1.89	0	0.67	0.47	0
Protein of unknown function		PMZ_0000307-RA	1077	16.56	0.75	4.22	0.24	0.4	0.29	0.84	0.62	0.6	1.45	0.29
Similar to Rnh1: Ribonuclease inhibitor (Mus musculus)	Rnh1	PMZ_0000308-RA	1525	3.34	1.23	2.5	1.22	1.78	1.7	1.9	1.32	1.57	1.44	1.95
Protein of unknown function		PMZ_0000309-RA	780	1.59	0.93	1.13	0.92	0.92	0.31	1.47	0.32	0.68	0	0.99
Protein of unknown function		PMZ_0000310-RA	720	5.24	1.31	4.3	0.84	0.4	1.19	1.88	0.96	1.17	1.86	1.52
Protein of unknown function		PMZ_0000311-RA	311	8.9	0.49	2.41	0.18	0.74	1.31	0.86	0	0.32	0.51	0.35
Protein of unknown function		PMZ_0000312-RA	151	0	0	0	0	0	0	0	0	0	0	0.11
Protein of unknown function		PMZ_0000313-RA	1014	20.66	0.1	5.58	0.39	0.08	0.25	1.94	0.38	0.2	0.61	0.41
Protein of unknown function		PMZ_0000314-RA	855	38.43	1.18	14.14	0.71	0.14	0.42	3.04	1.4	0.98	1.81	1.76
Similar to NOD2: Nucleotide-binding oligomerization domain-containing protein 2 (Hylobates lar)	NOD2	PMZ_0000315-RA	511	1.78	1.47	1.5	1.27	1.56	1.87	1.56	2.09	1.21	1.08	1.02
Similar to NLRP3: NACHT%2C LRR and PYD domains-containing protein 3 (Homo sapiens)	NLRP3	PMZ_0000316-RA	1003	13.51	4.72	9.09	4.45	8.34	8.25	8.06	6.41	7.55	7.22	4.22
Similar to NLRP3: NACHT%2C LRR and PYD domains-containing protein 3 (Homo sapiens)	NLRP3	PMZ_0000317-RA	1830	1.27	0.34	1.37	0.31	0.17	0.35	0.37	0.35	0.5	0.42	0.26
Protein of unknown function		PMZ_0000318-RA	212	1659.92	1018.24	2248.42	1172.69	1300.54	1277.21	1506.98	1250	1254.73	1668.66	1108.69
Protein of unknown function		PMZ_0000319-RA	718	11.42	1.13	3.21	1.2	1.64	1.33	1.84	1.81	1.05	1.98	0.49
Protein of unknown function		PMZ_0000320-RA	142	0.15	0	0	0	0	0	0	0	0	0	0
Protein of unknown function		PMZ_0000321-RA	233	12.36	0.49	6.09	1.15	0	0.48	1.13	0.83	0.18	0.69	0.24
Protein of unknown function		PMZ_0000322-RA	123	0.94	0	0	0	0	0	1.02	0	0	0	0
Protein of unknown function		PMZ_0000323-RA	409	2.28	0.17	0.67	0	0	0.45	0.18	0	0	0.36	0.27
Protein of unknown function		PMZ_0000324-RA	993	13.4	0.39	3.55	0.22	0.43	0.26	0.93	0.31	0.65	1.24	0.43
Similar to NLRP7: NACHT%2C LRR and PYD domains-containing protein 7 (Homo sapiens)	NLRP7	PMZ_0000325-RA	2077	8.86	2.8	6.42	3.06	2.37	5.27	4.26	3.54	3.88	3.43	4.37
Protein of unknown function		PMZ_0000326-RA	311	5.51	0.76	3.75	0.58	1.12	1.64	1.48	0.35	0.66	1.72	2.46
Protein of unknown function		PMZ_0000327-RA	1152	2.65	0.55	0.84	0.31	0.74	0.64	0.83	0.44	1.08	0.65	0.21
Protein of unknown function		PMZ_0000328-RA	321	0.19	0.14	1.74	0	0.71	0.33	0.42	0.11	0	0.33	0.23
Protein of unknown function		PMZ_0000329-RA	288	3.9	0.29	1.59	0	0	0	0.8	0.13	0	0	0
Protein of unknown function		PMZ_0000330-RA	146	0	0	0	0	0	0	0	0	0	0	0
Protein of unknown function		PMZ_0000331-RA	917	19.19	0.9	6.07	0.56	0.26	0.07	1.71	0.76	0.25	1.01	0.43
Protein of unknown function		PMZ_0000332-RA	978	1.71	0.72	0.79	0.76	0.4	0.25	0.9	0.18	0.74	0.32	0.76
Protein of unknown function		PMZ_0000333-RA	72	0	0	0	0	0	0	0	0	0	0	0
Protein of unknown function		PMZ_0000334-RA	144	11.39	2	4.33	0.3	0.45	0	3.33	0.84	0.49	0	0
Protein of unknown function		PMZ_0000335-RA	529	0.74	0.5	2.17	0.58	0.63	0.62	0.74	0.5	0.35	1.33	0.5
Similar to NLRP3: NACHT%2C LRR and PYD domains-containing protein 3 (Homo sapiens)	NLRP3	PMZ_0000336-RA	2061	1.9	1.08	4.52	1.27	1.08	0.28	0.92	0.87	1.61	4.15	1.07
Protein of unknown function		PMZ_0000337-RA	339	5.86	0.82	3.36	0.34	0.36	0.74	2.44	0.11	0.21	0.39	0.85
Protein of unknown function		PMZ_0000338-RA	741	7.84	0.38	2.04	0	0.08	0.14	0.26	0	0.38	0.16	0.41
Similar to NLRP3: NACHT%2C LRR and PYD domains-containing protein 3 (Homo sapiens)	NLRP3	PMZ_0000339-RA	1133	7.18	2.52	7.6	2.1	2.17	1.03	2.38	1.26	2.3	2.72	2.34
Similar to Rnh1: Ribonuclease inhibitor (Mus musculus)	Rnh1	PMZ_0000340-RA	1204	6.7	0.32	1.56	0.79	0.62	0.94	0.78	0.71	0.19	1.1	1.09
Similar to DDB_G0274557: Uncharacterized histidine-rich protein DDB0167791 (Dictyostelium discoideum)	DDB_G0274557	PMZ_0000341-RA	459	16.04	0.94	11.61	1.63	0	0.62	3.06	0.29	0.41	2.71	0.82
Protein of unknown function		PMZ_0000342-RA	165	1.71	1.59	1.93	0.7	2.84	0.8	1.99	1.39	1.18	5.32	0.52
Protein of unknown function		PMZ_0000343-RA	576	21.48	1.4	6.84	2.45	2.11	3.09	3.81	1.14	1.46	2.22	2.13
Similar to AGP19: Lysine-rich arabinogalactan protein 19 (Arabidopsis thaliana)	AGP19	PMZ_0000344-RA	990	9.14	0.77	6.17	0.6	0	0.31	2.19	0.24	0.23	0.56	0.6
Protein of unknown function		PMZ_0000345-RA	1023	4.21	2.85	3.16	4.19	2.85	1.7	3.75	2.77	3.83	2.82	3.9
Similar to NT5DC2: 5'-nucleotidase domain-containing protein 2 (Homo sapiens)	NT5DC2	PMZ_0000346-RA	648	17.1	16.33	19.02	22.96	22.45	23.84	14.14	19.61	14.57	14.52	18.77
Protein of unknown function		PMZ_0000347-RA	214	23.66	0.45	8.56	0.63	0	0	1.36	1.47	0.27	1.95	0.56
Similar to lce: Low choriolytic enzyme (Oryzias latipes)	lce	PMZ_0000348-RA	1695	0.49	0.1	0.22	0.29	0.11	0.28	0.21	0.11	0.17	0.21	0.26
Similar to Ggh: Gamma-glutamyl hydrolase (Mus musculus)	Ggh	PMZ_0000349-RA	473	48.29	76.27	119.92	76.7	65.7	62	86.38	76.61	81.47	102.47	91.86
Similar to GGH: Gamma-glutamyl hydrolase (Homo sapiens)	GGH	PMZ_0000350-RA	833	79.3	122.08	194.94	138.84	105.71	111.03	133.6	149.88	135.31	233.54	139.52
Similar to Uncharacterized protein C10orf78 homolog (Mus musculus)	C10orf78	PMZ_0000351-RA	972	3.31	3.29	2.37	3.41	4.81	5.13	4.04	3.63	3.66	5.26	4.8
Similar to ncaph: Condensin complex subunit 2 (Xenopus laevis)	ncaph	PMZ_0000352-RA	2180	5.67	7.82	3.3	6.44	7.24	5.74	4.11	3.25	4.28	3.25	5.72
Similar to COL17A1: Collagen alpha-1(XVII) chain (Mesocricetus auratus)	COL17A1	PMZ_0000353-RA	3064	7.72	5.78	166.58	4.5	9.59	5.5	10.96	6.13	5.76	158.97	6.79
Protein of unknown function		PMZ_0000354-RA	358	2.92	2.89	6.74	2.11	1.49	1.95	1.39	1.56	1.37	2.15	3.07
Similar to Gtf3c4: General transcription factor 3C polypeptide 4 (Mus musculus)	Gtf3c4	PMZ_0000355-RA	1732	11.39	8.13	17.55	7.63	12.69	10.37	13.57	11.96	13.61	10.12	11.51
Protein of unknown function		PMZ_0000356-RA	3641	25.11	18.37	18.85	17.95	24.38	24.32	25.84	21.78	25.87	18.41	21.39
Similar to Ctnnb1: Catenin beta-1 (Mus musculus)	Ctnnb1	PMZ_0000357-RA	3262	132.98	159.14	72.9	152.93	154.61	150.29	160.7	133.91	150.06	104.76	181.5
Similar to PHLPPL: PH domain leucine-rich repeat protein phosphatase-like (Homo sapiens)	PHLPPL	PMZ_0000358-RA	8582	20.9	16.02	23.49	18.02	17.08	16.02	18.79	16.5	17.03	30.86	17.33
Similar to CTNNB1: Catenin beta-1 (Bos taurus)	CTNNB1	PMZ_0000359-RA	918	198.96	322.12	119.21	309.1	249.35	216.53	237.23	239.47	222.53	148.6	305.36
Protein of unknown function		PMZ_0000360-RA	521	64.66	72.72	24.29	89.21	71.97	70.59	58.8	59.19	53.42	45.75	73.64
Protein of unknown function		PMZ_0000361-RA	155	1.45	0.35	4.24	1.81	1.27	3.1	2.45	1.55	0.87	0.46	3.43
Protein of unknown function		PMZ_0000362-RA	426	21.44	24.74	4.53	19.83	14.51	20.11	13.75	12.22	12.97	10.72	23.35
Protein of unknown function		PMZ_0000363-RA	4467	130.93	100.91	69.22	108.61	106.84	106.04	111.89	112.09	119.98	87.05	112.69
Similar to ZP3: Zona pellucida sperm-binding protein 3 (Macaca radiata)	ZP3	PMZ_0000364-RA	1371	0.65	0.11	0.59	0.07	0.09	0	0.06	0.04	0	0.28	0.15
Similar to ZP2: Zona pellucida sperm-binding protein 2 (Canis familiaris)	ZP2	PMZ_0000365-RA	1538	2.01	0.03	0.81	0.13	0	0.04	0.19	0.05	0	0.59	0.09
Protein of unknown function		PMZ_0000366-RA	252	0	0.36	0.16	1.89	1.12	0.87	0.44	0.35	3.84	0.37	0.6
Similar to ZP3: Zona pellucida sperm-binding protein 3 (Macaca radiata)	ZP3	PMZ_0000367-RA	321	0.99	0.75	0.68	0.12	0	0	0	0	0	0.38	0
Similar to ZP3: Zona pellucida sperm-binding protein 3 (Macaca radiata)	ZP3	PMZ_0000368-RA	1133	0.84	0	0.14	0	0	0	0.14	0	0.05	0.25	0.2
Similar to ZP2: Zona pellucida sperm-binding protein 2 (Felis catus)	ZP2	PMZ_0000369-RA	1058	0.44	0	0.52	0	0.19	0	0	0.47	0	0.2	0.12
Protein of unknown function		PMZ_0000370-RA	150	0	0	0	0	0	0	0	0	0	0	0
Protein of unknown function		PMZ_0000371-RA	201	0	0	0	0	0	0	0	0.21	0	0	0
Similar to ZP3: Zona pellucida sperm-binding protein 3 (Macaca radiata)	ZP3	PMZ_0000372-RA	1341	0.78	0.38	1.7	0	0.19	0.08	0.34	0.32	0	1.06	0.3
Protein of unknown function		PMZ_0000373-RA	252	1.95	0.69	0.93	0.25	0	0	0.36	0	0	0	0.13
Similar to ZP3: Zona pellucida sperm-binding protein 3 (Macaca radiata)	ZP3	PMZ_0000374-RA	1321	0.72	0	0.4	0.04	0.05	0	0	0.08	0	0.47	0.05
Similar to ZP4: Zona pellucida sperm-binding protein 4 (Oryctolagus cuniculus)	ZP4	PMZ_0000375-RA	1790	3.04	0.23	1.7	0.12	0.2	0.04	0.72	0.07	0.14	1.3	0.17
Protein of unknown function		PMZ_0000376-RA	1914	3.18	0.86	3.69	1.1	2.25	0.96	1.67	2.51	1.63	1.82	1.21
Protein of unknown function		PMZ_0000377-RA	288	0.55	0.15	1.92	0	0.16	1.1	0.43	0.41	0.72	0.56	0
Similar to ZP4: Zona pellucida sperm-binding protein 4 (Oryctolagus cuniculus)	ZP4	PMZ_0000378-RA	1666	0.6	0	0.98	0	0.07	0	0.19	0	0	0.3	0.07
Similar to ZP4: Zona pellucida sperm-binding protein 4 (Homo sapiens)	ZP4	PMZ_0000379-RA	1522	1.39	0.1	1	0.05	0.15	0	0.13	0.27	0	0.86	0.1
Protein of unknown function		PMZ_0000380-RA	269	15.09	0.34	2.93	1.53	0.98	0.36	1.99	1.95	3.7	1.82	0.91
Similar to ZP4: Zona pellucida sperm-binding protein 4 (Homo sapiens)	ZP4	PMZ_0000381-RA	1258	0.58	0.04	0.12	0	0.04	0	0.17	0.14	0	0.06	0.1
Protein of unknown function		PMZ_0000382-RA	309	0.27	0	0	0	0	0.21	0.55	0	0	0	0.15
Protein of unknown function		PMZ_0000383-RA	294	12.98	8.68	11.73	4.85	2.64	1.95	3.61	3.53	3.07	2.19	6.57
Protein of unknown function		PMZ_0000384-RA	535	1.36	1.32	0.75	1.67	5.98	4.05	4.28	1.77	1.89	1.25	1.3
Protein of unknown function		PMZ_0000385-RA	275	5.45	1.39	5.16	2.02	3.62	4.84	6.94	4.32	4.57	3.37	2.53
Protein of unknown function		PMZ_0000386-RA	413	4.96	6.41	3.56	4.26	4.5	6.47	5.09	3.84	3.82	3.43	7.21
Similar to ZP3: Zona pellucida sperm-binding protein 3 (Macaca radiata)	ZP3	PMZ_0000387-RA	1352	0.67	0.73	0.55	0.25	0.65	0.51	0.96	0.42	0.53	0.35	0.47
Protein of unknown function		PMZ_0000388-RA	124	10.69	0	0.78	0	0	0	0	0.46	0	0.73	0.39
Similar to ZP4: Zona pellucida sperm-binding protein 4 (Bos taurus)	ZP4	PMZ_0000389-RA	770	0.77	0.05	0.86	0.02	0	0.06	0.12	0.3	0	0.41	0.08
Protein of unknown function		PMZ_0000390-RA	369	0	0	1.59	0	0	0	0.34	0	0	0.28	0.17
Similar to Myg1: UPF0160 protein MYG1%2C mitochondrial (Rattus norvegicus)	Myg1	PMZ_0000391-RA	1668	79.54	66.47	72.19	68.18	73.84	74	71.45	58.54	59.91	62.48	68.21
Protein of unknown function		PMZ_0000392-RA	1377	2.78	1.19	2.12	1.05	0.94	0.88	1.4	0.79	0.72	0.94	1.06
Similar to lrrc3b: Leucine-rich repeat-containing protein 3B (Danio rerio)	lrrc3b	PMZ_0000393-RA	504	8.96	2.54	6.28	1.63	5.24	4.49	4.51	6.32	6.44	6.03	2.55
Similar to zgc:113413: Natterin-like protein (Danio rerio)	zgc	PMZ_0000394-RA	942	0.32	0.05	1	0.13	0	0.41	0	0.4	0.29	0.63	0.21
Similar to Trim8: Tripartite motif-containing protein 8 (Mus musculus)	Trim8	PMZ_0000395-RA	972	0.79	0.57	0.47	0.18	0.16	0.19	0.34	0.06	0.23	0.42	0.16
Similar to Zinc-binding protein A33 (Pleurodeles waltlii)	a33	PMZ_0000396-RA	1605	1.28	1.95	2.29	0.97	1.14	1.37	0.98	0.64	0.84	3.05	0.8
Protein of unknown function		PMZ_0000397-RA	1065	0.39	0	0.22	0.03	0	0	0.03	0.12	0.08	0	0.08
Similar to tpi1a: Triosephosphate isomerase A (Danio rerio)	tpi1a	PMZ_0000398-RA	300	7.23	12.44	7.3	15.43	3.52	1.67	3.44	8.34	4.93	2.82	11.97
Similar to zgc:113413: Natterin-like protein (Danio rerio)	zgc	PMZ_0000399-RA	942	1.26	1.39	3.11	0.26	0.4	0.34	0.25	1.16	0.84	2.19	2.29
Similar to TEC: Tyrosine-protein kinase Tec (Homo sapiens)	TEC	PMZ_0000400-RA	699	0.96	0.31	0	0.08	0	0.06	0	0.05	0.06	0.13	0.23
Similar to Awms3: Uncharacterized protein C13orf33 homolog (Mus musculus)	Awms3	PMZ_0000401-RA	981	6.63	6.86	4.08	3.63	4.84	6.21	3.63	2.41	3.89	6.04	7.62
Similar to Mgat5b: Alpha-1%2C6-mannosylglycoprotein 6-beta-N-acetylglucosaminyltransferase B (Mus musculus)	Mgat5b	PMZ_0000402-RA	309	1.3	0.27	0.36	2.14	0.89	0.84	1.81	0.47	0.33	0	2.28
Protein of unknown function		PMZ_0000403-RA	444	3.08	1.58	3.63	3.47	2.01	1.71	3.04	3.19	1.63	2.18	2.37
Protein of unknown function		PMZ_0000404-RA	411	8.97	2.6	5.52	3.94	5.02	3.8	6.82	5.45	5.55	5.07	3.82
Similar to HIBADH: 3-hydroxyisobutyrate dehydrogenase%2C mitochondrial (Homo sapiens)	HIBADH	PMZ_0000405-RA	290	0.86	3.47	5.02	1.68	3.54	1.8	3.02	1.61	1.42	3.71	1.61
Similar to zgc:113413: Natterin-like protein (Danio rerio)	zgc	PMZ_0000406-RA	849	2.16	0.07	1.29	0.36	0.33	0.31	1	1.44	1.21	2.07	0.2
Similar to Trim29: Tripartite motif-containing protein 29 (Mus musculus)	Trim29	PMZ_0000407-RA	345	0	0	0	0	0	0	0	0	0	0	0
Protein of unknown function		PMZ_0000408-RA	414	0.63	0.37	0.25	0.07	0.21	0	0.1	0.16	0	0.12	0.35
Similar to TRIM8: Tripartite motif-containing protein 8 (Homo sapiens)	TRIM8	PMZ_0000409-RA	2409	340.72	65.09	138.84	58.43	68.14	67.57	95.07	52.96	71.72	82.2	70.11
Protein of unknown function		PMZ_0000410-RA	125	0	0	0	0	0	0	0	0	0	0	0
Protein of unknown function		PMZ_0000411-RA	189	0.58	0	0.35	0.19	0	0.32	0	0.68	0	0	0.19
Protein of unknown function		PMZ_0000412-RA	267	1.21	0.48	0.86	0.12	0.54	0.6	1	0	0	0.62	0.24
Similar to Fn3k: Fructosamine-3-kinase (Mus musculus)	Fn3k	PMZ_0000413-RA	327	1.78	0.13	0.5	0	0	0	0.18	0.09	0	0	0
Similar to zgc:113413: Natterin-like protein (Danio rerio)	zgc	PMZ_0000414-RA	942	0	0	0	0	0.4	0	0.5	0	0	0	0
Protein of unknown function		PMZ_0000415-RA	294	1.07	1.28	0	3.1	0.79	0.53	0.15	0.62	1.22	0.36	1.37
Similar to ACOT7: Cytosolic acyl coenzyme A thioester hydrolase (Homo sapiens)	ACOT7	PMZ_0000416-RA	288	5.91	5.57	24.51	10.4	5.83	4.75	6.99	9.54	3.05	18.95	5.79
Similar to Phxr5: Putative per-hexamer repeat protein 5 (Mus musculus)	Phxr5	PMZ_0000417-RA	1131	32.24	16.64	34.56	21.55	25.91	20.96	24.94	20.14	22.56	24.29	25.12
Similar to Acot7: Cytosolic acyl coenzyme A thioester hydrolase (Rattus norvegicus)	Acot7	PMZ_0000418-RA	158	20.02	27.68	38.85	48.95	23.16	20.94	26.39	31.08	17.66	25.44	8.81
Similar to Evi1: Ecotropic virus integration site 1 protein (Mus musculus)	Evi1	PMZ_0000419-RA	810	0.86	0.57	0.41	1.1	0.84	1.68	1.09	1.07	0.71	0.57	1.35
Protein of unknown function		PMZ_0000420-RA	140	0	0	0	0	0	0	0	0	0	0	0
Protein of unknown function		PMZ_0000421-RA	1215	0	0	0	0	0	0	0.24	0	0.05	0	0.03
Similar to PXR1: Protein PXR1 (Lodderomyces elongisporus)	PXR1	PMZ_0000422-RA	1902	1.2	0	1.11	0.14	0	0	0.17	0.24	0.05	0.16	0.11
Similar to Evi1: Ecotropic virus integration site 1 protein (Mus musculus)	Evi1	PMZ_0000423-RA	939	0.9	0.41	0.35	0.44	0.83	0.75	0.82	0.56	0.93	0.19	0.76
Protein of unknown function		PMZ_0000424-RA	321	0.33	0	0.49	0	0	0	0	0	0	0.3	0.19
Similar to Trim8: Tripartite motif-containing protein 8 (Mus musculus)	Trim8	PMZ_0000425-RA	966	0.57	0.45	0.81	0.52	0.24	0.24	0.23	0.91	0.31	0.87	0.21
Protein of unknown function		PMZ_0000426-RA	1680	0.76	0.04	0.93	0.01	0.03	0.22	0.41	0.46	0.08	0.28	0.12
Protein of unknown function		PMZ_0000427-RA	158	0	0	0.91	0	0	0	0	0	0	0	0
Similar to U88: Uncharacterized protein U88 (Human herpesvirus 6A (strain Uganda-1102))	U88	PMZ_0000428-RA	819	8.51	0.89	3.18	0.57	0.42	0.38	0.62	1.11	0.53	1.98	1.04
Similar to PRDM16: PR domain zinc finger protein 16 (Homo sapiens)	PRDM16	PMZ_0000429-RA	438	1.45	0.61	0.82	0.89	1.17	1.32	1.02	1.1	1.94	0.11	0.72
Similar to Lonrf3: LON peptidase N-terminal domain and RING finger protein 3 (Mus musculus)	Lonrf3	PMZ_0000430-RA	642	19.19	16.31	21.46	19.18	15.08	17.88	17.92	20.78	14.55	14.39	21.93
Similar to LONRF3: LON peptidase N-terminal domain and RING finger protein 3 (Macaca fascicularis)	LONRF3	PMZ_0000431-RA	1591	32.05	23.54	27.85	25.65	25.65	23.58	26.49	27.06	20.43	22.52	28.8
Protein of unknown function		PMZ_0000432-RA	156	0.79	0	0.47	0	0	0	0	0.31	0	0	0
Similar to ZC3H13: Zinc finger CCCH domain-containing protein 13 (Homo sapiens)	ZC3H13	PMZ_0000433-RA	297	13.53	3.21	29.58	2.96	1.15	3.68	7.42	0.57	1.66	3.68	2.08
Protein of unknown function		PMZ_0000434-RA	681	3.01	0.08	1.5	0.31	0.42	0.43	0.78	0.37	0.46	0.82	0.34
Similar to nodC: N-acetylglucosaminyltransferase (Rhizobium sp. (strain N33))	nodC	PMZ_0000435-RA	552	3	0.4	1.13	0.05	0.08	0.49	0.64	0.17	0	0.13	0.26
Similar to ycf2: Protein ycf2 (Fragment) (Oenothera picensis)	ycf2	PMZ_0000436-RA	807	5.06	0.12	1.94	0.04	0	0.22	0.6	0	0.23	0.21	0
Similar to PXR1: Protein PXR1 (Lodderomyces elongisporus)	PXR1	PMZ_0000437-RA	2625	0.62	0.05	0.38	0.12	0.06	0.1	0.22	0	0.11	0.09	0.12
Protein of unknown function		PMZ_0000438-RA	2079	1.09	0.15	0.19	0.13	0.08	0.06	0.4	0.27	0.1	0.11	0.19
Protein of unknown function		PMZ_0000439-RA	125	1.17	0	0	0.76	1.74	0	0	0.45	0	0	0
Protein of unknown function		PMZ_0000440-RA	120	0.42	0	0	0	0	0	0	0	0	0	0
Similar to Fn3krp: Ketosamine-3-kinase (Mus musculus)	Fn3krp	PMZ_0000441-RA	324	1.01	2.49	0.89	2.01	0.28	0.74	0.29	0.68	0	0.49	1.72
Similar to Klkb1: Plasma kallikrein (Rattus norvegicus)	Klkb1	PMZ_0000442-RA	216	2.74	0.64	2.24	0.31	0	0.27	0.82	0.19	2.32	1.12	1.49
Protein of unknown function		PMZ_0000443-RA	222	1.95	0	0.82	0.9	0	0.26	0.21	0.18	0	1.32	0
Protein of unknown function		PMZ_0000444-RA	474	6.55	2.39	5.79	1.39	1.63	0.57	1.32	2.46	1.89	2.67	1.46
Protein of unknown function		PMZ_0000445-RA	1392	0.63	0.02	0.11	0.02	0	0	0.22	0.1	0	0.17	0.06
Protein of unknown function		PMZ_0000446-RA	75	0	0	0	0	0	0	0	0	0	0	0
Similar to Nbea: Neurobeachin (Mus musculus)	Nbea	PMZ_0000447-RA	192	32.02	26.06	18.94	14	16.35	18.07	23.74	23.18	17.77	10.72	12.05
Similar to Nbea: Neurobeachin (Mus musculus)	Nbea	PMZ_0000448-RA	462	38.52	43.35	27.74	43.27	35.19	32.6	35.06	50.98	32.41	19.48	28.11
Similar to HPS3: Hermansky-Pudlak syndrome 3 protein (Homo sapiens)	HPS3	PMZ_0000449-RA	705	1.27	0.67	3.84	0.78	0.8	0.45	0.91	0.85	0.25	2.44	0.31
Similar to Hps3: Hermansky-Pudlak syndrome 3 protein homolog (Mus musculus)	Hps3	PMZ_0000450-RA	703	0.85	0.05	2.41	0.11	0.63	0.64	0.27	0.4	0.32	1.39	0.04
Similar to MME: Neprilysin (Oryctolagus cuniculus)	MME	PMZ_0000451-RA	5070	13.15	7.69	16.05	7.65	7.97	7.2	9.7	8.63	8.53	13.17	9.43
Similar to CRIM1: Cysteine-rich motor neuron 1 protein (Gallus gallus)	CRIM1	PMZ_0000452-RA	3334	15.34	10.23	18.19	12.27	10.59	10.33	14.53	13.37	14.37	21.01	14.66
Similar to Npas3: Neuronal PAS domain-containing protein 3 (Mus musculus)	Npas3	PMZ_0000453-RA	1746	13.37	13.33	16.06	12.95	9.56	8.88	10.79	6.52	7.85	16.25	16.45
Similar to NPAS3: Neuronal PAS domain-containing protein 3 (Homo sapiens)	NPAS3	PMZ_0000454-RA	455	17.72	18.35	25.66	23.46	15.98	13.29	16.68	16.2	9.88	18.99	20.12
Similar to Npas3: Neuronal PAS domain-containing protein 3 (Mus musculus)	Npas3	PMZ_0000455-RA	285	35.91	48.59	61.76	61.72	36.49	33.1	40.5	39.1	35.81	47.4	33.56
Protein of unknown function		PMZ_0000456-RA	440	81.65	71.47	84.98	89.84	102.4	89.95	99.17	117.83	130.39	236.86	98.54
Similar to Akap6: A-kinase anchor protein 6 (Rattus norvegicus)	Akap6	PMZ_0000457-RA	1197	70.48	61.52	84.21	72.36	98.72	80.74	93.93	96.02	105.01	172.45	83.07
Similar to Cox7a1: Cytochrome c oxidase polypeptide 7A1%2C mitochondrial (Mus musculus)	Cox7a1	PMZ_0000458-RA	671	76	96.69	44.01	91.77	104	92.28	116.89	171.4	118.93	62.81	81.91
Similar to papl: Iron/zinc purple acid phosphatase-like protein (Danio rerio)	papl	PMZ_0000459-RA	1435	58.18	69.38	32.29	72.96	63.46	64.25	69.15	71.4	81.25	54	64.57
Similar to Gpr176: Probable G-protein coupled receptor 176 (Mus musculus)	Gpr176	PMZ_0000460-RA	1649	36.45	41.5	20.69	50.2	41.23	34.96	40.89	47.71	46.9	23.28	41.23
Similar to fsip1: Fibrous sheath-interacting protein 1 (Danio rerio)	fsip1	PMZ_0000461-RA	477	25.84	24.66	14.11	23.18	31.77	23.62	24.12	30.21	29.17	20.39	25.03
Similar to THBS1: Thrombospondin-1 (Homo sapiens)	THBS1	PMZ_0000462-RA	3937	53.84	85.91	141.06	65.09	59.1	53.6	57.3	57.09	51.21	163.16	59.5
Similar to C15orf29: Uncharacterized protein C15orf29 (Homo sapiens)	C15orf29	PMZ_0000463-RA	1050	41.6	19.62	7.54	18.35	27.41	40.45	19.48	22.68	15	13.97	21.66
Similar to SNAP25: Synaptosomal-associated protein 25 (Bos taurus)	SNAP25	PMZ_0000464-RA	1238	19	48.14	52.54	31.59	44.14	23.92	22.99	28.19	32.59	93.36	31.81
Similar to SFRS5: Splicing factor%2C arginine/serine-rich 5 (Homo sapiens)	SFRS5	PMZ_0000465-RA	2543	213.33	292.86	176.43	270.56	222.95	174.46	304.41	190.63	232.78	155.46	326.13
Similar to RFC1: Replication factor C subunit 1 (Homo sapiens)	RFC1	PMZ_0000466-RA	2495	25.01	23.39	14.92	20.05	25.4	23.87	25.73	15.02	23.84	21.74	30.76
Similar to RFC1: Replication factor C subunit 1 (Homo sapiens)	RFC1	PMZ_0000467-RA	668	19.27	19.37	12.78	15.01	22.62	21.43	20.77	14.99	20.29	22.82	24.06
Similar to KLB: Beta-klotho (Homo sapiens)	KLB	PMZ_0000468-RA	2652	0.76	0.11	0.22	0.14	0.27	0.2	0.24	0.41	0.06	0.09	0.24
Similar to KL: Klotho (Homo sapiens)	KL	PMZ_0000469-RA	711	0.76	0.3	0.07	0.37	0.34	0.45	0.32	0.22	0	0	0.23
Similar to RFC3: Replication factor C subunit 3 (Bos taurus)	RFC3	PMZ_0000470-RA	2153	41.39	63.35	49.68	64.85	64.39	49.61	56.99	65.36	67.93	38.07	61.61
Similar to PRKD1: Serine/threonine-protein kinase D1 (Homo sapiens)	PRKD1	PMZ_0000471-RA	1095	19.51	9.87	14.76	10.86	11.53	11.79	12.84	10.75	9.32	10.45	10.48
Similar to Dlc1: Rho GTPase-activating protein 7 (Mus musculus)	Dlc1	PMZ_0000472-RA	3774	20.56	14.34	13.43	12.62	14.32	14.52	17.69	13.81	17.9	20.56	12.28
Protein of unknown function		PMZ_0000473-RA	63	0	0	0	0	0	0	0	0	0	0	0
Similar to C8orf79: Putative methyltransferase KIAA1456 (Homo sapiens)	C8orf79	PMZ_0000474-RA	414	9.28	6.73	5.85	6.47	5.86	4.69	5.27	5.07	4.33	4.9	8.41
Protein of unknown function		PMZ_0000475-RA	333	1.82	1.46	2.92	0.97	0.41	0.61	3.17	1.81	1.35	0.47	1.36
Protein of unknown function		PMZ_0000476-RA	115	0	0	0	0	0	0.77	1.92	0	0	0	0
Similar to MAGED1: Melanoma-associated antigen D1 (Homo sapiens)	MAGED1	PMZ_0000477-RA	2835	2.6	2.02	4.55	2.08	3.34	2.01	2.85	2.05	2.47	4.93	1.61
Similar to yipf5: Protein YIPF5 (Xenopus tropicalis)	yipf5	PMZ_0000478-RA	893	35.73	45.92	24.92	43.94	48.95	53	36.82	31.91	32.85	43.34	48.78
Similar to Ccdc138: Coiled-coil domain-containing protein 138 (Mus musculus)	Ccdc138	PMZ_0000479-RA	4765	33.91	39.64	26.27	38.93	37.18	43.97	32.88	30.07	38.94	41.88	42.35
Similar to Kiaa1456: Putative methyltransferase KIAA1456 (Mus musculus)	Kiaa1456	PMZ_0000480-RA	1170	19.91	14.2	8.93	10.39	9.8	9.37	10.31	9.89	10.51	9.75	17.57
Similar to PRKD1: Serine/threonine-protein kinase D1 (Homo sapiens)	PRKD1	PMZ_0000481-RA	447	6.17	2.57	3.28	1.52	5.04	5.26	5	4.41	4.33	2.4	2.74
Similar to Ccdc138: Coiled-coil domain-containing protein 138 (Mus musculus)	Ccdc138	PMZ_0000482-RA	1038	1.31	3.61	1.53	2.26	2.01	1.19	2.99	0.96	0.94	0.3	3.63
Similar to Prkd1: Serine/threonine-protein kinase D1 (Rattus norvegicus)	Prkd1	PMZ_0000483-RA	1186	7.33	5.39	4.26	3.99	7.53	6.6	8.54	5.7	4.99	6.03	4.94
Protein of unknown function		PMZ_0000484-RA	650	318.49	163.82	268.27	170.81	182.37	181.63	217.84	126.18	154.98	181.18	195.67
Similar to CARKD: Carbohydrate kinase domain-containing protein (Homo sapiens)	CARKD	PMZ_0000485-RA	1803	64.98	80.78	64.59	82.87	75.01	67.13	79	76.29	81.66	74.39	86.91
Similar to cars2: Probable cysteinyl-tRNA synthetase%2C mitochondrial (Xenopus tropicalis)	cars2	PMZ_0000486-RA	1424	26.52	23.04	19.53	23.9	28.53	21.03	28.56	23.41	25.65	21.59	25.56
Similar to Etfdh: Electron transfer flavoprotein-ubiquinone oxidoreductase%2C mitochondrial (Mus musculus)	Etfdh	PMZ_0000487-RA	2881	37.06	22.54	22.05	28.53	34.27	31.03	40.26	31.68	34.65	46.02	48.61
Similar to ING1: Inhibitor of growth protein 1 (Homo sapiens)	ING1	PMZ_0000488-RA	1531	7.59	6.43	7.48	7.13	6.79	7.04	7.96	5.67	6.06	4.56	7.65
Similar to UBE2A: Ubiquitin-conjugating enzyme E2 A (Homo sapiens)	UBE2A	PMZ_0000489-RA	1619	353.12	452.64	329.39	437.66	515.67	513.09	546.04	431.97	486.22	415.55	550.39
Protein of unknown function		PMZ_0000490-RA	1946	19.66	25.01	9.71	20.48	24.85	21.6	23.1	30.8	31.71	21.87	26.72
Similar to lrp2bp: LRP2-binding protein (Danio rerio)	lrp2bp	PMZ_0000491-RA	1032	2.73	2.75	2.19	3.53	3.53	2.39	2.87	2.16	3.53	2.2	2.85
Similar to SLC25A4: ADP/ATP translocase 1 (Bos taurus)	SLC25A4	PMZ_0000492-RA	1809	2885.85	5322.27	4068.47	6180.28	5059.76	4736.36	4151.78	5920.78	4897.34	4154.17	4513.19
Protein of unknown function		PMZ_0000493-RA	387	104.79	375.39	143.19	412.12	271.03	244.24	212.44	201.5	170.32	153.84	270.27
Similar to FOXG1: Forkhead box protein G1 (Cebus capucinus)	FOXG1	PMZ_0000494-RA	1068	0.77	1.24	0.55	0.57	1.06	0.78	1.05	0.6	0.81	0	0.59
Protein of unknown function		PMZ_0000495-RA	333	0	0.36	0.16	0.18	0.27	0.15	0.25	0	0.15	0	0.18
Similar to zgc:63572: Transmembrane protein 185-like (Danio rerio)	zgc	PMZ_0000496-RA	2401	48.76	74.17	53.74	71.59	50.02	50.97	49.23	55.7	52.15	54.57	70.7
Protein of unknown function		PMZ_0000497-RA	521	4.53	6.24	4.46	8.34	3.64	3.47	5.29	5.2	4.58	3.48	7.55
Similar to Trim14: Tripartite motif-containing protein 14 (Mus musculus)	Trim14	PMZ_0000498-RA	675	0.5	0.08	0.29	0.12	0.32	0.4	0.11	0.35	0.07	0.08	0.34
Protein of unknown function		PMZ_0000499-RA	156	10.22	9.78	7	7.12	6.38	5.25	8.02	10.07	11.61	0.9	10.14
Similar to SLC18A2: Synaptic vesicular amine transporter (Homo sapiens)	SLC18A2	PMZ_0000500-RA	1927	16.63	20.48	13.78	17.71	15.94	17.87	15.07	16.39	19.27	15.65	20.98
Similar to PDZD8: PDZ domain-containing protein 8 (Homo sapiens)	PDZD8	PMZ_0000501-RA	3500	7.47	7.29	9.85	6.69	7.77	5.55	8.78	5.4	7.95	8.65	9.66
Protein of unknown function		PMZ_0000502-RA	1401	1.07	0.15	1.42	0.17	0.5	0.4	0.67	0.44	0.41	0.6	0.21
Similar to TRIM8: Tripartite motif-containing protein 8 (Homo sapiens)	TRIM8	PMZ_0000503-RA	1014	1.16	0.5	1.39	0.88	0.62	0.31	0.49	0.73	0.13	0.92	0.4
Similar to OBFC2A: Oligonucleotide/oligosaccharide-binding fold-containing protein 2A (Bos taurus)	OBFC2A	PMZ_0000504-RA	246	8.06	6.4	5.5	10.03	7.81	6.5	8.39	7.03	5.73	4.18	7.3
Similar to obfc2a: Oligonucleotide/oligosaccharide-binding fold-containing protein 2A (Danio rerio)	obfc2a	PMZ_0000505-RA	263	1.83	0.98	0.71	2.09	1.5	1.44	2.05	1.46	1.17	1.26	1.36
Similar to PDZD8: PDZ domain-containing protein 8 (Homo sapiens)	PDZD8	PMZ_0000506-RA	1060	8.7	10.81	9.54	8.69	10.25	7.33	12.48	5.03	7.17	9.63	11.47
Protein of unknown function		PMZ_0000507-RA	698	36.26	0.84	4.56	0.51	0	0.32	0.68	0.78	0.95	0.86	0.28
Similar to Orct: Organic cation transporter protein (Drosophila melanogaster)	Orct	PMZ_0000508-RA	294	1.07	0.85	1.14	0.62	0.79	1.07	1.18	1.49	0.35	3.1	1.27
Similar to SLC22A6: Solute carrier family 22 member 6 (Oryctolagus cuniculus)	SLC22A6	PMZ_0000509-RA	504	2.38	0.3	1.09	0.22	1.25	2.06	1.24	0.91	0.28	0.96	0.89
Similar to Exosc10: Exosome component 10 (Mus musculus)	Exosc10	PMZ_0000510-RA	333	1.89	0	0.71	0	0	0	0	0	0	0	0
Similar to Gmeb2: Glucocorticoid modulatory element-binding protein 2 (Mus musculus)	Gmeb2	PMZ_0000511-RA	1301	54.54	33.74	31.38	29.7	38.92	36.81	43.55	28.77	34.76	27.99	34.89
Similar to EXOSC10: Exosome component 10 (Homo sapiens)	EXOSC10	PMZ_0000512-RA	1119	19.68	1.09	7.64	1.18	0.41	1.39	2.4	1.07	0.52	2.28	1.73
Protein of unknown function		PMZ_0000513-RA	916	15.6	6.13	8.18	4.89	5.81	5.75	9.6	8.8	6.2	4.38	6.73
Protein of unknown function		PMZ_0000514-RA	216	0	0	0	0	0	0	0	0	0	0	0.22
Similar to Exosc10: Exosome component 10 (Mus musculus)	Exosc10	PMZ_0000515-RA	324	0	0	0	0	0	0	0	0	0	0	0
Similar to EXOSC10: Exosome component 10 (Homo sapiens)	EXOSC10	PMZ_0000516-RA	2583	5.06	2.65	4.67	1.72	1.38	2.26	2.44	1.54	1.63	2.69	2.79
Similar to zgc:113413: Natterin-like protein (Danio rerio)	zgc	PMZ_0000517-RA	942	1.04	0.01	0	0	0	0	0.24	0	0	0	0.04
Similar to zgc:113413: Natterin-like protein (Danio rerio)	zgc	PMZ_0000518-RA	942	0.34	0	0.59	0	0	0	0	0	0	0	0
Similar to ST8SIA4: CMP-N-acetylneuraminate-poly-alpha-2%2C8-sialyltransferase (Bos taurus)	ST8SIA4	PMZ_0000519-RA	644	21.48	33.6	6.59	37.11	22.36	20.95	23.63	23.13	19.07	6.48	32.58
Similar to Trim47: Tripartite motif-containing protein 47 (Mus musculus)	Trim47	PMZ_0000520-RA	818	0.45	0.26	0.78	0.5	0.43	0.24	0.05	0.19	0.16	0.77	0.23
Similar to Rab11fip1: Rab11 family-interacting protein 1 (Rattus norvegicus)	Rab11fip1	PMZ_0000521-RA	894	18.74	13.52	24.12	14.6	12.91	14.81	12.03	16.77	12.36	34.18	11.78
Similar to Rab11fip1: Rab11 family-interacting protein 1 (Mus musculus)	Rab11fip1	PMZ_0000522-RA	3766	6.92	4.53	9.24	4.45	5.54	6.51	5.51	5.65	4.66	13.37	4.85
Protein of unknown function		PMZ_0000523-RA	552	58.66	4.53	37.45	1.57	0.38	1.4	10.12	0.72	1.56	3.87	1.95
Similar to mdm2: E3 ubiquitin-protein ligase Mdm2 (Xenopus laevis)	mdm2	PMZ_0000524-RA	1065	70.93	2.36	31.02	1.54	0.78	1.06	8.8	0.99	1.2	3.62	1.72
Protein of unknown function		PMZ_0000525-RA	710	2.96	0	0.03	0	0.27	0	0.63	0	0	0	0.52
Similar to Trim14: Tripartite motif-containing protein 14 (Mus musculus)	Trim14	PMZ_0000526-RA	456	1.23	0.87	1.84	1.28	0.28	0	0.24	1.27	0	0.37	1.02
Protein of unknown function		PMZ_0000527-RA	703	5.44	4.43	5.85	5.85	6.7	5.75	7.08	4.8	5.19	6.61	5.25
Similar to TRIM8: Tripartite motif-containing protein 8 (Homo sapiens)	TRIM8	PMZ_0000528-RA	972	0.58	0	0.34	0.08	0.36	1.7	1.29	0.34	0.76	1.07	0.3
Protein of unknown function		PMZ_0000529-RA	1317	4.77	2.11	3.75	2.21	2	2.69	3.5	2.69	2.4	3.19	2.05
Protein of unknown function		PMZ_0000530-RA	189	0	0	0	0	0	0	0	0	0	0	0.58
Similar to PRUNE: Protein prune homolog (Homo sapiens)	PRUNE	PMZ_0000531-RA	1149	6.72	10.02	9.37	8.68	7.39	5.48	7.28	6.85	6.28	8.18	7.79
Similar to CFDP2: Craniofacial development protein 2 (Tragulus javanicus)	CFDP2	PMZ_0000532-RA	279	0.59	0	0.83	0	0	0	0.2	0.1	0	0.19	0.11
Similar to TRIM8: Tripartite motif-containing protein 8 (Homo sapiens)	TRIM8	PMZ_0000533-RA	567	1.39	0.98	0.35	0.48	0.95	0.16	1.23	1.07	1.22	0.59	0.98
Protein of unknown function		PMZ_0000534-RA	356	6.39	0.25	2.43	0.35	0	0.59	0.75	0.44	0.76	0.25	0.38
Similar to zgc:113413: Natterin-like protein (Danio rerio)	zgc	PMZ_0000535-RA	933	0.49	0	0	0	0	0	0	0	0	0	0
Similar to zgc:113413: Natterin-like protein (Danio rerio)	zgc	PMZ_0000536-RA	942	3.01	0.24	1.26	0.27	0	0.01	0	0.07	0	0	0.21
Similar to zgc:113413: Natterin-like protein (Danio rerio)	zgc	PMZ_0000537-RA	942	0.09	0	0	0	0	0	0	0	0	0.26	0
Similar to Dyrk4: Dual specificity tyrosine-phosphorylation-regulated kinase 4 (Mus musculus)	Dyrk4	PMZ_0000538-RA	852	1.62	0.67	1.08	0.73	0.69	0.32	0.71	1	0.72	0.5	0.53
Similar to ARSE: Arylsulfatase E (Homo sapiens)	ARSE	PMZ_0000539-RA	727	14.17	9.07	11.06	9.99	7.91	12.12	9.83	10.62	12.25	11.02	9.09
Similar to zgc:113413: Natterin-like protein (Danio rerio)	zgc	PMZ_0000540-RA	942	1.44	0.13	0.13	0	0	0.24	0	0.06	0	0.14	0
Similar to zgc:113413: Natterin-like protein (Danio rerio)	zgc	PMZ_0000541-RA	1338	4.81	0.59	2.62	0.24	0.34	0.57	1.21	0.49	0.24	0.85	0.5
Similar to emx1: Homeobox protein EMX1 (Xenopus tropicalis)	emx1	PMZ_0000542-RA	189	1.36	1.29	0.35	1.13	0.58	2.6	1.35	0.68	1.28	0.66	1.73
Similar to TRIM14: Tripartite motif-containing protein 14 (Homo sapiens)	TRIM14	PMZ_0000543-RA	936	1.12	0.08	0.57	0.03	0	0	0.2	0.13	0	0.1	0.03
Similar to TRIM8: Tripartite motif-containing protein 8 (Homo sapiens)	TRIM8	PMZ_0000544-RA	828	1.81	0.05	0.63	0.1	0.02	0.45	0.47	0.48	0.64	0.66	0.5
Similar to Trim14: Tripartite motif-containing protein 14 (Mus musculus)	Trim14	PMZ_0000545-RA	593	0.93	0.46	0.82	0.54	0.35	0.42	0.65	0.27	0.15	0.57	0
Similar to ARSF: Arylsulfatase F (Homo sapiens)	ARSF	PMZ_0000546-RA	868	8.71	5.61	7.23	6.29	4.73	8.77	6.49	6.35	7.31	9.56	6.65
Similar to OR1J4: Olfactory receptor 1J4 (Homo sapiens)	OR1J4	PMZ_0000547-RA	873	0.37	0.08	0.16	0.09	0	0.05	0.08	0.04	0	0	0.03
Similar to Krtap5-3: Keratin-associated protein 5-3 (Mus musculus)	Krtap5-3	PMZ_0000548-RA	699	0.47	0.1	0.41	0	0.11	0	0.16	0.14	0	0.07	0
Similar to emx1: Homeobox protein EMX1 (Xenopus tropicalis)	emx1	PMZ_0000549-RA	288	0.44	0.44	0	0.21	0.49	0.55	0	0	0	0	0.22
Similar to emx1: Homeobox protein EMX1 (Xenopus tropicalis)	emx1	PMZ_0000550-RA	504	1.79	0.43	0.3	0.27	0.58	0.93	0.54	0.58	0.18	0.57	1.82
Similar to HSPA9: Stress-70 protein%2C mitochondrial (Homo sapiens)	HSPA9	PMZ_0000551-RA	2358	282.34	355	285.38	346.95	432.18	404.98	319.58	421.54	389.64	255.59	376.26
Similar to Nup107: Nuclear pore complex protein Nup107 (Rattus norvegicus)	Nup107	PMZ_0000552-RA	1358	25.9	32.85	35.01	32.2	35.18	33.63	30.69	22.33	30.98	32.97	38.07
Similar to Trim8: Tripartite motif-containing protein 8 (Mus musculus)	Trim8	PMZ_0000553-RA	1371	1.96	1.41	4.89	3.16	3.24	2.08	1.28	1.24	1.23	4.5	3.04
Similar to NUP107: Nuclear pore complex protein Nup107 (Homo sapiens)	NUP107	PMZ_0000554-RA	801	20.82	30.49	26.84	22.7	29.17	21.75	21.66	16.27	23.47	24.5	29.5
Similar to Nup107: Nuclear pore complex protein Nup107 (Rattus norvegicus)	Nup107	PMZ_0000555-RA	372	17.88	29.97	25.99	25.54	21.45	18.78	18.73	16.85	24.24	24.96	26.01
Similar to ANGPTL5: Angiopoietin-related protein 5 (Homo sapiens)	ANGPTL5	PMZ_0000556-RA	411	0.35	0.38	0.13	0.41	0.63	0.83	0.65	4.31	0.7	0.24	0.14
Similar to FIBCD1: Fibrinogen C domain-containing protein 1 (Homo sapiens)	FIBCD1	PMZ_0000557-RA	314	0.59	0.26	0.52	0.48	0.58	1.8	1.36	9.02	0.64	0.5	0.88
Protein of unknown function		PMZ_0000558-RA	390	0.83	0.2	0	0.29	0.34	0.38	0.42	6.25	1.39	0.13	0.92
Similar to pitpnc1: Cytoplasmic phosphatidylinositol transfer protein 1 (Xenopus tropicalis)	pitpnc1	PMZ_0000559-RA	267	4.46	4.66	5.58	6.08	4.3	4.63	4.19	4.07	2.38	2.68	5.26
Similar to Crym: Mu-crystallin homolog (Rattus norvegicus)	Crym	PMZ_0000560-RA	439	17.19	19.08	27.37	26.56	31.28	25.57	25.33	26.81	21.57	40.93	24.29
Similar to PITPNC1: Cytoplasmic phosphatidylinositol transfer protein 1 (Homo sapiens)	PITPNC1	PMZ_0000561-RA	405	8.52	12.3	5.07	9.02	6.43	9.84	5.56	6.22	4.62	9.75	7.44
Similar to pitpnc1: Cytoplasmic phosphatidylinositol transfer protein 1 (Xenopus tropicalis)	pitpnc1	PMZ_0000562-RA	222	21.44	26.05	12.79	22.99	17.24	22.14	12.95	14.19	10.4	15.58	18.21
Protein of unknown function		PMZ_0000563-RA	42	0	0	0	0	0	0	0	0	0	0	0
Similar to TUBGCP4: Gamma-tubulin complex component 4 (Homo sapiens)	TUBGCP4	PMZ_0000564-RA	2498	28.1	67.85	40.92	74.71	40.63	28.36	40.1	37.29	39.55	29.44	52.81
Similar to BCHE: Cholinesterase (Equus caballus)	BCHE	PMZ_0000565-RA	378	1.02	1.15	0.42	0.46	0.35	1.83	1.3	1.64	1.03	0.8	0.85
Similar to CES2: Liver carboxylesterase 2 (Oryctolagus cuniculus)	CES2	PMZ_0000566-RA	270	0.94	1.58	0.85	0.35	1.24	0.4	0.94	0.28	0.39	0.41	0.44
Similar to Fn3krp: Ketosamine-3-kinase (Mus musculus)	Fn3krp	PMZ_0000567-RA	297	1.04	0	0	0	0	0	0.38	0	0	0	0
Similar to Fn3k: Fructosamine-3-kinase (Mus musculus)	Fn3k	PMZ_0000568-RA	297	1.82	0.47	1.47	0.54	0.98	3.69	1.41	1.79	2.12	0.71	1.83
Similar to BCHE: Cholinesterase (Oryctolagus cuniculus)	BCHE	PMZ_0000569-RA	411	2.98	1.98	1.01	0.69	1.68	2.44	1.58	1.16	1.86	1.24	0.7
Protein of unknown function		PMZ_0000570-RA	222	126.71	1.03	10.67	0.9	0.46	1.03	3.75	1.93	0.51	1.97	1.17
Similar to CFDP2: Craniofacial development protein 2 (Tragulus javanicus)	CFDP2	PMZ_0000571-RA	423	53.3	39.88	58.53	41	40.18	40.28	50.54	35.93	34.02	47.41	35.37
Similar to C1d: Nuclear nucleic acid-binding protein C1D (Mus musculus)	C1d	PMZ_0000572-RA	3753	32.7	32.17	56.85	37.38	38.95	38.91	34.08	38.89	36.2	33.16	30.48
Similar to IFI44L: Interferon-induced protein 44-like (Homo sapiens)	IFI44L	PMZ_0000573-RA	1461	1.68	0.83	1.1	1.17	0.89	0.8	1.62	1.11	1.18	1.27	1.27
Similar to ASCC2: Activating signal cointegrator 1 complex subunit 2 (Homo sapiens)	ASCC2	PMZ_0000574-RA	749	24.39	19.52	20.46	18.61	29.76	29.37	32.13	21.59	29.51	30.88	23.92
Protein of unknown function		PMZ_0000575-RA	226	33.61	29.67	11.35	34.46	27.08	33.94	28.56	29.89	35.57	21.53	26.31
Similar to Neogenin (Fragment) (Gallus gallus)	NEO1	PMZ_0000576-RA	236	32.98	43.21	16.62	49.31	42.8	38.82	35.9	36.7	38.47	31.09	36.08
Similar to FN3KRP: Ketosamine-3-kinase (Homo sapiens)	FN3KRP	PMZ_0000577-RA	462	4.86	1.75	1.92	1.17	0.99	1.19	1.31	1.63	0.75	0.82	1.39
Protein of unknown function		PMZ_0000578-RA	261	0	0.3	0	0	0	0.21	0	0	0	0	0
Similar to FN3KRP: Ketosamine-3-kinase (Homo sapiens)	FN3KRP	PMZ_0000579-RA	381	1.44	0.11	0	0	0	0	0.53	0	0	0.26	0
Similar to DDB_G0271670: Uncharacterized protein DDB_G0271670 (Dictyostelium discoideum)	DDB_G0271670	PMZ_0000580-RA	1008	96.72	7.06	28.32	4.23	1.71	3.48	8.79	17.33	4.49	9.22	1.7
Similar to DYRK4: Dual specificity tyrosine-phosphorylation-regulated kinase 4 (Homo sapiens)	DYRK4	PMZ_0000581-RA	281	2.89	0.33	0.95	0	0	0	0	0.42	0	0	0.41
Similar to DYRK4: Dual specificity tyrosine-phosphorylation-regulated kinase 4 (Homo sapiens)	DYRK4	PMZ_0000582-RA	753	21.63	1.05	7.54	0.84	0.37	0.31	1.89	0.86	0.21	1.34	0.22
Similar to smi35A: Dual specificity tyrosine-phosphorylation-regulated kinase 2 (Drosophila melanogaster)	smi35A	PMZ_0000583-RA	258	6.17	0.22	3.65	0.38	0	0	1.13	0.08	0.39	0	0.68
Similar to Fn3k: Fructosamine-3-kinase (Mus musculus)	Fn3k	PMZ_0000584-RA	584	4.77	1.27	2.73	0.77	0.66	0.73	1.18	0.77	0.94	1.19	1.1
Similar to FN3KRP: Ketosamine-3-kinase (Homo sapiens)	FN3KRP	PMZ_0000585-RA	675	31.57	92.33	1018.69	91.92	46.85	62.43	47.86	117.69	54.13	270.01	29.48
Similar to DYRK4: Dual specificity tyrosine-phosphorylation-regulated kinase 4 (Homo sapiens)	DYRK4	PMZ_0000586-RA	252	1.96	0.17	1.23	0.2	0	0.22	0	0.3	0.43	0.22	0
Similar to Imp4: U3 small nucleolar ribonucleoprotein protein IMP4 (Mus musculus)	Imp4	PMZ_0000587-RA	264	8.26	3.01	1.46	1.72	4.66	5.37	10.2	6.43	5.3	0.55	2.17
Similar to GVIN1: Interferon-induced very large GTPase 1 (Homo sapiens)	GVIN1	PMZ_0000588-RA	2658	2.66	0.62	2.07	0.49	0.59	0.54	1.57	1.01	1.28	1.49	0.95
Similar to GVIN1: Interferon-induced very large GTPase 1 (Homo sapiens)	GVIN1	PMZ_0000589-RA	777	0.66	0.14	1.61	0.04	0	0	0.38	0.67	0.13	0.6	0.07
Similar to GVIN1: Interferon-induced very large GTPase 1 (Homo sapiens)	GVIN1	PMZ_0000590-RA	1248	1.75	0.4	0.97	0.28	0.17	0.15	0.38	0.56	0.54	0.27	0.47
Similar to GVIN1: Interferon-induced very large GTPase 1 (Homo sapiens)	GVIN1	PMZ_0000591-RA	369	3.44	0.62	0.27	0.22	0.86	0.18	1.25	0.18	0.96	1.33	0.64
Similar to DYRK4: Dual specificity tyrosine-phosphorylation-regulated kinase 4 (Homo sapiens)	DYRK4	PMZ_0000592-RA	276	17.63	0.35	6.45	1.29	0.3	0	0.97	0.45	0.72	1.94	0.91
Similar to ppk5: Serine/threonine-protein kinase ppk5 (Schizosaccharomyces pombe)	ppk5	PMZ_0000593-RA	624	6.89	0.24	3.46	0	0.08	0	1.69	0.36	0.14	0.34	0.25
Protein of unknown function		PMZ_0000594-RA	150	0	0	0	0	0	0	0	0	0	0	0
Similar to Fn3k: Fructosamine-3-kinase (Mus musculus)	Fn3k	PMZ_0000595-RA	300	11.01	0.95	0.94	0.13	0.42	0	1.23	0.11	0	1.83	0.13
Similar to DYRK4: Dual specificity tyrosine-phosphorylation-regulated kinase 4 (Homo sapiens)	DYRK4	PMZ_0000596-RA	258	16.02	1.61	9.11	0.4	0.37	0	2.91	0.2	0.21	0.86	0.28
Protein of unknown function		PMZ_0000597-RA	204	1.22	1.62	2.48	3.04	0.52	1.22	2.66	1.01	0.57	0.78	0.87
Protein of unknown function		PMZ_0000598-RA	176	36.79	45.4	111.03	54.52	33.81	27.46	39.49	39.05	30.55	91.03	34.24
Protein of unknown function		PMZ_0000599-RA	249	19.67	7.99	13.67	6.17	3.45	5.52	9.16	2.78	3.89	5.6	5.07
Similar to CNTN3: Contactin-3 (Homo sapiens)	CNTN3	PMZ_0000600-RA	340	43.82	48.14	110.86	49.63	41.31	36.09	47.96	37.91	33.01	109.55	49.23
Similar to Cntn2: Contactin-2 (Mus musculus)	Cntn2	PMZ_0000601-RA	459	37.5	38.29	87.22	49.79	31.19	29.97	39.66	33.75	25.79	84.55	39.74
Protein of unknown function		PMZ_0000602-RA	2729	4.29	3.38	9.68	3.78	3.84	3.27	3.6	3.45	3.01	7.55	3.31
Similar to CNTN2: Contactin-2 (Gallus gallus)	CNTN2	PMZ_0000603-RA	463	27.8	30.38	71.05	26.23	28.55	21.01	31.38	24.25	18.65	69.34	30.66
Protein of unknown function		PMZ_0000604-RA	495	24.54	15.27	38.41	13.94	17	18.65	26.24	15.24	16.67	36.03	22.27
Similar to Sim2: Single-minded homolog 2 (Mus musculus)	Sim2	PMZ_0000605-RA	204	2.61	2.55	0	1.86	2.58	2.61	2.42	1.42	3.14	0	2.24
Similar to cops3: COP9 signalosome complex subunit 3 (Danio rerio)	cops3	PMZ_0000606-RA	327	58.89	81.16	61.13	87.53	77.17	66.25	68.8	62.03	51.03	56.02	65.75
Similar to SLC12A2: Solute carrier family 12 member 2 (Homo sapiens)	SLC12A2	PMZ_0000607-RA	642	36.11	11.2	16.88	11.63	23.62	30.77	34.87	13.24	25.64	15.04	16.17
Similar to COPS3: COP9 signalosome complex subunit 3 (Gallus gallus)	COPS3	PMZ_0000608-RA	2210	36.7	43.92	33.98	42.21	35.26	34.56	30.5	27.28	26.03	39.49	41.86
Protein of unknown function		PMZ_0000609-RA	1230	1.8	1.84	5.28	2.01	1.98	2.19	1.86	1.75	1.64	2.66	2.33
Similar to UNK: RING finger protein unkempt homolog (Canis familiaris)	UNK	PMZ_0000610-RA	477	2.24	0.95	4.67	1.91	1.77	1.79	1.57	0.77	1.37	1.22	1.95
Protein of unknown function		PMZ_0000611-RA	969	0	0	0	0	0	0	0	0	0	0	0
Similar to Smcr7l: Smith-Magenis syndrome chromosome region candidate gene 7 protein-like (Mus musculus)	Smcr7l	PMZ_0000612-RA	5359	17.18	11.76	18.47	11.16	11.29	8.96	12.07	9.65	10.81	12.1	11.33
Similar to unk: RING finger protein unkempt (Drosophila melanogaster)	unk	PMZ_0000613-RA	577	4.19	1.13	5.11	2.23	1.86	1.28	2.13	2.14	2.79	2.36	2.06
Similar to Hnrnpm: Heterogeneous nuclear ribonucleoprotein M (Mus musculus)	Hnrnpm	PMZ_0000614-RA	3074	18.92	12.09	19.06	10.2	17.64	14.57	18.91	8.88	13.77	13.19	15.31
Similar to Myef2: Myelin expression factor 2 (Mus musculus)	Myef2	PMZ_0000615-RA	597	15.22	7.73	17.13	7.36	13.6	11.92	16.07	3.59	9.13	6.66	7.85
Similar to Prrc1: Protein PPRC1 (Mus musculus)	Prrc1	PMZ_0000616-RA	2751	62.58	85.13	71.34	70.78	72.06	65.33	88.23	52.61	76.09	70.5	101.87
Protein of unknown function		PMZ_0000617-RA	1962	3.53	0.97	11.37	0.97	3.52	2.85	3.32	2.49	2.31	6.16	1.55
Similar to SEMA6A: Semaphorin-6A (Homo sapiens)	SEMA6A	PMZ_0000618-RA	937	15.23	10.9	23.72	11.04	10.54	13.55	12.64	7.73	9.15	25.41	10.72
Similar to SEMA6D: Semaphorin-6D (Pongo abelii)	SEMA6D	PMZ_0000619-RA	326	10.04	10.75	18.33	8.41	9.71	9.2	7.23	5.45	6.83	19.34	9.89
Protein of unknown function		PMZ_0000620-RA	37	0	0	0	0	0	0	0	0	0	0	0
Similar to C17orf39: Uncharacterized protein C17orf39 (Homo sapiens)	C17orf39	PMZ_0000621-RA	9105	17.85	12.03	12.99	11.76	11.65	12.24	15.94	10.16	12.84	17.41	16.66
Similar to ATPAF2: ATP synthase mitochondrial F1 complex assembly factor 2 (Bos taurus)	ATPAF2	PMZ_0000622-RA	2671	29.96	44.43	50.32	42.65	25.1	29.47	24.19	22.89	19.64	32.26	51.11
Similar to TOM1: Target of Myb protein 1 (Homo sapiens)	TOM1	PMZ_0000623-RA	234	2.15	4.02	5.37	5.43	3.63	2.88	3.18	4.01	1.89	3.19	6.39
Protein of unknown function		PMZ_0000624-RA	88	0	0	0	0	0	0	0	0	0	0	0
Protein of unknown function		PMZ_0000625-RA	324	1.6	1.51	0.67	1.27	2.24	1.58	1.57	1.54	1.08	0	1.87
Protein of unknown function		PMZ_0000626-RA	264	2.69	4.56	2.18	5.58	3.46	1.84	1.87	3.04	2.21	1.26	2.55
Similar to Srebf1: Sterol regulatory element-binding protein 1 (Rattus norvegicus)	Srebf1	PMZ_0000627-RA	562	5.89	6.13	4.84	5.39	4.32	3.8	3.58	2.82	3.84	2.29	5.89
Similar to SREBF1: Sterol regulatory element-binding protein 1 (Sus scrofa)	SREBF1	PMZ_0000628-RA	3552	11.49	10.46	18.02	9.48	8.48	9.05	9.19	9.4	6.18	9.51	7.36
Similar to Usp36: Ubiquitin carboxyl-terminal hydrolase 36 (Mus musculus)	Usp36	PMZ_0000629-RA	600	0.43	0	0.43	0	0	0.08	0	0.08	0	0.11	0
Similar to Zmynd17: Zinc finger MYND domain-containing protein 17 (Mus musculus)	Zmynd17	PMZ_0000630-RA	1990	1.12	0.17	0.58	0.09	0.1	0.16	0.67	0.05	0.07	0.24	0.08
Similar to SEPT9: Septin-9 (Homo sapiens)	SEPT9	PMZ_0000631-RA	2837	191.05	169.82	129.3	154.14	204.68	192.6	227.1	185.01	184.8	336.61	204.4
Protein of unknown function		PMZ_0000632-RA	339	83.4	70.35	47.68	72.2	89.91	85.04	103.29	80.21	67.45	87.47	101.75
Similar to PSMD12: 26S proteasome non-ATPase regulatory subunit 12 (Bos taurus)	PSMD12	PMZ_0000633-RA	2172	136.71	124.08	78.3	94.8	158.11	207.4	99.88	102.94	115.65	133.41	133.17
Similar to USP36: Ubiquitin carboxyl-terminal hydrolase 36 (Homo sapiens)	USP36	PMZ_0000634-RA	270	11.2	0.55	2.14	0	0	0.28	0.76	0	0.19	0.24	0.12
Similar to Gpr19: Probable G-protein coupled receptor 19 (Rattus norvegicus)	Gpr19	PMZ_0000635-RA	1182	15.36	13.32	11.85	12.14	13.21	11.63	12.79	12.69	14.63	15.27	13.33
Similar to PITPNC1: Cytoplasmic phosphatidylinositol transfer protein 1 (Homo sapiens)	PITPNC1	PMZ_0000636-RA	1323	6.21	2.95	2.97	1.94	2.11	2.05	2.29	1.71	1.84	3.22	2.09
Similar to Ttll12: Tubulin--tyrosine ligase-like protein 12 (Mus musculus)	Ttll12	PMZ_0000637-RA	2493	35.87	69.91	60.24	77.42	57.59	52.69	53.29	60.12	57.13	57.2	70.03
Similar to PARP12: Poly [ADP-ribose] polymerase 12 (Homo sapiens)	PARP12	PMZ_0000638-RA	990	2.04	0.49	0.7	0.28	0.52	0.58	0.48	0.6	0.18	0.82	0.29
Similar to TRPT1: tRNA 2'-phosphotransferase 1 (Bos taurus)	TRPT1	PMZ_0000639-RA	643	6.9	13.62	8.8	10.59	7.34	9.68	5.86	5.91	3.29	10.13	17.15
Similar to trpt1: tRNA 2'-phosphotransferase 1 (Danio rerio)	trpt1	PMZ_0000640-RA	1246	15.17	9.01	13.83	8.94	6.23	7.9	9.24	8.15	7.04	8.69	11.72
Protein of unknown function		PMZ_0000641-RA	450	0.45	0	0.11	0.12	0.28	0	0.18	0	0.73	0.11	0.13
Protein of unknown function		PMZ_0000642-RA	102	4.59	4.89	38.15	7.83	13.63	6.86	19.03	20.18	9.6	25.04	8.89
Similar to CCDC91: Coiled-coil domain-containing protein 91 (Homo sapiens)	CCDC91	PMZ_0000643-RA	408	12.01	9.89	10.27	9.16	14.63	16.7	14.6	12.29	10.28	13.46	11.38
Similar to Sephs1: Selenide%2C water dikinase 1 (Mus musculus)	Sephs1	PMZ_0000644-RA	2487	220.49	332	321.07	338.55	273.73	223.74	287.08	268.89	280.22	245.2	348.21
Similar to Ccdc91: Coiled-coil domain-containing protein 91 (Rattus norvegicus)	Ccdc91	PMZ_0000645-RA	823	8.88	7.74	8.28	6.09	8.51	10.11	11.28	9.2	10.07	11.65	9.15
Similar to Nanos1: Nanos homolog 1 (Mus musculus)	Nanos1	PMZ_0000646-RA	840	0.8	0.21	0.11	0.28	0.33	0.32	0.09	0.04	0.42	0.27	0.51
Similar to Lamb2: Laminin subunit beta-2 (Rattus norvegicus)	Lamb2	PMZ_0000647-RA	5147	17.7	13.16	28.67	18.53	15.2	13.97	14.91	14.24	10.82	46.48	15.66
Similar to Lamb2: Laminin subunit beta-2 (Mus musculus)	Lamb2	PMZ_0000648-RA	285	3.7	0.44	11.24	0.11	1.48	0.72	0.92	0.9	1.27	7.39	0.99
Similar to LAMB1: Laminin subunit beta-1 (Homo sapiens)	LAMB1	PMZ_0000649-RA	690	4.51	2.05	10.66	2.29	4.1	3.55	4.76	2.94	2.27	11.19	1.84
		PMZ_0000649-RB	1182	2.6	1.07	3.71	0.85	1.31	1.6	1.26	1.61	1.09	3.74	0.58
Similar to LAMB2: Laminin subunit beta-2 (Homo sapiens)	LAMB2	PMZ_0000650-RA	1394	4	1.7	7.35	3.28	3.2	3.12	3.64	2.77	1.8	6.65	2.76
Protein of unknown function		PMZ_0000651-RA	439	5.56	2.86	3.87	2.86	4.01	3.77	4.05	4.12	3.28	3.6	3.73
Similar to ZEB2: Zinc finger E-box-binding homeobox 2 (Homo sapiens)	ZEB2	PMZ_0000652-RA	423	3.85	1.83	7.56	3.99	2.85	1.72	1.92	3.49	2.93	3.99	2.31
Protein of unknown function		PMZ_0000653-RA	383	0	0	0	0	0.11	0	0	0.09	0	0	0.15
Similar to Rpl28: 60S ribosomal protein L28 (Rattus norvegicus)	Rpl28	PMZ_0000654-RA	423	437.36	986.92	561.36	1249.7	830.13	920.07	808.03	1122.99	683.8	582.92	822.8
Similar to Bahd1: Bromo adjacent homology domain-containing 1 protein (Mus musculus)	Bahd1	PMZ_0000655-RA	1038	2.16	0.88	2.44	0.51	0.64	0.68	1.76	0.83	0.79	2.78	0.85
Similar to wdr26: WD repeat-containing protein 26 (Xenopus tropicalis)	wdr26	PMZ_0000656-RA	1281	51.03	56.89	57.79	65.67	53.24	46.52	64.71	51.45	57.1	71.47	68.32
Protein of unknown function		PMZ_0000657-RA	1549	104	119.35	98.96	119.92	127.66	117.04	141.29	119.38	147.74	159.89	131.96
Similar to WDR6: WD repeat-containing protein 6 (Homo sapiens)	WDR6	PMZ_0000658-RA	4197	1.75	0.73	3.15	0.63	1.28	1.49	1.61	1.27	1.21	1.18	1.05
Similar to Tubulin alpha chain%2C testis-specific (Oncorhynchus mykiss)	TUBA2	PMZ_0000659-RA	3138	20.24	38.21	55.3	41.12	20.73	22.89	25.82	21.91	20.32	34.38	45.26
Protein of unknown function		PMZ_0000660-RA	759	62	163.44	200.61	176.36	48.45	52.48	56.28	53.23	51.77	137.36	144.16
Similar to MIMI_L669: Collagen-like protein 7 (Acanthamoeba polyphaga mimivirus)	MIMI_L669	PMZ_0000661-RA	3269	11.83	5.35	10.74	5.91	12.51	13.25	10.78	8.39	10.05	15.99	10.27
Similar to EPHX2: Epoxide hydrolase 2 (Sus scrofa)	EPHX2	PMZ_0000662-RA	1194	9.28	4.23	5.91	7.33	9.22	11.49	7.05	7.38	6.23	8.36	7.47
Protein of unknown function		PMZ_0000663-RA	410	0.64	0	0.33	0.52	0	0.43	0.35	0.2	0.52	0.54	0.24
Similar to MFSD8: Major facilitator superfamily domain-containing protein 8 (Homo sapiens)	MFSD8	PMZ_0000664-RA	750	7.89	5.2	5.59	7.51	6.15	5.57	7.2	6.36	6.4	7.85	7.26
Similar to TNeu084h20.1: UPF0428 protein CXorf56 homolog (Xenopus tropicalis)	TNeu084h20.1	PMZ_0000665-RA	3626	102.72	137.19	85.26	154.8	145.12	135.92	132.16	136.13	146.84	113.35	134.99
Similar to MFSD8: Major facilitator superfamily domain-containing protein 8 (Homo sapiens)	MFSD8	PMZ_0000666-RA	862	12.65	6.24	6.06	6.1	9	8.26	8.72	5.99	10.26	6.67	9.49
Protein of unknown function		PMZ_0000667-RA	139	0.32	0.43	0	0.62	0	0.53	1.33	0.37	1.05	0	0.95
Protein of unknown function		PMZ_0000668-RA	267	1.69	2.73	3.22	2.33	0.36	1.01	1.34	0.7	1.78	1.24	2.39
Similar to GRIA4: Glutamate receptor 4 (Homo sapiens)	GRIA4	PMZ_0000669-RA	390	22.26	14.37	9.15	12.58	18.04	16.88	22.01	13.02	16.4	12.56	18.93
Similar to DYNC2H1: Cytoplasmic dynein 2 heavy chain 1 (Homo sapiens)	DYNC2H1	PMZ_0000670-RA	591	2.62	2.56	4.23	3.59	1.74	1.17	2.27	1.64	2.07	2.32	2.48
Protein of unknown function		PMZ_0000671-RA	439	31.79	22.74	13.61	21.94	24.96	22.9	31.11	25.34	26.19	15.1	31.91
Similar to GRIA4: Glutamate receptor 4 (Homo sapiens)	GRIA4	PMZ_0000672-RA	597	46.29	27.99	20.91	28.59	32.13	33.99	45.77	37.92	34.49	18.37	36.76
Similar to Dync2h1: Cytoplasmic dynein 2 heavy chain 1 (Mus musculus)	Dync2h1	PMZ_0000673-RA	738	2.82	2.34	3.71	2.49	2.29	2.38	2.88	1.45	1.8	2.51	2.36
Similar to Dync2h1: Cytoplasmic dynein 2 heavy chain 1 (Mus musculus)	Dync2h1	PMZ_0000674-RA	608	2.09	2.17	2.66	3.17	1.35	1.67	1.88	1.92	1.04	2.09	2.29
Similar to adk: Adenylate kinase (Prochlorococcus marinus (strain MIT 9211))	adk	PMZ_0000675-RA	1098	3.64	1.37	0.6	1.97	3.76	3.51	4.18	2.25	2.75	1.96	2.49
Similar to ARRDC1: Arrestin domain-containing protein 1 (Homo sapiens)	ARRDC1	PMZ_0000676-RA	405	5.12	5.77	9.52	5.11	4.71	5.51	7.14	5.63	3.79	3.82	4.22
Similar to ARRDC1: Arrestin domain-containing protein 1 (Homo sapiens)	ARRDC1	PMZ_0000677-RA	1047	1.03	0.23	1.97	0.22	0.56	0.25	0.94	0.56	0.38	0.99	0.32
Protein of unknown function		PMZ_0000678-RA	302	9.48	17.29	8.8	15.79	14.08	13.76	11.88	11.15	10.49	7.4	7.05
Similar to GLUL: Glutamine synthetase (Bos taurus)	GLUL	PMZ_0000679-RA	2820	667.01	1685.12	3155.56	734.04	1759.57	1843.83	1314.19	1753.12	1711.24	3136.87	912.67
Similar to SH3GLB2: Endophilin-B2 (Homo sapiens)	SH3GLB2	PMZ_0000680-RA	4491	44.83	72.4	50.97	58.2	50.02	56.83	36.67	36.59	35.81	56.2	71.85
Protein of unknown function		PMZ_0000681-RA	205	49.74	80.74	39.95	65.48	79.49	86.44	65.79	31.68	39.36	48.06	86.52
Protein of unknown function		PMZ_0000682-RA	3357	20.58	11.42	17.19	12.12	13.93	15.12	17.94	15.56	15.35	17.51	16.04
Similar to NCL: Nucleolin (Gallus gallus)	NCL	PMZ_0000683-RA	1082	12.07	6.72	6.7	6.23	8.38	9.24	6.88	7.58	6.42	6.4	9.55
Protein of unknown function		PMZ_0000684-RA	1345	8.49	5.63	3.98	4.09	5.7	5.7	6.22	6.53	4.62	4.13	6.21
Similar to Sardh: Sarcosine dehydrogenase%2C mitochondrial (Mus musculus)	Sardh	PMZ_0000685-RA	1625	8.23	2.03	4.84	2.11	3.86	4.14	6.89	4.26	5.33	9.11	6.18
Similar to SARDH: Sarcosine dehydrogenase%2C mitochondrial (Homo sapiens)	SARDH	PMZ_0000686-RA	542	4.81	3.13	5.99	3.5	4.32	4.82	4.32	6.79	4.91	4.41	5.62
Protein of unknown function		PMZ_0000687-RA	204	0.18	0	0	0	0.16	0.29	0	0	0.29	0	0
Protein of unknown function		PMZ_0000688-RA	384	18.72	8.4	8.04	3.93	6.68	4.17	5.71	5.11	5.37	4.93	5.17
Protein of unknown function		PMZ_0000689-RA	626	0.39	2.14	3.83	2.3	1.17	0.66	0.49	0.66	0.65	1.58	2.84
Similar to Osbp: Oxysterol-binding protein 1 (Mus musculus)	Osbp	PMZ_0000690-RA	261	0.12	0.16	0	0.24	0	0.2	0	0	0	0	0
Protein of unknown function		PMZ_0000691-RA	287	0	0.15	0	0.1	0	0.18	0	0	0	0	0
Protein of unknown function		PMZ_0000692-RA	1704	14.68	7.13	4.32	7.46	7.99	8.16	7.94	11.83	8.4	7.03	7.71
Protein of unknown function		PMZ_0000693-RA	426	0.07	0	0.07	0	0	0	0	0	0	0	0
Protein of unknown function		PMZ_0000694-RA	1464	6.17	3.29	3.45	4.19	3.97	2.59	3.54	5.41	3.71	3.04	2.99
Protein of unknown function		PMZ_0000695-RA	729	0.08	0.2	0.9	0.25	0	0	0	0.37	0	0	0.46
Similar to ZCCHC3: Zinc finger CCHC domain-containing protein 3 (Homo sapiens)	ZCCHC3	PMZ_0000696-RA	1041	0.03	0.07	0.33	0.03	0	0	0	0	0	0	0.03
Protein of unknown function		PMZ_0000697-RA	34	0	0	0	0	0	0	0	0	0	0	0
Protein of unknown function		PMZ_0000698-RA	894	2.05	4.43	3.54	3.94	1.98	2.87	1.79	2.82	1.8	1.92	3.26
Protein of unknown function		PMZ_0000699-RA	238	0	0.19	3.5	1.23	0	0	0	0.16	0	0	0.97
Similar to CFDP2: Craniofacial development protein 2 (Tragulus javanicus)	CFDP2	PMZ_0000700-RA	774	4.31	1.87	5.91	2.59	3.37	3.49	4.69	4.72	2.97	3.86	2.9
Similar to CDKN1C: Cyclin-dependent kinase inhibitor 1C (Homo sapiens)	CDKN1C	PMZ_0000701-RA	597	7.71	7.82	8.65	6.14	11.06	8.63	8.61	5.1	9.57	9.09	5.73
Protein of unknown function		PMZ_0000702-RA	110	0	0	0	0	0	0	0	0	0	0	0
Similar to RPS4X: 40S ribosomal protein S4%2C X isoform (Cercopithecus aethiops)	RPS4X	PMZ_0000703-RA	489	0.71	0.23	0.42	0.11	0.34	0.29	0.24	9.72	0	0.1	0.46
Protein of unknown function		PMZ_0000704-RA	232	2.03	0.58	0.52	0.14	0	0	1.21	0.68	0.24	0	0.29
Similar to KCNQ1: Potassium voltage-gated channel subfamily KQT member 1 (Squalus acanthias)	KCNQ1	PMZ_0000705-RA	363	0.93	0.77	0.59	0.08	0.61	0.41	0.34	0.38	0.94	1.12	0.24
Similar to KCNQ1: Potassium voltage-gated channel subfamily KQT member 1 (Homo sapiens)	KCNQ1	PMZ_0000706-RA	1119	1.52	0.47	0.67	0.34	0.56	0.31	0.78	0.33	0.73	0.64	0.67
Similar to Submaxillary mucin-like protein (Bos taurus)	MUC1	PMZ_0000707-RA	697	0.23	0.05	0.28	0	0.06	0.13	0.49	0.27	0.26	0.73	0.39
Protein of unknown function		PMZ_0000708-RA	383	1	0	0.14	0	0	0	0	0.27	0	0	0.08
Similar to Muc2: Mucin-2 (Fragment) (Rattus norvegicus)	Muc2	PMZ_0000709-RA	2748	0.87	0.2	0.66	0.06	0.19	0.03	0.19	0.14	0.08	0.47	0.11
Similar to Intestinal mucin-like protein (Fragment) (Rattus norvegicus)	MUC3	PMZ_0000710-RA	1728	0.92	1.07	1.22	1.46	1.03	0.37	1.9	2.1	0.61	1.14	0.44
Similar to Intestinal mucin-like protein (Fragment) (Rattus norvegicus)	MUC3	PMZ_0000711-RA	5697	1.52	1.33	1.63	2.23	1.58	0.99	3.23	3.69	1.39	2.14	0.81
Similar to MUC5AC: Mucin-5AC (Fragments) (Homo sapiens)	MUC5AC	PMZ_0000712-RA	335	0.83	0.28	0.44	0.35	0.67	1.1	1.56	1.41	0.38	1.23	0.11
Similar to Muc2: Mucin-2 (Fragments) (Mus musculus)	Muc2	PMZ_0000713-RA	2865	0.32	0.87	0.62	1.3	0.77	0.47	1.8	2.09	0.84	1.1	0.26
Protein of unknown function		PMZ_0000714-RA	319	40.11	8.36	23.16	6.19	3.99	2.33	11.52	2.87	3.59	6.93	6.68
Similar to MUC2: Mucin-2 (Homo sapiens)	MUC2	PMZ_0000715-RA	4226	0.8	0.28	0.44	0.27	0.23	0.29	0.17	0.24	0.13	0.23	0.27
Similar to Tspan4: Tetraspanin-4 (Mus musculus)	Tspan4	PMZ_0000716-RA	1062	62.38	61.61	44.6	58.96	59.58	58.62	59.17	66.08	67.37	76.97	59.79
Protein of unknown function		PMZ_0000717-RA	99	0	0	0	0	0	0	0	0	0	0	0
Similar to POLR2L: DNA-directed RNA polymerases I%2C II%2C and III subunit RPABC5 (Bos taurus)	POLR2L	PMZ_0000718-RA	584	164.69	309.5	301.37	305.89	395.91	311.25	304.01	257.22	274.17	208.81	258.25
Similar to CD151: CD151 antigen (Bos taurus)	CD151	PMZ_0000719-RA	969	48.08	68.53	56.62	62.16	63.47	57.06	63.09	78.24	72.68	74.24	72.91
Similar to Rab44: Ras-related protein Rab-44 (Mus musculus)	Rab44	PMZ_0000720-RA	2611	9.33	12.97	2.89	11.76	12.07	10.32	13.9	13.06	14.16	3.41	12.49
Similar to EFCAB4B: EF-hand calcium-binding domain-containing protein 4B (Homo sapiens)	EFCAB4B	PMZ_0000721-RA	1400	9.29	14.08	3.56	10.72	10.5	9.99	10.65	10.78	11.05	2.88	10.68
Similar to SVOPL: Putative transporter SVOPL (Homo sapiens)	SVOPL	PMZ_0000722-RA	377	14.01	16.32	16.68	17.94	16.41	15.75	19.53	16.36	17.9	19.49	10.43
Protein of unknown function		PMZ_0000723-RA	699	6.34	2.93	6.02	3.82	4.15	3.66	3.79	3.36	4.32	4.27	4.86
Similar to SVOPL: Putative transporter SVOPL (Homo sapiens)	SVOPL	PMZ_0000724-RA	1563	10.72	11.89	10.84	12.36	11.79	10.94	10.97	10.55	10	13.63	9.25
Similar to Fbln2: Fibulin-2 (Mus musculus)	Fbln2	PMZ_0000725-RA	1194	0.74	0.2	0.74	0.23	0.71	0.69	0.52	0.66	0.68	0.71	0.26
Similar to Ltbp1: Latent-transforming growth factor beta-binding protein 1 (Rattus norvegicus)	Ltbp1	PMZ_0000726-RA	2097	0.43	0.55	0.52	0.33	0.63	0.28	0.41	0.91	0.24	0.25	0.17
Similar to Col14a1: Collagen alpha-1(XIV) chain (Mus musculus)	Col14a1	PMZ_0000727-RA	3114	0.57	0.22	0.39	0.24	0.36	0.3	0.28	0.61	0.25	0.24	0.21
Similar to Abcc9: ATP-binding cassette transporter sub-family C member 9 (Mus musculus)	Abcc9	PMZ_0000728-RA	2508	0.7	0.36	0.25	0.32	0.18	0.17	0.23	0.28	0.17	0.09	0.19
Similar to ABCC8: ATP-binding cassette transporter sub-family C member 8 (Homo sapiens)	ABCC8	PMZ_0000729-RA	441	0.72	0.09	0	0.44	0.48	0.22	0	0.3	0.21	0	0.13
Similar to Abcc9: ATP-binding cassette transporter sub-family C member 9 (Rattus norvegicus)	Abcc9	PMZ_0000730-RA	420	0.97	0.18	0.37	0.27	0.41	0.35	1.15	1.05	1.48	0.47	0.34
Similar to Abcc9: ATP-binding cassette transporter sub-family C member 9 (Rattus norvegicus)	Abcc9	PMZ_0000731-RA	372	1.75	1.17	0.14	0.54	1.3	1.73	1.44	0.93	1.44	0.82	1
Similar to KCNJ11: ATP-sensitive inward rectifier potassium channel 11 (Homo sapiens)	KCNJ11	PMZ_0000732-RA	1351	16.43	25.98	7.83	26.91	17.64	13.53	19.81	20.79	19.43	8.31	22.08
Similar to Transposable element Tcb1 transposase (Caenorhabditis briggsae)	tcb1	PMZ_0000733-RA	957	53.35	31.53	50.38	32.11	38.5	37.51	44.69	26.88	32.93	37.53	37.83
Similar to PTDSS2: Phosphatidylserine synthase 2 (Cricetulus griseus)	PTDSS2	PMZ_0000734-RA	550	9.62	7.86	8.63	6.96	12.99	17.32	12.54	6.57	8.77	9.63	6.78
Similar to PTDSS2: Phosphatidylserine synthase 2 (Homo sapiens)	PTDSS2	PMZ_0000735-RA	4855	26.45	20.21	19.07	14.13	25.37	27.28	23.2	18.54	22.45	33.54	22.62
Protein of unknown function		PMZ_0000736-RA	200	1.61	0.24	0	0	0.27	0.3	0.25	0.83	2.06	0.61	0.18
Similar to CCDC73: Coiled-coil domain-containing protein 73 (Homo sapiens)	CCDC73	PMZ_0000737-RA	407	1.79	0.67	0	0.28	0.85	1.2	1.13	1.59	1.41	0.37	0.21
Protein of unknown function		PMZ_0000738-RA	189	2.53	0.52	0	1.13	2.02	0.32	1.87	1.36	1.28	0	0
Similar to nosip: Nitric oxide synthase-interacting protein (Xenopus laevis)	nosip	PMZ_0000739-RA	1928	155.79	209.35	128.67	217.62	214.87	222.67	196.18	210.59	238.07	172.07	209.73
Similar to ERCC1: DNA excision repair protein ERCC-1 (Bos taurus)	ERCC1	PMZ_0000740-RA	1525	13.36	16.45	16.25	16.69	15.54	14.25	16.28	12.79	16.24	11.26	15.42
Similar to RNF213: RING finger protein 213 (Homo sapiens)	RNF213	PMZ_0000741-RA	3143	9.14	7.69	17.08	8.89	8.98	7.88	6.64	5.74	5.38	15.3	8.62
Similar to RNF213: RING finger protein 213 (Homo sapiens)	RNF213	PMZ_0000742-RA	1610	9.55	7.08	14.85	9.93	8.15	7.16	6.27	5.01	5.52	16.31	7.57
Similar to RNF213: RING finger protein 213 (Homo sapiens)	RNF213	PMZ_0000743-RA	1420	6.47	5.1	13.38	6.04	5.47	4.29	4.29	4.29	3.71	10.08	5.92
Similar to RNF213: RING finger protein 213 (Homo sapiens)	RNF213	PMZ_0000744-RA	6059	12.1	8.57	18.08	11.71	10.53	11.4	8.04	8.58	9.3	20.15	10.68
Similar to COMMD9: COMM domain-containing protein 9 (Bos taurus)	COMMD9	PMZ_0000745-RA	5166	30.8	33.61	30.5	37.13	45.51	40.52	39.95	37.65	35.49	40.3	38.57
Protein of unknown function		PMZ_0000746-RA	7112	21.15	24.23	17.36	23.74	19.19	17.45	19.09	16.35	20.95	14.48	28.95
Protein of unknown function		PMZ_0000747-RA	256	64.65	46.06	23.11	39.7	76.28	81.88	75.93	51.64	67.04	54.7	65.6
Similar to ALAS1: 5-aminolevulinate synthase%2C nonspecific%2C mitochondrial (Bos taurus)	ALAS1	PMZ_0000748-RA	823	85.68	68.93	39.83	66.78	78.97	87.49	73.85	104.62	74.91	72.66	108.12
Similar to Trim7: Tripartite motif-containing protein 7 (Mus musculus)	Trim7	PMZ_0000749-RA	591	6.16	0.64	1.39	0.3	0.27	0.28	0.88	1.97	0	0.39	0.12
Protein of unknown function		PMZ_0000750-RA	531	1	0.07	1.13	0	0	0.14	0.15	0	0	0.09	0
Similar to SER1: Sericin-1 (Fragment) (Galleria mellonella)	SER1	PMZ_0000751-RA	249	1.85	0	0	0	0	0	0.25	0.11	0	0	0.14
Similar to Rab11fip5: Rab11 family-interacting protein 5 (Mus musculus)	Rab11fip5	PMZ_0000752-RA	660	1.75	0.95	2.51	1.41	1.6	0.69	1.56	1.87	0.82	1.72	2.11
Similar to TLR2: Toll-like receptor 2 (Capra hircus)	TLR2	PMZ_0000753-RA	509	0.72	0.44	1.18	0.59	0.08	0.18	0.08	0.06	0.36	1.61	0.11
Protein of unknown function		PMZ_0000754-RA	400	20.97	11.23	24.54	8.92	9.27	13.07	16.36	12.21	10.15	16.93	12.52
Similar to TRIM65: Tripartite motif-containing protein 65 (Homo sapiens)	TRIM65	PMZ_0000755-RA	618	2.33	0	0.6	0.17	0.18	0.26	0.15	1.28	0.52	0.55	0.15
Similar to Trim14: Tripartite motif-containing protein 14 (Mus musculus)	Trim14	PMZ_0000756-RA	858	3.07	0.16	0.29	0	0	0.29	0.74	0.29	0.01	0	0.18
Similar to AHCTF1: AT-hook-containing transcription factor 1 (Homo sapiens)	AHCTF1	PMZ_0000757-RA	3078	18.11	15.8	15.74	14.85	15.82	15.94	19.3	11.95	16.98	16.44	19.93
Protein of unknown function		PMZ_0000758-RA	1773	2.2	0.2	1.07	1.05	1.04	0.79	1.87	0.96	0.69	1.11	0.47
Protein of unknown function		PMZ_0000759-RA	1947	6.44	6.5	10.88	4.65	4.56	3.58	5.57	3.63	4.03	7.93	6.4
Similar to Urb1: Nucleolar pre-ribosomal-associated protein 1 (Mus musculus)	Urb1	PMZ_0000760-RA	2775	4.8	1.95	9.14	2.38	3.52	3.05	4.17	3.08	3.22	4.73	3.02
Similar to URB1: Nucleolar pre-ribosomal-associated protein 1 (Homo sapiens)	URB1	PMZ_0000761-RA	425	4.31	2.82	9.34	3.24	4.76	3.3	4.54	4.21	4.03	5.01	4.73
Similar to SYNE2: Nesprin-2 (Homo sapiens)	SYNE2	PMZ_0000762-RA	3264	12.47	6.41	10.04	7.2	10.1	8.28	10.24	7.71	7.9	8.88	8.65
Similar to Mettl13: Methyltransferase-like protein 13 (Mus musculus)	Mettl13	PMZ_0000763-RA	897	2.33	0.87	3.8	0.78	2.56	2.39	4.08	2.62	2.73	2.74	0.88
Protein of unknown function		PMZ_0000764-RA	222	0.31	0	0	0.3	0.23	0	0.43	0	0	0	0.31
Protein of unknown function		PMZ_0000765-RA	681	4.56	0.11	4.13	0.16	1.43	0.53	1.61	0.79	0.98	2.46	0.16
Protein of unknown function		PMZ_0000766-RA	1188	4.86	0.98	4.78	1.16	2.87	2.88	3.9	1.74	2.62	2.35	1.68
Similar to URB1: Nucleolar pre-ribosomal-associated protein 1 (Homo sapiens)	URB1	PMZ_0000767-RA	1277	4.42	3.23	9.25	2.77	3.54	3.34	3.77	3.07	3.42	3.77	3.88
Protein of unknown function		PMZ_0000768-RA	192	0.57	0	0	0.55	0.56	0.32	0	0.22	0	0.32	0
Protein of unknown function		PMZ_0000769-RA	250	1.71	0.53	0.87	1.02	1.76	1.76	2.01	0.46	0.86	0	0.43
Similar to GVIN1: Interferon-induced very large GTPase 1 (Homo sapiens)	GVIN1	PMZ_0000770-RA	2685	1.82	0.04	0.46	0.09	0	0.18	0.34	0.12	0.06	0.05	0.07
Protein of unknown function		PMZ_0000771-RA	332	0.46	0.85	3.1	0.36	0.14	1.22	0.76	0.75	0.75	0	0.36
Protein of unknown function		PMZ_0000772-RA	213	0.33	0	0.29	0	0.49	0.27	0.23	0.19	0.27	0.28	0.13
Similar to TLR2: Toll-like receptor 2 (Boselaphus tragocamelus)	TLR2	PMZ_0000773-RA	1377	5.61	7.6	19.65	8.95	6.99	6.35	5.68	4.85	5.35	14.24	9.47
Similar to C14orf101: UPF0679 protein C14orf101 (Homo sapiens)	C14orf101	PMZ_0000774-RA	903	1.39	0.58	1.78	0.66	1.22	1.23	0.7	0.75	1.29	0.4	0.61
Protein of unknown function		PMZ_0000775-RA	513	22.64	7.56	14.44	6.2	6.61	7.84	11.3	7.76	7.43	11.17	6.14
Similar to Trim14: Tripartite motif-containing protein 14 (Mus musculus)	Trim14	PMZ_0000776-RA	957	0.21	0	0.3	0.11	0.18	0	0	1.23	0.59	0.26	0
Similar to CTNNB1: Catenin beta-1 (Bos taurus)	CTNNB1	PMZ_0000777-RA	1121	1.12	0.07	0.58	0.39	0.34	0.28	0.69	0.18	0.47	0.48	0.24
Similar to arm: Armadillo segment polarity protein (Anopheles gambiae)	arm	PMZ_0000778-RA	1257	207.33	350.19	133.49	331.18	308.77	283.77	308.15	251.72	249.72	166.57	324.8
Protein of unknown function		PMZ_0000779-RA	140	3.26	9.04	2.66	4.03	3.96	8.5	3.54	4.45	7.88	2.32	5.62
Similar to RTase: Probable RNA-directed DNA polymerase from transposon BS (Drosophila melanogaster)	RTase	PMZ_0000780-RA	1887	308.58	58.62	129.58	56.37	59.54	67.8	89.32	46.86	57.35	78.19	64.3
Similar to Rnf135: RING finger protein 135 (Mus musculus)	Rnf135	PMZ_0000781-RA	1473	2.49	0.11	0.78	0.34	0.29	0.11	0.73	0.39	0.25	0.81	0.14
Protein of unknown function		PMZ_0000782-RA	1332	7.34	2.01	4.14	2.44	2.8	3.67	4.81	3.28	2.87	3.96	4.04
Similar to UPF0679 protein C14orf101 homolog (Mus musculus)	UPF0679	PMZ_0000783-RA	348	4.93	0.69	5.4	0.84	2.18	2.54	2.16	0.2	1.85	0.74	0.52
Similar to otx2: Homeobox protein OTX2 (Danio rerio)	otx2	PMZ_0000784-RA	888	10.73	2.76	0.89	4.68	7.27	10.04	7.12	5.94	4.93	1.32	4.09
Protein of unknown function		PMZ_0000785-RA	222	0.77	0.82	0	1.65	1.38	1.72	0.21	1.08	0.76	0.53	0.92
Similar to GVIN1: Interferon-induced very large GTPase 1 (Homo sapiens)	GVIN1	PMZ_0000786-RA	2097	4.37	0.33	1.34	0.12	0	0	0.53	0.04	0.27	0.29	0.15
Similar to Gvin1: Interferon-induced very large GTPase 1 (Mus musculus)	Gvin1	PMZ_0000787-RA	1734	2.9	0.32	0.87	0.16	0.03	0	0.41	0.23	0.16	0.19	0.22
		PMZ_0000787-RB	1386	2.05	0.52	1.91	0.26	0.06	0.08	0.31	0.31	0.03	0.54	0.22
Similar to GVIN1: Interferon-induced very large GTPase 1 (Homo sapiens)	GVIN1	PMZ_0000788-RA	1491	3.31	0.02	1.23	0.37	0.1	0.09	0.58	0.59	0.34	0.15	0.2
Protein of unknown function		PMZ_0000789-RA	122	0	0	0.72	0	0	0	0	0	0	0	0
Protein of unknown function		PMZ_0000790-RA	47	0	0	0	0	0	0	0	0	0	0	0
Similar to Tnfrsf26: Tumor necrosis factor receptor superfamily member 26 (Mus musculus)	Tnfrsf26	PMZ_0000791-RA	502	3.26	0.43	1.97	0.42	1.14	1.26	3.12	1.4	0.71	1.06	0.78
Similar to Gvin1: Interferon-induced very large GTPase 1 (Mus musculus)	Gvin1	PMZ_0000792-RA	3309	1.6	0.15	0.72	0.04	0.03	0.06	0.19	0.12	0.09	0.19	0.08
Similar to GBP1: Interferon-induced guanylate-binding protein 1 (Cercopithecus aethiops)	GBP1	PMZ_0000793-RA	1375	0.79	0.4	0.97	0.27	0.5	0.57	0.56	0.31	0.56	1.29	0.56
Similar to C21orf57: Putative metalloprotease C21orf57 (Homo sapiens)	C21orf57	PMZ_0000794-RA	585	4.06	2.27	1.61	1.96	2.32	3.48	2.17	0.83	0.93	1.1	2.63
Similar to FAM89A: Protein FAM89A (Bos taurus)	FAM89A	PMZ_0000795-RA	668	2.45	2.23	1.63	1.98	1.33	2.86	2.46	2.16	1.27	1.61	2.19
Protein of unknown function		PMZ_0000796-RA	5692	20.21	21.63	25.67	24.71	19.14	19.44	21.03	18.34	18.29	23.09	22.72
Protein of unknown function		PMZ_0000797-RA	43	0	0	0	0	0	0	0	0	0	0	0
Similar to Trim14: Tripartite motif-containing protein 14 (Mus musculus)	Trim14	PMZ_0000798-RA	858	0	0	0.65	0	0	0.29	0.03	0	0.06	0.25	0
Similar to Aida: Axin interactor%2C dorsalization-associated protein (Mus musculus)	Aida	PMZ_0000799-RA	484	1.93	1.95	3.41	2.28	2.44	1.76	1.87	2.94	1.16	2.51	2.85
Similar to aida-B: Axin interactor%2C dorsalization-associated protein B (Xenopus laevis)	aida-B	PMZ_0000800-RA	1722	1.98	1.15	1.31	1.22	1.23	1.11	1.67	1.03	1.3	0.72	1.48
Similar to FBXO33: F-box only protein 33 (Homo sapiens)	FBXO33	PMZ_0000801-RA	549	14.54	2.69	18.48	2.79	22.38	32.83	21.68	21.34	18.67	10.99	4.87
Similar to EXT2: Extensin-2 (Arabidopsis thaliana)	EXT2	PMZ_0000802-RA	621	1.24	0.18	0.39	0	0.13	0	0.18	0	0.15	0	0.04
Similar to USP36: Ubiquitin carboxyl-terminal hydrolase 36 (Homo sapiens)	USP36	PMZ_0000803-RA	1572	0.68	0	0.5	0.09	0	0.03	0.16	0.02	0.11	0	0.03
Similar to USP36: Ubiquitin carboxyl-terminal hydrolase 36 (Homo sapiens)	USP36	PMZ_0000804-RA	2043	3.79	0.16	1.49	0.13	0.05	0.06	0.57	0	0.09	0.39	0.04
Similar to Usp36: Ubiquitin carboxyl-terminal hydrolase 36 (Mus musculus)	Usp36	PMZ_0000805-RA	1932	0.43	0	0.02	0	0	0.05	0.06	0	0	0.08	0
Similar to USP36: Ubiquitin carboxyl-terminal hydrolase 36 (Homo sapiens)	USP36	PMZ_0000806-RA	2205	2.03	0.1	0.69	0.02	0.06	0.13	0.22	0.24	0.09	0.24	0.27
Similar to TRIM54: Tripartite motif-containing protein 54 (Homo sapiens)	TRIM54	PMZ_0000807-RA	684	19.84	1.28	11.02	1.75	2.2	3.01	6.93	2.37	2.77	3.43	2.71
Similar to TRIM54: Tripartite motif-containing protein 54 (Bos taurus)	TRIM54	PMZ_0000808-RA	1026	11.9	0.99	4.42	0.69	0.82	0.81	2.01	0.53	0.89	1.14	0.7
Similar to USP36: Ubiquitin carboxyl-terminal hydrolase 36 (Homo sapiens)	USP36	PMZ_0000809-RA	987	0.02	0	0	0	0	0	0.05	0	0	0	0
Similar to Usp36: Ubiquitin carboxyl-terminal hydrolase 36 (Mus musculus)	Usp36	PMZ_0000810-RA	1872	0.69	0.09	0.42	0	0.02	0.02	0.13	0.15	0.1	0.01	0
Similar to USP36: Ubiquitin carboxyl-terminal hydrolase 36 (Homo sapiens)	USP36	PMZ_0000811-RA	858	2.96	0.06	2.29	0.08	0	0.11	0.93	0.05	0.07	0.3	0
Similar to Usp36: Ubiquitin carboxyl-terminal hydrolase 36 (Mus musculus)	Usp36	PMZ_0000812-RA	1335	0.18	0	0.24	0.05	0	0	0.11	0.05	0.06	0	0
Similar to USP36: Ubiquitin carboxyl-terminal hydrolase 36 (Homo sapiens)	USP36	PMZ_0000813-RA	1008	7.66	0.19	1.76	0.05	0	0.11	0.29	0.09	0	0.05	0.15
Similar to TRIM54: Tripartite motif-containing protein 54 (Homo sapiens)	TRIM54	PMZ_0000814-RA	1113	3.76	0.07	1.92	0.09	0.04	0.08	0.47	0.12	0.04	0.27	0.07
Similar to USP36: Ubiquitin carboxyl-terminal hydrolase 36 (Homo sapiens)	USP36	PMZ_0000815-RA	810	6.43	0	1.81	0.16	0	0.16	0.6	0	0.08	0.42	0.19
Similar to TRIM54: Tripartite motif-containing protein 54 (Homo sapiens)	TRIM54	PMZ_0000816-RA	258	0.15	0	1.3	0	0	0	0	0	0	0	0
Similar to Usp36: Ubiquitin carboxyl-terminal hydrolase 36 (Mus musculus)	Usp36	PMZ_0000817-RA	3066	2.38	0.07	1.07	0.03	0.03	0.06	0.29	0.03	0.06	0.01	0.01
Similar to TRIM54: Tripartite motif-containing protein 54 (Homo sapiens)	TRIM54	PMZ_0000818-RA	606	6	0.62	1.98	0.02	0	0.11	0.42	0	0.17	0	0.09
Similar to TRIM54: Tripartite motif-containing protein 54 (Homo sapiens)	TRIM54	PMZ_0000819-RA	468	2.29	0.25	1.28	0.19	0	0.08	0.44	0	0	0	0.13
Protein of unknown function		PMZ_0000820-RA	465	27.43	4.24	14.91	3.77	4.84	6.89	7.61	6.19	5.21	4.24	5.22
Similar to Usp36: Ubiquitin carboxyl-terminal hydrolase 36 (Mus musculus)	Usp36	PMZ_0000821-RA	489	1.69	0	1.07	0.1	0	0	0.43	0.17	0	0	0
Similar to USP36: Ubiquitin carboxyl-terminal hydrolase 36 (Homo sapiens)	USP36	PMZ_0000822-RA	1470	1.13	0.07	0.62	0.04	0	0	0.16	0.13	0.06	0	0.04
Similar to Usp36: Ubiquitin carboxyl-terminal hydrolase 36 (Mus musculus)	Usp36	PMZ_0000823-RA	1347	0	0	0.07	0	0.14	0	0.01	0	0	0	0
Similar to USP36: Ubiquitin carboxyl-terminal hydrolase 36 (Homo sapiens)	USP36	PMZ_0000824-RA	1995	2.67	0.14	1.72	0.21	0.19	0.29	0.42	0.63	0.25	0.34	0.33
Similar to DDB_G0267276: Putative uncharacterized protein DDB_G0267276 (Dictyostelium discoideum)	DDB_G0267276	PMZ_0000825-RA	1443	20.3	0.89	7.86	0.79	1.25	0.56	4.33	1.37	1.63	2.65	1.15
Similar to Usp36: Ubiquitin carboxyl-terminal hydrolase 36 (Mus musculus)	Usp36	PMZ_0000826-RA	2214	1.45	0.06	0.55	0.02	0	0	0.23	0.08	0.05	0.08	0.03
Similar to TRIM54: Tripartite motif-containing protein 54 (Homo sapiens)	TRIM54	PMZ_0000827-RA	351	4.67	0.26	4	0.11	0	0.17	0	0	0	0.22	0.12
Similar to Usp36: Ubiquitin carboxyl-terminal hydrolase 36 (Mus musculus)	Usp36	PMZ_0000828-RA	2100	0.87	0.04	0.43	0	0	0	0.29	0	0.04	0	0
Similar to Usp36: Ubiquitin carboxyl-terminal hydrolase 36 (Mus musculus)	Usp36	PMZ_0000829-RA	2598	2.2	0.08	0.8	0	0.03	0.05	0.32	0.05	0.05	0.2	0.04
Similar to Usp36: Ubiquitin carboxyl-terminal hydrolase 36 (Mus musculus)	Usp36	PMZ_0000830-RA	537	0.56	0.07	0.1	0	0	0	0.07	0	0	0	0
Similar to Usp36: Ubiquitin carboxyl-terminal hydrolase 36 (Mus musculus)	Usp36	PMZ_0000831-RA	1998	0.11	0.04	0.08	0	0	0	0.15	0	0	0	0
Similar to Usp36: Ubiquitin carboxyl-terminal hydrolase 36 (Mus musculus)	Usp36	PMZ_0000832-RA	1428	1.45	0.07	0.38	0.03	0	0	0.31	0	0	0	0.02
Similar to Usp36: Ubiquitin carboxyl-terminal hydrolase 36 (Mus musculus)	Usp36	PMZ_0000833-RA	1533	3.59	0.1	1.4	0.11	0.1	0.23	0.6	0.22	0.18	0.12	0.06
Similar to TRIM54: Tripartite motif-containing protein 54 (Homo sapiens)	TRIM54	PMZ_0000834-RA	633	3.75	0.6	2.55	0.72	1.04	1.43	2.75	1.74	1	1.31	1.07
Similar to USP36: Ubiquitin carboxyl-terminal hydrolase 36 (Homo sapiens)	USP36	PMZ_0000835-RA	1683	3.52	0.06	1.09	0.01	0.04	0	0.15	0.13	0.17	0.18	0
Similar to TRIM54: Tripartite motif-containing protein 54 (Bos taurus)	TRIM54	PMZ_0000836-RA	513	9.91	1.15	9.05	0.26	0.28	1.17	1.78	0.26	0.54	1.42	0.58
Similar to Usp36: Ubiquitin carboxyl-terminal hydrolase 36 (Mus musculus)	Usp36	PMZ_0000837-RA	1941	0.25	0	0.14	0	0	0	0	0	0.03	0	0.03
Similar to pcbd: Pterin-4-alpha-carbinolamine dehydratase (Xenopus laevis)	pcbd	PMZ_0000838-RA	1071	126.21	108.96	55.33	92.61	121.07	147.14	128.42	176.19	163.14	91.4	138.07
Similar to PCDH24: Protocadherin-24 (Homo sapiens)	PCDH24	PMZ_0000839-RA	1920	1.98	1.75	0.44	0.94	1.45	1.02	1.84	1.27	1.24	0.89	0.89
Similar to USP36: Ubiquitin carboxyl-terminal hydrolase 36 (Homo sapiens)	USP36	PMZ_0000840-RA	1359	3.14	0.11	0.99	0.11	0	0	0.13	0	0.06	0.07	0
Protein of unknown function		PMZ_0000841-RA	2280	0.85	0.3	1.15	0.34	0.35	0.28	0.29	0.35	0.18	0.55	0.34
Similar to ANKRD5: Ankyrin repeat domain-containing protein 5 (Homo sapiens)	ANKRD5	PMZ_0000842-RA	2145	30.21	5.75	11.24	5.18	26.44	18.05	9.97	9.81	28.33	3.66	9.14
Similar to Mdga2: MAM domain-containing glycosylphosphatidylinositol anchor protein 2 (Rattus norvegicus)	Mdga2	PMZ_0000843-RA	1410	6.89	7.64	6.28	7.29	6.02	6.93	6.95	6.57	7.28	4.87	7.67
Protein of unknown function		PMZ_0000844-RA	186	0	0	0.09	0	0	0	0	0	0	0	0
Protein of unknown function		PMZ_0000845-RA	4166	13.36	6.29	9.7	6.2	7.44	7.26	8.44	6.56	7.18	8.53	7.95
Similar to NT5C1A: Cytosolic 5'-nucleotidase 1A (Homo sapiens)	NT5C1A	PMZ_0000846-RA	783	5.54	7.18	6.74	5.73	6.48	4.76	4.81	6.12	4.95	6.31	6.38
Similar to tc1a: Transposable element Tc1 transposase (Caenorhabditis elegans)	tc1a	PMZ_0000847-RA	834	575.99	453.57	479.59	487.41	512.06	469.12	576.31	292.85	440.84	530.56	485.76
Similar to MSL3: Male-specific lethal 3 homolog (Homo sapiens)	MSL3	PMZ_0000848-RA	1178	22.82	31.16	17.66	33.64	27.52	22.22	25.19	22.86	24.98	26.25	27.97
Protein of unknown function		PMZ_0000849-RA	447	327.92	371.92	107.05	242.08	377.79	407.74	281.49	296.17	308.06	315.2	321.74
Similar to Histone H3.2 (Bos taurus)	HIST2H3C	PMZ_0000850-RA	411	0	0	0	0.01	0	0	0	0	0	0	0
Protein of unknown function		PMZ_0000851-RA	432	29.64	10.62	7.41	9.81	31.68	53.06	34.91	17.82	24.7	24.37	28.49
Similar to Histone H3.2 (Bos taurus)	HIST2H3C	PMZ_0000852-RA	411	0	0	0	0	0	0	0	0	0	0	0
Similar to HIST3H2BB: Histone H2B type 3-B (Homo sapiens)	HIST3H2BB	PMZ_0000853-RA	378	555.16	1683.83	886.27	1748.43	1521.59	1249.28	993.2	1134.87	1343.87	1128.23	1210.28
Similar to Histone H4 (Bos taurus)	HIST2H4A	PMZ_0000854-RA	312	1.57	0.13	0.1	0.2	0	0.22	0.28	0.24	0.16	0.17	0.13
Similar to Histone H1 (Oncorhynchus mykiss)	H1F0	PMZ_0000855-RA	543	1.31	0.07	0.62	0.27	0.08	0	0.25	0.52	0	0.18	0.26
Similar to NT5C1A: Cytosolic 5'-nucleotidase 1A (Homo sapiens)	NT5C1A	PMZ_0000856-RA	1539	10.47	14.34	17.37	12.36	9.46	9.91	11.79	11.65	9.61	14.6	12.52
Similar to Late histone H2A.1 (Psammechinus miliaris)	H2A.1	PMZ_0000857-RA	126	0	0	0	0	0	0	0	0	0	0	0
Protein of unknown function		PMZ_0000858-RA	1473	27.4	22.43	13.89	14.74	14.63	14.88	14.25	20.26	19.12	24.53	13.96
Protein of unknown function		PMZ_0000859-RA	444	2297.62	2593.88	1068.8	2043.44	2433.31	3630.29	2582.34	2185.79	2621.22	2068.56	3257.29
Similar to h2afx: Histone H2A.x (Danio rerio)	h2afx	PMZ_0000860-RA	381	162.36	104.18	40.09	65.09	73.2	147.58	81.29	101.26	85.08	103.29	138.97
Protein of unknown function		PMZ_0000861-RA	168	0.47	0	0.41	0	0	0	0	0.58	0	0	0
Similar to TERT: Telomerase reverse transcriptase (Bos taurus)	TERT	PMZ_0000862-RA	318	0.39	0	0	0	0	0	0.12	0.24	0	0.14	0
Similar to Tert: Telomerase reverse transcriptase (Mus musculus)	Tert	PMZ_0000863-RA	765	2.5	0.38	0.51	0.38	0.38	0.54	0.23	0.83	0.36	0.24	0.45
Protein of unknown function		PMZ_0000864-RA	444	0.06	2.56	0.41	2.35	2.23	15.58	7.29	1.69	0.67	0	9.94
Similar to h2afx: Histone H2A.x (Danio rerio)	h2afx	PMZ_0000865-RA	381	5.8	0.55	0	0	1.09	0.39	0.91	3.92	1.34	1.25	0.58
Protein of unknown function		PMZ_0000866-RA	2637	118.87	265.71	85.83	253.84	271.31	254.48	219.84	156.4	195.31	144.2	198.82
Similar to Histone H3.2 (Bos taurus)	HIST2H3C	PMZ_0000867-RA	411	0	0	0	0	0	0	0	0	0	0	0
Similar to h2afx: Histone H2A.x (Danio rerio)	h2afx	PMZ_0000868-RA	381	665.64	1064.02	317.15	849.94	828.88	838.46	816.25	1010.2	1032.86	566.96	781.54
Similar to Histone H3.2 (Bos taurus)	HIST2H3C	PMZ_0000869-RA	411	0	0	0	0	0	0	0	0	0	0	0
Protein of unknown function		PMZ_0000870-RA	120	0.73	0	0.85	1.78	0	0	0	1.24	0	0	0.21
Similar to CFDP2: Craniofacial development protein 2 (Tragulus javanicus)	CFDP2	PMZ_0000871-RA	375	1.62	1.53	1.53	1.59	2.01	0.78	0.95	1.15	1.13	1.51	1.46
Protein of unknown function		PMZ_0000872-RA	1020	1.67	1.77	1.71	1.89	1.23	1.55	1.25	1.39	1.26	1.86	2.89
Similar to SLC39A3: Zinc transporter ZIP3 (Bos taurus)	SLC39A3	PMZ_0000873-RA	1104	4.95	1.84	5.2	1.43	4.46	4.68	3.67	5.39	4.19	7.03	2.01
Similar to MET: Hepatocyte growth factor receptor (Rhinolophus ferrumequinum)	MET	PMZ_0000874-RA	1521	3.56	0.61	4.96	0.72	3.45	2.66	3.8	3.3	2.84	2.79	1.09
Similar to Cuzd1: CUB and zona pellucida-like domain-containing protein 1 (Rattus norvegicus)	Cuzd1	PMZ_0000875-RA	1268	0.22	0	0.16	0.11	0	0	0.18	0.11	0	0.14	0
Similar to Gp2: Pancreatic secretory granule membrane major glycoprotein GP2 (Mus musculus)	Gp2	PMZ_0000876-RA	1698	1.17	0	0.33	0.02	0.08	0	0.25	0	0.12	0.03	0.03
Similar to smi35A: Dual specificity tyrosine-phosphorylation-regulated kinase 2 (Drosophila melanogaster)	smi35A	PMZ_0000877-RA	384	14.84	40.92	18.83	21.48	11.15	7.79	15.09	19.16	18.1	26.24	31.23
Similar to DYRK2: Dual specificity tyrosine-phosphorylation-regulated kinase 2 (Gallus gallus)	DYRK2	PMZ_0000878-RA	285	0.17	0.05	0	0	1.66	0	0.44	0.19	0.73	0.91	0
Similar to Dyrk4: Dual specificity tyrosine-phosphorylation-regulated kinase 4 (Mus musculus)	Dyrk4	PMZ_0000879-RA	390	11.72	13.51	11.64	11.52	10.37	4.96	8.52	10.29	8.7	11.99	3.76
Protein of unknown function		PMZ_0000880-RA	949	5.56	7.59	7.03	5.58	4.08	2.57	4.1	5.35	2.79	4.09	7.48
Similar to Erbb4: Receptor tyrosine-protein kinase erbB-4 (Mus musculus)	Erbb4	PMZ_0000881-RA	347	14.08	15.22	8.49	14.1	11.35	11.49	12.27	12.53	11.64	10.72	15.46
Similar to smi35A: Dual specificity tyrosine-phosphorylation-regulated kinase 2 (Drosophila melanogaster)	smi35A	PMZ_0000882-RA	948	9.02	10.94	9.16	8.82	9.91	4.85	7.41	11.66	8.88	13.63	7.62
Similar to GVIN1: Interferon-induced very large GTPase 1 (Homo sapiens)	GVIN1	PMZ_0000883-RA	837	0.74	0.11	0.86	0	0.34	0.08	0.35	0.38	0.74	0.64	0.35
Similar to GVIN1: Interferon-induced very large GTPase 1 (Homo sapiens)	GVIN1	PMZ_0000884-RA	1401	2.33	0.54	2.13	0.34	0.11	0.09	0.75	0.67	0.57	1.23	0.86
Similar to GVIN1: Interferon-induced very large GTPase 1 (Homo sapiens)	GVIN1	PMZ_0000885-RA	1137	0.91	0.2	0.78	0.11	0.08	0.06	0.25	0.14	0.23	0.65	0.2
Similar to GVIN1: Interferon-induced very large GTPase 1 (Homo sapiens)	GVIN1	PMZ_0000886-RA	747	2.28	0.35	1.16	0.17	0.1	0.22	0.5	0.38	1.03	0.32	0.52
Similar to RPS26: 40S ribosomal protein S26 (Bos taurus)	RPS26	PMZ_0000887-RA	798	1172.37	771.58	1532.93	743.33	1215.53	1547.26	1331.86	1533.28	1154.56	972.1	1215.67
Similar to IKZF4: Zinc finger protein Eos (Homo sapiens)	IKZF4	PMZ_0000888-RA	1474	3.12	3.27	5.12	4.14	2.37	2.02	2.72	2.84	2.91	1.77	3.44
Protein of unknown function		PMZ_0000889-RA	61	0	0	0	0	0	0	0	0	0	0	0
Similar to IKZF2: Zinc finger protein Helios (Homo sapiens)	IKZF2	PMZ_0000890-RA	469	4.86	5.02	4.98	5.9	2.62	3.45	2.87	3.82	3.49	2.5	4.82
Protein of unknown function		PMZ_0000891-RA	101	0.63	0	0	0	0	0	0	0	1.03	0	0.62
Protein of unknown function		PMZ_0000892-RA	336	1.91	0.36	0.48	0.09	0	0	0.25	0.42	0	0	0.45
Protein of unknown function		PMZ_0000893-RA	207	1.87	0.23	1.82	0.17	0	0.57	0.24	0	0	0	0.34
Protein of unknown function		PMZ_0000894-RA	123	0.81	0	0	0	0	0	0	0	0	0	0
Protein of unknown function		PMZ_0000895-RA	351	2.31	1.97	5.64	4.15	2.16	1.7	1.38	1.69	1.97	8.19	3.45
Similar to BCL3: B-cell lymphoma 3-encoded protein (Homo sapiens)	BCL3	PMZ_0000896-RA	1905	2.42	1.5	3.01	2.17	1	1.28	1.05	0.86	0.86	3.03	1.79
Similar to cblb-A: E3 ubiquitin-protein ligase CBL-B-A (Xenopus laevis)	cblb-A	PMZ_0000897-RA	345	9.08	9.32	11.51	16.7	7.66	8.03	8.38	9.71	7.89	10.61	8.93
Similar to V-CBL: Transforming protein cbl (Cas-NS-1 murine leukemia virus)	V-CBL	PMZ_0000898-RA	442	18.29	33.15	33.6	34.13	18.76	21.37	18.54	23.36	19.03	23.5	10.59
Similar to DDB_G0274557: Uncharacterized histidine-rich protein DDB0167791 (Dictyostelium discoideum)	DDB_G0274557	PMZ_0000899-RA	246	2.21	0.36	0.25	0.13	0.38	0	0.37	0	0.22	0	0.09
Protein of unknown function		PMZ_0000900-RA	123	0	0	0	0	0	0	0	0	0	0	0
Protein of unknown function		PMZ_0000901-RA	108	0.53	0	0.95	0	0	0	0.74	0.65	0	0.91	0
Similar to Mfge8: Lactadherin (Mus musculus)	Mfge8	PMZ_0000902-RA	1077	49.72	35.62	128.3	33.72	49.91	53.25	71.35	57.2	58.53	92.13	61.36
Similar to flad1: FAD synthetase (Danio rerio)	flad1	PMZ_0000903-RA	1138	13.32	10.83	6.35	8.91	8.72	7.28	12.35	7.8	12.21	7.09	10.63
Similar to TEX9: Testis-expressed sequence 9 protein (Homo sapiens)	TEX9	PMZ_0000904-RA	1440	50.19	69.38	23.36	79.49	57.02	52.67	68.17	83.9	90.79	26.3	65.44
Similar to Smn1: Survival motor neuron protein (Mus musculus)	Smn1	PMZ_0000905-RA	528	0.19	0	0.19	0.07	0	0	0	0	0	0.32	0.06
Similar to General transcription factor IIH subunit 2-like protein (Homo sapiens)	GTF2H2	PMZ_0000906-RA	258	10.67	12.18	11.89	10.69	9.36	13.65	11.21	8.29	9.52	9.44	13.23
Similar to Smn1: Survival motor neuron protein (Mus musculus)	Smn1	PMZ_0000907-RA	675	44.57	53.51	73.19	49.58	44.21	44.79	50.48	33.6	50.64	48.93	58.56
Similar to Smn1: Survival motor neuron protein (Mus musculus)	Smn1	PMZ_0000908-RA	537	28.15	3.82	37.66	2.36	4.8	8.7	8.14	6.31	12.93	13.55	4.37
Protein of unknown function		PMZ_0000909-RA	375	13.19	5.48	13.77	6.54	8.37	4.75	9.21	8.75	11.3	8.07	8.06
Similar to Smn1: Survival motor neuron protein (Rattus norvegicus)	Smn1	PMZ_0000910-RA	546	39.16	1.66	7.14	2.19	1.79	1.3	3.97	1.9	1.67	3.23	2.41
Similar to Smn1: Survival motor neuron protein (Rattus norvegicus)	Smn1	PMZ_0000911-RA	1521	91.85	36.62	60.8	34.52	28.83	26.58	44.47	30.42	31.89	34.15	48.8
Similar to Smn1: Survival motor neuron protein (Mus musculus)	Smn1	PMZ_0000912-RA	723	13.46	10.28	18.28	9.87	8.32	6.89	11.36	7.53	9.98	14.09	12.29
Protein of unknown function		PMZ_0000913-RA	600	17.56	3.61	11.98	2.89	5.3	3.49	8.17	5.28	7.07	7.73	5.76
Similar to Smn1: Survival motor neuron protein (Mus musculus)	Smn1	PMZ_0000914-RA	568	4.59	1.99	4.85	1.4	2.42	2.66	2.81	2.35	1.35	1.54	2.8
Similar to Smn1: Survival motor neuron protein (Rattus norvegicus)	Smn1	PMZ_0000915-RA	396	7.09	5.58	26.11	4.12	5.3	6.46	8.69	7.02	7.36	7.7	10.48
Similar to Smn1: Survival motor neuron protein (Rattus norvegicus)	Smn1	PMZ_0000916-RA	729	15.73	6.39	13.07	4.51	4.02	4.49	8.47	6.14	8.49	6.2	4.95
Similar to EPC1: Enhancer of polycomb homolog 1 (Homo sapiens)	EPC1	PMZ_0000917-RA	423	14.62	13.26	12.2	12.3	14.02	14.36	12.83	10.18	13.39	10.56	12.85
Similar to EPC1: Enhancer of polycomb homolog 1 (Homo sapiens)	EPC1	PMZ_0000918-RA	4048	8.09	3.21	4.54	2.68	3.46	5.28	4.48	3.49	3.59	3.44	3.68
		PMZ_0000918-RB	3670	6.01	3.44	4.38	3.51	5.41	5.22	4.69	2.78	3.42	3.9	5.51
Similar to Smn1: Survival motor neuron protein (Rattus norvegicus)	Smn1	PMZ_0000919-RA	633	4.1	1.75	6	1.38	1.96	2.59	2.67	1.75	1.49	3.57	1.75
Similar to Sgs3: Salivary glue protein Sgs-3 (Drosophila simulans)	Sgs3	PMZ_0000920-RA	465	5.22	0	2.91	0.09	0.67	0.27	0.72	0.63	0.98	0.6	0.41
Similar to Smn1: Survival motor neuron protein (Mus musculus)	Smn1	PMZ_0000921-RA	663	33.43	11.49	36.02	13.1	9.25	7.48	14.25	9.84	11.26	18.09	16.31
Similar to Smn1: Survival motor neuron protein (Mus musculus)	Smn1	PMZ_0000922-RA	818	23.08	34.18	31.53	31.22	22.2	22.12	27.91	19.71	26.86	23.44	33.56
Similar to Smn1: Survival motor neuron protein (Rattus norvegicus)	Smn1	PMZ_0000923-RA	338	0.99	0	1.16	0	0	0	0.54	0.03	0	0	0.09
Protein of unknown function		PMZ_0000924-RA	462	0	0	0	0	0	0	0	0	0	0	0
Similar to psvA: Prespore vesicle protein (Dictyostelium discoideum)	psvA	PMZ_0000925-RA	591	4.65	0.51	3.68	0.37	0.6	0.95	1.98	0.62	0.74	1.11	0.39
Protein of unknown function		PMZ_0000926-RA	222	42.69	48.65	73.11	35.16	33.31	32.52	51.69	42.7	58.24	47.31	50.43
Similar to PPP1CA: Serine/threonine-protein phosphatase PP1-alpha catalytic subunit (Bos taurus)	PPP1CA	PMZ_0000927-RA	2621	140.98	283.86	223.61	210.13	229.32	212.39	207.17	167.91	186.71	260.05	231.82
Protein of unknown function		PMZ_0000928-RA	914	3.91	2.8	2.95	3.05	2.83	3.14	3.39	2.24	2.1	3.98	3.42
Similar to CRISPLD2: Cysteine-rich secretory protein LCCL domain-containing 2 (Homo sapiens)	CRISPLD2	PMZ_0000929-RA	1055	2.82	1.38	9.89	1.11	0.78	1.08	0.9	0.7	0.78	7.12	1.24
Protein of unknown function		PMZ_0000930-RA	366	4.15	1.84	7.53	1.48	3.26	4.5	3.62	2.71	3.07	3.62	1.45
Similar to Nefh: Neurofilament heavy polypeptide (Mus musculus)	Nefh	PMZ_0000931-RA	369	82.65	23.26	65.78	29.03	74.99	64.5	93	62.67	85.97	81.85	48.36
Similar to Usp54: Inactive ubiquitin carboxyl-terminal hydrolase 54 (Mus musculus)	Usp54	PMZ_0000932-RA	934	6.39	4.84	12.54	6.69	6.66	7.44	7.02	5.65	4.94	9.62	6.42
Similar to USP54: Inactive ubiquitin carboxyl-terminal hydrolase 54 (Homo sapiens)	USP54	PMZ_0000933-RA	4209	3.65	1.77	7.76	2.46	2.73	3.28	3.07	2.6	1.79	5.15	1.31
Similar to BMS1: Ribosome biogenesis protein BMS1 homolog (Homo sapiens)	BMS1	PMZ_0000934-RA	1846	8.63	4.37	8.87	4.64	7.72	10.22	6.33	4.19	5.61	8.52	5.55
Protein of unknown function		PMZ_0000935-RA	404	0.14	0	0	0.07	0	0	0	0	0	0	0
Similar to col27a1: Collagen alpha-1(XXVII) chain (Danio rerio)	col27a1	PMZ_0000936-RA	1163	5.71	2.28	4.45	2.92	3.86	4.02	3.34	4.24	2.95	7.2	4.68
Similar to LCN15: Lipocalin-15 (Homo sapiens)	LCN15	PMZ_0000937-RA	680	2.58	1.55	14.55	2.76	2.14	1.4	2.95	1.63	1.64	15.3	2.26
Protein of unknown function		PMZ_0000938-RA	285	2.55	0.74	2.17	0.78	2.47	0.74	1.23	1.81	2.18	1.9	1.98
Protein of unknown function		PMZ_0000939-RA	407	2.7	0.67	2.81	0.35	1.16	1.8	2.12	0.33	1.28	2.58	2.92
Protein of unknown function		PMZ_0000940-RA	287	2.52	0.59	1.37	0.99	1.46	1.28	1.19	0.9	0.54	3.71	1.81
Protein of unknown function		PMZ_0000941-RA	102	0.28	0	2.18	0	0	1.02	3.4	0.71	4.02	3.14	2.43
Protein of unknown function		PMZ_0000942-RA	66	0	0	0	0	0	0	0	0	0	0	0
Similar to COL27A1: Collagen alpha-1(XXVII) chain (Homo sapiens)	COL27A1	PMZ_0000943-RA	1434	5.1	2.69	8.1	3.61	4.42	5.06	4.94	4.69	3.73	7.81	5.21
Similar to CLCA1: Calcium-activated chloride channel regulator 1 (Macaca mulatta)	CLCA1	PMZ_0000944-RA	1617	0.58	0.17	0.17	0.15	0.1	0.08	0.12	0.13	0.07	0.53	0.19
Similar to CLCA4: Calcium-activated chloride channel regulator 4 (Homo sapiens)	CLCA4	PMZ_0000945-RA	2169	0.65	0.09	0.09	0.22	0.15	0.27	0.22	0.11	0.16	0.05	0.09
Similar to CFDP2: Craniofacial development protein 2 (Tragulus javanicus)	CFDP2	PMZ_0000946-RA	822	24.82	10.51	23.2	11.69	14.52	13.85	18.59	13.65	13.64	17.58	12.21
Similar to Epithelial chloride channel protein (Bos taurus)	ANO1	PMZ_0000947-RA	1452	0.66	0.09	0.32	0	0	0.09	0.1	0.04	0.03	0.18	0.09
Similar to Phlda1: Pleckstrin homology-like domain family A member 1 (Rattus norvegicus)	Phlda1	PMZ_0000948-RA	561	11.75	21.49	9.73	15.21	10.84	16.13	10.02	8.55	9.98	7.02	16.92
Similar to nap1l1: Nucleosome assembly protein 1-like 1 (Xenopus tropicalis)	nap1l1	PMZ_0000949-RA	1552	69.24	76.36	71.78	59.42	97.01	85.24	77.24	57.9	82.48	76.95	70.42
Similar to Pc: Pyruvate carboxylase%2C mitochondrial (Mus musculus)	Pc	PMZ_0000950-RA	345	1.44	2.02	0.31	1.3	2.77	2.34	3.51	3.44	1.53	0.66	4.56
Similar to PC: Pyruvate carboxylase%2C mitochondrial (Bos taurus)	PC	PMZ_0000951-RA	249	0	0	0	0	0.23	0	0	0	0	0	0.17
Similar to PC: Pyruvate carboxylase%2C mitochondrial (Bos taurus)	PC	PMZ_0000952-RA	930	1.11	1.42	0.76	2.04	1.41	1.39	1.21	1.27	0.79	0.32	1.45
Similar to PYC2: Pyruvate carboxylase 2 (Saccharomyces cerevisiae)	PYC2	PMZ_0000953-RA	633	8.05	13.04	3.24	17.33	12.77	14.28	16.43	13.93	16.16	3.46	14.01
Similar to PC: Pyruvate carboxylase%2C mitochondrial (Bos taurus)	PC	PMZ_0000954-RA	1422	26.5	28.81	8.92	52.17	25.85	40.76	42.26	52.73	42.82	4.98	35.51
Similar to Plekhg3: Pleckstrin homology domain-containing family G member 3 (Mus musculus)	Plekhg3	PMZ_0000955-RA	222	0.62	0.2	1.92	0	0.23	0	0.43	1.08	0	0	0.15
Similar to PLEKHG1: Pleckstrin homology domain-containing family G member 1 (Homo sapiens)	PLEKHG1	PMZ_0000956-RA	285	0.59	0.15	1.18	0.32	0	0.56	0.46	0.26	1.09	0	1.43
Similar to PLEKHG1: Pleckstrin homology domain-containing family G member 1 (Homo sapiens)	PLEKHG1	PMZ_0000957-RA	732	0.89	0.3	1.84	0.14	0.11	0.12	0.46	0.47	0	0.19	0.11
Similar to PC: Pyruvate carboxylase%2C mitochondrial (Bos taurus)	PC	PMZ_0000958-RA	1332	25.26	22	9.34	30.82	23.55	31.26	30.46	30.8	26.03	4.6	26.57
Similar to Mia3: Melanoma inhibitory activity protein 3 (Mus musculus)	Mia3	PMZ_0000959-RA	7717	10.97	11.85	11.9	10.73	11.06	9.36	10.81	7.26	10.08	10.55	11.56
Similar to GPR135: Probable G-protein coupled receptor 135 (Homo sapiens)	GPR135	PMZ_0000960-RA	1461	0	0	0	0	0	0	0	0	0	0	0
Protein of unknown function		PMZ_0000961-RA	2173	42.18	41.21	48.48	38.25	43.89	38.86	43.6	38.03	53.22	40.49	43.43
Similar to Atpbd4: ATP-binding domain-containing protein 4 (Mus musculus)	Atpbd4	PMZ_0000962-RA	1905	18.63	14.41	29.04	19.65	23.71	19.03	22.55	21.58	23.66	36.6	22.58
Similar to TPRXL: Putative protein TPRXL (Homo sapiens)	TPRXL	PMZ_0000963-RA	725	16.84	15.67	23.67	17.45	14.27	13.1	13.96	23.78	16.57	22.85	14.15
Similar to REL: C-Rel proto-oncogene protein (Gallus gallus)	REL	PMZ_0000964-RA	1225	2	1.9	3.98	2.13	1.61	1.78	1.83	1.54	1.29	4.26	2.34
Similar to RHO: Rhodopsin (Fragment) (Loligo subulata)	RHO	PMZ_0000965-RA	634	0.65	0.58	0.39	0.68	0.71	0.43	0.42	0.45	0.71	0.74	0.52
Similar to Eps8: Epidermal growth factor receptor kinase substrate 8 (Mus musculus)	Eps8	PMZ_0000966-RA	663	1.11	1.21	0.15	0.88	1.22	0.62	2.46	1.2	1.83	1.41	1.27
Protein of unknown function		PMZ_0000967-RA	102	22.42	33.97	10.67	29.48	18.35	18.55	20.83	12.5	8.79	12.35	15.32
Similar to CFDP2: Craniofacial development protein 2 (Tragulus javanicus)	CFDP2	PMZ_0000968-RA	660	11.08	9.05	12.38	9.26	9.06	6.09	7.98	7.19	9.19	9.38	7.26
Protein of unknown function		PMZ_0000969-RA	267	19.06	6.08	21.97	10.91	9.49	14.02	15.33	12	8.26	10.49	10.48
Protein of unknown function		PMZ_0000970-RA	303	1.33	1.36	2.04	1.18	1.52	0.86	1.26	1.31	0.34	2.11	1.02
Protein of unknown function		PMZ_0000971-RA	270	2.61	1.96	4.87	2.73	0.53	1.8	1.67	2.89	1.93	3.46	1.65
Similar to Atl2: Atlastin-2 (Mus musculus)	Atl2	PMZ_0000972-RA	4803	26.35	24.23	30.22	24.88	26.46	26.36	27.95	23.48	22.01	43.71	31.87
Similar to PTK7: Tyrosine-protein kinase-like 7 (Gallus gallus)	PTK7	PMZ_0000973-RA	2387	13.1	5.6	10.82	5.93	8.12	8.71	9.17	7.27	5.89	8.37	5.93
Similar to PTK7: Tyrosine-protein kinase-like 7 (Gallus gallus)	PTK7	PMZ_0000974-RA	315	5.37	4.69	9.39	6.35	5.81	5.87	4.21	8.19	6.58	7.19	3.44
Similar to EXOC6B: Exocyst complex component 6B (Homo sapiens)	EXOC6B	PMZ_0000975-RA	1041	86.3	141.97	95.61	136.71	102.78	104.32	97.52	116.2	138.81	82.94	107.59
Similar to Eps15l1: Epidermal growth factor receptor substrate 15-like 1 (Mus musculus)	Eps15l1	PMZ_0000976-RA	3516	45.13	27.67	25.31	26.44	36.89	39.67	37.29	27.96	34.63	40.71	46.03
Similar to EPS15L1: Epidermal growth factor receptor substrate 15-like 1 (Homo sapiens)	EPS15L1	PMZ_0000977-RA	420	36.3	27.71	22.02	27.15	27.47	29.19	29.32	23.37	28.1	31.35	39.99
Similar to EPS15L1: Epidermal growth factor receptor substrate 15-like 1 (Homo sapiens)	EPS15L1	PMZ_0000978-RA	597	56.11	30.4	41.87	36.21	44.85	45.13	52.07	48.97	39.2	38.38	50.02
Similar to EPS15: Epidermal growth factor receptor substrate 15 (Homo sapiens)	EPS15	PMZ_0000979-RA	743	13.92	7.31	9.77	5.29	6.96	9.77	7.68	8.16	9.79	12.81	9.87
Similar to EPS15: Epidermal growth factor receptor substrate 15 (Homo sapiens)	EPS15	PMZ_0000980-RA	358	8.62	7.34	7.31	7.61	7.94	8.37	9.4	6.5	10.79	8	10.34
[truncated: 23,287 more rows]

## Sheet: Spinal Cord Fold Change
			Spinal Cord, 6hpi		Spinal Cord, 1dpi		Spinal Cord, 3dpi		Spinal Cord, 1wpi		Spinal Cord, 2wpi		Spinal Cord, 3wpi		Spinal Cord, 4wpi		Spinal Cord, 5wpi		Spinal Cord, 6wpi		Spinal Cord, 12wpi
[truncated: 24,273 more rows]

[truncated: 3 more sheets: Brain Fold Change, Spinal Cord Newly DE, Brain Newly DE]
