# Supplementary material for: Highly conserved molecular pathways, including Wnt signaling, promote functional recovery from spinal cord injury in lampreys
Source: Sci Rep. 2018 Jan 15;8:742. doi: 10.1038/s41598-017-18757-1 (PMC5768751; doi:10.1038/s41598-017-18757-1)
Supplement: Supplementary file 3 — Supplemental Table S2 [file 41598_2017_18757_MOESM3_ESM.xlsx]

## Sheet: BLAST Results
PMZ_0015901-RA/JUN: TRANSCRIPTION FACTOR AP-1						(Similarities)
Description	Max score	Total score	Query cover	E value	Ident	Positives	Accession
transcription factor AP-1 [Rhincodon typus]	368	368	0.99	6e-124	0.58	0.65	XP_020381246.1
PREDICTED: transcription factor AP-1 [Gavialis gangeticus]	358	358	0.99	2e-120	0.57	0.65	XP_019356763.1
PREDICTED: transcription factor AP-1 [Trichechus manatus latirostris]	358	358	0.99	5e-120	0.58	0.67	XP_004369047.1
PREDICTED: transcription factor AP-1 [Loxodonta africana]	357	357	0.99	8e-120	0.58	0.67	XP_010589533.1
PREDICTED: transcription factor AP-1 [Anolis carolinensis]	357	357	0.99	1e-119	0.56	0.66	XP_008107582.1
PREDICTED: transcription factor AP-1 isoform X2 [Calypte anna]	357	357	0.99	1e-119	0.56	0.65	XP_008498643.1
c-jun [Crocodylus niloticus]	357	357	0.99	1e-119	0.57	0.66	BAD98541.1
PREDICTED: transcription factor AP-1 [Crocodylus porosus]	356	356	0.99	2e-119	0.57	0.66	XP_019387066.1
PREDICTED: transcription factor AP-1 [Gekko japonicus]	355	355	0.99	6e-119	0.55	0.65	XP_015268400.1
PREDICTED: transcription factor AP-1 isoform X1 [Melopsittacus undulatus]	355	355	0.99	6e-119	0.56	0.65	XP_005151218.1
JUN [Homo sapiens]	343	343	0.99	5e-114	0.55	0.65	CAG46525.1
PMZ_0021004-RA/ATF3: CYCLIC AMP-DEPENDENT TRANSCRIPTION FACTOR ATF-3						(Similarities)
Description	Max score	Total score	Query cover	E value	Ident	Positives	Accession
cyclic AMP-dependent transcription factor ATF-3 [Bos taurus]	148	148	0.98	3e-42	0.53	0.68	NP_001039658.1
PREDICTED: cyclic AMP-dependent transcription factor ATF-3 isoform X1 [Tursiops truncatus]	148	148	0.98	3e-42	0.52	0.67	XP_019774275.1
cyclic AMP-dependent transcription factor ATF-3 isoform X2 [Delphinapterus leucas]	148	148	0.98	4e-42	0.52	0.67	XP_022449136.1
PREDICTED: cyclic AMP-dependent transcription factor ATF-3 [Orcinus orca]	148	148	0.98	4e-42	0.52	0.67	XP_004275316.1
PREDICTED: cyclic AMP-dependent transcription factor ATF-3 isoform X1 [Colobus angolensis palliatus]	147	147	0.98	6e-42	0.52	0.67	XP_011793958.1
PREDICTED: cyclic AMP-dependent transcription factor ATF-3 [Hipposideros armiger]	147	147	0.98	6e-42	0.52	0.67	XP_019490976.1
cyclic AMP-dependent transcription factor ATF-3 [Meriones unguiculatus]	147	147	0.94	7e-42	0.53	0.68	XP_021506735.1
PREDICTED: cyclic AMP-dependent transcription factor ATF-3 isoform X1 [Bos indicus]	148	148	0.98	8e-42	0.53	0.68	XP_019831902.1
PREDICTED: cyclic AMP-dependent transcription factor ATF-3 isoform X1 [Bos mutus]	147	147	0.98	8e-42	0.52	0.68	XP_005888615.1
PREDICTED: cyclic AMP-dependent transcription factor ATF-3 [Pteropus alecto]	147	147	0.98	9e-42	0.52	0.68	XP_006907770.1
cyclic AMP-dependent transcription factor ATF-3 isoform 1 [Homo sapiens]	145	145	0.98	4e-41	0.51	0.66	NP_001665.1
PMZ_0023541-RA/WNT4A: PROTEIN WNT-4A						(Similarities)
Description	Max score	Total score	Query cover	E value	Ident	Positives	Accession
PREDICTED: protein Wnt-4 [Callorhinchus milii]	268	268	1	4e-89	0.81	0.91	XP_007896096.1
PREDICTED: LOW QUALITY PROTEIN: protein Wnt-4a-like [Cyprinus carpio]	265	265	1	2e-86	0.78	0.91	XP_018962560.1
PREDICTED: protein Wnt-4 [Cyprinus carpio]	265	265	1	2e-86	0.77	0.92	XP_018924959.1
PREDICTED: protein Wnt-4 [Lepisosteus oculatus]	265	265	1	2e-86	0.79	0.9	XP_006641925.1
protein Wnt-4a-like [Scleropages formosus]	264	264	1	2e-86	0.77	0.9	KPP68098.1
protein Wnt-4a precursor [Danio rerio]	265	265	1	2e-86	0.78	0.91	NP_001035477.1
Wnt4a [Danio rerio]	265	265	1	2e-86	0.78	0.91	AJG06063.1
PREDICTED: protein Wnt-4 [Scleropages formosus]	265	265	1	3e-86	0.77	0.9	XP_018614067.1
PREDICTED: protein Wnt-4a [Sinocyclocheilus grahami]	265	265	1	3e-86	0.78	0.91	XP_016106485.1
PREDICTED: protein Wnt-4a [Sinocyclocheilus anshuiensis]	264	264	1	4e-86	0.77	0.91	XP_016296918.1
WNT4 [Homo sapiens]	259	259	1	4e-84	0.77	0.89	BAC23080.1
PMZ_0016236-RA/IL8: INTERLEUKIN-8						(Similarities)
Description	Max score	Total score	Query cover	E value	Ident	Positives	Accession
LFCA-1 protein [Lampetra fluviatilis]	186	186	0.5	5e-58	0.96	0.96	CAA13114.1
PREDICTED: interleukin-8-like [Callorhinchus milii]	94.4	94.4	0.5	6e-22	0.46	0.71	XP_007883457.1
interleukin-8-like [Rhincodon typus]	86.7	86.7	0.52	8e-19	0.44	0.65	XP_020390777.1
interleukin-8-like [Rhincodon typus]	85.9	85.9	0.48	1e-18	0.44	0.67	XP_020370926.1
interleukin-8-like [Rhincodon typus]	84.7	84.7	0.49	3e-18	0.43	0.67	XP_020370927.1
interleukin-8 [Ctenopharyngodon idella]	84.7	84.7	0.5	3e-18	0.47	0.69	AEM05971.1
interleukin-8 precursor [Anas platyrhynchos]	82.8	82.8	0.52	2e-17	0.45	0.62	NP_001297349.1
interleukin-8 [Triakis scyllium]	81.3	81.3	0.52	8e-17	0.4	0.61	BAB79448.1
interleukin-8 precursor [Gallus gallus]	81.3	81.3	0.53	1e-16	0.43	0.61	NP_990349.1
PREDICTED: interleukin-8-like [Chaetura pelagica]	80.9	80.9	0.52	1e-16	0.44	0.62	XP_010001929.1
PREDICTED: interleukin-8-like [Xenopus tropicalis]	80.5	80.5	0.49	2e-16	0.43	0.6	XP_002942577.1
PMZ_0019068-RA/CXCR4: C-X-C CHEMOKINE RECEPTOR TYPE 4						(Similarities)
Description	Max score	Total score	Query cover	E value	Ident	Positives	Accession
chemokine receptor CXCR4 [Petromyzon marinus]	739	739	1	0	0.98	0.98	AAO21209.1
PREDICTED: C-X-C chemokine receptor type 4-like [Sinocyclocheilus anshuiensis]	271	271	0.77	5e-85	0.47	0.66	XP_016304856.1
PREDICTED: C-X-C chemokine receptor type 4-like [Sinocyclocheilus rhinocerous]	271	271	0.77	5e-85	0.47	0.66	XP_016364325.1
C-X-C chemokine receptor type 4-B [Xenopus laevis]	270	270	0.84	1e-84	0.43	0.6	NP_001080681.1
hypothetical protein cypCar_00005511 [Cyprinus carpio]	270	270	0.83	1e-84	0.44	0.63	KTG40263.1
Cxcr4A [Danio rerio]	270	270	0.83	1e-84	0.44	0.63	AAL18011.1
PREDICTED: C-X-C chemokine receptor type 4 [Serinus canaria]	270	270	0.93	1e-84	0.4	0.6	XP_009086035.1
PREDICTED: LOW QUALITY PROTEIN: C-X-C chemokine receptor type 4-like [Cyprinus carpio]	270	270	0.83	1e-84	0.44	0.63	XP_018927315.1
PREDICTED: C-X-C chemokine receptor type 4-like [Sinocyclocheilus anshuiensis]	270	270	0.83	1e-84	0.44	0.62	XP_016342236.1
PREDICTED: C-X-C chemokine receptor type 4-like [Sinocyclocheilus grahami]	268	268	0.83	4e-84	0.44	0.62	XP_016093678.1
chemokine (C-X-C motif) receptor 4a [Danio rerio]	268	268	0.83	7e-84	0.44	0.62	NP_571957.2
PMZ_0000464-RA/SNAP23: SYNAPTOSOMAL-ASSOCIATED PROTEIN 23						(Similarities)
Description	Max score	Total score	Query cover	E value	Ident	Positives	Accession
PREDICTED: synaptosomal-associated protein 23 isoform X2 [Kryptolebias marmoratus]	228	228	0.94	1e-72	0.55	0.74	XP_017277093.1
PREDICTED: synaptosomal-associated protein 23 isoform X1 [Kryptolebias marmoratus]	228	228	0.94	2e-72	0.55	0.74	XP_017277092.1
PREDICTED: synaptosomal-associated protein 23-like [Scleropages formosus]	224	224	0.94	2e-71	0.59	0.73	XP_018590821.1
synaptosomal-associated protein 23-like [Scleropages formosus]	223	223	0.94	7e-71	0.59	0.73	KPP73504.1
Synaptosomal-associated protein 23 [Rana catesbeiana]	223	223	0.95	8e-71	0.55	0.74	ACO51897.1
PREDICTED: synaptosomal-associated protein 23 [Ornithorhynchus anatinus]	221	221	0.95	3e-70	0.55	0.75	XP_001509046.1
PREDICTED: synaptosomal-associated protein 23 [Dasypus novemcinctus]	221	221	0.96	3e-70	0.52	0.73	XP_004466754.1
PREDICTED: synaptosomal-associated protein 23 isoform X1 [Sorex araneus]	221	221	0.95	5e-70	0.54	0.74	XP_004609655.1
PREDICTED: synaptosomal-associated protein 23-like [Austrofundulus limnaeus]	221	221	0.94	7e-70	0.55	0.73	XP_013884245.1
PREDICTED: synaptosomal-associated protein 23-like isoform X2 [Cyprinodon variegatus]	220	220	0.94	9e-70	0.53	0.73	XP_015244482.1
synaptosomal-associated protein 23 [Bos taurus]	218	218	0.95	7e-69	0.53	0.73	NP_001069299.1
PMZ_0000264-RA/SEMA3: SEMAPHORIN 3F						(Similarities)
Description	Max score	Total score	Query cover	E value	Ident	Positives	Accession
PREDICTED: semaphorin-3F-like isoform X1 [Xenopus laevis]	829	829	0.97	0	0.55	0.71	XP_018116793.1
PREDICTED: semaphorin-3F-like isoform X1 [Hippocampus comes]	827	827	0.98	0	0.53	0.69	XP_019716700.1
PREDICTED: semaphorin-3F isoform X1 [Pygocentrus nattereri]	827	827	0.98	0	0.53	0.7	XP_017539194.1
PREDICTED: semaphorin-3F-like isoform X1 [Ictalurus punctatus]	823	823	0.98	0	0.53	0.7	XP_017335777.1
sema3fa [Danio rerio]	821	821	0.99	0	0.52	0.7	CAM60073.1
PREDICTED: semaphorin-3F-like isoform X2 [Lates calcarifer]	821	821	0.98	0	0.54	0.7	XP_018542226.1
sema domain, immunoglobulin domain (Ig), short basic domain, secreted, (semaphorin) 3Fa isoform X1 [Danio rerio]	820	820	0.99	0	0.52	0.7	XP_005166096.1
Semaphorin 3fa [Danio rerio]	820	820	0.99	0	0.52	0.7	AAI63771.1
PREDICTED: semaphorin-3F-like isoform X1 [Sinocyclocheilus rhinocerous]	819	819	0.99	0	0.52	0.7	XP_016374505.1
PREDICTED: semaphorin-3F-like isoform X1 [Sinocyclocheilus rhinocerous]	817	817	0.99	0	0.52	0.7	XP_016421035.1
PREDICTED: semaphorin-3F-like isoform X2 [Xenopus laevis]	814	814	0.97	0	0.54	0.69	XP_018116794.1
PMZ_0003374-RA/COL2A1: COLLAGEN ALPHA-1						(Similarities)
Description	Max score	Total score	Query cover	E value	Ident	Positives	Accession
type II collagen alpha 1a [Petromyzon marinus]	1372	1501	1	0	0.99	0.99	ABB53637.2
fibrillar collagen [Lethenteron camtschaticum]	1272	1455	1	0	0.99	0.99	BAG67025.1
type II collagen alpha 1b [Petromyzon marinus]	979	1088	1	0	0.83	0.91	ABB53638.2
PREDICTED: collagen alpha-1(II) chain [Nanorana parkeri]	934	1462	1	0	0.82	0.9	XP_018427547.1
alpha1 type II collagen [Cynops pyrrhogaster]	902	1749	1	0	0.82	0.89	BAA82043.1
PREDICTED: collagen alpha-1(II) chain isoform X2 [Marmota marmota marmota]	899	1741	1	0	0.81	0.9	XP_015348757.1
collagen alpha-1(II) chain precursor [Canis lupus familiaris]	899	1666	1	0	0.82	0.9	NP_001006952.1
PREDICTED: collagen alpha-1(II) chain isoform X2 [Galeopterus variegatus]	898	1546	1	0	0.81	0.9	XP_008577078.1
PREDICTED: collagen alpha-1(II) chain isoform X1 [Marmota marmota marmota]	898	1562	1	0	0.81	0.9	XP_015348756.1
PREDICTED: collagen alpha-1(II) chain isoform X1 [Galeopterus variegatus]	897	1495	1	0	0.81	0.9	XP_008577076.1
alpha-1 type II collagen [Homo sapiens]	894	1444	1	0	0.82	0.9	AAC41772.1
PMZ_0007548-RA/TIMP3: METALLOPROTEINASE INHIBITOR 3						(Similarities)
Description	Max score	Total score	Query cover	E value	Ident	Positives	Accession
RecName: Full=Metalloproteinase inhibitor 3; AltName: Full=Tissue inhibitor of metalloproteinases 3; Short=TIMP-3; Flags: Precursor	125	125	0.87	2e-32	0.36	0.52	Q9W6B4.1
PREDICTED: metalloproteinase inhibitor 3 [Lepisosteus oculatus]	125	125	0.9	3e-32	0.36	0.49	XP_006633707.1
PREDICTED: metalloproteinase inhibitor 3-like [Scleropages formosus]	125	125	0.87	3e-32	0.37	0.52	XP_018602903.1
hypothetical protein cypCar_00038379 [Cyprinus carpio]	124	124	0.88	7e-32	0.36	0.5	KTG01709.1
metalloproteinase inhibitor 3-like [Oncorhynchus kisutch]	124	124	0.95	1e-31	0.34	0.5	XP_020346734.1
LOW QUALITY PROTEIN: metalloproteinase inhibitor 3-like [Rhincodon typus]	123	123	0.87	2e-31	0.36	0.5	XP_020386616.1
PREDICTED: metalloproteinase inhibitor 3 [Latimeria chalumnae]	123	123	0.87	2e-31	0.35	0.51	XP_014353286.1
metalloproteinase inhibitor 3-like [Oncorhynchus mykiss]	123	123	0.88	2e-31	0.35	0.52	XP_021433178.1
PREDICTED: metalloproteinase inhibitor 3 isoform X1 [Salmo salar]	123	123	0.88	2e-31	0.35	0.52	XP_014008286.1
metalloproteinase inhibitor 3-like isoform X2 [Oncorhynchus kisutch]	123	123	0.88	3e-31	0.35	0.52	XP_020307657.1
metalloproteinase inhibitor 3-like [Danio rerio]	118	118	0.83	2e-29	0.36	0.5	XP_005174719.3
metalloproteinase inhibitor 3 precursor [Mus musculus]	112	112	0.88	2e-27	0.33	0.5	NP_035725.1
PMZ_0017055-RA/ADAM10: DISINTEGRIN AND METALLOPROTEINASE DOMAIN-CONTAINING PROTEIN 10						(Similarities)
Description	Max score	Total score	Query cover	E value	Ident	Positives	Accession
PREDICTED: disintegrin and metalloproteinase domain-containing protein 10 [Pelecanus crispus]	323	323	1	6e-106	0.57	0.73	XP_009484749.1
Disintegrin and metalloproteinase domain-containing protein 10 [Pelecanus crispus]	322	322	1	9e-106	0.57	0.73	KFQ53270.1
ADAM10 protein [Homo sapiens]	324	324	1	2e-105	0.57	0.74	AAI26254.1
ADAM10 [Equus caballus]	318	318	1	2e-105	0.56	0.73	ABW04635.1
Disintegrin and metalloproteinase domain-containing protein 10, partial [Antrostomus carolinensis]	322	322	1	4e-105	0.57	0.73	KFZ53380.1
PREDICTED: disintegrin and metalloproteinase domain-containing protein 10, partial [Antrostomus carolinensis]	322	322	1	6e-105	0.57	0.73	XP_010160939.1
PREDICTED: disintegrin and metalloproteinase domain-containing protein 10 [Chrysemys picta bellii]	319	319	1	4e-104	0.57	0.73	XP_008162325.1
PREDICTED: disintegrin and metalloproteinase domain-containing protein 10 [Oryctolagus cuniculus]	327	327	1	9e-104	0.57	0.74	XP_002718256.1
Disintegrin and metalloproteinase domain-containing protein 10 [Eurypyga helias]	326	326	1	1e-103	0.57	0.74	KFW01369.1
disintegrin and metalloproteinase domain-containing protein 10 isoform X1 [Ictidomys tridecemlineatus]	326	326	1	2e-103	0.57	0.74	XP_005316677.1

## Sheet: Regeneration Associated Genes
REGENERATION ASSOCIATED TRANSCRIPTS: SPINAL CORD			REGENERATION ASSOCIATED TRANSCRIPTS: BRAIN
Lamprey Gene ID	Official Gene Symbol: Gene Name		Lamprey Gene ID	Official Gene Symbol: Gene Name
PMZ_0001911-RA	SOX11: TRANSCRIPTION FACTOR SOX-11		PMZ_0002455-RA	REL: C-REL PROTO-ONCOGENE PROTEIN
PMZ_0002455-RA	REL: C-REL PROTO-ONCOGENE PROTEIN		PMZ_0002919-RA	KLF15: KRUEPPEL-LIKE FACTOR 15
PMZ_0004581-RA	HDAC4: HISTONE DEACETYLASE 4		PMZ_0004581-RA	HDAC4: HISTONE DEACETYLASE 4
PMZ_0004582-RA	HDAC5: HISTONE DEACETYLASE 5		PMZ_0005983-RA	SOX11-B: TRANSCRIPTION FACTOR SOX-11-B
PMZ_0005983-RA	SOX11-B: TRANSCRIPTION FACTOR SOX-11-B		PMZ_0008156-RA	GATA2: GATA-BINDING FACTOR 2
PMZ_0009528-RA	SMAD7: MOTHERS AGAINST DECAPENTAPLEGIC HOMOLOG 7		PMZ_0008885-RA	KLF7: KRUEPPEL-LIKE FACTOR 7
PMZ_0015901-RA	JUN: TRANSCRIPTION FACTOR AP-1		PMZ_0009528-RA	SMAD7: MOTHERS AGAINST DECAPENTAPLEGIC HOMOLOG 7
PMZ_0019675-RA	SMAD6: MOTHERS AGAINST DECAPENTAPLEGIC HOMOLOG 6		PMZ_0011590-RA	NFATC3: NUCLEAR FACTOR OF ACTIVATED T-CELLS%2C CYTOPLASMIC 3
PMZ_0020709-RA	AP1M1: AP-1 COMPLEX SUBUNIT MU-1		PMZ_0012571-RA	KLF10: KRUEPPEL-LIKE FACTOR 10
PMZ_0020730-RA	KLF1: KRUEPPEL-LIKE FACTOR 1		PMZ_0015901-RA	JUN: TRANSCRIPTION FACTOR AP-1
PMZ_0021004-RA	ATF3: CYCLIC AMP-DEPENDENT TRANSCRIPTION FACTOR ATF-3		PMZ_0020526-RA	SOX10: TRANSCRIPTION FACTOR SOX-10
			PMZ_0020709-RA	AP1M1: AP-1 COMPLEX SUBUNIT MU-1
			PMZ_0020730-RA	KLF1: KRUEPPEL-LIKE FACTOR 1
			PMZ_0021004-RA	ATF3: CYCLIC AMP-DEPENDENT TRANSCRIPTION FACTOR ATF-3

## Sheet: Wnt Signaling
WNT SIGNALING TRANSCRIPTS: SPINAL CORD			WNT SIGNALING TRANSCRIPTS: BRAIN
Lamprey Gene ID	Official Gene Symbol: Gene Name		Lamprey Gene ID	Official Gene Symbol: Gene Name
PMZ_0000988-RA	SFRP1: SECRETED FRIZZLED-RELATED PROTEIN 1		PMZ_0000777-RA	CTNNB1: CATENIN BETA-1
PMZ_0001867-RA	WNT10A: PROTEIN WNT-10A		PMZ_0000988-RA	SFRP1: SECRETED FRIZZLED-RELATED PROTEIN 1
PMZ_0001868-RA	WNT3: PROTO-ONCOGENE PROTEIN WNT-3		PMZ_0001867-RA	WNT10A: PROTEIN WNT-10A
PMZ_0003324-RA	PLCG2: 1-PHOSPHATIDYLINOSITOL-4%2C5-BISPHOSPHATE PHOSPHODIESTERASE GAMMA-2		PMZ_0005052-RA	CSNK2A1: CASEIN KINASE II SUBUNIT ALPHA
PMZ_0003326-RA	PLCG1: 1-PHOSPHATIDYLINOSITOL-4%2C5-BISPHOSPHATE PHOSPHODIESTERASE GAMMA-1		PMZ_0006148-RA	FRZB: SECRETED FRIZZLED-RELATED PROTEIN 3
PMZ_0003976-RA	CTNNB1: CATENIN BETA-1		PMZ_0006214-RA	RAC1: RAS-RELATED C3 BOTULINUM TOXIN SUBSTRATE 1
PMZ_0006148-RA	FRZB: SECRETED FRIZZLED-RELATED PROTEIN 3		PMZ_0006259-RA	FZD2: FRIZZLED-2
PMZ_0006214-RA	RAC1: RAS-RELATED C3 BOTULINUM TOXIN SUBSTRATE 1		PMZ_0008503-RA	PLCB1: 1-PHOSPHATIDYLINOSITOL-4%2C5-BISPHOSPHATE PHOSPHODIESTERASE BETA-1
PMZ_0006259-RA	FZD2: FRIZZLED-2		PMZ_0008748-RA	CDH8: CADHERIN-8
PMZ_0008106-RA	RHOA: TRANSFORMING PROTEIN RHOA		PMZ_0008788-RA	WNT7B: PROTEIN WNT-7B
PMZ_0008502-RA	PLCB3: 1-PHOSPHATIDYLINOSITOL-4%2C5-BISPHOSPHATE PHOSPHODIESTERASE BETA-3		PMZ_0011590-RA	NFATC3: NUCLEAR FACTOR OF ACTIVATED T-CELLS%2C CYTOPLASMIC 3
PMZ_0008748-RA	CDH8: CADHERIN-8		PMZ_0012665-RA	CDH2: CADHERIN-2
PMZ_0008788-RA	WNT7B: PROTEIN WNT-7B		PMZ_0012666-RA	CDH15: CADHERIN-15
PMZ_0009089-RA	AXIN1: AXIN-1		PMZ_0013192-RA	FZD4: FRIZZLED-4
PMZ_0009942-RA	VANGL2: VANG-LIKE PROTEIN 2		PMZ_0014032-RA	RHOA: TRANSFORMING PROTEIN RHOA
PMZ_0012508-RA	CDH1: CADHERIN-1		PMZ_0016258-RA	LRP6: LOW-DENSITY LIPOPROTEIN RECEPTOR-RELATED PROTEIN 6
PMZ_0012665-RA	CDH2: CADHERIN-2		PMZ_0017228-RA	SERPINF1: PIGMENT EPITHELIUM-DERIVED FACTOR
PMZ_0012666-RA	CDH15: CADHERIN-15		PMZ_0019826-RA	WNT8A: PROTEIN WNT-8A
PMZ_0014784-RA	NEURONAL CELL ADHESION MOLECULE		PMZ_0021632-RA	FZD3: FRIZZLED-3
PMZ_0016409-RA	CDH4: CADHERIN-4		PMZ_0023890-RA	SFRP2: SECRETED FRIZZLED-RELATED PROTEIN 2
PMZ_0017291-RA	RACGAP1: RAC GTPASE-ACTIVATING PROTEIN 1
PMZ_0017623-RA	WNT7A: PROTEIN WNT-7A
PMZ_0020886-RA	FZD8: FRIZZLED-8
PMZ_0021276-RA	CDH23: CADHERIN-23
PMZ_0021632-RA	FZD3: FRIZZLED-3
PMZ_0021914-RA	SERPINF1: PIGMENT EPITHELIUM-DERIVED FACTOR
PMZ_0022757-RA	ARRB1: BETA-ARRESTIN-1
PMZ_0023890-RA	SFRP2: SECRETED FRIZZLED-RELATED PROTEIN 2

## Sheet: Proliferation
PROLIFERATION TRANSCRIPTS: SPINAL CORD			PROLIFERATION: BRAIN
Lamprey Gene ID	Official Gene Symbol: Gene Name		Lamprey Gene ID	Official Gene Symbol: Gene Name
PMZ_0000352-RA	NCAPH: CONDENSIN COMPLEX SUBUNIT 2		PMZ_0001741-RA	CROCC: ROOTLETIN
PMZ_0001741-RA	CROCC: ROOTLETIN		PMZ_0001835-RA	PRG4: PROTEOGLYCAN 4
PMZ_0001835-RA	PRG4: PROTEOGLYCAN 4		PMZ_0003339-RA	CDK2: CELL DIVISION PROTEIN KINASE 2
PMZ_0002100-RA	WDR12: RIBOSOME BIOGENESIS PROTEIN WDR12		PMZ_0003881-RA	TGFBI: TGFB INDUCED PROTEIN IG-H3
PMZ_0003339-RA	CDK2: CELL DIVISION PROTEIN KINASE 2		PMZ_0004810-RA	ANLN: ACTIN-BINDING PROTEIN ANILLIN
PMZ_0003478-RA	NKX2.2A: HOMEOBOX PROTEIN NKX-2.2A		PMZ_0005302-RA	POU4F2: POU DOMAIN 2C CLASS 4 2C TRANSCRIPTION FACTOR 2
PMZ_0003881-RA	TGFBI: TRANSFORMING GROWTH FACTOR-BETA-INDUCED PROTEIN IG-H3		PMZ_0005582-RA	NEUROD1: NEUROGENIC DIFFERENTIATION FACTOR 1
PMZ_0004744-RA	MYCN: N-MYC PROTO-ONCOGENE PROTEIN		PMZ_0006118-RA	MYH9: MYOSIN-9
PMZ_0004810-RA	ANLN: ACTIN-BINDING PROTEIN ANILLIN		PMZ_0006121-RA	MYH10: MYOSIN-10
PMZ_0006118-RA	MYH9: MYOSIN-9		PMZ_0007090-RA	NUF2: KINETOCHORE PROTEIN NUF2
PMZ_0006441-RA	CALR: CALRETICULIN		PMZ_0007956-RA	ARL8A: ADP-RIBOSYLATION FACTOR-LIKE PROTEIN 8A
PMZ_0006661-RA	BHLHE41: CLASS E BASIC HELIX-LOOP-HELIX PROTEIN 41		PMZ_0008219-RA	AURKA: SERINE/THREONINE-PROTEIN KINASE 6
PMZ_0006781-RA	SMC2: STRUCTURAL MAINTENANCE OF CHROMOSOMES PROTEIN 2		PMZ_0008683-RA	ACE: ANGIOTENSIN-CONVERTING ENZYME
PMZ_0007090-RA	NUF2: KINETOCHORE PROTEIN NUF2		PMZ_0008810-RA	KIF11: KINESIN-RELATED MOTOR PROTEIN EG5 2
PMZ_0008219-RA	AURKA: SERINE/THREONINE-PROTEIN KINASE 6		PMZ_0011596-RA	EHF: ETS HOMOLOGOUS FACTOR
PMZ_0008250-RA	UBE2C: UBIQUITIN-CONJUGATING ENZYME E2 C		PMZ_0011975-RA	DYNC1H1: CYTOPLASMIC DYNEIN 1 HEAVY CHAIN 1
PMZ_0008517-RA	RBBP4: HISTONE-BINDING PROTEIN RBBP4		PMZ_0020345-RA	CLIP1: CAP-GLY DOMAIN-CONTAINING LINKER PROTEIN 1
PMZ_0008683-RA	ACE: ANGIOTENSIN-CONVERTING ENZYME		PMZ_0020535-RA	CEP250: CENTROSOME-ASSOCIATED PROTEIN CEP250
PMZ_0009919-RA	MAZ: MYC-ASSOCIATED ZINC FINGER PROTEIN		PMZ_0020780-RA	CENPE: CENTROMERE-ASSOCIATED PROTEIN E
PMZ_0010907-RA	CCNA2: CYCLIN-A2		PMZ_0021979-RA	SRA1: STEROID RECEPTOR RNA ACTIVATOR 1
PMZ_0011081-RA	NMI: N-MYC-INTERACTOR		PMZ_0022639-RA	RAB35: RAS-RELATED PROTEIN RAB-35
PMZ_0011596-RA	EHF: ETS HOMOLOGOUS FACTOR		PMZ_0024045-RA	ACE2: ANGIOTENSIN-CONVERTING ENZYME 2
PMZ_0018167-RA	NPM1: NUCLEOPHOSMIN
PMZ_0020780-RA	CENPE: CENTROMERE-ASSOCIATED PROTEIN E
PMZ_0021459-RA	PAXIP1: PAX-INTERACTING PROTEIN 1
PMZ_0023524-RA	MINA: MYC-INDUCED NUCLEAR ANTIGEN

## Sheet: Cell Death
CELL DEATH RELATED TRANSCRIPTS: SPINAL CORD			CELL DEATH RELATED TRANSCRIPTS: BRAIN
Lamprey Gene ID	Official Gene Symbol: Gene Name		Lamprey Gene ID	Official Gene Symbol: Gene Name
PMZ_0001045-RA	APBA1: AMYLOID BETA A4 PRECURSOR PROTEIN-BINDING FAMILY A MEMBER 1		PMZ_0001148-RA	CATHEPSIN L
PMZ_0001148-RA	CATHEPSIN L		PMZ_0002032-RA	BAX: APOPTOSIS REGULATOR BAX
PMZ_0001816-RA	TUBA1A: TUBULIN ALPHA-1A CHAIN		PMZ_0003329-RA	IGFBP3: INSULIN-LIKE GROWTH FACTOR-BINDING PROTEIN 3
PMZ_0001984-RA	LMNB1: LAMIN-B1		PMZ_0003330-RA	TRAF3IP1: TRAF3-INTERACTING PROTEIN 1
PMZ_0002478-RA	EIF2S1: EUKARYOTIC TRANSLATION INITIATION FACTOR 2 SUBUNIT 1		PMZ_0003470-RA	HTT: HUNTINGTIN
PMZ_0003329-RA	IGFBP3: INSULIN-LIKE GROWTH FACTOR-BINDING PROTEIN 3		PMZ_0004696-RA	TNFRSF6B: TUMOR NECROSIS FACTOR RECEPTOR SUPERFAMILY MEMBER 6B
PMZ_0003330-RA	TRAF3IP1: TRAF3-INTERACTING PROTEIN 1		PMZ_0004901-RA	GCLC: GLUTAMATE--CYSTEINE LIGASE CATALYTIC SUBUNIT
PMZ_0004901-RA	GCLC: GLUTAMATE--CYSTEINE LIGASE CATALYTIC SUBUNIT		PMZ_0007189-RA	IKBKB: INHIBITOR OF NUCLEAR FACTOR KAPPA-B KINASE SUBUNIT BETA
PMZ_0004930-RA	APH1B: GAMMA-SECRETASE SUBUNIT APH-1B		PMZ_0007271-RA	IGF1R: INSULIN-LIKE GROWTH FACTOR 1 RECEPTOR
PMZ_0006175-RA	SYNUCLEIN		PMZ_0007929-RA	CRYAB: ALPHA-CRYSTALLIN B CHAIN
PMZ_0007271-RA	IGF1R: INSULIN-LIKE GROWTH FACTOR 1 RECEPTOR		PMZ_0009015-RA	CAPN2: CALPAIN-2 CATALYTIC SUBUNIT
PMZ_0007809-RA	PARP15: POLY [ADP-RIBOSE] POLYMERASE 15		PMZ_0009016-RA	CAPN1: CALPAIN-1 CATALYTIC SUBUNIT
PMZ_0007929-RA	CRYAB: ALPHA-CRYSTALLIN B CHAIN		PMZ_0013560-RA	FASN: FATTY ACID SYNTHASE
PMZ_0010558-RA	FAS: TUMOR NECROSIS FACTOR RECEPTOR SUPERFAMILY MEMBER 6		PMZ_0015196-RA	BAG2: BAG FAMILY MOLECULAR CHAPERONE REGULATOR 2
PMZ_0012068-RA	BCLAF1: BCL-2-ASSOCIATED TRANSCRIPTION FACTOR 1		PMZ_0017596-RA	PHLDA3: PLECKSTRIN HOMOLOGY-LIKE DOMAIN FAMILY A MEMBER 3
PMZ_0013712-RA	SOD2: SUPEROXIDE DISMUTASE [MN]%2C MITOCHONDRIAL		PMZ_0018550-RA	NUAK2: NUAK FAMILY SNF1-LIKE KINASE 2
PMZ_0014644-RA	APAF1: APOPTOTIC PROTEASE-ACTIVATING FACTOR 1		PMZ_0021740-RA	TRAF7: E3 UBIQUITIN-PROTEIN LIGASE TRAF7
PMZ_0014845-RA	TNFRSF21: TUMOR NECROSIS FACTOR RECEPTOR SUPERFAMILY MEMBER 21		PMZ_0021749-RA	LMNB2: LAMIN-B2
PMZ_0015101-RA	PARP14: POLY [ADP-RIBOSE] POLYMERASE 14		PMZ_0023068-RA	ITPR2: INOSITOL 1%2C4%2C5-TRISPHOSPHATE RECEPTOR TYPE 2
PMZ_0015196-RA	BAG2: BAG FAMILY MOLECULAR CHAPERONE REGULATOR 2
PMZ_0016147-RA	BIRC5: BACULOVIRAL IAP REPEAT-CONTAINING PROTEIN 5
PMZ_0017596-RA	PHLDA3: PLECKSTRIN HOMOLOGY-LIKE DOMAIN FAMILY A MEMBER 3

## Sheet: Axon Growth and Guidance
AXON GUIDANCE: SPINAL CORD			AXON GUIDANCE: BRAIN
Lamprey Gene ID	Official Gene Symbol: Gene Name		Lamprey Gene ID	Official Gene Symbol: Gene Name
PMZ_0000260-RA	SEMA3AA: SEMAPHORIN-3AA		PMZ_0000264-RA	SEMA3C: SEMAPHORIN-3C
PMZ_0000264-RA	SEMA3C: SEMAPHORIN-3C		PMZ_0000464-RA	SNAP25: SYNAPTOSOMAL-ASSOCIATED PROTEIN 25
PMZ_0000464-RA	SNAP25: SYNAPTOSOMAL-ASSOCIATED PROTEIN 25		PMZ_0001186-RA	RHOQ: RHO-RELATED GTP-BINDING PROTEIN RHOQ
PMZ_0001186-RA	RHOQ: RHO-RELATED GTP-BINDING PROTEIN RHOQ		PMZ_0001460-RA	ROBO3: ROUNDABOUT HOMOLOG 3
PMZ_0001452-RA	ROBO2: ROUNDABOUT HOMOLOG 2		PMZ_0002707-RA	SEMA4D: SEMAPHORIN-4D
PMZ_0001460-RA	ROBO3: ROUNDABOUT HOMOLOG 3		PMZ_0003298-RA	SH3GL1: ENDOPHILIN-A2
PMZ_0002461-RA	UNC5C: NETRIN RECEPTOR UNC5C		PMZ_0003493-RA	SEMA5A: SEMAPHORIN-5A
PMZ_0002707-RA	SEMA4D: SEMAPHORIN-4D		PMZ_0003624-RA	S100A1: PROTEIN S100-A1
PMZ_0003449-RA	NLGN1: NEUROLIGIN-1		PMZ_0004474-RA	NRP2: NEUROPILIN-2
PMZ_0003624-RA	S100A1: PROTEIN S100-A1		PMZ_0004994-RA	SH3GLB1: ENDOPHILIN-B1
PMZ_0003679-RA	UNC5B: NETRIN RECEPTOR UNC5B		PMZ_0005909-RA	SEMA3D: SEMAPHORIN-3D
PMZ_0004994-RA	SH3GLB1: ENDOPHILIN-B1		PMZ_0006405-RA	RGMA: REPULSIVE GUIDANCE MOLECULE A
PMZ_0007243-RA	EPN2: EPSIN-2		PMZ_0007246-RA	INHBA: INHIBIN BETA A CHAIN
PMZ_0007246-RA	INHBA: INHIBIN BETA A CHAIN		PMZ_0007547-RA	SYN2: SYNAPSIN-2
PMZ_0008106-RA	RHOA: TRANSFORMING PROTEIN RHOA		PMZ_0007549-RA	SYN3: SYNAPSIN-3
PMZ_0008460-RA	NTNG2: NETRIN-G2		PMZ_0008460-RA	NTNG2: NETRIN-G2
PMZ_0008511-RA	RHOB: RHO-RELATED GTP-BINDING PROTEIN RHOB		PMZ_0008511-RA	RHOB: RHO-RELATED GTP-BINDING PROTEIN RHOB
PMZ_0010111-RA	ACVR1: ACTIVIN RECEPTOR TYPE-1		PMZ_0008710-RA	NEFM: NEUROFILAMENT MEDIUM POLYPEPTIDE
PMZ_0010992-RA	NRXN3: NEUREXIN-3-BETA		PMZ_0009827-RA	NEFH: NEUROFILAMENT HEAVY POLYPEPTIDE
PMZ_0011663-RA	INHBB: INHIBIN BETA B CHAIN		PMZ_0010111-RA	ACVR1: ACTIVIN RECEPTOR TYPE-1
PMZ_0014611-RA	SEMA5A: SEMAPHORIN-5A		PMZ_0010687-RA	YKT6: SYNAPTOBREVIN HOMOLOG YKT6
PMZ_0015192-RA	PLXNB1: PLEXIN-B1		PMZ_0010992-RA	NRXN3: NEUREXIN-3-BETA
PMZ_0016298-RA	DSCAM: DOWN SYNDROME CELL ADHESION MOLECULE		PMZ_0012537-RA	STX17: SYNTAXIN-17
PMZ_0017014-RA	SYT13: SYNAPTOTAGMIN-13		PMZ_0012718-RA	ACVR2B: ACTIVIN RECEPTOR TYPE-2B
PMZ_0021446-RA	PLXND1: PLEXIN-D1		PMZ_0016297-RA	DSCAML1: DOWN SYNDROME CELL ADHESION MOLECULE-LIKE PROTEIN 1
PMZ_0022684-RA	SLIT3: SLIT HOMOLOG 3 PROTEIN		PMZ_0016298-RA	DSCAM: DOWN SYNDROME CELL ADHESION MOLECULE
PMZ_0023928-RA	SLIT2: SLIT HOMOLOG 2 PROTEIN		PMZ_0016373-RA	CLTC: CLATHRIN HEAVY CHAIN 1
PMZ_0024076-RA	SYT10: SYNAPTOTAGMIN-10		PMZ_0016645-RA	NSF: VESICLE-FUSING ATPASE
PMZ_0024102-RA	ACTA: ACTIN 2C CYTOPLASMIC TYPE 5		PMZ_0016713-RA	NEFL: NEUROFILAMENT LIGHT POLYPEPTIDE
			PMZ_0017014-RA	SYT13: SYNAPTOTAGMIN-13
			PMZ_0017049-RA	RAB5C: RAS-RELATED PROTEIN RAB-5C
			PMZ_0017087-RA	SYP: SYNAPTOPHYSIN
			PMZ_0017844-RA	SYT1: SYNAPTOTAGMIN-1
			PMZ_0020631-RA	PLXNA2: PLEXIN-A2
			PMZ_0021162-RA	NLGN2: NEUROLIGIN-2
			PMZ_0022684-RA	SLIT3: SLIT HOMOLOG 3 PROTEIN
			PMZ_0024076-RA	SYT10: SYNAPTOTAGMIN-10
			PMZ_0024102-RA	ACTA: ACTIN 2C CYTOPLASMIC TYPE 5

## Sheet: Extracellular Matrix
EXTRACELLULAR MATRIX TRANSCRIPTS: SPINAL CORD			EXTRACELLULAR MATRIX TRANSCRIPTS: BRAIN
Lamprey Gene ID	Official Gene Symbol: Gene Name		Lamprey Gene ID	Official Gene Symbol: Gene Name
PMZ_0000353-RA	COL17A1: COLLAGEN ALPHA-1		PMZ_0000353-RA	COL17A1: COLLAGEN ALPHA-1
PMZ_0003217-RA	LAMC1: LAMININ SUBUNIT GAMMA-1		PMZ_0000647-RA	LAMB2: LAMININ SUBUNIT BETA-2
PMZ_0003365-RA	KRT8: KERATIN%2C TYPE II CYTOSKELETAL 8		PMZ_0001004-RA	ADAM12: DISINTEGRIN AND METALLOPROTEINASE DOMAIN-CONTAINING PROTEIN 12
PMZ_0003374-RA	COL2A1: COLLAGEN ALPHA-1		PMZ_0003365-RA	KRT8: KERATIN%2C TYPE II CYTOSKELETAL 8
PMZ_0003990-RA	COL16A1: COLLAGEN ALPHA-1		PMZ_0003374-RA	COL2A1: COLLAGEN ALPHA-1
PMZ_0006010-RA	COL6A2: COLLAGEN ALPHA-2		PMZ_0004258-RA	ADAMTSL3: ADAMTS-LIKE PROTEIN 3
PMZ_0006019-RA	LAMA2: LAMININ SUBUNIT ALPHA-2		PMZ_0006010-RA	COL6A2: COLLAGEN ALPHA-2
PMZ_0006536-RA	COL18A1: COLLAGEN ALPHA-1		PMZ_0006536-RA	COL18A1: COLLAGEN ALPHA-1
PMZ_0006537-RA	COL15A1: COLLAGEN ALPHA-1		PMZ_0006537-RA	COL15A1: COLLAGEN ALPHA-1
PMZ_0007548-RA	TIMP3: METALLOPROTEINASE INHIBITOR 3		PMZ_0007548-RA	TIMP3: METALLOPROTEINASE INHIBITOR 3
PMZ_0008960-RA	TIMP2: METALLOPROTEINASE INHIBITOR 2		PMZ_0008968-RA	FNDC3A: FIBRONECTIN TYPE-III DOMAIN-CONTAINING PROTEIN 3A
PMZ_0011249-RA	MMP14: MATRIX METALLOPROTEINASE-14		PMZ_0011249-RA	MMP14: MATRIX METALLOPROTEINASE-14
PMZ_0011345-RA	COL6A1: COLLAGEN ALPHA-1		PMZ_0011345-RA	COL6A1: COLLAGEN ALPHA-1
PMZ_0012269-RA	PUTATIVE KERATIN-ASSOCIATED PROTEIN 9-2-LIKE 3		PMZ_0012275-RA	COL4A1: COLLAGEN ALPHA-1
PMZ_0012435-RA	COL4A4: COLLAGEN ALPHA-4		PMZ_0012510-RA	FN1: FIBRONECTIN
PMZ_0012510-RA	FN1: FIBRONECTIN		PMZ_0014852-RA	GFAP: GLIAL FIBRILLARY ACIDIC PROTEIN
PMZ_0014852-RA	GFAP: GLIAL FIBRILLARY ACIDIC PROTEIN		PMZ_0015044-RA	NCAN: NEUROCAN CORE PROTEIN
PMZ_0015047-RA	ACAN: AGGRECAN CORE PROTEIN		PMZ_0015047-RA	ACAN: AGGRECAN CORE PROTEIN
PMZ_0017055-RA	ADAM10: DISINTEGRIN AND METALLOPROTEINASE DOMAIN-CONTAINING PROTEIN 10		PMZ_0015451-RA	COL9A3: COLLAGEN ALPHA-3
PMZ_0019356-RA	COL14A1: COLLAGEN ALPHA-1		PMZ_0016950-RA	KRT7: KERATIN%2C TYPE II CYTOSKELETAL 7
PMZ_0019858-RA	TIMP4: METALLOPROTEINASE INHIBITOR 4		PMZ_0019356-RA	COL14A1: COLLAGEN ALPHA-1
PMZ_0021268-RA	KRTAP10-12: KERATIN-ASSOCIATED PROTEIN 10-12		PMZ_0020727-RA	ADAMTS3: A DISINTEGRIN AND METALLOPROTEINASE WITH THROMBOSPONDIN MOTIFS 3
PMZ_0022742-RA	COL1A1: COLLAGEN ALPHA-1		PMZ_0021268-RA	KRTAP10-12: KERATIN-ASSOCIATED PROTEIN 10-12
PMZ_0022978-RA	ADAMTS15: A DISINTEGRIN AND METALLOPROTEINASE WITH THROMBOSPONDIN MOTIFS 15		PMZ_0021405-RA	ADAMTS14: A DISINTEGRIN AND METALLOPROTEINASE WITH THROMBOSPONDIN MOTIFS 14
PMZ_0023616-RA	KRTAP4-2: KERATIN-ASSOCIATED PROTEIN 4-2		PMZ_0022402-RA	KRT6A: KERATIN%2C TYPE II CYTOSKELETAL 6A
			PMZ_0022978-RA	ADAMTS15: A DISINTEGRIN AND METALLOPROTEINASE WITH THROMBOSPONDIN MOTIFS 15
			PMZ_0023616-RA	KRTAP4-2: KERATIN-ASSOCIATED PROTEIN 4-2

## Sheet: Ion Channel
ION CHANNEL TRANSCRIPTS: SPINAL CORD			ION CHANNEL TRANSCRIPTS: BRAIN
Lamprey Gene ID	Official Gene Symbol: Gene Name		Lamprey Gene ID	Official Gene Symbol: Gene Name
PMZ_0000040-RA	KCNQ1: POTASSIUM VOLTAGE-GATED CHANNEL SUBFAMILY KQT MEMBER 1		PMZ_0000040-RA	KCNQ1: POTASSIUM VOLTAGE-GATED CHANNEL SUBFAMILY KQT MEMBER 1
PMZ_0001122-RA	KCNJ3: G PROTEIN-ACTIVATED INWARD RECTIFIER POTASSIUM CHANNEL 1		PMZ_0000945-RA	CLCA4: CALCIUM-ACTIVATED CHLORIDE CHANNEL REGULATOR 4
PMZ_0001429-RA	CNGB1: CYCLIC NUCLEOTIDE-GATED CATION CHANNEL BETA-1		PMZ_0001122-RA	KCNJ3: G PROTEIN-ACTIVATED INWARD RECTIFIER POTASSIUM CHANNEL 1
PMZ_0002098-RA	KCNH7: POTASSIUM VOLTAGE-GATED CHANNEL SUBFAMILY H MEMBER 7		PMZ_0001429-RA	CNGB1: CYCLIC NUCLEOTIDE-GATED CATION CHANNEL BETA-1
PMZ_0002419-RA	KCNB1: POTASSIUM VOLTAGE-GATED CHANNEL SUBFAMILY B MEMBER 1		PMZ_0001497-RA	KCNJ10: ATP-SENSITIVE INWARD RECTIFIER POTASSIUM CHANNEL 10
PMZ_0002559-RA	KCNH2: POTASSIUM VOLTAGE-GATED CHANNEL SUBFAMILY H MEMBER 2		PMZ_0002419-RA	KCNB1: POTASSIUM VOLTAGE-GATED CHANNEL SUBFAMILY B MEMBER 1
PMZ_0002853-RA	TRPV5: TRANSIENT RECEPTOR POTENTIAL CATION CHANNEL SUBFAMILY V MEMBER 5		PMZ_0004128-RA	KCNJ12: ATP-SENSITIVE INWARD RECTIFIER POTASSIUM CHANNEL 12
PMZ_0003342-RA	KCNH8: POTASSIUM VOLTAGE-GATED CHANNEL SUBFAMILY H MEMBER 8		PMZ_0004440-RA	KCNMB4: CALCIUM-ACTIVATED POTASSIUM CHANNEL SUBUNIT BETA-4
PMZ_0003397-RA	KCNIP4: KV CHANNEL-INTERACTING PROTEIN 4		PMZ_0004635-RA	KCNA3: POTASSIUM VOLTAGE-GATED CHANNEL SUBFAMILY A MEMBER 3
PMZ_0003948-RA	SCLT1: SODIUM CHANNEL AND CLATHRIN LINKER 1		PMZ_0005399-RA	KCNAB2: VOLTAGE-GATED POTASSIUM CHANNEL SUBUNIT BETA-2
PMZ_0004128-RA	KCNJ12: ATP-SENSITIVE INWARD RECTIFIER POTASSIUM CHANNEL 12		PMZ_0006575-RA	KCNK4: POTASSIUM CHANNEL SUBFAMILY K MEMBER 4
PMZ_0004507-RA	TRPC3: SHORT TRANSIENT RECEPTOR POTENTIAL CHANNEL 3		PMZ_0006925-RA	KCNA4: POTASSIUM VOLTAGE-GATED CHANNEL SUBFAMILY A MEMBER 4
PMZ_0004995-RA	EPITHELIAL CHLORIDE CHANNEL PROTEIN		PMZ_0007916-RA	SCN3B: SODIUM CHANNEL SUBUNIT BETA-3
PMZ_0005181-RA	KCNK16: POTASSIUM CHANNEL SUBFAMILY K MEMBER 16		PMZ_0008558-RA	CACNA1D: VOLTAGE-DEPENDENT L-TYPE CALCIUM CHANNEL SUBUNIT ALPHA-1D
PMZ_0005978-RA	KCNMB3: CALCIUM-ACTIVATED POTASSIUM CHANNEL SUBUNIT BETA-3		PMZ_0008871-RA	CACNA1H: VOLTAGE-DEPENDENT T-TYPE CALCIUM CHANNEL SUBUNIT ALPHA-1H
PMZ_0006196-RA	CACNA1I: VOLTAGE-DEPENDENT T-TYPE CALCIUM CHANNEL SUBUNIT ALPHA-1I		PMZ_0009702-RA	KCNJ13: INWARD RECTIFIER POTASSIUM CHANNEL 13
PMZ_0006306-RA	SCN11A: SODIUM CHANNEL PROTEIN TYPE 11 SUBUNIT ALPHA		PMZ_0010571-RA	TMC2: TRANSMEMBRANE CHANNEL-LIKE PROTEIN 2
PMZ_0006575-RA	KCNK4: POTASSIUM CHANNEL SUBFAMILY K MEMBER 4		PMZ_0012760-RA	KCNAB1: VOLTAGE-GATED POTASSIUM CHANNEL SUBUNIT BETA-1
PMZ_0006925-RA	KCNA4: POTASSIUM VOLTAGE-GATED CHANNEL SUBFAMILY A MEMBER 4		PMZ_0014316-RA	CACNA2D2: VOLTAGE-DEPENDENT CALCIUM CHANNEL SUBUNIT ALPHA-2/DELTA-2
PMZ_0007297-RA	SCN2A: SODIUM CHANNEL PROTEIN TYPE 2 SUBUNIT ALPHA		PMZ_0014443-RA	KCNQ5: POTASSIUM VOLTAGE-GATED CHANNEL SUBFAMILY KQT MEMBER 5
PMZ_0007916-RA	SCN3B: SODIUM CHANNEL SUBUNIT BETA-3		PMZ_0014478-RA	KCNH5: POTASSIUM VOLTAGE-GATED CHANNEL SUBFAMILY H MEMBER 5
PMZ_0008526-RA	ACCN2B: AMILORIDE-SENSITIVE CATION CHANNEL 2-B%2C NEURONAL		PMZ_0015986-RA	KCNF1: POTASSIUM VOLTAGE-GATED CHANNEL SUBFAMILY F MEMBER 1
PMZ_0008558-RA	CACNA1D: VOLTAGE-DEPENDENT L-TYPE CALCIUM CHANNEL SUBUNIT ALPHA-1D		PMZ_0016196-RA	KCNS2: POTASSIUM VOLTAGE-GATED CHANNEL SUBFAMILY S MEMBER 2
PMZ_0008871-RA	CACNA1H: VOLTAGE-DEPENDENT T-TYPE CALCIUM CHANNEL SUBUNIT ALPHA-1H		PMZ_0017305-RA	CLCNKA: CHLORIDE CHANNEL PROTEIN CLC-KA
PMZ_0010484-RA	NACP60E: SODIUM CHANNEL PROTEIN 60E		PMZ_0017359-RA	KCNE1: POTASSIUM VOLTAGE-GATED CHANNEL SUBFAMILY E MEMBER 1
PMZ_0010571-RA	TMC2: TRANSMEMBRANE CHANNEL-LIKE PROTEIN 2		PMZ_0018412-RA	TMC5: TRANSMEMBRANE CHANNEL-LIKE PROTEIN 5
PMZ_0012760-RA	KCNAB1: VOLTAGE-GATED POTASSIUM CHANNEL SUBUNIT BETA-1		PMZ_0019133-RA	KCNK1: POTASSIUM CHANNEL SUBFAMILY K MEMBER 1
PMZ_0014044-RA	CACNA1A: VOLTAGE-DEPENDENT P/Q-TYPE CALCIUM CHANNEL SUBUNIT ALPHA-1A		PMZ_0019821-RA	TRPC4: SHORT TRANSIENT RECEPTOR POTENTIAL CHANNEL 4
PMZ_0014242-RA	SCN8A: SODIUM CHANNEL PROTEIN TYPE 8 SUBUNIT ALPHA		PMZ_0019914-RA	HCN4: POTASSIUM/SODIUM HYPERPOLARIZATION-ACTIVATED CYCLIC NUCLEOTIDE-GATED CHANNEL 4
PMZ_0014443-RA	KCNQ5: POTASSIUM VOLTAGE-GATED CHANNEL SUBFAMILY KQT MEMBER 5		PMZ_0020146-RA	TMC3: TRANSMEMBRANE CHANNEL-LIKE PROTEIN 3
PMZ_0014512-RA	KCNJ1: ATP-SENSITIVE INWARD RECTIFIER POTASSIUM CHANNEL 1		PMZ_0020720-RA	KCNK10: POTASSIUM CHANNEL SUBFAMILY K MEMBER 10
PMZ_0015986-RA	KCNF1: POTASSIUM VOLTAGE-GATED CHANNEL SUBFAMILY F MEMBER 1		PMZ_0020813-RA	SCN3A: SODIUM CHANNEL PROTEIN TYPE 3 SUBUNIT ALPHA
PMZ_0016062-RA	KCNN2: SMALL CONDUCTANCE CALCIUM-ACTIVATED POTASSIUM CHANNEL PROTEIN 2		PMZ_0021296-RA	CLCN2: CHLORIDE CHANNEL PROTEIN 2
PMZ_0016070-RA	TRPA1: TRANSIENT RECEPTOR POTENTIAL CATION CHANNEL SUBFAMILY A MEMBER 1		PMZ_0022671-RA	KCNT1: POTASSIUM CHANNEL SUBFAMILY T MEMBER 1
PMZ_0016663-RA	SCNN1G-B: AMILORIDE-SENSITIVE SODIUM CHANNEL SUBUNIT GAMMA-2		PMZ_0022947-RA	KCNK13: POTASSIUM CHANNEL SUBFAMILY K MEMBER 13
PMZ_0016688-RA	CLIC6: CHLORIDE INTRACELLULAR CHANNEL PROTEIN 6		PMZ_0023512-RA	HCN2: POTASSIUM/SODIUM HYPERPOLARIZATION-ACTIVATED CYCLIC NUCLEOTIDE-GATED CHANNEL 2
PMZ_0017113-RA	CACNA1G: VOLTAGE-DEPENDENT T-TYPE CALCIUM CHANNEL SUBUNIT ALPHA-1G		PMZ_0024075-RA	CACNA2D3: VOLTAGE-DEPENDENT CALCIUM CHANNEL SUBUNIT ALPHA-2/DELTA-3
PMZ_0018412-RA	TMC5: TRANSMEMBRANE CHANNEL-LIKE PROTEIN 5
PMZ_0018653-RA	KCNK17: POTASSIUM CHANNEL SUBFAMILY K MEMBER 17
PMZ_0019756-RA	KCNA1: POTASSIUM VOLTAGE-GATED CHANNEL SUBFAMILY A MEMBER 1
PMZ_0019821-RA	TRPC4: SHORT TRANSIENT RECEPTOR POTENTIAL CHANNEL 4
PMZ_0020591-RA	TMC7: TRANSMEMBRANE CHANNEL-LIKE PROTEIN 7
PMZ_0020720-RA	KCNK10: POTASSIUM CHANNEL SUBFAMILY K MEMBER 10
PMZ_0020813-RA	SCN3A: SODIUM CHANNEL PROTEIN TYPE 3 SUBUNIT ALPHA
PMZ_0022551-RA	KCNQ4: POTASSIUM VOLTAGE-GATED CHANNEL SUBFAMILY KQT MEMBER 4
PMZ_0022671-RA	KCNT1: POTASSIUM CHANNEL SUBFAMILY T MEMBER 1
PMZ_0023618-RA	SCN4A: SODIUM CHANNEL PROTEIN TYPE 4 SUBUNIT ALPHA

## Sheet: Immune
IMMUNE RELATED TRANSCRIPTS: SPINAL CORD			IMMUNE RELATED TRANSCRIPTS: BRAIN
Lamprey Gene ID	Official Gene Symbol: Gene Name		Lamprey Gene ID	Official Gene Symbol: Gene Name
PMZ_0001167-RA	NFKBIE: NF-KAPPA-B INHIBITOR EPSILON		PMZ_0000791-RA	TNFRSF26: TUMOR NECROSIS FACTOR RECEPTOR SUPERFAMILY MEMBER 26
PMZ_0001508-RA	CASP7: CASPASE-7		PMZ_0001167-RA	NFKBIE: NF-KAPPA-B INHIBITOR EPSILON
PMZ_0001582-RA	PTGES3: Prostaglandin E synthase 3		PMZ_0001410-RA	FGF6: FIBROBLAST GROWTH FACTOR 6
PMZ_0010588-RA	PDGFC: PLATELET-DERIVED GROWTH FACTOR C		PMZ_0001508-RA	CASP7: CASPASE-7
PMZ_0011633-RA	IL17RA: INTERLEUKIN-17 RECEPTOR A		PMZ_0001582-RA	PTGES3: PROSTAGLANDIN E SYNTHASE 3
PMZ_0013013-RA	NFKBIZ: NF-KAPPA-B INHIBITOR ZETA		PMZ_0004059-RA	MAPK11: MITOGEN-ACTIVATED PROTEIN KINASE 11
PMZ_0013183-RA	PTPRC: LEUKOCYTE COMMON ANTIGEN		PMZ_0008246-RA	FGF5: FIBROBLAST GROWTH FACTOR 5
PMZ_0014800-RA	CXCR7: C-X-C CHEMOKINE RECEPTOR TYPE 7		PMZ_0010588-RA	PDGFC: PLATELET-DERIVED GROWTH FACTOR C
PMZ_0015991-RA	CASP3: CASPASE-3		PMZ_0011633-RA	IL17RA: INTERLEUKIN-17 RECEPTOR A
PMZ_0016178-RA	CD40: TUMOR NECROSIS FACTOR RECEPTOR SUPERFAMILY MEMBER 5		PMZ_0013183-RA	PTPRC: LEUKOCYTE COMMON ANTIGEN
PMZ_0016236-RA	IL8: INTERLEUKIN-8		PMZ_0014800-RA	CXCR7: C-X-C CHEMOKINE RECEPTOR TYPE 7
PMZ_0017377-RA	TNFRSF17: TUMOR NECROSIS FACTOR RECEPTOR SUPERFAMILY MEMBER 17		PMZ_0014821-RA	CASP6: CASPASE-6
PMZ_0018767-RA	IL13RA1: INTERLEUKIN-13 RECEPTOR ALPHA-1		PMZ_0015991-RA	CASP3: CASPASE-3
PMZ_0019068-RA	CXCR4: C-X-C CHEMOKINE RECEPTOR TYPE 4		PMZ_0016236-RA	IL8: INTERLEUKIN-8
PMZ_0020194-RA	PDGFRA: ALPHA-TYPE PLATELET-DERIVED GROWTH FACTOR RECEPTOR		PMZ_0016308-RA	TNFRSF11B: TUMOR NECROSIS FACTOR RECEPTOR SUPERFAMILY MEMBER 11B
PMZ_0020587-RA	CARD11: CASPASE RECRUITMENT DOMAIN-CONTAINING PROTEIN 11		PMZ_0016916-RA	TNFRSF23: TUMOR NECROSIS FACTOR RECEPTOR SUPERFAMILY MEMBER 23
PMZ_0021903-RA	PBK: LYMPHOKINE-ACTIVATED KILLER T-CELL-ORIGINATED PROTEIN KINASE		PMZ_0017377-RA	TNFRSF17: TUMOR NECROSIS FACTOR RECEPTOR SUPERFAMILY MEMBER 17
			PMZ_0018767-RA	IL13RA1: INTERLEUKIN-13 RECEPTOR ALPHA-1
			PMZ_0019068-RA	CXCR4: C-X-C CHEMOKINE RECEPTOR TYPE 4
			PMZ_0020194-RA	PDGFRA: ALPHA-TYPE PLATELET-DERIVED GROWTH FACTOR RECEPTOR
			PMZ_0021903-RA	PBK: LYMPHOKINE-ACTIVATED KILLER T-CELL-ORIGINATED PROTEIN KINASE
		PMZ_0020587-RA
