# Supplementary material for: Highly conserved molecular pathways, including Wnt signaling, promote functional recovery from spinal cord injury in lampreys
Source: Sci Rep. 2018 Jan 15;8:742. doi: 10.1038/s41598-017-18757-1 (PMC5768751; doi:10.1038/s41598-017-18757-1)
Supplement: Supplementary file 4 — Supplemental Table S3 [file 41598_2017_18757_MOESM4_ESM.xlsx]

## Sheet: 6hpi
185 unique elements in "Spinal Cord 6hpi":		654 unique elements in "Brain 6hpi":		276 shared elements in "Spinal Cord 6hpi" and "Brain 6hpi":
Lamprey Gene ID	Gene Symbol: Gene Name	Lamprey Gene ID	Gene Symbol: Gene Name	Lamprey Gene ID	Gene Symbol: Gene Name
PMZ_0000001-RA	GPR149: PROBABLE G-PROTEIN COUPLED RECEPTOR 149	PMZ_0000008-RA	UAFA: URO-ADHERENCE FACTOR A	PMZ_0000013-RA	DIS3: EXOSOME COMPLEX EXONUCLEASE RRP44
PMZ_0000135-RA	HSPB11: HEAT SHOCK PROTEIN BETA-11	PMZ_0000068-RA	DIS3: EXOSOME COMPLEX EXONUCLEASE RRP44	PMZ_0000017-RA	DIS3: EXOSOME COMPLEX EXONUCLEASE RRP44
PMZ_0000258-RA	SEMA3D: SEMAPHORIN-3D	PMZ_0000077-RA	DDB_G0270444: PROBABLE INACTIVE PROTEIN KINASE DDB_G0270444	PMZ_0000038-RA	CA13: CARBONIC ANHYDRASE 13
PMZ_0000435-RA	NODC: N-ACETYLGLUCOSAMINYLTRANSFERASE	PMZ_0000078-RA	DIS3: EXOSOME COMPLEX EXONUCLEASE RRP44	PMZ_0000067-RA	73: IMMEDIATE-EARLY PROTEIN
PMZ_0000559-RA	PITPNC1: CYTOPLASMIC PHOSPHATIDYLINOSITOL TRANSFER PROTEIN 1	PMZ_0000083-RA	DIS3: EXOSOME COMPLEX EXONUCLEASE RRP44	PMZ_0000082-RA	DIS3: EXOSOME COMPLEX EXONUCLEASE RRP44
PMZ_0000709-RA	MUC2: MUCIN-2	PMZ_0000084-RA	DIS3: EXOSOME COMPLEX EXONUCLEASE RRP44	PMZ_0000086-RA	DIS3: EXOSOME COMPLEX EXONUCLEASE RRP44
PMZ_0000810-RA	USP36: UBIQUITIN CARBOXYL-TERMINAL HYDROLASE 36	PMZ_0000112-RA	PLEC1: PLECTIN-1	PMZ_0000090-RA	DIS3: EXOSOME COMPLEX EXONUCLEASE RRP44
PMZ_0000850-RA	HISTONE H3.2	PMZ_0000136-RA	HSPB11: HEAT SHOCK PROTEIN BETA-11	PMZ_0000126-RA	ZNF217: ZINC FINGER PROTEIN 217
PMZ_0000929-RA	CRISPLD2: CYSTEINE-RICH SECRETORY PROTEIN LCCL DOMAIN-CONTAINING 2	PMZ_0000142-RA	ZNF217: ZINC FINGER PROTEIN 217	PMZ_0000132-RA	HSPB11: HEAT SHOCK PROTEIN BETA-11
PMZ_0001162-RA	HISTONE H3.2	PMZ_0000161-RA	ANO6: ANOCTAMIN-6	PMZ_0000147-RA	ZNF219: ZINC FINGER PROTEIN 219
PMZ_0001176-RA	SGS3: SALIVARY GLUE PROTEIN SGS-3	PMZ_0000187-RA	NEB: NEBULIN	PMZ_0000148-RA	UNCHARACTERIZED PROTEIN C18ORF54 HOMOLOG
PMZ_0001341-RA	GCC1: GRIP AND COILED-COIL DOMAIN-CONTAINING PROTEIN 1	PMZ_0000242-RA	71: GLYCOPROTEIN X	PMZ_0000149-RA	FN3KRP: KETOSAMINE-3-KINASE
PMZ_0001475-RA	MCM5-B: DNA REPLICATION LICENSING FACTOR MCM5-B	PMZ_0000368-RA	ZP3: ZONA PELLUCIDA SPERM-BINDING PROTEIN 3	PMZ_0000155-RA	ANO6: ANOCTAMIN-6
PMZ_0001476-RA	MCM5: DNA REPLICATION LICENSING FACTOR MCM5	PMZ_0000374-RA	ZP3: ZONA PELLUCIDA SPERM-BINDING PROTEIN 3	PMZ_0000157-RA	ANO5: ANOCTAMIN-5
PMZ_0001564-RA	RAB5C: RAS-RELATED PROTEIN RAB-5C	PMZ_0000378-RA	ZP4: ZONA PELLUCIDA SPERM-BINDING PROTEIN 4	PMZ_0000159-RA	FIBH: FIBROIN HEAVY CHAIN
PMZ_0001566-RA	RAB5C: RAS-RELATED PROTEIN RAB-5C	PMZ_0000379-RA	ZP4: ZONA PELLUCIDA SPERM-BINDING PROTEIN 4	PMZ_0000163-RA	ANO6: ANOCTAMIN-6
PMZ_0002100-RA	WDR12: RIBOSOME BIOGENESIS PROTEIN WDR12	PMZ_0000406-RA	ZGC:113413: NATTERIN-LIKE PROTEIN	PMZ_0000168-RA	HSPB11: HEAT SHOCK PROTEIN BETA-11
PMZ_0002120-RA	HISTONE H1-GAMMA%2C LATE	PMZ_0000409-RA	TRIM8: TRIPARTITE MOTIF-CONTAINING PROTEIN 8	PMZ_0000204-RA	SGK1-A: SERINE/THREONINE-PROTEIN KINASE SGK1-A
PMZ_0002253-RA	CPSF2: CLEAVAGE AND POLYADENYLATION SPECIFICITY FACTOR SUBUNIT 2	PMZ_0000428-RA	U88: UNCHARACTERIZED PROTEIN U88	PMZ_0000251-RA	HSPA14: HEAT SHOCK 70 KDA PROTEIN 14
PMZ_0002378-RA	PTPRZ1: RECEPTOR-TYPE TYROSINE-PROTEIN PHOSPHATASE ZETA	PMZ_0000464-RA	SNAP25: SYNAPTOSOMAL-ASSOCIATED PROTEIN 25	PMZ_0000340-RA	RNH1: RIBONUCLEASE INHIBITOR
PMZ_0002403-RA	CD109: CD109 ANTIGEN	PMZ_0000468-RA	KLB: BETA-KLOTHO	PMZ_0000341-RA	DDB_G0274557: UNCHARACTERIZED HISTIDINE-RICH PROTEIN DDB0167791
PMZ_0002455-RA	REL: C-REL PROTO-ONCOGENE PROTEIN	PMZ_0000517-RA	ZGC:113413: NATTERIN-LIKE PROTEIN	PMZ_0000344-RA	AGP19: LYSINE-RICH ARABINOGALACTAN PROTEIN 19
PMZ_0002583-RA	C1ORF177: UNCHARACTERIZED PROTEIN C1ORF177	PMZ_0000528-RA	TRIM8: TRIPARTITE MOTIF-CONTAINING PROTEIN 8	PMZ_0000365-RA	ZP2: ZONA PELLUCIDA SPERM-BINDING PROTEIN 2
PMZ_0002608-RA	FILIP1: FILAMIN-A-INTERACTING PROTEIN 1	PMZ_0000540-RA	ZGC:113413: NATTERIN-LIKE PROTEIN	PMZ_0000375-RA	ZP4: ZONA PELLUCIDA SPERM-BINDING PROTEIN 4
PMZ_0002707-RA	SEMA4D: SEMAPHORIN-4D	PMZ_0000541-RA	ZGC:113413: NATTERIN-LIKE PROTEIN	PMZ_0000422-RA	PXR1: PROTEIN PXR1
PMZ_0002774-RA	C1QTNF7: COMPLEMENT C1Q TUMOR NECROSIS FACTOR-RELATED PROTEIN 7	PMZ_0000543-RA	TRIM14: TRIPARTITE MOTIF-CONTAINING PROTEIN 14	PMZ_0000436-RA	YCF2: PROTEIN YCF2
PMZ_0002786-RA	PAF: PCNA-ASSOCIATED FACTOR	PMZ_0000544-RA	TRIM8: TRIPARTITE MOTIF-CONTAINING PROTEIN 8	PMZ_0000437-RA	PXR1: PROTEIN PXR1
PMZ_0003103-RA	TBC1D5: TBC1 DOMAIN FAMILY MEMBER 5	PMZ_0000564-RA	TUBGCP4: GAMMA-TUBULIN COMPLEX COMPONENT 4	PMZ_0000482-RA	CCDC138: COILED-COIL DOMAIN-CONTAINING PROTEIN 138
PMZ_0003155-RA	CTSL1: CATHEPSIN L1	PMZ_0000582-RA	DYRK4: DUAL SPECIFICITY TYROSINE-PHOSPHORYLATION-REGULATED KINASE 4	PMZ_0000512-RA	EXOSC10: EXOSOME COMPONENT 10
PMZ_0003396-RA	DOK1: DOCKING PROTEIN 1	PMZ_0000583-RA	SMI35A: DUAL SPECIFICITY TYROSINE-PHOSPHORYLATION-REGULATED KINASE 2	PMZ_0000524-RA	MDM2: E3 UBIQUITIN-PROTEIN LIGASE MDM2
PMZ_0003545-RA	CLN8: PROTEIN CLN8	PMZ_0000713-RA	MUC2: MUCIN-2	PMZ_0000536-RA	ZGC:113413: NATTERIN-LIKE PROTEIN
PMZ_0003561-RA	CENPL: CENTROMERE PROTEIN L	PMZ_0000749-RA	TRIM7: TRIPARTITE MOTIF-CONTAINING PROTEIN 7	PMZ_0000580-RA	DDB_G0271670: UNCHARACTERIZED PROTEIN DDB_G0271670
PMZ_0003667-RA	MSC: MUSCULIN	PMZ_0000756-RA	TRIM14: TRIPARTITE MOTIF-CONTAINING PROTEIN 14	PMZ_0000585-RA	FN3KRP: KETOSAMINE-3-KINASE
PMZ_0003672-RA	SSFA2: SPERM-SPECIFIC ANTIGEN 2	PMZ_0000777-RA	CTNNB1: CATENIN BETA-1	PMZ_0000592-RA	DYRK4: DUAL SPECIFICITY TYROSINE-PHOSPHORYLATION-REGULATED KINASE 4
PMZ_0004136-RA	ESPN: ESPIN	PMZ_0000780-RA	RTASE: PROBABLE RNA-DIRECTED DNA POLYMERASE FROM TRANSPOSON BS	PMZ_0000593-RA	PPK5: SERINE/THREONINE-PROTEIN KINASE PPK5
PMZ_0004296-RA	C1ORF53: UNCHARACTERIZED PROTEIN C1ORF53	PMZ_0000781-RA	RNF135: RING FINGER PROTEIN 135	PMZ_0000595-RA	FN3K: FRUCTOSAMINE-3-KINASE
PMZ_0004298-RA	PKD2: POLYCYSTIN-2	PMZ_0000787-RA	GVIN1: INTERFERON-INDUCED VERY LARGE GTPASE 1	PMZ_0000596-RA	DYRK4: DUAL SPECIFICITY TYROSINE-PHOSPHORYLATION-REGULATED KINASE 4
PMZ_0004540-RA	ADAMTS3: A DISINTEGRIN AND METALLOPROTEINASE WITH THROMBOSPONDIN MOTIFS 3	PMZ_0000801-RA	FBXO33: F-BOX ONLY PROTEIN 33	PMZ_0000630-RA	ZMYND17: ZINC FINGER MYND DOMAIN-CONTAINING PROTEIN 17
PMZ_0004744-RA	MYCN: N-MYC PROTO-ONCOGENE PROTEIN	PMZ_0000805-RA	USP36: UBIQUITIN CARBOXYL-TERMINAL HYDROLASE 36	PMZ_0000634-RA	USP36: UBIQUITIN CARBOXYL-TERMINAL HYDROLASE 36
PMZ_0004810-RA	ANLN: ACTIN-BINDING PROTEIN ANILLIN	PMZ_0000821-RA	USP36: UBIQUITIN CARBOXYL-TERMINAL HYDROLASE 36	PMZ_0000755-RA	TRIM65: TRIPARTITE MOTIF-CONTAINING PROTEIN 65
PMZ_0004848-RA	ZBTB16: ZINC FINGER AND BTB DOMAIN-CONTAINING PROTEIN 16	PMZ_0000827-RA	TRIM54: TRIPARTITE MOTIF-CONTAINING PROTEIN 54	PMZ_0000770-RA	GVIN1: INTERFERON-INDUCED VERY LARGE GTPASE 1
PMZ_0004895-RA	INAU: ICE NUCLEATION PROTEIN INAU	PMZ_0000836-RA	TRIM54: TRIPARTITE MOTIF-CONTAINING PROTEIN 54	PMZ_0000786-RA	GVIN1: INTERFERON-INDUCED VERY LARGE GTPASE 1
PMZ_0005162-RA	HISTIDINE-RICH PROTEIN PFHRP-III	PMZ_0000853-RA	HIST3H2BB: HISTONE H2B TYPE 3-B	PMZ_0000788-RA	GVIN1: INTERFERON-INDUCED VERY LARGE GTPASE 1
PMZ_0005183-RA	WDR74: WD REPEAT-CONTAINING PROTEIN 74	PMZ_0000865-RA	H2AFX: HISTONE H2A.X	PMZ_0000792-RA	GVIN1: INTERFERON-INDUCED VERY LARGE GTPASE 1
PMZ_0005223-RA	BTBD10: BTB/POZ DOMAIN-CONTAINING PROTEIN 10	PMZ_0000874-RA	MET: HEPATOCYTE GROWTH FACTOR RECEPTOR	PMZ_0000803-RA	USP36: UBIQUITIN CARBOXYL-TERMINAL HYDROLASE 36
PMZ_0005234-RA	LRRN4: LEUCINE-RICH REPEAT NEURONAL PROTEIN 4	PMZ_0000877-RA	SMI35A: DUAL SPECIFICITY TYROSINE-PHOSPHORYLATION-REGULATED KINASE 2	PMZ_0000804-RA	USP36: UBIQUITIN CARBOXYL-TERMINAL HYDROLASE 36
PMZ_0005644-RA	SMN1: SURVIVAL MOTOR NEURON PROTEIN	PMZ_0000908-RA	SMN1: SURVIVAL MOTOR NEURON PROTEIN	PMZ_0000806-RA	USP36: UBIQUITIN CARBOXYL-TERMINAL HYDROLASE 36
PMZ_0005966-RA	V-FOS: P55-V-FOS-TRANSFORMING PROTEIN	PMZ_0000920-RA	SGS3: SALIVARY GLUE PROTEIN SGS-3	PMZ_0000807-RA	TRIM54: TRIPARTITE MOTIF-CONTAINING PROTEIN 54
PMZ_0006018-RA	ARHGAP18: RHO GTPASE-ACTIVATING PROTEIN 18	PMZ_0000925-RA	PSVA: PRESPORE VESICLE PROTEIN	PMZ_0000808-RA	TRIM54: TRIPARTITE MOTIF-CONTAINING PROTEIN 54
PMZ_0006019-RA	LAMA2: LAMININ SUBUNIT ALPHA-2	PMZ_0001031-RA	SMI35A: DUAL SPECIFICITY TYROSINE-PHOSPHORYLATION-REGULATED KINASE 2	PMZ_0000811-RA	USP36: UBIQUITIN CARBOXYL-TERMINAL HYDROLASE 36
PMZ_0006591-RA	EHD3: EH DOMAIN-CONTAINING PROTEIN 3	PMZ_0001066-RA	CELA2A: CHYMOTRYPSIN-LIKE ELASTASE FAMILY MEMBER 2A	PMZ_0000813-RA	USP36: UBIQUITIN CARBOXYL-TERMINAL HYDROLASE 36
PMZ_0007010-RA	ARG2-A: ARGINASE%2C NON-HEPATIC 1	PMZ_0001069-RA	CELA2A: CHYMOTRYPSIN-LIKE ELASTASE FAMILY MEMBER 2A	PMZ_0000814-RA	TRIM54: TRIPARTITE MOTIF-CONTAINING PROTEIN 54
PMZ_0007090-RA	NUF2: KINETOCHORE PROTEIN NUF2	PMZ_0001092-RA	DDB_G0287399: P17/29C-LIKE PROTEIN DDB_G0287399	PMZ_0000815-RA	USP36: UBIQUITIN CARBOXYL-TERMINAL HYDROLASE 36
PMZ_0007214-RA	C3AR1: C3A ANAPHYLATOXIN CHEMOTACTIC RECEPTOR	PMZ_0001136-RA	GALK2: N-ACETYLGALACTOSAMINE KINASE	PMZ_0000817-RA	USP36: UBIQUITIN CARBOXYL-TERMINAL HYDROLASE 36
PMZ_0007388-RA	MCM7-B: DNA REPLICATION LICENSING FACTOR MCM7-B	PMZ_0001155-RA	FAM55D: PROTEIN FAM55D	PMZ_0000818-RA	TRIM54: TRIPARTITE MOTIF-CONTAINING PROTEIN 54
PMZ_0007908-RA	ADAMTS19: A DISINTEGRIN AND METALLOPROTEINASE WITH THROMBOSPONDIN MOTIFS 19	PMZ_0001163-RA	HIST3H2BB: HISTONE H2B TYPE 3-B	PMZ_0000822-RA	USP36: UBIQUITIN CARBOXYL-TERMINAL HYDROLASE 36
PMZ_0007953-RA	HISTIDINE-RICH GLYCOPROTEIN	PMZ_0001175-RA	GLH-2: ATP-DEPENDENT RNA HELICASE GLH-2	PMZ_0000824-RA	USP36: UBIQUITIN CARBOXYL-TERMINAL HYDROLASE 36
PMZ_0007982-RA	E2F7: TRANSCRIPTION FACTOR E2F7	PMZ_0001183-RA	CSN2: BETA-CASEIN	PMZ_0000825-RA	DDB_G0267276: PUTATIVE UNCHARACTERIZED PROTEIN DDB_G0267276
PMZ_0008050-RA	CASP3: CASPASE-3	PMZ_0001243-RA	VIRAL PROTEIN TPX	PMZ_0000826-RA	USP36: UBIQUITIN CARBOXYL-TERMINAL HYDROLASE 36
PMZ_0008167-RA	MAX: PROTEIN MAX	PMZ_0001355-RA	ZAN: ZONADHESIN	PMZ_0000828-RA	USP36: UBIQUITIN CARBOXYL-TERMINAL HYDROLASE 36
PMZ_0008349-RA	ORF92: UNCHARACTERIZED 29.3 KDA PROTEIN	PMZ_0001460-RA	ROBO3: ROUNDABOUT HOMOLOG 3	PMZ_0000829-RA	USP36: UBIQUITIN CARBOXYL-TERMINAL HYDROLASE 36
PMZ_0008576-RA	TGFBI: TRANSFORMING GROWTH FACTOR-BETA-INDUCED PROTEIN IG-H3	PMZ_0001486-RA	P2RY8: P2Y PURINOCEPTOR 8	PMZ_0000832-RA	USP36: UBIQUITIN CARBOXYL-TERMINAL HYDROLASE 36
PMZ_0008841-RA	WDR46: WD REPEAT-CONTAINING PROTEIN 46	PMZ_0001563-RA	PC6: PROPROTEIN CONVERTASE SUBTILISIN/KEXIN TYPE 5	PMZ_0000833-RA	USP36: UBIQUITIN CARBOXYL-TERMINAL HYDROLASE 36
PMZ_0009077-RA	PINX1: PIN2-INTERACTING PROTEIN X1	PMZ_0001689-RA	DYRK4: DUAL SPECIFICITY TYROSINE-PHOSPHORYLATION-REGULATED KINASE 4	PMZ_0000834-RA	TRIM54: TRIPARTITE MOTIF-CONTAINING PROTEIN 54
PMZ_0009386-RA	RAPGEF4: RAP GUANINE NUCLEOTIDE EXCHANGE FACTOR 4	PMZ_0001695-RA	FAM65A: PROTEIN FAM65A	PMZ_0000835-RA	USP36: UBIQUITIN CARBOXYL-TERMINAL HYDROLASE 36
PMZ_0009436-RA	SVEP1: SUSHI%2C VON WILLEBRAND FACTOR TYPE A%2C EGF AND PENTRAXIN DOMAIN-CONTAINING PROTEIN 1	PMZ_0001698-RA	DYRK4: DUAL SPECIFICITY TYROSINE-PHOSPHORYLATION-REGULATED KINASE 4	PMZ_0000840-RA	USP36: UBIQUITIN CARBOXYL-TERMINAL HYDROLASE 36
PMZ_0009565-RA	DENR: DENSITY-REGULATED PROTEIN	PMZ_0001700-RA	INTEGUMENTARY MUCIN C.1	PMZ_0000842-RA	ANKRD5: ANKYRIN REPEAT DOMAIN-CONTAINING PROTEIN 5
PMZ_0009668-RA	PTPN1: TYROSINE-PROTEIN PHOSPHATASE NON-RECEPTOR TYPE 1	PMZ_0001806-RA	CHYMOTRYPSIN B	PMZ_0000876-RA	GP2: PANCREATIC SECRETORY GRANULE MEMBRANE MAJOR GLYCOPROTEIN GP2
PMZ_0009919-RA	MAZ: MYC-ASSOCIATED ZINC FINGER PROTEIN	PMZ_0001935-RA	GJB1: GAP JUNCTION BETA-1 PROTEIN	PMZ_0000910-RA	SMN1: SURVIVAL MOTOR NEURON PROTEIN
PMZ_0010047-RA	NOP58: NUCLEOLAR PROTEIN 58	PMZ_0001939-RA	GJA3: GAP JUNCTION ALPHA-3 PROTEIN	PMZ_0000997-RA	LOXL3: LYSYL OXIDASE HOMOLOG 3
PMZ_0010455-RA	GLOBIN-5	PMZ_0001990-RA	ARPC4: ACTIN-RELATED PROTEIN 2/3 COMPLEX SUBUNIT 4	PMZ_0001063-RA	CELA2A: CHYMOTRYPSIN-LIKE ELASTASE FAMILY MEMBER 2A
PMZ_0010513-RA	CRISPLD2: CYSTEINE-RICH SECRETORY PROTEIN LCCL DOMAIN-CONTAINING 2	PMZ_0001992-RA	ARPC4: ACTIN-RELATED PROTEIN 2/3 COMPLEX SUBUNIT 4	PMZ_0001167-RA	NFKBIE: NF-KAPPA-B INHIBITOR EPSILON
PMZ_0010602-RA	FOXB2: FORKHEAD BOX PROTEIN B2	PMZ_0002079-RA	CHST9: CARBOHYDRATE SULFOTRANSFERASE 9	PMZ_0001351-RA	OTOL1: OTOLIN-1
PMZ_0010810-RA	XDH: XANTHINE DEHYDROGENASE/OXIDASE	PMZ_0002104-RA	KRTAP10-6: KERATIN-ASSOCIATED PROTEIN 10-6	PMZ_0001665-RA	ZAN: ZONADHESIN
PMZ_0010874-RA	CENPF: CENTROMERE PROTEIN F	PMZ_0002209-RA	ACRC: ACIDIC REPEAT-CONTAINING PROTEIN	PMZ_0001684-RA	LYVE1: LYMPHATIC VESSEL ENDOTHELIAL HYALURONIC ACID RECEPTOR 1
PMZ_0010875-RA	MYH9: MYOSIN-9	PMZ_0002210-RA	ACRC: ACIDIC REPEAT-CONTAINING PROTEIN	PMZ_0001685-RA	SMI35A: DUAL SPECIFICITY TYROSINE-PHOSPHORYLATION-REGULATED KINASE 2
PMZ_0010916-RA	ADAMTS17: A DISINTEGRIN AND METALLOPROTEINASE WITH THROMBOSPONDIN MOTIFS 17	PMZ_0002305-RA	CYC: CYTOCHROME C	PMZ_0001686-RA	U88: UNCHARACTERIZED PROTEIN U88
PMZ_0010990-RA	UBA1: UBIQUITIN-LIKE MODIFIER-ACTIVATING ENZYME 1	PMZ_0002318-RA	ABCB6: ATP-BINDING CASSETTE SUB-FAMILY B MEMBER 6%2C MITOCHONDRIAL	PMZ_0001742-RA	DMBT1: DELETED IN MALIGNANT BRAIN TUMORS 1 PROTEIN
PMZ_0011014-RA	ZNFX1: NFX1-TYPE ZINC FINGER-CONTAINING PROTEIN 1	PMZ_0002350-RA	SLC11A2: NATURAL RESISTANCE-ASSOCIATED MACROPHAGE PROTEIN 2	PMZ_0001744-RA	DMBT1: DELETED IN MALIGNANT BRAIN TUMORS 1 PROTEIN
PMZ_0011129-RA	OLFM4: OLFACTOMEDIN-4	PMZ_0002409-RA	CD109: CD109 ANTIGEN	PMZ_0001778-RA	ADIPOQ: ADIPONECTIN
PMZ_0011198-RA	LMBRD1: PROBABLE LYSOSOMAL COBALAMIN TRANSPORTER	PMZ_0002421-RA	CELA2B: CHYMOTRYPSIN-LIKE ELASTASE FAMILY MEMBER 2B	PMZ_0001835-RA	PRG4: PROTEOGLYCAN 4
PMZ_0011215-RA	SI:DKEY-233P4.1: UNCHARACTERIZED PROTEIN C6ORF170 HOMOLOG	PMZ_0002444-RA	IGFBP3: INSULIN-LIKE GROWTH FACTOR-BINDING PROTEIN 3	PMZ_0001847-RA	MREG: MELANOREGULIN
PMZ_0011384-RA	FAT3: PROTOCADHERIN FAT 3	PMZ_0002483-RA	CSRP2: CYSTEINE AND GLYCINE-RICH PROTEIN 2	PMZ_0001983-RA	LMNB1: LAMIN-B1
PMZ_0011647-RA	HSPB11: HEAT SHOCK PROTEIN BETA-11	PMZ_0002528-RA	PTCH1: PROTEIN PATCHED HOMOLOG 1	PMZ_0002203-RA	ANO6: ANOCTAMIN-6
PMZ_0012057-RA	FHKB: PROBABLE SERINE/THREONINE-PROTEIN KINASE FHKB	PMZ_0002643-RA	GRM7: METABOTROPIC GLUTAMATE RECEPTOR 7	PMZ_0002246-RA	ZAN: ZONADHESIN
PMZ_0012177-RA	IRX5: IROQUOIS-CLASS HOMEODOMAIN PROTEIN IRX-5	PMZ_0002653-RA	APOL3: APOLIPOPROTEIN L3	PMZ_0002706-RA	SEMA4D: SEMAPHORIN-4D
PMZ_0012318-RA	NR1D1: NUCLEAR RECEPTOR SUBFAMILY 1 GROUP D MEMBER 1	PMZ_0002675-RA	INFB: TRANSLATION INITIATION FACTOR IF-2	PMZ_0002876-RA	YCF2: PROTEIN YCF2
PMZ_0012319-RA	LTBP4: LATENT-TRANSFORMING GROWTH FACTOR BETA-BINDING PROTEIN 4	PMZ_0002784-RA	ZNF841: ZINC FINGER PROTEIN 841	PMZ_0002937-RA	FMN2: FORMIN-2
PMZ_0012390-RA	RRBP1: RIBOSOME-BINDING PROTEIN 1	PMZ_0002792-RA	F5: COAGULATION FACTOR V	PMZ_0002953-RA	TRIM8: TRIPARTITE MOTIF-CONTAINING PROTEIN 8
PMZ_0012666-RA	CDH15: CADHERIN-15	PMZ_0002813-RA	PEG3: PATERNALLY-EXPRESSED GENE 3 PROTEIN	PMZ_0003295-RA	DIS3: EXOSOME COMPLEX EXONUCLEASE RRP44
PMZ_0013484-RA	NTF3: NEUROTROPHIN-3	PMZ_0002875-RA	FN3KRP: KETOSAMINE-3-KINASE	PMZ_0003339-RA	CDK2: CELL DIVISION PROTEIN KINASE 2
PMZ_0013578-RA	ZNFX1: NFX1-TYPE ZINC FINGER-CONTAINING PROTEIN 1	PMZ_0002891-RA	48: UNCHARACTERIZED GENE 48 PROTEIN	PMZ_0003457-RA	DHDH: TRANS-1%2C2-DIHYDROBENZENE-1%2C2-DIOL DEHYDROGENASE
PMZ_0013580-RA	ZNFX1: NFX1-TYPE ZINC FINGER-CONTAINING PROTEIN 1	PMZ_0002901-RA	FAM171A1: PROTEIN FAM171A1	PMZ_0003706-RA	SAMD9L: STERILE ALPHA MOTIF DOMAIN-CONTAINING PROTEIN 9-LIKE
PMZ_0013774-RA	THBS4B: THROMBOSPONDIN-4-B	PMZ_0002910-RA	DAK: BIFUNCTIONAL ATP-DEPENDENT DIHYDROXYACETONE KINASE/FAD-AMP LYASE	PMZ_0003707-RA	SAMD9L: STERILE ALPHA MOTIF DOMAIN-CONTAINING PROTEIN 9-LIKE
PMZ_0013845-RA	KIF15: KINESIN-LIKE PROTEIN KIF15	PMZ_0002924-RA	DYRK2: DUAL SPECIFICITY TYROSINE-PHOSPHORYLATION-REGULATED KINASE 2	PMZ_0003879-RA	GP2: PANCREATIC SECRETORY GRANULE MEMBRANE MAJOR GLYCOPROTEIN GP2
PMZ_0014149-RA	PDZD4: PDZ DOMAIN-CONTAINING PROTEIN 4	PMZ_0002925-RA	DDB_G0271982: PUTATIVE UNCHARACTERIZED PROTEIN DDB_G0271982	PMZ_0003962-RA	DYRK4: DUAL SPECIFICITY TYROSINE-PHOSPHORYLATION-REGULATED KINASE 4
PMZ_0014540-RA	IMP4: U3 SMALL NUCLEOLAR RIBONUCLEOPROTEIN PROTEIN IMP4	PMZ_0002959-RA	TGFBR1: TGF-BETA RECEPTOR TYPE-1	PMZ_0004249-RA	TOP1: DNA TOPOISOMERASE 1
PMZ_0014552-RA	ASTACIN-LIKE METALLOENDOPEPTIDASE	PMZ_0003004-RA	TOMM20: MITOCHONDRIAL IMPORT RECEPTOR SUBUNIT TOM20 HOMOLOG	PMZ_0004250-RA	TOP1: DNA TOPOISOMERASE 1
PMZ_0014650-RA	ACTL6A: ACTIN-LIKE PROTEIN 6A	PMZ_0003032-RA	BMP1: BONE MORPHOGENETIC PROTEIN 1	PMZ_0004305-RA	PKD1L3: POLYCYSTIC KIDNEY DISEASE PROTEIN 1-LIKE 3
PMZ_0014717-RA	AAEL010235: 30 KDA SALIVARY GLAND ALLERGEN AED A 3	PMZ_0003066-RA	TRERF1: TRANSCRIPTIONAL-REGULATING FACTOR 1	PMZ_0004379-RA	MUC2: MUCIN-2
PMZ_0014837-RA	NFKBIE: NF-KAPPA-B INHIBITOR EPSILON	PMZ_0003069-RA	CHST8: CARBOHYDRATE SULFOTRANSFERASE 8	PMZ_0004640-RA	B3GALT2: BETA-1%2C3-GALACTOSYLTRANSFERASE 2
PMZ_0014971-RA	DIS3: EXOSOME COMPLEX EXONUCLEASE RRP44	PMZ_0003100-RA	BTD: BIOTINIDASE	PMZ_0005573-RA	ANO5: ANOCTAMIN-5
PMZ_0014994-RA	MUC2: MUCIN-2	PMZ_0003107-RA	COQ10B: PROTEIN COQ10 B%2C MITOCHONDRIAL	PMZ_0005579-RA	YCF2: PROTEIN YCF2
PMZ_0014995-RA	GNL3: GUANINE NUCLEOTIDE-BINDING PROTEIN-LIKE 3	PMZ_0003152-RA	UCHL3: UBIQUITIN CARBOXYL-TERMINAL HYDROLASE ISOZYME L3	PMZ_0005723-RA	TAAR1: TRACE AMINE-ASSOCIATED RECEPTOR 1
PMZ_0014996-RA	GNL3: GUANINE NUCLEOTIDE-BINDING PROTEIN-LIKE 3	PMZ_0003173-RA	DCK: DEOXYCYTIDINE KINASE	PMZ_0005958-RA	ANO5: ANOCTAMIN-5
PMZ_0015010-RA	PAN1: ACTIN CYTOSKELETON-REGULATORY COMPLEX PROTEIN PAN1	PMZ_0003180-RA	KLHL14: KELCH-LIKE PROTEIN 14	PMZ_0005959-RA	ANO6: ANOCTAMIN-6
PMZ_0015105-RA	TRANSMEMBRANE PROTEIN C20ORF123 HOMOLOG	PMZ_0003262-RA	DHC1: DYNEIN-1-ALPHA HEAVY CHAIN%2C FLAGELLAR INNER ARM I1 COMPLEX	PMZ_0006199-RA	USP36: UBIQUITIN CARBOXYL-TERMINAL HYDROLASE 36
PMZ_0015176-RA	KLHL21: KELCH-LIKE PROTEIN 21	PMZ_0003294-RA	DDB_G0270444: PROBABLE INACTIVE PROTEIN KINASE DDB_G0270444	PMZ_0006318-RA	NAGLU: ALPHA-N-ACETYLGLUCOSAMINIDASE
PMZ_0015662-RA	RPTN: REPETIN	PMZ_0003329-RA	IGFBP3: INSULIN-LIKE GROWTH FACTOR-BINDING PROTEIN 3	PMZ_0006376-RA	RAB3GAP2: RAB3 GTPASE-ACTIVATING PROTEIN NON-CATALYTIC SUBUNIT
PMZ_0015713-RA	LRRC18: LEUCINE-RICH REPEAT-CONTAINING PROTEIN 18	PMZ_0003330-RA	TRAF3IP1: TRAF3-INTERACTING PROTEIN 1	PMZ_0006481-RA	BLI-3: DUAL OXIDASE 1
PMZ_0015773-RA	LOXL4: LYSYL OXIDASE HOMOLOG 4	PMZ_0003331-RA	ZC3H13: ZINC FINGER CCCH DOMAIN-CONTAINING PROTEIN 13	PMZ_0006589-RA	LOXHD1: LIPOXYGENASE HOMOLOGY DOMAIN-CONTAINING PROTEIN 1
PMZ_0015867-RA	COL3A1: COLLAGEN ALPHA-1	PMZ_0003395-RA	CLIC6: CHLORIDE INTRACELLULAR CHANNEL PROTEIN 6	PMZ_0007072-RA	ZGC:113413: NATTERIN-LIKE PROTEIN
PMZ_0015868-RA	SSH: PROTEIN PHOSPHATASE SLINGSHOT HOMOLOG	PMZ_0003420-RA	MSL2: MALE-SPECIFIC LETHAL 2 HOMOLOG	PMZ_0007098-RA	USP36: UBIQUITIN CARBOXYL-TERMINAL HYDROLASE 36
PMZ_0015901-RA	JUN: TRANSCRIPTION FACTOR AP-1	PMZ_0003479-RA	IVL: INVOLUCRIN	PMZ_0007228-RA	MYBD: MYB-LIKE PROTEIN D
PMZ_0015926-RA	XRCC2: DNA REPAIR PROTEIN XRCC2	PMZ_0003493-RA	SEMA5A: SEMAPHORIN-5A	PMZ_0007251-RA	CDO1: CYSTEINE DIOXYGENASE TYPE 1
PMZ_0016300-RA	FAM148C: NUCLEAR-LOCALIZED FACTOR 3	PMZ_0003617-RA	INFB: TRANSLATION INITIATION FACTOR IF-2	PMZ_0007432-RA	ERCC6L: DNA EXCISION REPAIR PROTEIN ERCC-6-LIKE
PMZ_0016305-RA	TRIM14: TRIPARTITE MOTIF-CONTAINING PROTEIN 14	PMZ_0003625-RA	S100A1: PROTEIN S100-A1	PMZ_0007464-RA	EXOSC10: EXOSOME COMPONENT 10
PMZ_0016637-RA	ODC1-A: ORNITHINE DECARBOXYLASE 1	PMZ_0003754-RA	D10JHU81E: ES1 PROTEIN HOMOLOG%2C MITOCHONDRIAL	PMZ_0007471-RA	EXOSC10: EXOSOME COMPONENT 10
PMZ_0016695-RA	PUTATIVE UNCHARACTERIZED PROTEIN ENSP00000383309	PMZ_0003759-RA	DAPK3: DEATH-ASSOCIATED PROTEIN KINASE 3	PMZ_0007475-RA	EXOSC10: EXOSOME COMPONENT 10
PMZ_0016779-RA	PNPLA2: PATATIN-LIKE PHOSPHOLIPASE DOMAIN-CONTAINING PROTEIN 2	PMZ_0003812-RA	PUTATIVE UNCHARACTERIZED PROTEIN FLJ46204	PMZ_0007480-RA	CAMK1G: CALCIUM/CALMODULIN-DEPENDENT PROTEIN KINASE TYPE 1G
PMZ_0016844-RA	BICD2: PROTEIN BICAUDAL D HOMOLOG 2	PMZ_0003819-RA	EBNA1: EPSTEIN-BARR NUCLEAR ANTIGEN 1	PMZ_0007490-RA	EXOSC10: EXOSOME COMPONENT 10
PMZ_0017009-RA	HSPB11: HEAT SHOCK PROTEIN BETA-11	PMZ_0003835-RA	ZP4: ZONA PELLUCIDA SPERM-BINDING PROTEIN 4	PMZ_0007541-RA	WSC3: CELL WALL INTEGRITY AND STRESS RESPONSE COMPONENT 3
PMZ_0017038-RA	TLR13: TOLL-LIKE RECEPTOR 13	PMZ_0003837-RA	FN3K: FRUCTOSAMINE-3-KINASE	PMZ_0007548-RA	TIMP3: METALLOPROTEINASE INHIBITOR 3
PMZ_0017071-RA	TPM1: TROPOMYOSIN ALPHA-1 CHAIN	PMZ_0003868-RA	GLOBIN-1	PMZ_0007620-RA	ACOT11: ACYL-COENZYME A THIOESTERASE 11
PMZ_0017207-RA	PYGM: GLYCOGEN PHOSPHORYLASE%2C MUSCLE FORM	PMZ_0003873-RA	FAM55C: PROTEIN FAM55C	PMZ_0007729-RA	UAFA: URO-ADHERENCE FACTOR A
PMZ_0017221-RA	AMOTL1: ANGIOMOTIN-LIKE PROTEIN 1	PMZ_0003938-RA	TRYPSIN	PMZ_0007781-RA	KRTAP4-3: KERATIN-ASSOCIATED PROTEIN 4-3
PMZ_0017291-RA	RACGAP1: RAC GTPASE-ACTIVATING PROTEIN 1	PMZ_0003989-RA	CTSL1: CATHEPSIN L1	PMZ_0007862-RA	USP36: UBIQUITIN CARBOXYL-TERMINAL HYDROLASE 36
PMZ_0017382-RA	EXSA: SPORE COAT ASSEMBLY PROTEIN EXSA	PMZ_0004111-RA	CISD1: CDGSH IRON SULFUR DOMAIN-CONTAINING PROTEIN 1	PMZ_0007897-RA	HSPB11: HEAT SHOCK PROTEIN BETA-11
PMZ_0017596-RA	PHLDA3: PLECKSTRIN HOMOLOGY-LIKE DOMAIN FAMILY A MEMBER 3	PMZ_0004130-RA	MYLK: MYOSIN LIGHT CHAIN KINASE%2C SMOOTH MUSCLE	PMZ_0007916-RA	SCN3B: SODIUM CHANNEL SUBUNIT BETA-3
PMZ_0017741-RA	JUN: TRANSCRIPTION FACTOR AP-1	PMZ_0004183-RA	ATP5F1: ATP SYNTHASE SUBUNIT B%2C MITOCHONDRIAL	PMZ_0008007-RA	CCNB2: G2/MITOTIC-SPECIFIC CYCLIN-B2
PMZ_0017774-RA	CHST5: CARBOHYDRATE SULFOTRANSFERASE 5	PMZ_0004242-RA	CFDP2: CRANIOFACIAL DEVELOPMENT PROTEIN 2	PMZ_0008129-RA	HSPB11: HEAT SHOCK PROTEIN BETA-11
PMZ_0018080-RA	SLC4A4: ELECTROGENIC SODIUM BICARBONATE COTRANSPORTER 1	PMZ_0004245-RA	TRIM8: TRIPARTITE MOTIF-CONTAINING PROTEIN 8	PMZ_0008405-RA	AT2G35130: PENTATRICOPEPTIDE REPEAT-CONTAINING PROTEIN AT2G35130
PMZ_0018081-RA	EGR1: EARLY GROWTH RESPONSE PROTEIN 1	PMZ_0004251-RA	TRIM14: TRIPARTITE MOTIF-CONTAINING PROTEIN 14	PMZ_0008524-RA	SRMS: TYROSINE-PROTEIN KINASE SRMS
PMZ_0018207-RA	CELA2A: CHYMOTRYPSIN-LIKE ELASTASE FAMILY MEMBER 2A	PMZ_0004261-RA	C9ORF94: UNCHARACTERIZED IG-LIKE DOMAIN-CONTAINING PROTEIN C9ORF94	PMZ_0008611-RA	ANO6: ANOCTAMIN-6
PMZ_0018249-RA	CLEC18A: C-TYPE LECTIN DOMAIN FAMILY 18 MEMBER A	PMZ_0004274-RA	PRPG2: PROLINE-RICH PROTEOGLYCAN 2	PMZ_0008613-RA	SMI35A: DUAL SPECIFICITY TYROSINE-PHOSPHORYLATION-REGULATED KINASE 2
PMZ_0018307-RA	DST: BULLOUS PEMPHIGOID ANTIGEN 1%2C ISOFORMS 1/2/3/4	PMZ_0004276-RA	SI: SUCRASE-ISOMALTASE%2C INTESTINAL	PMZ_0008615-RA	ANO5: ANOCTAMIN-5
PMZ_0018354-RA	SPSB1: SPRY DOMAIN-CONTAINING SOCS BOX PROTEIN 1	PMZ_0004316-RA	NTRK2: BDNF/NT-3 GROWTH FACTORS RECEPTOR	PMZ_0008647-RA	GVIN1: INTERFERON-INDUCED VERY LARGE GTPASE 1
PMZ_0018365-RA	TPM4: TROPOMYOSIN ALPHA-4 CHAIN	PMZ_0004464-RA	KIF26B: KINESIN-LIKE PROTEIN KIF26B	PMZ_0008698-RA	TRIM14: TRIPARTITE MOTIF-CONTAINING PROTEIN 14
PMZ_0018891-RA	DDB_G0271670: UNCHARACTERIZED PROTEIN DDB_G0271670	PMZ_0004624-RA	MUC3A: MUCIN-3A	PMZ_0008972-RA	DIS3: EXOSOME COMPLEX EXONUCLEASE RRP44
PMZ_0018938-RA	HSPBP1: HSP70-BINDING PROTEIN 1	PMZ_0004627-RA	WASL: NEURAL WISKOTT-ALDRICH SYNDROME PROTEIN	PMZ_0009005-RA	PSPB: SPORE COAT PROTEIN SP85
PMZ_0019104-RA	FOS: PROTO-ONCOGENE PROTEIN C-FOS	PMZ_0004696-RA	TNFRSF6B: TUMOR NECROSIS FACTOR RECEPTOR SUPERFAMILY MEMBER 6B	PMZ_0009220-RA	F2RL1: PROTEINASE-ACTIVATED RECEPTOR 2
PMZ_0019106-RA	SPC25: KINETOCHORE PROTEIN SPC25	PMZ_0004718-RA	LRRC67: LEUCINE-RICH REPEAT-CONTAINING PROTEIN 67	PMZ_0009427-RA	SMI35A: DUAL SPECIFICITY TYROSINE-PHOSPHORYLATION-REGULATED KINASE 2
PMZ_0019303-RA	ADAMTS9: A DISINTEGRIN AND METALLOPROTEINASE WITH THROMBOSPONDIN MOTIFS 9	PMZ_0004740-RA	COX7A2: CYTOCHROME C OXIDASE POLYPEPTIDE 7A2%2C MITOCHONDRIAL	PMZ_0009429-RA	SMI35A: DUAL SPECIFICITY TYROSINE-PHOSPHORYLATION-REGULATED KINASE 2
PMZ_0019409-RA	HSPB11: HEAT SHOCK PROTEIN BETA-11	PMZ_0004912-RA	RPTN: REPETIN	PMZ_0009430-RA	SMI35A: DUAL SPECIFICITY TYROSINE-PHOSPHORYLATION-REGULATED KINASE 2
PMZ_0019675-RA	SMAD6: MOTHERS AGAINST DECAPENTAPLEGIC HOMOLOG 6	PMZ_0005004-RA	RNF150: RING FINGER PROTEIN 150	PMZ_0009445-RA	FN3K: FRUCTOSAMINE-3-KINASE
PMZ_0019692-RA	CHEK1: SERINE/THREONINE-PROTEIN KINASE CHK1	PMZ_0005015-RA	OTOL1: OTOLIN-1	PMZ_0009528-RA	SMAD7: MOTHERS AGAINST DECAPENTAPLEGIC HOMOLOG 7
PMZ_0019821-RA	TRPC4: SHORT TRANSIENT RECEPTOR POTENTIAL CHANNEL 4	PMZ_0005052-RA	CSNK2A1: CASEIN KINASE II SUBUNIT ALPHA	PMZ_0009648-RA	CATIONIC TRYPSIN
PMZ_0019920-RA	ZNRF2: E3 UBIQUITIN-PROTEIN LIGASE ZNRF2	PMZ_0005066-RA	ASH1L: PROBABLE HISTONE-LYSINE N-METHYLTRANSFERASE ASH1L	PMZ_0009690-RA	USP36: UBIQUITIN CARBOXYL-TERMINAL HYDROLASE 36
PMZ_0020030-RA	FSCB: FIBROUS SHEATH CABYR-BINDING PROTEIN	PMZ_0005084-RA	TIE1: TYROSINE-PROTEIN KINASE RECEPTOR TIE-1	PMZ_0009870-RA	DYRK2: DUAL SPECIFICITY TYROSINE-PHOSPHORYLATION-REGULATED KINASE 2
PMZ_0020125-RA	GTF2F2: GENERAL TRANSCRIPTION FACTOR IIF SUBUNIT 2	PMZ_0005097-RA	PROM1: PROMININ-1	PMZ_0010124-RA	KIT: MAST/STEM CELL GROWTH FACTOR RECEPTOR
PMZ_0020305-RA	NDC80: KINETOCHORE PROTEIN NDC80 HOMOLOG	PMZ_0005148-RA	TUBB2A: TUBULIN BETA-2A CHAIN	PMZ_0010545-RA	MUC13: MUCIN-13
PMZ_0020504-RA	PUTATIVE MALTASE-GLUCOAMYLASE-LIKE PROTEIN FLJ16351	PMZ_0005196-RA	YCF2-A: PROTEIN YCF2	PMZ_0010558-RA	FAS: TUMOR NECROSIS FACTOR RECEPTOR SUPERFAMILY MEMBER 6
PMZ_0020730-RA	KLF1: KRUEPPEL-LIKE FACTOR 1	PMZ_0005268-RA	C1QC: COMPLEMENT C1Q SUBCOMPONENT SUBUNIT C	PMZ_0010636-RA	TFPI2: TISSUE FACTOR PATHWAY INHIBITOR 2
PMZ_0020931-RA	ZP4: ZONA PELLUCIDA SPERM-BINDING PROTEIN 4	PMZ_0005330-RA	CHST9: CARBOHYDRATE SULFOTRANSFERASE 9	PMZ_0010793-RA	DYRK2: DUAL SPECIFICITY TYROSINE-PHOSPHORYLATION-REGULATED KINASE 2
PMZ_0020983-RA	CCDC13: COILED-COIL DOMAIN-CONTAINING PROTEIN 13	PMZ_0005403-RA	PRDM5: PR DOMAIN ZINC FINGER PROTEIN 5	PMZ_0010907-RA	CCNA2: CYCLIN-A2
PMZ_0021052-RA	RHOA: TRANSFORMING PROTEIN RHOA	PMZ_0005461-RA	SLCO5A1: SOLUTE CARRIER ORGANIC ANION TRANSPORTER FAMILY MEMBER 5A1	PMZ_0011019-RA	UGT1: UDP-GLUCURONOSYLTRANSFERASE 1-5
PMZ_0021128-RA	THBS2: THROMBOSPONDIN-2	PMZ_0005471-RA	CCNDBP1: CYCLIN-D1-BINDING PROTEIN 1 HOMOLOG	PMZ_0011057-RA	ZNF22: ZINC FINGER PROTEIN 22
PMZ_0021217-RA	TOMM5: MITOCHONDRIAL IMPORT RECEPTOR SUBUNIT TOM5 HOMOLOG	PMZ_0005501-RA	AGAP2: ARF-GAP%2C GTPASE%2C ANK REPEAT AND PH DOMAIN-CONTAINING PROTEIN 2	PMZ_0011062-RA	ZNF217: ZINC FINGER PROTEIN 217
PMZ_0021459-RA	PAXIP1: PAX-INTERACTING PROTEIN 1	PMZ_0005564-RA	SLC4A2: ANION EXCHANGE PROTEIN 2	PMZ_0011152-RA	SMI35A: DUAL SPECIFICITY TYROSINE-PHOSPHORYLATION-REGULATED KINASE 2
PMZ_0021495-RA	INTEGUMENTARY MUCIN C.1	PMZ_0005577-RA	NODC: N-ACETYLGLUCOSAMINYLTRANSFERASE	PMZ_0011409-RA	MC5R: MELANOCORTIN RECEPTOR 5
PMZ_0021670-RA	NOG: NOGGIN	PMZ_0005664-RA	OR2M3: OLFACTORY RECEPTOR 2M3	PMZ_0011671-RA	YJGL: UNCHARACTERIZED PROTEIN YJGL
PMZ_0021799-RA	HSPB11: HEAT SHOCK PROTEIN BETA-11	PMZ_0005675-RA	TAAR7B: TRACE AMINE-ASSOCIATED RECEPTOR 7B	PMZ_0011849-RA	HSPB11: HEAT SHOCK PROTEIN BETA-11
PMZ_0021850-RA	TSC22D1: TSC22 DOMAIN FAMILY PROTEIN 1	PMZ_0005700-RA	RNF160: RING FINGER PROTEIN 160	PMZ_0011902-RA	UNCHARACTERIZED PROTEIN C7ORF26 HOMOLOG
PMZ_0022018-RA	HSPB11: HEAT SHOCK PROTEIN BETA-11	PMZ_0005713-RA	SPATA21: SPERMATOGENESIS-ASSOCIATED PROTEIN 21	PMZ_0012072-RA	EEA1: EARLY ENDOSOME ANTIGEN 1
PMZ_0022041-RA	SNRNP70: U1 SMALL NUCLEAR RIBONUCLEOPROTEIN 70 KDA	PMZ_0005855-RA	NCOA3: NUCLEAR RECEPTOR COACTIVATOR 3	PMZ_0012173-RA	OLFM4: OLFACTOMEDIN-4
PMZ_0022152-RA	PIGK: GPI-ANCHOR TRANSAMIDASE	PMZ_0005883-RA	ARHGAP12: RHO GTPASE-ACTIVATING PROTEIN 12	PMZ_0012200-RA	AGLZ: ADVENTUROUS-GLIDING MOTILITY PROTEIN Z
PMZ_0022462-RA	PREX2: PHOSPHATIDYLINOSITOL 3%2C4%2C5-TRISPHOSPHATE-DEPENDENT RAC EXCHANGER 2 PROTEIN	PMZ_0005926-RA	KDM2B: LYSINE-SPECIFIC DEMETHYLASE 2B	PMZ_0012457-RA	CREM: CAMP-RESPONSIVE ELEMENT MODULATOR
PMZ_0022516-RA	LGT: PROLIPOPROTEIN DIACYLGLYCERYL TRANSFERASE	PMZ_0006026-RA	COL11A1: COLLAGEN ALPHA-1	PMZ_0012594-RA	MDM2: E3 UBIQUITIN-PROTEIN LIGASE MDM2
PMZ_0022524-RA	IPO4: IMPORTIN-4	PMZ_0006028-RA	SULT2B1: SULFOTRANSFERASE FAMILY CYTOSOLIC 2B MEMBER 1	PMZ_0012595-RA	MDM2: E3 UBIQUITIN-PROTEIN LIGASE MDM2
PMZ_0022606-RA	SLC4A4: ELECTROGENIC SODIUM BICARBONATE COTRANSPORTER 1	PMZ_0006064-RA	RBM12B: RNA-BINDING PROTEIN 12B	PMZ_0012638-RA	DIS3: EXOSOME COMPLEX EXONUCLEASE RRP44
PMZ_0022652-RA	PSMD12: 26S PROTEASOME NON-ATPASE REGULATORY SUBUNIT 12	PMZ_0006072-RA	LIMD2: LIM DOMAIN-CONTAINING PROTEIN 2	PMZ_0012728-RA	SRAP: SERINE-RICH ADHESIN FOR PLATELETS
PMZ_0022732-RA	RPTN: REPETIN	PMZ_0006112-RA	CCN1: PROTEIN CEF-10	PMZ_0013004-RA	ANO6: ANOCTAMIN-6
PMZ_0022748-RA	DDB_G0268530: PUTATIVE UNCHARACTERIZED PROTEIN DDB_G0268530	PMZ_0006134-RA	GALNTL4: PUTATIVE POLYPEPTIDE N-ACETYLGALACTOSAMINYLTRANSFERASE-LIKE PROTEIN 4	PMZ_0013354-RA	FLG2: FILAGGRIN-2
PMZ_0022807-RA	RNF220: RING FINGER PROTEIN 220	PMZ_0006167-RA	DNAH7: DYNEIN HEAVY CHAIN 7%2C AXONEMAL	PMZ_0013462-RA	PROTEIN TSETSEEP
PMZ_0022823-RA	APG: ANTHER-SPECIFIC PROLINE-RICH PROTEIN APG	PMZ_0006200-RA	USP36: UBIQUITIN CARBOXYL-TERMINAL HYDROLASE 36	PMZ_0013512-RA	CNTNAP5: CONTACTIN-ASSOCIATED PROTEIN-LIKE 5
PMZ_0022836-RA	HSPB11: HEAT SHOCK PROTEIN BETA-11	PMZ_0006290-RA	STEAP4: METALLOREDUCTASE STEAP4	PMZ_0013536-RA	JAKMIP1: JANUS KINASE AND MICROTUBULE-INTERACTING PROTEIN 1
PMZ_0023009-RA	VIM: VIMENTIN	PMZ_0006424-RA	ACTIN	PMZ_0013820-RA	KRTAP4-7: KERATIN-ASSOCIATED PROTEIN 4-7
PMZ_0023010-RA	SMN1: SURVIVAL MOTOR NEURON PROTEIN	PMZ_0006498-RA	DIS3: EXOSOME COMPLEX EXONUCLEASE RRP44	PMZ_0013821-RA	NXF1: NUCLEAR RNA EXPORT FACTOR 1
PMZ_0023077-RA	FOSL2: FOS-RELATED ANTIGEN 2	PMZ_0006582-RA	SMOC1: SPARC-RELATED MODULAR CALCIUM-BINDING PROTEIN 1	PMZ_0013928-RA	71: GLYCOPROTEIN X
PMZ_0023218-RA	TOP2B: DNA TOPOISOMERASE 2-BETA	PMZ_0006584-RA	SMOC1: SPARC-RELATED MODULAR CALCIUM-BINDING PROTEIN 1	PMZ_0014199-RA	OAM: OVARIAN ABUNDANT MESSAGE PROTEIN
PMZ_0023294-RA	SMN1: SURVIVAL MOTOR NEURON PROTEIN	PMZ_0006627-RA	RH50: DEAD-BOX ATP-DEPENDENT RNA HELICASE 50	PMZ_0014306-RA	SIAE: SIALATE O-ACETYLESTERASE
PMZ_0024052-RA	UAFA: URO-ADHERENCE FACTOR A	PMZ_0006646-RA	FAM55D: PROTEIN FAM55D	PMZ_0014371-RA	LRAT: LECITHIN RETINOL ACYLTRANSFERASE
PMZ_0024086-RA	GRB14: GROWTH FACTOR RECEPTOR-BOUND PROTEIN 14	PMZ_0006722-RA	OAZ1: ORNITHINE DECARBOXYLASE ANTIZYME	PMZ_0014464-RA	MUC2: MUCIN-2
PMZ_0024102-RA	ACTIN%2C CYTOPLASMIC TYPE 5	PMZ_0006828-RA	HRG: HISTIDINE-RICH GLYCOPROTEIN	PMZ_0014507-RA	UNC-15: PARAMYOSIN
PMZ_0024126-RA	CALML5: CALMODULIN-LIKE PROTEIN 5	PMZ_0006831-RA	PRSS7: ENTEROPEPTIDASE	PMZ_0014551-RA	LCE: LOW CHORIOLYTIC ENZYME
		PMZ_0006833-RA	NXF1: NUCLEAR RNA EXPORT FACTOR 1	PMZ_0014834-RA	DIS3: EXOSOME COMPLEX EXONUCLEASE RRP44
		PMZ_0006881-RA	OR2AT4: OLFACTORY RECEPTOR 2AT4	PMZ_0015163-RA	ACOT11: ACYL-COENZYME A THIOESTERASE 11
		PMZ_0006918-RA	ARID1B: AT-RICH INTERACTIVE DOMAIN-CONTAINING PROTEIN 1B	PMZ_0015196-RA	BAG2: BAG FAMILY MOLECULAR CHAPERONE REGULATOR 2
		PMZ_0007103-RA	UGT2A2: UDP-GLUCURONOSYLTRANSFERASE 2A2	PMZ_0015306-RA	ZAN: ZONADHESIN
		PMZ_0007122-RA	RPTN: REPETIN	PMZ_0015427-RA	TMPRSS9: TRANSMEMBRANE PROTEASE%2C SERINE 9
		PMZ_0007223-RA	PVRL3: POLIOVIRUS RECEPTOR-RELATED PROTEIN 3	PMZ_0015491-RA	71: GLYCOPROTEIN X
		PMZ_0007234-RA	HISTIDINE-RICH PROTEIN PFHRP-II	PMZ_0015748-RA	ANO6: ANOCTAMIN-6
		PMZ_0007315-RA	HIST3H2BB: HISTONE H2B TYPE 3-B	PMZ_0015899-RA	CFDP2: CRANIOFACIAL DEVELOPMENT PROTEIN 2
		PMZ_0007418-RA	GRN: GRANULINS	PMZ_0015993-RA	TMPRSS9: TRANSMEMBRANE PROTEASE%2C SERINE 9
		PMZ_0007455-RA	EXOSC10: EXOSOME COMPONENT 10	PMZ_0016061-RA	DYRK4: DUAL SPECIFICITY TYROSINE-PHOSPHORYLATION-REGULATED KINASE 4
		PMZ_0007457-RA	EXOSC10: EXOSOME COMPONENT 10	PMZ_0016133-RA	RAC1: RAS-RELATED C3 BOTULINUM TOXIN SUBSTRATE 1
		PMZ_0007460-RA	EXOSC10: EXOSOME COMPONENT 10	PMZ_0016312-RA	UGT1: UDP-GLUCURONOSYLTRANSFERASE 1-5
		PMZ_0007462-RA	EXOSC10: EXOSOME COMPONENT 10	PMZ_0016314-RA	DIS3: EXOSOME COMPLEX EXONUCLEASE RRP44
		PMZ_0007564-RA	NSMCE1: NON-STRUCTURAL MAINTENANCE OF CHROMOSOMES ELEMENT 1 HOMOLOG	PMZ_0016419-RA	GBP5: GUANYLATE-BINDING PROTEIN 5
		PMZ_0007569-RA	REGULATOR OF G-PROTEIN SIGNALING 9	PMZ_0016436-RA	USP36: UBIQUITIN CARBOXYL-TERMINAL HYDROLASE 36
		PMZ_0007607-RA	ACOT9: ACYL-COENZYME A THIOESTERASE 9%2C MITOCHONDRIAL	PMZ_0016498-RA	SULT1B1: SULFOTRANSFERASE FAMILY CYTOSOLIC 1B MEMBER 1
		PMZ_0007628-RA	PF11_0207: UNCHARACTERIZED PROTEIN PF11_0207	PMZ_0016754-RA	DIS3: EXOSOME COMPLEX EXONUCLEASE RRP44
		PMZ_0007655-RA	CCDC46: COILED-COIL DOMAIN-CONTAINING PROTEIN 46	PMZ_0016821-RA	SULT1B1: SULFOTRANSFERASE FAMILY CYTOSOLIC 1B MEMBER 1
		PMZ_0007660-RA	MPZ: MYELIN PROTEIN P0	PMZ_0016895-RA	AGLZ: ADVENTUROUS-GLIDING MOTILITY PROTEIN Z
		PMZ_0007661-RA	MPZL3: MYELIN PROTEIN ZERO-LIKE PROTEIN 3	PMZ_0016909-RA	OLFM4: OLFACTOMEDIN-4
		PMZ_0007786-RA	UTP18: U3 SMALL NUCLEOLAR RNA-ASSOCIATED PROTEIN 18 HOMOLOG	PMZ_0016947-RA	USP36: UBIQUITIN CARBOXYL-TERMINAL HYDROLASE 36
		PMZ_0007859-RA	KDELC1: KDEL MOTIF-CONTAINING PROTEIN 1	PMZ_0016971-RA	ZGC:113413: NATTERIN-LIKE PROTEIN
		PMZ_0007898-RA	HSPB11: HEAT SHOCK PROTEIN BETA-11	PMZ_0017145-RA	GLO1: LACTOYLGLUTATHIONE LYASE
		PMZ_0007901-RA	BTN3A3: BUTYROPHILIN SUBFAMILY 3 MEMBER A3	PMZ_0017157-RA	DIS3: EXOSOME COMPLEX EXONUCLEASE RRP44
		PMZ_0007988-RA	ERGIC2: ENDOPLASMIC RETICULUM-GOLGI INTERMEDIATE COMPARTMENT PROTEIN 2	PMZ_0017241-RA	EXT2: EXTENSIN-2
		PMZ_0008077-RA	PDS5A: SISTER CHROMATID COHESION PROTEIN PDS5 HOMOLOG A	PMZ_0017368-RA	LDB2: LIM DOMAIN-BINDING PROTEIN 2
		PMZ_0008102-RA	ASL: ARGININOSUCCINATE LYASE	PMZ_0017377-RA	TNFRSF17: TUMOR NECROSIS FACTOR RECEPTOR SUPERFAMILY MEMBER 17
		PMZ_0008219-RA	AURKA: SERINE/THREONINE-PROTEIN KINASE 6	PMZ_0017645-RA	EXOSC10: EXOSOME COMPONENT 10
		PMZ_0008261-RA	U90/U86: IMMEDIATE-EARLY PROTEIN 2	PMZ_0017840-RA	TRIB2: TRIBBLES HOMOLOG 2
		PMZ_0008308-RA	VGLL4: TRANSCRIPTION COFACTOR VESTIGIAL-LIKE PROTEIN 4	PMZ_0018097-RA	SDS: L-SERINE DEHYDRATASE
		PMZ_0008324-RA	ANPEP: AMINOPEPTIDASE N	PMZ_0018357-RA	SLC38A2: SODIUM-COUPLED NEUTRAL AMINO ACID TRANSPORTER 2
		PMZ_0008350-RA	ATP6V1G1: V-TYPE PROTON ATPASE SUBUNIT G 1	PMZ_0018378-RA	DYRK4: DUAL SPECIFICITY TYROSINE-PHOSPHORYLATION-REGULATED KINASE 4
		PMZ_0008441-RA	ANO4: ANOCTAMIN-4	PMZ_0018518-RA	SMI35A: DUAL SPECIFICITY TYROSINE-PHOSPHORYLATION-REGULATED KINASE 2
		PMZ_0008511-RA	RHOB: RHO-RELATED GTP-BINDING PROTEIN RHOB	PMZ_0018676-RA	C19ORF64: UNCHARACTERIZED PROTEIN C19ORF64
		PMZ_0008531-RA	YCF2: PROTEIN YCF2	PMZ_0019072-RA	TRIM65: TRIPARTITE MOTIF-CONTAINING PROTEIN 65
		PMZ_0008545-RA	FBXO4: F-BOX ONLY PROTEIN 4	PMZ_0019156-RA	USP36: UBIQUITIN CARBOXYL-TERMINAL HYDROLASE 36
		PMZ_0008614-RA	ANO5: ANOCTAMIN-5	PMZ_0019278-RA	DUB1: UBIQUITIN CARBOXYL-TERMINAL HYDROLASE DUB-1
		PMZ_0008643-RA	F2R: PROTEINASE-ACTIVATED RECEPTOR 1	PMZ_0019312-RA	CEBPA: CCAAT/ENHANCER-BINDING PROTEIN ALPHA
		PMZ_0008649-RA	GVIN1: INTERFERON-INDUCED VERY LARGE GTPASE 1	PMZ_0019476-RA	ZNF676: ZINC FINGER PROTEIN 676
		PMZ_0008655-RA	ENOD2A: EARLY NODULIN-75	PMZ_0019498-RA	KRTAP5-4: KERATIN-ASSOCIATED PROTEIN 5-4
		PMZ_0008665-RA	UAFA: URO-ADHERENCE FACTOR A	PMZ_0019819-RA	WSP1: WISKOTT-ALDRICH SYNDROME PROTEIN HOMOLOG 1
		PMZ_0008688-RA	NXNL1: NUCLEOREDOXIN-LIKE PROTEIN 1	PMZ_0019918-RA	ZNF217: ZINC FINGER PROTEIN 217
		PMZ_0008748-RA	CDH8: CADHERIN-8	PMZ_0020202-RA	OVCH2: OVOCHYMASE-2
		PMZ_0008810-RA	KINESIN-RELATED MOTOR PROTEIN EG5 2	PMZ_0020668-RA	PLEK2: PLECKSTRIN-2
		PMZ_0008825-RA	ZGC:113413: NATTERIN-LIKE PROTEIN	PMZ_0020699-RA	DIS3: EXOSOME COMPLEX EXONUCLEASE RRP44
		PMZ_0008852-RA	TNEU053M17.1: UPF0510 PROTEIN C19ORF63 HOMOLOG	PMZ_0020702-RA	ANO5: ANOCTAMIN-5
		PMZ_0008859-RA	MGAT2: ALPHA-1%2C6-MANNOSYL-GLYCOPROTEIN 2-BETA-N-ACETYLGLUCOSAMINYLTRANSFERASE	PMZ_0020763-RA	HSPB11: HEAT SHOCK PROTEIN BETA-11
		PMZ_0008862-RA	KLHDC2: KELCH DOMAIN-CONTAINING PROTEIN 2	PMZ_0020820-RA	TSPAN13: TETRASPANIN-13
		PMZ_0008893-RA	DIS3: EXOSOME COMPLEX EXONUCLEASE RRP44	PMZ_0020864-RA	MDM2: E3 UBIQUITIN-PROTEIN LIGASE MDM2
		PMZ_0008954-RA	TRERF1: TRANSCRIPTIONAL-REGULATING FACTOR 1	PMZ_0020868-RA	DIS-3: PROBABLE EXOSOME COMPLEX EXONUCLEASE RRP44
		PMZ_0009006-RA	PSPB: SPORE COAT PROTEIN SP85	PMZ_0021466-RA	USP36: UBIQUITIN CARBOXYL-TERMINAL HYDROLASE 36
		PMZ_0009034-RA	CLSPN: CLASPIN	PMZ_0021560-RA	ESF1: ESF1 HOMOLOG
		PMZ_0009038-RA	SETMAR: HISTONE-LYSINE N-METHYLTRANSFERASE SETMAR	PMZ_0021607-RA	FLG2: FILAGGRIN-2
		PMZ_0009108-RA	C10ORF57: TRANSMEMBRANE PROTEIN C10ORF57	PMZ_0021825-RA	PTGS2: PROSTAGLANDIN G/H SYNTHASE 2
		PMZ_0009149-RA	GVIN1: INTERFERON-INDUCED VERY LARGE GTPASE 1	PMZ_0021833-RA	PRDM7: PROBABLE HISTONE-LYSINE N-METHYLTRANSFERASE PRDM7
		PMZ_0009169-RA	AHR: ARYL HYDROCARBON RECEPTOR	PMZ_0022006-RA	USP36: UBIQUITIN CARBOXYL-TERMINAL HYDROLASE 36
		PMZ_0009170-RA	C1GALT1: GLYCOPROTEIN-N-ACETYLGALACTOSAMINE 3-BETA-GALACTOSYLTRANSFERASE 1	PMZ_0022061-RA	DIS3: EXOSOME COMPLEX EXONUCLEASE RRP44
		PMZ_0009205-RA	SEC14L2: SEC14-LIKE PROTEIN 2	PMZ_0022098-RA	DIS3: EXOSOME COMPLEX EXONUCLEASE RRP44
		PMZ_0009284-RA	SORL1: SORTILIN-RELATED RECEPTOR	PMZ_0022154-RA	CNTN4: CONTACTIN-4
		PMZ_0009327-RA	GAMT: GUANIDINOACETATE N-METHYLTRANSFERASE	PMZ_0022368-RA	PPK5: SERINE/THREONINE-PROTEIN KINASE PPK5
		PMZ_0009344-RA	CTSL1: CATHEPSIN L1	PMZ_0022453-RA	PPK5: SERINE/THREONINE-PROTEIN KINASE PPK5
		PMZ_0009369-RA	KCTD7: BTB/POZ DOMAIN-CONTAINING PROTEIN KCTD7	PMZ_0022499-RA	USP36: UBIQUITIN CARBOXYL-TERMINAL HYDROLASE 36
		PMZ_0009442-RA	UGT1: UDP-GLUCURONOSYLTRANSFERASE 1-2	PMZ_0022572-RA	ANO6: ANOCTAMIN-6
		PMZ_0009461-RA	CNTN2: CONTACTIN-2	PMZ_0022586-RA	PADI3: PROTEIN-ARGININE DEIMINASE TYPE-3
		PMZ_0009519-RA	UPF0308 PROTEIN C9ORF21 HOMOLOG	PMZ_0022878-RA	USP36: UBIQUITIN CARBOXYL-TERMINAL HYDROLASE 36
		PMZ_0009537-RA	HRGPNT3: EXTENSIN	PMZ_0023067-RA	SCAPER: S PHASE CYCLIN A-ASSOCIATED PROTEIN IN THE ENDOPLASMIC RETICULUM
		PMZ_0009544-RA	HTR4: 5-HYDROXYTRYPTAMINE RECEPTOR 4	PMZ_0023114-RA	71: GLYCOPROTEIN X
		PMZ_0009583-RA	RBM4: RNA-BINDING PROTEIN 4	PMZ_0023178-RA	YCF2: PROTEIN YCF2
		PMZ_0009595-RA	DDIT4L: DNA-DAMAGE-INDUCIBLE TRANSCRIPT 4-LIKE PROTEIN	PMZ_0023222-RA	UAFA: URO-ADHERENCE FACTOR A
		PMZ_0009632-RA	14: GLYCOPROTEIN C	PMZ_0023268-RA	EXOSC10: EXOSOME COMPONENT 10
		PMZ_0009729-RA	TMCO7: TRANSMEMBRANE AND COILED-COIL DOMAIN-CONTAINING PROTEIN 7	PMZ_0023289-RA	PRR21: PUTATIVE PROLINE-RICH PROTEIN 21
		PMZ_0009753-RA	AUH: METHYLGLUTACONYL-COA HYDRATASE%2C MITOCHONDRIAL	PMZ_0023324-RA	EXOSC10: EXOSOME COMPONENT 10
		PMZ_0009784-RA	BEGAIN: BRAIN-ENRICHED GUANYLATE KINASE-ASSOCIATED PROTEIN	PMZ_0023383-RA	ATP1B2: SODIUM/POTASSIUM-TRANSPORTING ATPASE SUBUNIT BETA-2
		PMZ_0009786-RA	HSE1: CLASS E VACUOLAR PROTEIN-SORTING MACHINERY PROTEIN HSE1	PMZ_0023411-RA	ZP3: ZONA PELLUCIDA SPERM-BINDING PROTEIN 3
		PMZ_0009789-RA	SLC22A3: SOLUTE CARRIER FAMILY 22 MEMBER 3	PMZ_0023440-RA	ANO6: ANOCTAMIN-6
		PMZ_0009811-RA	INAZ: ICE NUCLEATION PROTEIN	PMZ_0023496-RA	DIS3: EXOSOME COMPLEX EXONUCLEASE RRP44
		PMZ_0009849-RA	DIS3: EXOSOME COMPLEX EXONUCLEASE RRP44	PMZ_0023538-RA	ANO5: ANOCTAMIN-5
		PMZ_0009851-RA	SH3RF1: PUTATIVE E3 UBIQUITIN-PROTEIN LIGASE SH3RF1	PMZ_0023540-RA	SMI35A: DUAL SPECIFICITY TYROSINE-PHOSPHORYLATION-REGULATED KINASE 2
		PMZ_0009945-RA	SMI35A: DUAL SPECIFICITY TYROSINE-PHOSPHORYLATION-REGULATED KINASE 2	PMZ_0023590-RA	ANO6: ANOCTAMIN-6
		PMZ_0009951-RA	DIS3: EXOSOME COMPLEX EXONUCLEASE RRP44	PMZ_0023616-RA	KRTAP4-2: KERATIN-ASSOCIATED PROTEIN 4-2
		PMZ_0009953-RA	U88: UNCHARACTERIZED PROTEIN U88	PMZ_0023652-RA	YCF2: PROTEIN YCF2
		PMZ_0009994-RA	TRIM14: TRIPARTITE MOTIF-CONTAINING PROTEIN 14	PMZ_0023659-RA	DIS3: EXOSOME COMPLEX EXONUCLEASE RRP44
		PMZ_0010004-RA	GPR18: N-ARACHIDONYL GLYCINE RECEPTOR	PMZ_0023786-RA	HISTONE H4
		PMZ_0010034-RA	USP36: UBIQUITIN CARBOXYL-TERMINAL HYDROLASE 36	PMZ_0023815-RA	SMI35A: DUAL SPECIFICITY TYROSINE-PHOSPHORYLATION-REGULATED KINASE 2
		PMZ_0010049-RA	C9ORF135: UNCHARACTERIZED PROTEIN C9ORF135	PMZ_0023821-RA	OAM: OVARIAN ABUNDANT MESSAGE PROTEIN
		PMZ_0010084-RA	YCF2: PROTEIN YCF2	PMZ_0023841-RA	YCF2: PROTEIN YCF2
		PMZ_0010115-RA	CIRCUMSPOROZOITE PROTEIN	PMZ_0023859-RA	MUC5AC: MUCIN-5AC
		PMZ_0010122-RA	ITGAV: INTEGRIN ALPHA-V	PMZ_0024018-RA	DMBT1: DELETED IN MALIGNANT BRAIN TUMORS 1 PROTEIN
		PMZ_0010135-RA	TERT: TELOMERASE REVERSE TRANSCRIPTASE	PMZ_0024023-RA	TMEM203: TRANSMEMBRANE PROTEIN 203
		PMZ_0010159-RA	HCEA: HIGH CHORIOLYTIC ENZYME 1	PMZ_0024115-RA	CRAM: CYSTEINE-RICH%2C ACIDIC INTEGRAL MEMBRANE PROTEIN
		PMZ_0010188-RA	CASR: EXTRACELLULAR CALCIUM-SENSING RECEPTOR	PMZ_0024118-RA	BASIC PROLINE-RICH PROTEIN
		PMZ_0010201-RA	TRNT1: TRNA-NUCLEOTIDYLTRANSFERASE 1%2C MITOCHONDRIAL
		PMZ_0010228-RA	CFDP2: CRANIOFACIAL DEVELOPMENT PROTEIN 2
		PMZ_0010251-RA	PRC1: PROTEIN REGULATOR OF CYTOKINESIS 1
		PMZ_0010262-RA	DOCK9: DEDICATOR OF CYTOKINESIS PROTEIN 9
		PMZ_0010278-RA	ZGC:113413: NATTERIN-LIKE PROTEIN
		PMZ_0010326-RA	DMBT1: DELETED IN MALIGNANT BRAIN TUMORS 1 PROTEIN
		PMZ_0010399-RA	SLC7A9: B
		PMZ_0010438-RA	PHXR5: PUTATIVE PER-HEXAMER REPEAT PROTEIN 5
		PMZ_0010464-RA	TRHR: THYROTROPIN-RELEASING HORMONE RECEPTOR
		PMZ_0010532-RA	DYRK4: DUAL SPECIFICITY TYROSINE-PHOSPHORYLATION-REGULATED KINASE 4
		PMZ_0010543-RA	NOTCH2: NEUROGENIC LOCUS NOTCH HOMOLOG PROTEIN 2
		PMZ_0010556-RA	ANKRD54: ANKYRIN REPEAT DOMAIN-CONTAINING PROTEIN 54
		PMZ_0010588-RA	PDGFC: PLATELET-DERIVED GROWTH FACTOR C
		PMZ_0010641-RA	C7ORF30: UNCHARACTERIZED PROTEIN C7ORF30
		PMZ_0010656-RA	FABP7: FATTY ACID-BINDING PROTEIN%2C BRAIN
		PMZ_0010687-RA	YKT6: SYNAPTOBREVIN HOMOLOG YKT6
		PMZ_0010735-RA	SPAPB1E7.04C: CHITINASE-LIKE PROTEIN PB1E7.04C
		PMZ_0010775-RA	EIF2AK1: EUKARYOTIC TRANSLATION INITIATION FACTOR 2-ALPHA KINASE 1
		PMZ_0010778-RA	U88: UNCHARACTERIZED PROTEIN U88
		PMZ_0010780-RA	CYP2J3: CYTOCHROME P450 2J3
		PMZ_0010791-RA	DYRK2: DUAL SPECIFICITY TYROSINE-PHOSPHORYLATION-REGULATED KINASE 2
		PMZ_0011109-RA	SPON2: SPONDIN-2
		PMZ_0011112-RA	GIT1: ARF GTPASE-ACTIVATING PROTEIN GIT1
		PMZ_0011191-RA	PF10_0343: S-ANTIGEN PROTEIN
		PMZ_0011262-RA	RBM12: RNA-BINDING PROTEIN 12
		PMZ_0011363-RA	CHKA: CHOLINE KINASE ALPHA
		PMZ_0011406-RA	AKNA: AT-HOOK-CONTAINING TRANSCRIPTION FACTOR
		PMZ_0011407-RA	MC5R: MELANOCORTIN RECEPTOR 5
		PMZ_0011427-RA	NANOS1: NANOS HOMOLOG 1
		PMZ_0011431-RA	SLC27A2: VERY LONG-CHAIN ACYL-COA SYNTHETASE
		PMZ_0011448-RA	SSPO: SCO-SPONDIN
		PMZ_0011511-RA	KRT7: KERATIN%2C TYPE II CYTOSKELETAL 7
		PMZ_0011633-RA	IL17RA: INTERLEUKIN-17 RECEPTOR A
		PMZ_0011637-RA	SIAE: SIALATE O-ACETYLESTERASE
		PMZ_0011672-RA	SLC25A4: ADP/ATP TRANSLOCASE 1
		PMZ_0011681-RA	PPL: PERIPLAKIN
		PMZ_0011742-RA	ZAN: ZONADHESIN
		PMZ_0011763-RA	TIMM13: MITOCHONDRIAL IMPORT INNER MEMBRANE TRANSLOCASE SUBUNIT TIM13
		PMZ_0011780-RA	INTEGUMENTARY MUCIN C.1
		PMZ_0011793-RA	PDE6: CGMP-SPECIFIC 3'%2C5'-CYCLIC PHOSPHODIESTERASE
		PMZ_0011795-RA	PRDM7: PROBABLE HISTONE-LYSINE N-METHYLTRANSFERASE PRDM7
		PMZ_0011798-RA	PRDM7: PROBABLE HISTONE-LYSINE N-METHYLTRANSFERASE PRDM7
		PMZ_0011808-RA	SMYD4: SET AND MYND DOMAIN-CONTAINING PROTEIN 4
		PMZ_0011843-RA	PCSK2: NEUROENDOCRINE CONVERTASE 2
		PMZ_0011894-RA	TXK: TYROSINE-PROTEIN KINASE TXK
		PMZ_0011923-RA	TRYPTASE-2
		PMZ_0011924-RA	PRSS7: ENTEROPEPTIDASE
		PMZ_0011937-RA	SORL1: SORTILIN-RELATED RECEPTOR
		PMZ_0011961-RA	ASB7: ANKYRIN REPEAT AND SOCS BOX PROTEIN 7
		PMZ_0011978-RA	SMI35A: DUAL SPECIFICITY TYROSINE-PHOSPHORYLATION-REGULATED KINASE 2
		PMZ_0011998-RA	MECP2: METHYL-CPG-BINDING PROTEIN 2
		PMZ_0012049-RA	U88: UNCHARACTERIZED PROTEIN U88
		PMZ_0012056-RA	PIN3: [PSI+] INDUCIBILITY PROTEIN 3
		PMZ_0012129-RA	DIS3: EXOSOME COMPLEX EXONUCLEASE RRP44
		PMZ_0012172-RA	LAMA4: LAMININ SUBUNIT ALPHA-4
		PMZ_0012187-RA	DR1: PROTEIN DR1
		PMZ_0012197-RA	ANKRD16: ANKYRIN REPEAT DOMAIN-CONTAINING PROTEIN 16
		PMZ_0012201-RA	PF11_0207: UNCHARACTERIZED PROTEIN PF11_0207
		PMZ_0012255-RA	TAAR9: TRACE AMINE-ASSOCIATED RECEPTOR 9
		PMZ_0012282-RA	CNTFR: CILIARY NEUROTROPHIC FACTOR RECEPTOR ALPHA
		PMZ_0012283-RA	EBI3: INTERLEUKIN-27 SUBUNIT BETA
		PMZ_0012366-RA	OSTA: ORGANIC SOLUTE TRANSPORTER SUBUNIT ALPHA
		PMZ_0012422-RA	INTEGUMENTARY MUCIN C.1
		PMZ_0012491-RA	MTPN: MYOTROPHIN
		PMZ_0012512-RA	PSD: PH AND SEC7 DOMAIN-CONTAINING PROTEIN 1
		PMZ_0012513-RA	PSD: PH AND SEC7 DOMAIN-CONTAINING PROTEIN 1
		PMZ_0012517-RA	MOBKL1A: MPS ONE BINDER KINASE ACTIVATOR-LIKE 1A
		PMZ_0012585-RA	LRRC2: LEUCINE-RICH REPEAT-CONTAINING PROTEIN 2
		PMZ_0012612-RA	SHISA4: PROTEIN SHISA-4
		PMZ_0012738-RA	NRP2: NEUROPILIN-2
		PMZ_0012752-RA	LAMB1: LAMININ SUBUNIT BETA-1
		PMZ_0012753-RA	GCNT2: N-ACETYLLACTOSAMINIDE BETA-1%2C6-N-ACETYLGLUCOSAMINYL-TRANSFERASE
		PMZ_0012825-RA	RGS3: REGULATOR OF G-PROTEIN SIGNALING 3
		PMZ_0012831-RA	MYL1: MYOSIN LIGHT CHAIN 1%2C SKELETAL MUSCLE ISOFORM
		PMZ_0012851-RA	FILIP1: FILAMIN-A-INTERACTING PROTEIN 1
		PMZ_0012899-RA	RBM46: PROBABLE RNA-BINDING PROTEIN 46
		PMZ_0012900-RA	AT4G27520: EARLY NODULIN-LIKE PROTEIN 2
		PMZ_0012911-RA	FAU: PROTEIN ANOXIA UP-REGULATED
		PMZ_0012913-RA	PLEC1: PLECTIN-1
		PMZ_0012958-RA	LGTN: LIGATIN
		PMZ_0012984-RA	B4GALNT1: BETA-1%2C4 N-ACETYLGALACTOSAMINYLTRANSFERASE 1
		PMZ_0012996-RA	TROPONIN C%2C SKELETAL MUSCLE
		PMZ_0013012-RA	U88: UNCHARACTERIZED PROTEIN U88
		PMZ_0013025-RA	HSD17B7: 3-KETO-STEROID REDUCTASE
		PMZ_0013033-RA	LECT2: LEUKOCYTE CELL-DERIVED CHEMOTAXIN-2
		PMZ_0013050-RA	PUTATIVE UNCHARACTERIZED PROTEIN FLJ46204
		PMZ_0013137-RA	SER1: SERICIN-1
		PMZ_0013140-RA	GM71: UNCHARACTERIZED PROTEIN C14ORF138 HOMOLOG
		PMZ_0013227-RA	PXR1: PROTEIN PXR1
		PMZ_0013233-RA	TRIO: TRIPLE FUNCTIONAL DOMAIN PROTEIN
		PMZ_0013269-RA	TMEM68: TRANSMEMBRANE PROTEIN 68
		PMZ_0013373-RA	USP36: UBIQUITIN CARBOXYL-TERMINAL HYDROLASE 36
		PMZ_0013380-RA	UCHL5: UBIQUITIN CARBOXYL-TERMINAL HYDROLASE ISOZYME L5
		PMZ_0013459-RA	SLC2A10: SOLUTE CARRIER FAMILY 2%2C FACILITATED GLUCOSE TRANSPORTER MEMBER 10
		PMZ_0013498-RA	NEURL3: E3 UBIQUITIN-PROTEIN LIGASE NEURL3
		PMZ_0013635-RA	FNTA: PROTEIN FARNESYLTRANSFERASE/GERANYLGERANYLTRANSFERASE TYPE-1 SUBUNIT ALPHA
		PMZ_0013666-RA	POMC: PRO-OPIOMELANOCORTIN
		PMZ_0013671-RA	TRIM8: TRIPARTITE MOTIF-CONTAINING PROTEIN 8
		PMZ_0013773-RA	FAM55C: PROTEIN FAM55C
		PMZ_0013880-RA	MRPL50: 39S RIBOSOMAL PROTEIN L50%2C MITOCHONDRIAL
		PMZ_0013915-RA	OS06G0137100: ARMADILLO REPEAT-CONTAINING KINESIN-LIKE PROTEIN 2
		PMZ_0013999-RA	DIS3: EXOSOME COMPLEX EXONUCLEASE RRP44
		PMZ_0014032-RA	RHOA: TRANSFORMING PROTEIN RHOA
		PMZ_0014036-RA	STYX: SERINE/THREONINE/TYROSINE-INTERACTING PROTEIN
		PMZ_0014078-RA	TAAR4: TRACE AMINE-ASSOCIATED RECEPTOR 4
		PMZ_0014106-RA	VINC: VINCULIN
		PMZ_0014114-RA	SLC27A2: VERY LONG-CHAIN ACYL-COA SYNTHETASE
		PMZ_0014181-RA	71: GLYCOPROTEIN X
		PMZ_0014283-RA	SNN: STANNIN
		PMZ_0014301-RA	USP36: UBIQUITIN CARBOXYL-TERMINAL HYDROLASE 36
		PMZ_0014352-RA	RCJMB04_5L6: UPF0669 PROTEIN C6ORF120 HOMOLOG
		PMZ_0014366-RA	CYP7B1: 25-HYDROXYCHOLESTEROL 7-ALPHA-HYDROXYLASE
		PMZ_0014378-RA	CYP7A1: CHOLESTEROL 7-ALPHA-MONOOXYGENASE
		PMZ_0014425-RA	GVIN1: INTERFERON-INDUCED VERY LARGE GTPASE 1
		PMZ_0014426-RA	GVIN1: INTERFERON-INDUCED VERY LARGE GTPASE 1
		PMZ_0014441-RA	CTSL1: CATHEPSIN L1
		PMZ_0014478-RA	KCNH5: POTASSIUM VOLTAGE-GATED CHANNEL SUBFAMILY H MEMBER 5
		PMZ_0014509-RA	FN3K: FRUCTOSAMINE-3-KINASE
		PMZ_0014518-RA	UAFA: URO-ADHERENCE FACTOR A
		PMZ_0014623-RA	NDNL2: MELANOMA-ASSOCIATED ANTIGEN G1
		PMZ_0014653-RA	SLC38A2: SODIUM-COUPLED NEUTRAL AMINO ACID TRANSPORTER 2
		PMZ_0014735-RA	TDH: L-THREONINE 3-DEHYDROGENASE%2C MITOCHONDRIAL
		PMZ_0014821-RA	CASP6: CASPASE-6
		PMZ_0014926-RA	URM1: UBIQUITIN-RELATED MODIFIER 1 HOMOLOG
		PMZ_0014953-RA	GPR61: PROBABLE G-PROTEIN COUPLED RECEPTOR 61
		PMZ_0014968-RA	MXA: INTERFERON-INDUCED GTP-BINDING PROTEIN MXA
		PMZ_0015040-RA	DCTN2: DYNACTIN SUBUNIT 2
		PMZ_0015060-RA	CIRCUMSPOROZOITE PROTEIN
		PMZ_0015106-RA	C1QTNF9: COMPLEMENT C1Q TUMOR NECROSIS FACTOR-RELATED PROTEIN 9
		PMZ_0015127-RA	TNC: TENASCIN
		PMZ_0015138-RA	AMPD3: AMP DEAMINASE 3
		PMZ_0015140-RA	TMPRSS13: TRANSMEMBRANE PROTEASE%2C SERINE 13
		PMZ_0015157-RA	GLUTATHIONE S-TRANSFERASE A
		PMZ_0015294-RA	TFPI2: TISSUE FACTOR PATHWAY INHIBITOR 2
		PMZ_0015355-RA	NRSN1: NEURENSIN-1
		PMZ_0015367-RA	INFB: TRANSLATION INITIATION FACTOR IF-2
		PMZ_0015397-RA	SAMM50: SORTING AND ASSEMBLY MACHINERY COMPONENT 50 HOMOLOG
		PMZ_0015425-RA	BTBD6: BTB/POZ DOMAIN-CONTAINING PROTEIN 6
		PMZ_0015457-RA	USP36: UBIQUITIN CARBOXYL-TERMINAL HYDROLASE 36
		PMZ_0015483-RA	CTSL1: CATHEPSIN L1
		PMZ_0015618-RA	FAM55C: PROTEIN FAM55C
		PMZ_0015664-RA	C6ORF125: UNCHARACTERIZED PROTEIN C6ORF125
		PMZ_0015700-RA	STON2: STONIN-2
		PMZ_0015708-RA	RASD2: GTP-BINDING PROTEIN RHES
		PMZ_0015720-RA	UAFA: URO-ADHERENCE FACTOR A
		PMZ_0015796-RA	BPGM: BISPHOSPHOGLYCERATE MUTASE
		PMZ_0015855-RA	GPR116: PROBABLE G-PROTEIN COUPLED RECEPTOR 116
		PMZ_0015869-RA	CFDP2: CRANIOFACIAL DEVELOPMENT PROTEIN 2
		PMZ_0015886-RA	CUZD1: CUB AND ZONA PELLUCIDA-LIKE DOMAIN-CONTAINING PROTEIN 1
		PMZ_0015895-RA	MARCH8: E3 UBIQUITIN-PROTEIN LIGASE MARCH8
		PMZ_0015915-RA	C6ORF132: UNCHARACTERIZED PROTEIN C6ORF132
		PMZ_0015923-RA	NXF1: NUCLEAR RNA EXPORT FACTOR 1
		PMZ_0015934-RA	KRTAP6-3: KERATIN-ASSOCIATED PROTEIN 6-3
		PMZ_0015958-RA	COL29A1: COLLAGEN ALPHA-5
		PMZ_0015959-RA	COL21A1: COLLAGEN ALPHA-1
		PMZ_0015969-RA	MORF4L1: MORTALITY FACTOR 4-LIKE PROTEIN 1
		PMZ_0015989-RA	KPNA2: IMPORTIN SUBUNIT ALPHA-2
		PMZ_0015992-RA	PRSS7: ENTEROPEPTIDASE
		PMZ_0016008-RA	MUC1: MUCIN-1
		PMZ_0016060-RA	FN3K: FRUCTOSAMINE-3-KINASE
		PMZ_0016090-RA	PTPN13: TYROSINE-PROTEIN PHOSPHATASE NON-RECEPTOR TYPE 13
		PMZ_0016093-RA	GCNT1: BETA-1%2C3-GALACTOSYL-O-GLYCOSYL-GLYCOPROTEIN BETA-1%2C6-N-ACETYLGLUCOSAMINYLTRANSFERASE
		PMZ_0016162-RA	MAP1LC3B: MICROTUBULE-ASSOCIATED PROTEINS 1A/1B LIGHT CHAIN 3B
		PMZ_0016238-RA	DPH5: DIPHTHINE SYNTHASE
		PMZ_0016255-RA	YAF2: YY1-ASSOCIATED FACTOR 2
		PMZ_0016298-RA	DSCAM: DOWN SYNDROME CELL ADHESION MOLECULE
		PMZ_0016313-RA	UGT1: UDP-GLUCURONOSYLTRANSFERASE 1-5
		PMZ_0016399-RA	KLHL23: KELCH-LIKE PROTEIN 23
		PMZ_0016418-RA	GPR125: PROBABLE G-PROTEIN COUPLED RECEPTOR 125
		PMZ_0016420-RA	MMEL1: MEMBRANE METALLO-ENDOPEPTIDASE-LIKE 1
		PMZ_0016473-RA	ZBED1: ZINC FINGER BED DOMAIN-CONTAINING PROTEIN 1
		PMZ_0016521-RA	GPR119: GLUCOSE-DEPENDENT INSULINOTROPIC RECEPTOR
		PMZ_0016524-RA	SPBPJ4664.02: UNCHARACTERIZED THREONINE-RICH GPI-ANCHORED GLYCOPROTEIN PJ4664.02
		PMZ_0016526-RA	MUC5AC: MUCIN-5AC
		PMZ_0016612-RA	SLC27A2: VERY LONG-CHAIN ACYL-COA SYNTHETASE
		PMZ_0016613-RA	HDC: HISTIDINE DECARBOXYLASE
		PMZ_0016660-RA	LLGL1: LETHAL
		PMZ_0016764-RA	CYSLTR2: CYSTEINYL LEUKOTRIENE RECEPTOR 2
		PMZ_0016766-RA	LIPM: LIPASE MEMBER M
		PMZ_0016916-RA	TNFRSF23: TUMOR NECROSIS FACTOR RECEPTOR SUPERFAMILY MEMBER 23
		PMZ_0016942-RA	RBM25: RNA-BINDING PROTEIN 25
		PMZ_0017044-RA	SHISA2: PROTEIN SHISA-2 HOMOLOG
		PMZ_0017142-RA	UNCHARACTERIZED PROTEIN C1ORF50 HOMOLOG
		PMZ_0017170-RA	PRSS7: ENTEROPEPTIDASE
		PMZ_0017186-RA	COL10A1: COLLAGEN ALPHA-1
		PMZ_0017200-RA	YHR217C: PUTATIVE UNCHARACTERIZED PROTEIN YHR217C
		PMZ_0017226-RA	AKR1B8: ALDOSE REDUCTASE-RELATED PROTEIN 2
		PMZ_0017227-RA	C1QTNF9: COMPLEMENT C1Q TUMOR NECROSIS FACTOR-RELATED PROTEIN 9
		PMZ_0017295-RA	DMBT1: DELETED IN MALIGNANT BRAIN TUMORS 1 PROTEIN
		PMZ_0017300-RA	LRP1B: LOW-DENSITY LIPOPROTEIN RECEPTOR-RELATED PROTEIN 1B
		PMZ_0017391-RA	LRP6: LOW-DENSITY LIPOPROTEIN RECEPTOR-RELATED PROTEIN 6
		PMZ_0017398-RA	ZCCHC3: ZINC FINGER CCHC DOMAIN-CONTAINING PROTEIN 3
		PMZ_0017419-RA	C1QTNF3: COMPLEMENT C1Q TUMOR NECROSIS FACTOR-RELATED PROTEIN 3
		PMZ_0017457-RA	STK35: SERINE/THREONINE-PROTEIN KINASE 35
		PMZ_0017466-RA	POMC: PRO-OPIOMELANOCORTIN
		PMZ_0017588-RA	ZGC:113413: NATTERIN-LIKE PROTEIN
		PMZ_0017590-RA	ZGC:113413: NATTERIN-LIKE PROTEIN
		PMZ_0017593-RA	HISTIDINE-RICH PROTEIN PFHRP-II
		PMZ_0017640-RA	GVIN1: INTERFERON-INDUCED VERY LARGE GTPASE 1
		PMZ_0017686-RA	PTGIS: PROSTACYCLIN SYNTHASE
		PMZ_0017703-RA	ESRP2: EPITHELIAL SPLICING REGULATORY PROTEIN 2
		PMZ_0017752-RA	TRIM8: TRIPARTITE MOTIF-CONTAINING PROTEIN 8
		PMZ_0017764-RA	SNX6: SORTING NEXIN-6
		PMZ_0017845-RA	SLC6A14: SODIUM- AND CHLORIDE-DEPENDENT NEUTRAL AND BASIC AMINO ACID TRANSPORTER B
		PMZ_0017885-RA	C14ORF1: PROBABLE ERGOSTEROL BIOSYNTHETIC PROTEIN 28
		PMZ_0017916-RA	AKR1B1: ALDOSE REDUCTASE
		PMZ_0017942-RA	ZNF704: ZINC FINGER PROTEIN 704
		PMZ_0017965-RA	PARP14: POLY [ADP-RIBOSE] POLYMERASE 14
		PMZ_0018111-RA	LHX1: LIM/HOMEOBOX PROTEIN LHX1
		PMZ_0018186-RA	ABCF2: ATP-BINDING CASSETTE SUB-FAMILY F MEMBER 2
		PMZ_0018197-RA	MATN2: MATRILIN-2
		PMZ_0018209-RA	MUC1: MUCIN-1
		PMZ_0018234-RA	HLH-13: HELIX-LOOP-HELIX PROTEIN 13
		PMZ_0018265-RA	UAFA: URO-ADHERENCE FACTOR A
		PMZ_0018342-RA	NUBP1: NUCLEOTIDE-BINDING PROTEIN 1
		PMZ_0018449-RA	C2ORF86: WD REPEAT-CONTAINING PROTEIN C2ORF86
		PMZ_0018503-RA	CLIC6: CHLORIDE INTRACELLULAR CHANNEL PROTEIN 6
		PMZ_0018506-RA	FH14: FORMIN-LIKE PROTEIN 14
		PMZ_0018547-RA	HEPHL1: HEPHAESTIN-LIKE PROTEIN 1
		PMZ_0018565-RA	NXF1: NUCLEAR RNA EXPORT FACTOR 1
		PMZ_0018594-RA	UAFA: URO-ADHERENCE FACTOR A
		PMZ_0018599-RA	JPH3: JUNCTOPHILIN-3
		PMZ_0018641-RA	SGK1: SERINE/THREONINE-PROTEIN KINASE SGK1
		PMZ_0018872-RA	SERAC1: PROTEIN SERAC1
		PMZ_0018881-RA	GP1: VEGETATIVE CELL WALL PROTEIN GP1
		PMZ_0018934-RA	USP36: UBIQUITIN CARBOXYL-TERMINAL HYDROLASE 36
		PMZ_0018991-RA	CDK2AP1: CYCLIN-DEPENDENT KINASE 2-ASSOCIATED PROTEIN 1
		PMZ_0019013-RA	TUBULIN ALPHA CHAIN%2C TESTIS-SPECIFIC
		PMZ_0019016-RA	CNGB1: CYCLIC NUCLEOTIDE-GATED CATION CHANNEL BETA-1
		PMZ_0019018-RA	INTEGUMENTARY MUCIN A.1
		PMZ_0019128-RA	DNAH11: DYNEIN HEAVY CHAIN 11%2C AXONEMAL
		PMZ_0019163-RA	NOTCH1: NEUROGENIC LOCUS NOTCH PROTEIN HOMOLOG
		PMZ_0019251-RA	PUTATIVE UNCHARACTERIZED PROTEIN FLJ46204
		PMZ_0019305-RA	DPP3: DIPEPTIDYL-PEPTIDASE 3
		PMZ_0019423-RA	PUTATIVE KERATIN-ASSOCIATED PROTEIN 10-LIKE ENSP00000375147
		PMZ_0019490-RA	CLIC6: CHLORIDE INTRACELLULAR CHANNEL PROTEIN 6
		PMZ_0019544-RA	RBM25: RNA-BINDING PROTEIN 25
		PMZ_0019571-RA	PNO1: RNA-BINDING PROTEIN PNO1
		PMZ_0019580-RA	ENPP7: ECTONUCLEOTIDE PYROPHOSPHATASE/PHOSPHODIESTERASE FAMILY MEMBER 7
		PMZ_0019596-RA	CYR61: PROTEIN CYR61
		PMZ_0019604-RA	SC4MOL: C-4 METHYLSTEROL OXIDASE
		PMZ_0019651-RA	DDB_G0271670: UNCHARACTERIZED PROTEIN DDB_G0271670
		PMZ_0019653-RA	TRNT1: TRNA-NUCLEOTIDYLTRANSFERASE 1%2C MITOCHONDRIAL
		PMZ_0019657-RA	PIR3: CELL WALL MANNOPROTEIN PIR3
		PMZ_0019662-RA	SULT1C1: SULFOTRANSFERASE 1C1
		PMZ_0019744-RA	HMCN1: HEMICENTIN-1
		PMZ_0019807-RA	DRG2: DEVELOPMENTALLY-REGULATED GTP-BINDING PROTEIN 2
		PMZ_0019827-RA	TRIM8: TRIPARTITE MOTIF-CONTAINING PROTEIN 8
		PMZ_0019867-RA	CPK4: CALCIUM-DEPENDENT PROTEIN KINASE 4
		PMZ_0019880-RA	ADAMTS2: A DISINTEGRIN AND METALLOPROTEINASE WITH THROMBOSPONDIN MOTIFS 2
		PMZ_0019893-RA	CCT7: T-COMPLEX PROTEIN 1 SUBUNIT ETA
		PMZ_0019926-RA	TNFRSF23: TUMOR NECROSIS FACTOR RECEPTOR SUPERFAMILY MEMBER 23
		PMZ_0019928-RA	ZNF135: ZINC FINGER PROTEIN 135
		PMZ_0019934-RA	FAM5C: PROTEIN FAM5C
		PMZ_0019954-RA	RBPJL: RECOMBINING BINDING PROTEIN SUPPRESSOR OF HAIRLESS-LIKE PROTEIN
		PMZ_0019955-RA	SLC44A4: CHOLINE TRANSPORTER-LIKE PROTEIN 4
		PMZ_0019967-RA	PUTATIVE UNCHARACTERIZED PROTEIN ENSP00000383309
		PMZ_0020004-RA	ZP4: ZONA PELLUCIDA SPERM-BINDING PROTEIN 4
		PMZ_0020020-RA	TRIM8: TRIPARTITE MOTIF-CONTAINING PROTEIN 8
		PMZ_0020023-RA	CYC: CYTOCHROME C
		PMZ_0020099-RA	ZGC:113413: NATTERIN-LIKE PROTEIN
		PMZ_0020119-RA	ARF4: ADP-RIBOSYLATION FACTOR 4
		PMZ_0020124-RA	FUT10: ALPHA-
		PMZ_0020155-RA	NRP2: NEUROPILIN-2
		PMZ_0020159-RA	71: GLYCOPROTEIN X
		PMZ_0020189-RA	SDR39U1: EPIMERASE FAMILY PROTEIN SDR39U1
		PMZ_0020226-RA	RPL32: 60S RIBOSOMAL PROTEIN L32
		PMZ_0020241-RA	CLIC6: CHLORIDE INTRACELLULAR CHANNEL PROTEIN 6
		PMZ_0020280-RA	TMPRSS7: TRANSMEMBRANE PROTEASE%2C SERINE 7
		PMZ_0020308-RA	GRLF1: GLUCOCORTICOID RECEPTOR DNA-BINDING FACTOR 1
		PMZ_0020384-RA	PAK2: SERINE/THREONINE-PROTEIN KINASE PAK 2
		PMZ_0020395-RA	ANO8: ANOCTAMIN-8
		PMZ_0020397-RA	PF20: FLAGELLAR WD REPEAT-CONTAINING PROTEIN PF20
		PMZ_0020417-RA	SF3B14: PRE-MRNA BRANCH SITE PROTEIN P14
		PMZ_0020432-RA	SNTB1: BETA-1-SYNTROPHIN
		PMZ_0020489-RA	LRP2: LOW-DENSITY LIPOPROTEIN RECEPTOR-RELATED PROTEIN 2
		PMZ_0020492-RA	RDH14: RETINOL DEHYDROGENASE 14
		PMZ_0020509-RA	UNCHARACTERIZED PROTEIN CXORF57 HOMOLOG
		PMZ_0020515-RA	DYRK4: DUAL SPECIFICITY TYROSINE-PHOSPHORYLATION-REGULATED KINASE 4
		PMZ_0020620-RA	GVIN1: INTERFERON-INDUCED VERY LARGE GTPASE 1
		PMZ_0020658-RA	ZCCHC3: ZINC FINGER CCHC DOMAIN-CONTAINING PROTEIN 3
		PMZ_0020709-RA	AP1M1: AP-1 COMPLEX SUBUNIT MU-1
		PMZ_0020746-RA	OR5AC2: OLFACTORY RECEPTOR 5AC2
		PMZ_0020852-RA	TTPAL: ALPHA-TOCOPHEROL TRANSFER PROTEIN-LIKE
		PMZ_0020878-RA	STOM: ERYTHROCYTE BAND 7 INTEGRAL MEMBRANE PROTEIN
		PMZ_0020935-RA	HARS: HISTIDYL-TRNA SYNTHETASE%2C CYTOPLASMIC
		PMZ_0020937-RA	PSMB2: PROTEASOME SUBUNIT BETA TYPE-2
		PMZ_0021010-RA	TMEM125: TRANSMEMBRANE PROTEIN 125
		PMZ_0021060-RA	PUTATIVE UNCHARACTERIZED PROTEIN FLJ46204
		PMZ_0021080-RA	ZCCHC3: ZINC FINGER CCHC DOMAIN-CONTAINING PROTEIN 3
		PMZ_0021117-RA	CTSZ: CATHEPSIN Z
		PMZ_0021229-RA	LYVE1: LYMPHATIC VESSEL ENDOTHELIAL HYALURONIC ACID RECEPTOR 1
		PMZ_0021238-RA	TIF471: EUKARYOTIC TRANSLATION INITIATION FACTOR 4 GAMMA
		PMZ_0021268-RA	KRTAP10-12: KERATIN-ASSOCIATED PROTEIN 10-12
		PMZ_0021296-RA	CLCN2: CHLORIDE CHANNEL PROTEIN 2
		PMZ_0021308-RA	UAFA: URO-ADHERENCE FACTOR A
		PMZ_0021319-RA	MRPL2: 39S RIBOSOMAL PROTEIN L2%2C MITOCHONDRIAL
		PMZ_0021321-RA	CLIC6: CHLORIDE INTRACELLULAR CHANNEL PROTEIN 6
		PMZ_0021364-RA	COMMD10: COMM DOMAIN-CONTAINING PROTEIN 10
		PMZ_0021474-RA	HSPB11: HEAT SHOCK PROTEIN BETA-11
		PMZ_0021494-RA	NDUFA4: NADH DEHYDROGENASE [UBIQUINONE] 1 ALPHA SUBCOMPLEX SUBUNIT 4
		PMZ_0021525-RA	CCDC48: COILED-COIL DOMAIN-CONTAINING PROTEIN 48
		PMZ_0021552-RA	ARMC4: ARMADILLO REPEAT-CONTAINING PROTEIN 4
		PMZ_0021575-RA	CYP4A24: CYTOCHROME P450 4A24
		PMZ_0021604-RA	UQCRH: CYTOCHROME B-C1 COMPLEX SUBUNIT 6%2C MITOCHONDRIAL
		PMZ_0021630-RA	UNCHARACTERIZED PROTEIN FLJ44048 HOMOLOG
		PMZ_0021632-RA	FZD3: FRIZZLED-3
		PMZ_0021700-RA	GPC5: GLYPICAN-5
		PMZ_0021852-RA	POLYSIALOGLYCOPROTEIN
		PMZ_0021857-RA	TRYPSIN
		PMZ_0021923-RA	NUBP1: NUCLEOTIDE-BINDING PROTEIN 1
		PMZ_0021955-RA	VPS13C: VACUOLAR PROTEIN SORTING-ASSOCIATED PROTEIN 13C
		PMZ_0021979-RA	SRA1: STEROID RECEPTOR RNA ACTIVATOR 1
		PMZ_0022025-RA	SLC6A8: SODIUM- AND CHLORIDE-DEPENDENT CREATINE TRANSPORTER 1
		PMZ_0022031-RA	USP36: UBIQUITIN CARBOXYL-TERMINAL HYDROLASE 36
		PMZ_0022053-RA	PROM1: PROMININ-1
		PMZ_0022069-RA	SER1: SERICIN-1
		PMZ_0022087-RA	HRNR: HORNERIN
		PMZ_0022135-RA	MUC4: MUCIN-4
		PMZ_0022169-RA	ZGC:113413: NATTERIN-LIKE PROTEIN
		PMZ_0022290-RA	YCF2: PROTEIN YCF2
		PMZ_0022307-RA	RTOA: PROTEIN RTOA
		PMZ_0022330-RA	CLIC6: CHLORIDE INTRACELLULAR CHANNEL PROTEIN 6
		PMZ_0022358-RA	DDB_G0271982: PUTATIVE UNCHARACTERIZED PROTEIN DDB_G0271982
		PMZ_0022364-RA	AGPHD1: AMINOGLYCOSIDE PHOSPHOTRANSFERASE DOMAIN-CONTAINING PROTEIN 1
		PMZ_0022381-RA	FGD5: FYVE%2C RHOGEF AND PH DOMAIN-CONTAINING PROTEIN 5
		PMZ_0022435-RA	MPZL2: MYELIN PROTEIN ZERO-LIKE PROTEIN 2
		PMZ_0022446-RA	DIS3: EXOSOME COMPLEX EXONUCLEASE RRP44
		PMZ_0022447-RA	APOL3: APOLIPOPROTEIN L3
		PMZ_0022457-RA	UAFA: URO-ADHERENCE FACTOR A
		PMZ_0022459-RA	GTF2F2: GENERAL TRANSCRIPTION FACTOR IIF SUBUNIT 2
		PMZ_0022493-RA	MACF1: MICROTUBULE-ACTIN CROSS-LINKING FACTOR 1%2C ISOFORMS 1/2/3/5
		PMZ_0022550-RA	TRIM25: TRIPARTITE MOTIF-CONTAINING PROTEIN 25
		PMZ_0022583-RA	DYRK4: DUAL SPECIFICITY TYROSINE-PHOSPHORYLATION-REGULATED KINASE 4
		PMZ_0022658-RA	UAFA: URO-ADHERENCE FACTOR A
		PMZ_0022659-RA	ZCCHC3: ZINC FINGER CCHC DOMAIN-CONTAINING PROTEIN 3
		PMZ_0022681-RA	MSA2: MEROZOITE SURFACE ANTIGEN 2
		PMZ_0022682-RA	TADA3L: TRANSCRIPTIONAL ADAPTER 3-LIKE
		PMZ_0022716-RA	ST5: SUPPRESSION OF TUMORIGENICITY 5
		PMZ_0022783-RA	FBLN2: FIBULIN-2
		PMZ_0022784-RA	GPR110: G-PROTEIN COUPLED RECEPTOR 110
		PMZ_0022805-RA	SYT12: SYNAPTOTAGMIN-12
		PMZ_0022829-RA	ATP6V1H: V-TYPE PROTON ATPASE SUBUNIT H
		PMZ_0022871-RA	TRIB3: TRIBBLES HOMOLOG 3
		PMZ_0022881-RA	RDH10B: RETINOL DEHYDROGENASE 10-B
		PMZ_0022893-RA	KRTAP5-11: KERATIN-ASSOCIATED PROTEIN 5-11
		PMZ_0022894-RA	CASC3: PROTEIN CASC3
		PMZ_0023000-RA	RLN3: RELAXIN-3
		PMZ_0023012-RA	UAFA: URO-ADHERENCE FACTOR A
		PMZ_0023037-RA	UAFA: URO-ADHERENCE FACTOR A
		PMZ_0023074-RA	ANTHO-RFAMIDE NEUROPEPTIDES TYPE 1
		PMZ_0023106-RA	GRP0.9: GLYCINE-RICH CELL WALL STRUCTURAL PROTEIN 2
		PMZ_0023223-RA	USP17L6: UBIQUITIN CARBOXYL-TERMINAL HYDROLASE 17-LIKE PROTEIN 6
		PMZ_0023247-RA	BYSL: BYSTIN
		PMZ_0023272-RA	HSP30: HEAT SHOCK PROTEIN 30
		PMZ_0023309-RA	TMCO6: TRANSMEMBRANE AND COILED-COIL DOMAIN-CONTAINING PROTEIN 6
		PMZ_0023364-RA	DIS3: EXOSOME COMPLEX EXONUCLEASE RRP44
		PMZ_0023470-RA	ZGC:113413: NATTERIN-LIKE PROTEIN
		PMZ_0023524-RA	MINA: MYC-INDUCED NUCLEAR ANTIGEN
		PMZ_0023548-RA	ATP5J: ATP SYNTHASE-COUPLING FACTOR 6%2C MITOCHONDRIAL
		PMZ_0023588-RA	MYD88: MYELOID DIFFERENTIATION PRIMARY RESPONSE PROTEIN MYD88
		PMZ_0023603-RA	FAU: PROTEIN ANOXIA UP-REGULATED
		PMZ_0023622-RA	DDB_G0287399: P17/29C-LIKE PROTEIN DDB_G0287399
		PMZ_0023719-RA	SMI35A: DUAL SPECIFICITY TYROSINE-PHOSPHORYLATION-REGULATED KINASE 2
		PMZ_0023767-RA	HAPLN4: HYALURONAN AND PROTEOGLYCAN LINK PROTEIN 4
		PMZ_0023820-RA	MPZ: MYELIN PROTEIN P0
		PMZ_0023873-RA	MUC5B: MUCIN-5B
		PMZ_0023876-RA	DMBT1: DELETED IN MALIGNANT BRAIN TUMORS 1 PROTEIN
		PMZ_0023901-RA	GADL1: GLUTAMATE DECARBOXYLASE-LIKE PROTEIN 1
		PMZ_0023911-RA	UAFA: URO-ADHERENCE FACTOR A
		PMZ_0023944-RA	GBP4: GUANYLATE-BINDING PROTEIN 4
		PMZ_0023951-RA	UAFA: URO-ADHERENCE FACTOR A
		PMZ_0023969-RA	YHR217C: PUTATIVE UNCHARACTERIZED PROTEIN YHR217C
		PMZ_0024045-RA	ACE2: ANGIOTENSIN-CONVERTING ENZYME 2
		PMZ_0024048-RA	INAA: ICE NUCLEATION PROTEIN INAA
		PMZ_0024079-RA	SMI35A: DUAL SPECIFICITY TYROSINE-PHOSPHORYLATION-REGULATED KINASE 2
		PMZ_0024119-RA	UAFA: URO-ADHERENCE FACTOR A
		PMZ_0024125-RA	CLIC6: CHLORIDE INTRACELLULAR CHANNEL PROTEIN 6

## Sheet: 1dpi
691 unique elements in "Spinal Cord 1dpi":		992 unique elements in "Brain 1dpi":		449 shared elements in "Spinal Cord 1dpi" and "Brain 1dpi":
Lamprey Gene ID	Gene Symbol: Gene Name	Lamprey Gene ID	Gene Symbol: Gene Name	Lamprey Gene ID	Gene Symbol: Gene Name
PMZ_0000006-RA	DIS3: EXOSOME COMPLEX EXONUCLEASE RRP44	PMZ_0000042-RA	MEGF6: MULTIPLE EPIDERMAL GROWTH FACTOR-LIKE DOMAINS 6	PMZ_0000008-RA	UAFA: URO-ADHERENCE FACTOR A
PMZ_0000049-RA	GLR-1: GLUTAMATE RECEPTOR 1	PMZ_0000043-RA	MEGF6: MULTIPLE EPIDERMAL GROWTH FACTOR-LIKE DOMAINS 6	PMZ_0000017-RA	DIS3: EXOSOME COMPLEX EXONUCLEASE RRP44
PMZ_0000078-RA	DIS3: EXOSOME COMPLEX EXONUCLEASE RRP44	PMZ_0000046-RA	MEGF6: MULTIPLE EPIDERMAL GROWTH FACTOR-LIKE DOMAINS 6	PMZ_0000038-RA	CA13: CARBONIC ANHYDRASE 13
PMZ_0000084-RA	DIS3: EXOSOME COMPLEX EXONUCLEASE RRP44	PMZ_0000065-RA	SERPINB1: LEUKOCYTE ELASTASE INHIBITOR	PMZ_0000040-RA	KCNQ1: POTASSIUM VOLTAGE-GATED CHANNEL SUBFAMILY KQT MEMBER 1
PMZ_0000090-RA	DIS3: EXOSOME COMPLEX EXONUCLEASE RRP44	PMZ_0000116-RA	CHT1: HIGH-AFFINITY CHOLINE TRANSPORTER 1	PMZ_0000149-RA	FN3KRP: KETOSAMINE-3-KINASE
PMZ_0000107-RA	ZGC:113413: NATTERIN-LIKE PROTEIN	PMZ_0000212-RA	FN1: FIBRONECTIN	PMZ_0000155-RA	ANO6: ANOCTAMIN-6
PMZ_0000159-RA	FIBH: FIBROIN HEAVY CHAIN	PMZ_0000213-RA	FN1: FIBRONECTIN	PMZ_0000157-RA	ANO5: ANOCTAMIN-5
PMZ_0000186-RA	NEB: NEBULIN	PMZ_0000215-RA	FN1: FIBRONECTIN	PMZ_0000251-RA	HSPA14: HEAT SHOCK 70 KDA PROTEIN 14
PMZ_0000189-RA	NEB: NEBULIN	PMZ_0000216-RA	FN1: FIBRONECTIN	PMZ_0000264-RA	SEMA3C: SEMAPHORIN-3C
PMZ_0000250-RA	HSPA14: HEAT SHOCK 70 KDA PROTEIN 14	PMZ_0000217-RA	FN1: FIBRONECTIN	PMZ_0000353-RA	COL17A1: COLLAGEN ALPHA-1
PMZ_0000253-RA	CELA2B: CHYMOTRYPSIN-LIKE ELASTASE FAMILY MEMBER 2B	PMZ_0000219-RA	FIBRONECTIN	PMZ_0000591-RA	GVIN1: INTERFERON-INDUCED VERY LARGE GTPASE 1
PMZ_0000341-RA	DDB_G0274557: UNCHARACTERIZED HISTIDINE-RICH PROTEIN DDB0167791	PMZ_0000221-RA	FN1: FIBRONECTIN	PMZ_0000675-RA	ADK: ADENYLATE KINASE
PMZ_0000378-RA	ZP4: ZONA PELLUCIDA SPERM-BINDING PROTEIN 4	PMZ_0000223-RA	FN1: FIBRONECTIN	PMZ_0000749-RA	TRIM7: TRIPARTITE MOTIF-CONTAINING PROTEIN 7
PMZ_0000406-RA	ZGC:113413: NATTERIN-LIKE PROTEIN	PMZ_0000224-RA	FN1: FIBRONECTIN	PMZ_0000756-RA	TRIM14: TRIPARTITE MOTIF-CONTAINING PROTEIN 14
PMZ_0000423-RA	EVI1: ECOTROPIC VIRUS INTEGRATION SITE 1 PROTEIN	PMZ_0000225-RA	FN1: FIBRONECTIN	PMZ_0000784-RA	OTX2: HOMEOBOX PROTEIN OTX2
PMZ_0000436-RA	YCF2: PROTEIN YCF2	PMZ_0000284-RA	GNAI3: GUANINE NUCLEOTIDE-BINDING PROTEIN G	PMZ_0000937-RA	LCN15: LIPOCALIN-15
PMZ_0000482-RA	CCDC138: COILED-COIL DOMAIN-CONTAINING PROTEIN 138	PMZ_0000286-RA	GNAT1: GUANINE NUCLEOTIDE-BINDING PROTEIN G	PMZ_0000988-RA	SFRP1: SECRETED FRIZZLED-RELATED PROTEIN 1
PMZ_0000512-RA	EXOSC10: EXOSOME COMPONENT 10	PMZ_0000340-RA	RNH1: RIBONUCLEASE INHIBITOR	PMZ_0001043-RA	ISLR: IMMUNOGLOBULIN SUPERFAMILY CONTAINING LEUCINE-RICH REPEAT PROTEIN
PMZ_0000519-RA	ST8SIA4: CMP-N-ACETYLNEURAMINATE-POLY-ALPHA-2%2C8-SIALYLTRANSFERASE	PMZ_0000400-RA	TEC: TYROSINE-PROTEIN KINASE TEC	PMZ_0001044-RA	CCK: CHOLECYSTOKININ
PMZ_0000524-RA	MDM2: E3 UBIQUITIN-PROTEIN LIGASE MDM2	PMZ_0000405-RA	HIBADH: 3-HYDROXYISOBUTYRATE DEHYDROGENASE%2C MITOCHONDRIAL	PMZ_0001149-RA	COL11A1: COLLAGEN ALPHA-1
PMZ_0000535-RA	ZGC:113413: NATTERIN-LIKE PROTEIN	PMZ_0000416-RA	ACOT7: CYTOSOLIC ACYL COENZYME A THIOESTER HYDROLASE	PMZ_0001155-RA	FAM55D: PROTEIN FAM55D
PMZ_0000536-RA	ZGC:113413: NATTERIN-LIKE PROTEIN	PMZ_0000463-RA	C15ORF29: UNCHARACTERIZED PROTEIN C15ORF29	PMZ_0001167-RA	NFKBIE: NF-KAPPA-B INHIBITOR EPSILON
PMZ_0000550-RA	EMX1: HOMEOBOX PROTEIN EMX1	PMZ_0000464-RA	SNAP25: SYNAPTOSOMAL-ASSOCIATED PROTEIN 25	PMZ_0001176-RA	SGS3: SALIVARY GLUE PROTEIN SGS-3
PMZ_0000580-RA	DDB_G0271670: UNCHARACTERIZED PROTEIN DDB_G0271670	PMZ_0000517-RA	ZGC:113413: NATTERIN-LIKE PROTEIN	PMZ_0001351-RA	OTOL1: OTOLIN-1
PMZ_0000592-RA	DYRK4: DUAL SPECIFICITY TYROSINE-PHOSPHORYLATION-REGULATED KINASE 4	PMZ_0000540-RA	ZGC:113413: NATTERIN-LIKE PROTEIN	PMZ_0001354-RA	NPR2: ATRIAL NATRIURETIC PEPTIDE RECEPTOR B
PMZ_0000607-RA	SLC12A2: SOLUTE CARRIER FAMILY 12 MEMBER 2	PMZ_0000585-RA	FN3KRP: KETOSAMINE-3-KINASE	PMZ_0001409-RA	SLC45A3: SOLUTE CARRIER FAMILY 45 MEMBER 3
PMZ_0000615-RA	MYEF2: MYELIN EXPRESSION FACTOR 2	PMZ_0000587-RA	IMP4: U3 SMALL NUCLEOLAR RIBONUCLEOPROTEIN PROTEIN IMP4	PMZ_0001420-RA	CALB2: CALRETININ
PMZ_0000635-RA	GPR19: PROBABLE G-PROTEIN COUPLED RECEPTOR 19	PMZ_0000595-RA	FN3K: FRUCTOSAMINE-3-KINASE	PMZ_0001582-RA	PTGES3: PROSTAGLANDIN E SYNTHASE 3
PMZ_0000709-RA	MUC2: MUCIN-2	PMZ_0000634-RA	USP36: UBIQUITIN CARBOXYL-TERMINAL HYDROLASE 36	PMZ_0001665-RA	ZAN: ZONADHESIN
PMZ_0000720-RA	RAB44: RAS-RELATED PROTEIN RAB-44	PMZ_0000659-RA	TUBULIN ALPHA CHAIN%2C TESTIS-SPECIFIC	PMZ_0001686-RA	U88: UNCHARACTERIZED PROTEIN U88
PMZ_0000721-RA	EFCAB4B: EF-HAND CALCIUM-BINDING DOMAIN-CONTAINING PROTEIN 4B	PMZ_0000679-RA	GLUL: GLUTAMINE SYNTHETASE	PMZ_0001733-RA	RPRM: PROTEIN REPRIMO
PMZ_0000755-RA	TRIM65: TRIPARTITE MOTIF-CONTAINING PROTEIN 65	PMZ_0000737-RA	CCDC73: COILED-COIL DOMAIN-CONTAINING PROTEIN 73	PMZ_0001741-RA	CROCC: ROOTLETIN
PMZ_0000776-RA	TRIM14: TRIPARTITE MOTIF-CONTAINING PROTEIN 14	PMZ_0000770-RA	GVIN1: INTERFERON-INDUCED VERY LARGE GTPASE 1	PMZ_0001742-RA	DMBT1: DELETED IN MALIGNANT BRAIN TUMORS 1 PROTEIN
PMZ_0000777-RA	CTNNB1: CATENIN BETA-1	PMZ_0000773-RA	TLR2: TOLL-LIKE RECEPTOR 2	PMZ_0001744-RA	DMBT1: DELETED IN MALIGNANT BRAIN TUMORS 1 PROTEIN
PMZ_0000791-RA	TNFRSF26: TUMOR NECROSIS FACTOR RECEPTOR SUPERFAMILY MEMBER 26	PMZ_0000798-RA	TRIM14: TRIPARTITE MOTIF-CONTAINING PROTEIN 14	PMZ_0001752-RA	PKD2L1: POLYCYSTIC KIDNEY DISEASE 2-LIKE 1 PROTEIN
PMZ_0000792-RA	GVIN1: INTERFERON-INDUCED VERY LARGE GTPASE 1	PMZ_0000805-RA	USP36: UBIQUITIN CARBOXYL-TERMINAL HYDROLASE 36	PMZ_0001835-RA	PRG4: PROTEOGLYCAN 4
PMZ_0000801-RA	FBXO33: F-BOX ONLY PROTEIN 33	PMZ_0000813-RA	USP36: UBIQUITIN CARBOXYL-TERMINAL HYDROLASE 36	PMZ_0001866-RA	WNT10A: PROTEIN WNT-10A
PMZ_0000804-RA	USP36: UBIQUITIN CARBOXYL-TERMINAL HYDROLASE 36	PMZ_0000839-RA	PCDH24: PROTOCADHERIN-24	PMZ_0001895-RA	VAX1-B: VENTRAL ANTERIOR HOMEOBOX 1B
PMZ_0000806-RA	USP36: UBIQUITIN CARBOXYL-TERMINAL HYDROLASE 36	PMZ_0000860-RA	H2AFX: HISTONE H2A.X	PMZ_0001933-RA	GJA3: GAP JUNCTION ALPHA-3 PROTEIN
PMZ_0000808-RA	TRIM54: TRIPARTITE MOTIF-CONTAINING PROTEIN 54	PMZ_0000865-RA	H2AFX: HISTONE H2A.X	PMZ_0001935-RA	GJB1: GAP JUNCTION BETA-1 PROTEIN
PMZ_0000815-RA	USP36: UBIQUITIN CARBOXYL-TERMINAL HYDROLASE 36	PMZ_0000910-RA	SMN1: SURVIVAL MOTOR NEURON PROTEIN	PMZ_0001980-RA	HOXD9: HOMEOBOX PROTEIN HOX-D9
PMZ_0000817-RA	USP36: UBIQUITIN CARBOXYL-TERMINAL HYDROLASE 36	PMZ_0000915-RA	SMN1: SURVIVAL MOTOR NEURON PROTEIN	PMZ_0002079-RA	CHST9: CARBOHYDRATE SULFOTRANSFERASE 9
PMZ_0000818-RA	TRIM54: TRIPARTITE MOTIF-CONTAINING PROTEIN 54	PMZ_0000929-RA	CRISPLD2: CYSTEINE-RICH SECRETORY PROTEIN LCCL DOMAIN-CONTAINING 2	PMZ_0002144-RA	GPR143: G-PROTEIN COUPLED RECEPTOR 143
PMZ_0000822-RA	USP36: UBIQUITIN CARBOXYL-TERMINAL HYDROLASE 36	PMZ_0000945-RA	CLCA4: CALCIUM-ACTIVATED CHLORIDE CHANNEL REGULATOR 4	PMZ_0002218-RA	ENG2A: HOMEOBOX PROTEIN ENGRAILED-2A
PMZ_0000824-RA	USP36: UBIQUITIN CARBOXYL-TERMINAL HYDROLASE 36	PMZ_0000981-RA	PDE6B: ROD CGMP-SPECIFIC 3'%2C5'-CYCLIC PHOSPHODIESTERASE SUBUNIT BETA	PMZ_0002236-RA	HNF4A: HEPATOCYTE NUCLEAR FACTOR 4-ALPHA
PMZ_0000826-RA	USP36: UBIQUITIN CARBOXYL-TERMINAL HYDROLASE 36	PMZ_0000991-RA	SMYD1: SET AND MYND DOMAIN-CONTAINING PROTEIN 1	PMZ_0002246-RA	ZAN: ZONADHESIN
PMZ_0000832-RA	USP36: UBIQUITIN CARBOXYL-TERMINAL HYDROLASE 36	PMZ_0001004-RA	ADAM12: DISINTEGRIN AND METALLOPROTEINASE DOMAIN-CONTAINING PROTEIN 12	PMZ_0002255-RA	CA8: CARBONIC ANHYDRASE-RELATED PROTEIN
PMZ_0000835-RA	USP36: UBIQUITIN CARBOXYL-TERMINAL HYDROLASE 36	PMZ_0001006-RA	CPEB3: CYTOPLASMIC POLYADENYLATION ELEMENT-BINDING PROTEIN 3	PMZ_0002267-RA	PTH1R: PARATHYROID HORMONE/PARATHYROID HORMONE-RELATED PEPTIDE RECEPTOR
PMZ_0000836-RA	TRIM54: TRIPARTITE MOTIF-CONTAINING PROTEIN 54	PMZ_0001039-RA	CCDC33: COILED-COIL DOMAIN-CONTAINING PROTEIN 33	PMZ_0002315-RA	HOXC9: HOMEOBOX PROTEIN HOX-C9
PMZ_0000840-RA	USP36: UBIQUITIN CARBOXYL-TERMINAL HYDROLASE 36	PMZ_0001119-RA	C20ORF46: TRANSMEMBRANE PROTEIN C20ORF46	PMZ_0002336-RA	PER1: PERIOD CIRCADIAN PROTEIN HOMOLOG 1
PMZ_0000886-RA	GVIN1: INTERFERON-INDUCED VERY LARGE GTPASE 1	PMZ_0001120-RA	KCNJ3: G PROTEIN-ACTIVATED INWARD RECTIFIER POTASSIUM CHANNEL 1	PMZ_0002355-RA	SULFATED SURFACE GLYCOPROTEIN 185
PMZ_0000936-RA	COL27A1: COLLAGEN ALPHA-1	PMZ_0001122-RA	KCNJ3: G PROTEIN-ACTIVATED INWARD RECTIFIER POTASSIUM CHANNEL 1	PMZ_0002372-RA	CXCR7: C-X-C CHEMOKINE RECEPTOR TYPE 7
PMZ_0000947-RA	EPITHELIAL CHLORIDE CHANNEL PROTEIN	PMZ_0001124-RA	NAP1L1-A: NUCLEOSOME ASSEMBLY PROTEIN 1-LIKE 1-A	PMZ_0002373-RA	MYRIP: RAB EFFECTOR MYRIP
PMZ_0000952-RA	PC: PYRUVATE CARBOXYLASE%2C MITOCHONDRIAL	PMZ_0001136-RA	GALK2: N-ACETYLGALACTOSAMINE KINASE	PMZ_0002419-RA	KCNB1: POTASSIUM VOLTAGE-GATED CHANNEL SUBFAMILY B MEMBER 1
PMZ_0000953-RA	PYC2: PYRUVATE CARBOXYLASE 2	PMZ_0001182-RA	CRYGS: BETA-CRYSTALLIN S	PMZ_0002487-RA	RILP: RAB-INTERACTING LYSOSOMAL PROTEIN
PMZ_0000954-RA	PC: PYRUVATE CARBOXYLASE%2C MITOCHONDRIAL	PMZ_0001186-RA	RHOQ: RHO-RELATED GTP-BINDING PROTEIN RHOQ	PMZ_0002494-RA	OPN3: OPSIN-3
PMZ_0000958-RA	PC: PYRUVATE CARBOXYLASE%2C MITOCHONDRIAL	PMZ_0001200-RA	FOS: PROTO-ONCOGENE PROTEIN C-FOS	PMZ_0002532-RA	FLNC: FILAMIN-C
PMZ_0001063-RA	CELA2A: CHYMOTRYPSIN-LIKE ELASTASE FAMILY MEMBER 2A	PMZ_0001246-RA	PSPB: SPORE COAT PROTEIN SP85	PMZ_0002533-RA	COTG: SPORE COAT PROTEIN G
PMZ_0001066-RA	CELA2A: CHYMOTRYPSIN-LIKE ELASTASE FAMILY MEMBER 2A	PMZ_0001258-RA	GPS2: G PROTEIN PATHWAY SUPPRESSOR 2	PMZ_0002534-RA	FLNC: FILAMIN-C
PMZ_0001083-RA	SQRDL: SULFIDE:QUINONE OXIDOREDUCTASE%2C MITOCHONDRIAL	PMZ_0001292-RA	WISP1: WNT1-INDUCIBLE-SIGNALING PATHWAY PROTEIN 1	PMZ_0002535-RA	FLNC: FILAMIN-C
PMZ_0001108-RA	CGN: CINGULIN	PMZ_0001295-RA	M-PROTEIN%2C STRIATED MUSCLE	PMZ_0002546-RA	TGM2: PROTEIN-GLUTAMINE GAMMA-GLUTAMYLTRANSFERASE 2
PMZ_0001143-RA	ARHGEF2: RHO GUANINE NUCLEOTIDE EXCHANGE FACTOR 2	PMZ_0001309-RA	NUDT7: PEROXISOMAL COENZYME A DIPHOSPHATASE NUDT7	PMZ_0002929-RA	DST: BULLOUS PEMPHIGOID ANTIGEN 1%2C ISOFORM 5
PMZ_0001215-RA	OGFOD1: 2-OXOGLUTARATE AND IRON-DEPENDENT OXYGENASE DOMAIN-CONTAINING PROTEIN 1	PMZ_0001341-RA	GCC1: GRIP AND COILED-COIL DOMAIN-CONTAINING PROTEIN 1	PMZ_0003035-RA	FAM110B: PROTEIN FAM110B
PMZ_0001216-RA	OGFOD1: 2-OXOGLUTARATE AND IRON-DEPENDENT OXYGENASE DOMAIN-CONTAINING PROTEIN 1	PMZ_0001344-RA	MECP2: METHYL-CPG-BINDING PROTEIN 2	PMZ_0003205-RA	AFAP1L1: ACTIN FILAMENT-ASSOCIATED PROTEIN 1-LIKE 1
PMZ_0001232-RA	CDC42EP4: CDC42 EFFECTOR PROTEIN 4	PMZ_0001345-RA	DDB_G0270496: PUTATIVE UNCHARACTERIZED PROTEIN DDB_G0270496	PMZ_0003338-RA	QNR-71: PROTEIN QNR-71
PMZ_0001243-RA	VIRAL PROTEIN TPX	PMZ_0001357-RA	ZAN: ZONADHESIN	PMZ_0003344-RA	LMLN: LEISHMANOLYSIN-LIKE PEPTIDASE
PMZ_0001273-RA	SNTG1: GAMMA-1-SYNTROPHIN	PMZ_0001382-RA	SQRDL: SULFIDE:QUINONE OXIDOREDUCTASE%2C MITOCHONDRIAL	PMZ_0003373-RA	GULP1: PTB DOMAIN-CONTAINING ENGULFMENT ADAPTER PROTEIN 1
PMZ_0001413-RA	SLC45A3: SOLUTE CARRIER FAMILY 45 MEMBER 3	PMZ_0001384-RA	EGFL10: PROTEIN EYES SHUT HOMOLOG	PMZ_0003374-RA	COL2A1: COLLAGEN ALPHA-1
PMZ_0001434-RA	MMP14: MATRIX METALLOPROTEINASE-14	PMZ_0001400-RA	SBF1: MYOTUBULARIN-RELATED PROTEIN 5	PMZ_0003395-RA	CLIC6: CHLORIDE INTRACELLULAR CHANNEL PROTEIN 6
PMZ_0001464-RA	H2AFX: HISTONE H2A.X	PMZ_0001408-RA	IPO7: IMPORTIN-7	PMZ_0003438-RA	MYOM3: MYOMESIN-3
PMZ_0001475-RA	MCM5-B: DNA REPLICATION LICENSING FACTOR MCM5-B	PMZ_0001410-RA	FGF6: FIBROBLAST GROWTH FACTOR 6	PMZ_0003457-RA	DHDH: TRANS-1%2C2-DIHYDROBENZENE-1%2C2-DIOL DEHYDROGENASE
PMZ_0001513-RA	MEI1: MEIOSIS INHIBITOR PROTEIN 1	PMZ_0001429-RA	CNGB1: CYCLIC NUCLEOTIDE-GATED CATION CHANNEL BETA-1	PMZ_0003638-RA	KHDRBS2: KH DOMAIN-CONTAINING%2C RNA-BINDING%2C SIGNAL TRANSDUCTION-ASSOCIATED PROTEIN 2
PMZ_0001564-RA	RAB5C: RAS-RELATED PROTEIN RAB-5C	PMZ_0001486-RA	P2RY8: P2Y PURINOCEPTOR 8	PMZ_0003679-RA	UNC5B: NETRIN RECEPTOR UNC5B
PMZ_0001573-RA	IDH1: ISOCITRATE DEHYDROGENASE [NADP] CYTOPLASMIC	PMZ_0001497-RA	KCNJ10: ATP-SENSITIVE INWARD RECTIFIER POTASSIUM CHANNEL 10	PMZ_0003780-RA	S1PR5: SPHINGOSINE 1-PHOSPHATE RECEPTOR 5
PMZ_0001623-RA	BST1: ADP-RIBOSYL CYCLASE 2	PMZ_0001508-RA	CASP7: CASPASE-7	PMZ_0003868-RA	GLOBIN-1
PMZ_0001626-RA	FH14: FORMIN-LIKE PROTEIN 14	PMZ_0001583-RA	KYNU: KYNURENINASE	PMZ_0003869-RA	WFIKKN2: WAP%2C KAZAL%2C IMMUNOGLOBULIN%2C KUNITZ AND NTR DOMAIN-CONTAINING PROTEIN 2
PMZ_0001646-RA	DNAH3: DYNEIN HEAVY CHAIN 3%2C AXONEMAL	PMZ_0001639-RA	RAD17: CELL CYCLE CHECKPOINT PROTEIN RAD17	PMZ_0003870-RA	KIAA0556: UNCHARACTERIZED PROTEIN KIAA0556
PMZ_0001648-RA	DNAH7: DYNEIN HEAVY CHAIN 7%2C AXONEMAL	PMZ_0001656-RA	DBX1: HOMEOBOX PROTEIN DBX1	PMZ_0003983-RA	SLC5A6: SODIUM-DEPENDENT MULTIVITAMIN TRANSPORTER
PMZ_0001684-RA	LYVE1: LYMPHATIC VESSEL ENDOTHELIAL HYALURONIC ACID RECEPTOR 1	PMZ_0001662-RA	SCUBE1: SIGNAL PEPTIDE%2C CUB AND EGF-LIKE DOMAIN-CONTAINING PROTEIN 1	PMZ_0004109-RA	DMBT1: DELETED IN MALIGNANT BRAIN TUMORS 1 PROTEIN
PMZ_0001685-RA	SMI35A: DUAL SPECIFICITY TYROSINE-PHOSPHORYLATION-REGULATED KINASE 2	PMZ_0001663-RA	SCUBE1: SIGNAL PEPTIDE%2C CUB AND EGF-LIKE DOMAIN-CONTAINING PROTEIN 1	PMZ_0004249-RA	TOP1: DNA TOPOISOMERASE 1
PMZ_0001731-RA	GALNT13: POLYPEPTIDE N-ACETYLGALACTOSAMINYLTRANSFERASE 13	PMZ_0001667-RA	SCUBE1: SIGNAL PEPTIDE%2C CUB AND EGF-LIKE DOMAIN-CONTAINING PROTEIN 1	PMZ_0004331-RA	ITGA6: INTEGRIN ALPHA-6
PMZ_0001739-RA	ACSS3: ACYL-COA SYNTHETASE SHORT-CHAIN FAMILY MEMBER 3%2C MITOCHONDRIAL	PMZ_0001713-RA	PDZRN4: PDZ DOMAIN-CONTAINING RING FINGER PROTEIN 4	PMZ_0004340-RA	WDR3: WD REPEAT-CONTAINING PROTEIN 3
PMZ_0001753-RA	ATOH7-B: PROTEIN ATONAL HOMOLOG 7-B	PMZ_0001773-RA	PIK3AP1: PHOSPHOINOSITIDE 3-KINASE ADAPTER PROTEIN 1	PMZ_0004395-RA	POU6F2: POU DOMAIN%2C CLASS 6%2C TRANSCRIPTION FACTOR 2
PMZ_0001778-RA	ADIPOQ: ADIPONECTIN	PMZ_0001790-RA	STK: TYROSINE-PROTEIN KINASE STK	PMZ_0004491-RA	URB2: UNHEALTHY RIBOSOME BIOGENESIS PROTEIN 2 HOMOLOG
PMZ_0001847-RA	MREG: MELANOREGULIN	PMZ_0001816-RA	TUBA1A: TUBULIN ALPHA-1A CHAIN	PMZ_0004583-RA	TWIST2: TWIST-RELATED PROTEIN 2
PMZ_0001850-RA	R3HDM2: R3H DOMAIN-CONTAINING PROTEIN 2	PMZ_0001856-RA	DCLK3: SERINE/THREONINE-PROTEIN KINASE DCLK3	PMZ_0004597-RA	GRIN2A: GLUTAMATE [NMDA] RECEPTOR SUBUNIT EPSILON-1
PMZ_0001852-RA	STAC2: SH3 AND CYSTEINE-RICH DOMAIN-CONTAINING PROTEIN 2	PMZ_0001867-RA	WNT10A: PROTEIN WNT-10A	PMZ_0004602-RA	RXFP4: RELAXIN-3 RECEPTOR 2
PMZ_0001868-RA	WNT3: PROTO-ONCOGENE PROTEIN WNT-3	PMZ_0001904-RA	LRDD: LEUCINE-RICH REPEAT AND DEATH DOMAIN-CONTAINING PROTEIN	PMZ_0004615-RA	PPP1R14B: PROTEIN PHOSPHATASE 1 REGULATORY SUBUNIT 14B
PMZ_0001878-RA	GALNT3: POLYPEPTIDE N-ACETYLGALACTOSAMINYLTRANSFERASE 3	PMZ_0001913-RA	TRIT1: TRNA ISOPENTENYLTRANSFERASE%2C MITOCHONDRIAL	PMZ_0004718-RA	LRRC67: LEUCINE-RICH REPEAT-CONTAINING PROTEIN 67
PMZ_0001889-RA	ADRA2C: ALPHA-2C ADRENERGIC RECEPTOR	PMZ_0001918-RA	MUG1: MURINOGLOBULIN-1	PMZ_0004852-RA	TRIM8: TRIPARTITE MOTIF-CONTAINING PROTEIN 8
PMZ_0001911-RA	SOX11: TRANSCRIPTION FACTOR SOX-11	PMZ_0001948-RA	CASR: EXTRACELLULAR CALCIUM-SENSING RECEPTOR	PMZ_0004886-RA	RCVRN: RECOVERIN
PMZ_0002035-RA	WDFY3: WD REPEAT AND FYVE DOMAIN-CONTAINING PROTEIN 3	PMZ_0001990-RA	ARPC4: ACTIN-RELATED PROTEIN 2/3 COMPLEX SUBUNIT 4	PMZ_0004900-RA	EDN2: ENDOTHELIN-2
PMZ_0002060-RA	INFB: TRANSLATION INITIATION FACTOR IF-2	PMZ_0001992-RA	ARPC4: ACTIN-RELATED PROTEIN 2/3 COMPLEX SUBUNIT 4	PMZ_0005006-RA	HOMER3: HOMER PROTEIN HOMOLOG 3
PMZ_0002097-RA	KCNH2: POTASSIUM VOLTAGE-GATED CHANNEL SUBFAMILY H MEMBER 2	PMZ_0002024-RA	ELOVL6: ELONGATION OF VERY LONG CHAIN FATTY ACIDS PROTEIN 6	PMZ_0005106-RA	GYS1: GLYCOGEN [STARCH] SYNTHASE%2C MUSCLE
PMZ_0002104-RA	KRTAP10-6: KERATIN-ASSOCIATED PROTEIN 10-6	PMZ_0002029-RA	PCNA: PROLIFERATING CELL NUCLEAR ANTIGEN	PMZ_0005205-RA	TTN: TITIN
PMZ_0002163-RA	CNIH: PROTEIN CORNICHON HOMOLOG	PMZ_0002120-RA	HISTONE H1-GAMMA%2C LATE	PMZ_0005315-RA	CCDC137: COILED-COIL DOMAIN-CONTAINING PROTEIN 137
PMZ_0002203-RA	ANO6: ANOCTAMIN-6	PMZ_0002128-RA	MYO16: MYOSIN-XVI	PMZ_0005336-RA	COL5A1: COLLAGEN ALPHA-1
PMZ_0002253-RA	CPSF2: CLEAVAGE AND POLYADENYLATION SPECIFICITY FACTOR SUBUNIT 2	PMZ_0002137-RA	GPR143: G-PROTEIN COUPLED RECEPTOR 143	PMZ_0005460-RA	POMC: PRO-OPIOMELANOCORTIN
PMZ_0002266-RA	PTH2R: PARATHYROID HORMONE 2 RECEPTOR	PMZ_0002268-RA	PTH1R: PARATHYROID HORMONE/PARATHYROID HORMONE-RELATED PEPTIDE RECEPTOR	PMZ_0005573-RA	ANO5: ANOCTAMIN-5
PMZ_0002342-RA	PGD: 6-PHOSPHOGLUCONATE DEHYDROGENASE%2C DECARBOXYLATING	PMZ_0002279-RA	COL5A1: COLLAGEN ALPHA-1	PMZ_0005579-RA	YCF2: PROTEIN YCF2
PMZ_0002343-RA	MUC4: MUCIN-4	PMZ_0002305-RA	CYC: CYTOCHROME C	PMZ_0005635-RA	CPLX2: COMPLEXIN-2
PMZ_0002346-RA	NOTCH3: NEUROGENIC LOCUS NOTCH HOMOLOG PROTEIN 3	PMZ_0002317-RA	ABCB6: ATP-BINDING CASSETTE SUB-FAMILY B MEMBER 6%2C MITOCHONDRIAL	PMZ_0005771-RA	SLC18A3: VESICULAR ACETYLCHOLINE TRANSPORTER
PMZ_0002389-RA	SYTL1: SYNAPTOTAGMIN-LIKE PROTEIN 1	PMZ_0002350-RA	SLC11A2: NATURAL RESISTANCE-ASSOCIATED MACROPHAGE PROTEIN 2	PMZ_0005772-RA	CHAT: CHOLINE O-ACETYLTRANSFERASE
PMZ_0002445-RA	IGFBP3: INSULIN-LIKE GROWTH FACTOR-BINDING PROTEIN 3	PMZ_0002421-RA	CELA2B: CHYMOTRYPSIN-LIKE ELASTASE FAMILY MEMBER 2B	PMZ_0005773-RA	CHAT: CHOLINE O-ACETYLTRANSFERASE
PMZ_0002461-RA	UNC5C: NETRIN RECEPTOR UNC5C	PMZ_0002455-RA	REL: C-REL PROTO-ONCOGENE PROTEIN	PMZ_0005862-RA	TBR1: T-BOX BRAIN PROTEIN 1
PMZ_0002503-RA	ZFH2: ZINC FINGER PROTEIN 2	PMZ_0002483-RA	CSRP2: CYSTEINE AND GLYCINE-RICH PROTEIN 2	PMZ_0005948-RA	DGKB: DIACYLGLYCEROL KINASE BETA
PMZ_0002559-RA	KCNH2: POTASSIUM VOLTAGE-GATED CHANNEL SUBFAMILY H MEMBER 2	PMZ_0002557-RA	GRB14: GROWTH FACTOR RECEPTOR-BOUND PROTEIN 14	PMZ_0005951-RA	DGKG: DIACYLGLYCEROL KINASE GAMMA
PMZ_0002687-RA	ID4: DNA-BINDING PROTEIN INHIBITOR ID-4	PMZ_0002573-RA	MYO10: MYOSIN-X	PMZ_0005954-RA	DGKB: DIACYLGLYCEROL KINASE BETA
PMZ_0002733-RA	GP1: VEGETATIVE CELL WALL PROTEIN GP1	PMZ_0002583-RA	C1ORF177: UNCHARACTERIZED PROTEIN C1ORF177	PMZ_0005955-RA	DGKB: DIACYLGLYCEROL KINASE BETA
PMZ_0002774-RA	C1QTNF7: COMPLEMENT C1Q TUMOR NECROSIS FACTOR-RELATED PROTEIN 7	PMZ_0002653-RA	APOL3: APOLIPOPROTEIN L3	PMZ_0005958-RA	ANO5: ANOCTAMIN-5
PMZ_0002818-RA	GRK7: G PROTEIN-COUPLED RECEPTOR KINASE 7	PMZ_0002677-RA	TGM1: PROTEIN-GLUTAMINE GAMMA-GLUTAMYLTRANSFERASE K	PMZ_0005966-RA	V-FOS: P55-V-FOS-TRANSFORMING PROTEIN
PMZ_0002910-RA	DAK: BIFUNCTIONAL ATP-DEPENDENT DIHYDROXYACETONE KINASE/FAD-AMP LYASE	PMZ_0002682-RA	CTSA: LYSOSOMAL PROTECTIVE PROTEIN	PMZ_0006066-RA	HOXD8: HOMEOBOX PROTEIN HOX-D8
PMZ_0002937-RA	FMN2: FORMIN-2	PMZ_0002706-RA	SEMA4D: SEMAPHORIN-4D	PMZ_0006067-RA	HOXB7-B: HOMEOBOX PROTEIN HOX-B7-B
PMZ_0003009-RA	KIAA0586: UNCHARACTERIZED PROTEIN KIAA0586	PMZ_0002707-RA	SEMA4D: SEMAPHORIN-4D	PMZ_0006083-RA	SLC15A2: SOLUTE CARRIER FAMILY 15 MEMBER 2
PMZ_0003018-RA	ALK: ALK TYROSINE KINASE RECEPTOR	PMZ_0002716-RA	RASGRF2: RAS-SPECIFIC GUANINE NUCLEOTIDE-RELEASING FACTOR 2	PMZ_0006091-RA	OSR2: PROTEIN ODD-SKIPPED-RELATED 2
PMZ_0003069-RA	CHST8: CARBOHYDRATE SULFOTRANSFERASE 8	PMZ_0002784-RA	ZNF841: ZINC FINGER PROTEIN 841	PMZ_0006110-RA	GLS2: GLUTAMINASE LIVER ISOFORM%2C MITOCHONDRIAL
PMZ_0003201-RA	EBF2: TRANSCRIPTION FACTOR COE2	PMZ_0002813-RA	PEG3: PATERNALLY-EXPRESSED GENE 3 PROTEIN	PMZ_0006112-RA	CCN1: PROTEIN CEF-10
PMZ_0003202-RA	EBF1: TRANSCRIPTION FACTOR COE1	PMZ_0002823-RA	PLD1: PHOSPHOLIPASE D1	PMZ_0006134-RA	GALNTL4: PUTATIVE POLYPEPTIDE N-ACETYLGALACTOSAMINYLTRANSFERASE-LIKE PROTEIN 4
PMZ_0003222-RA	RGS3: REGULATOR OF G-PROTEIN SIGNALING 3	PMZ_0002841-RA	TMEM51: TRANSMEMBRANE PROTEIN 51	PMZ_0006148-RA	FRZB: SECRETED FRIZZLED-RELATED PROTEIN 3
PMZ_0003348-RA	TWIST1: TWIST-RELATED PROTEIN 1	PMZ_0002963-RA	KRT8: KERATIN%2C TYPE II CYTOSKELETAL 8	PMZ_0006214-RA	RAC1: RAS-RELATED C3 BOTULINUM TOXIN SUBSTRATE 1
PMZ_0003390-RA	SOAT1: STEROL O-ACYLTRANSFERASE 1	PMZ_0002998-RA	KCNK1: POTASSIUM CHANNEL SUBFAMILY K MEMBER 1	PMZ_0006259-RA	FZD2: FRIZZLED-2
PMZ_0003423-RA	TH: TYROSINE 3-MONOOXYGENASE	PMZ_0003059-RA	EPRS: BIFUNCTIONAL AMINOACYL-TRNA SYNTHETASE	PMZ_0006324-RA	RSPO2: R-SPONDIN-2
PMZ_0003479-RA	IVL: INVOLUCRIN	PMZ_0003060-RA	EPRS: BIFUNCTIONAL AMINOACYL-TRNA SYNTHETASE	PMZ_0006348-RA	COL12A1: COLLAGEN ALPHA-1
PMZ_0003530-RA	ANGPT1: ANGIOPOIETIN-1	PMZ_0003061-RA	EPRS: BIFUNCTIONAL AMINOACYL-TRNA SYNTHETASE	PMZ_0006349-RA	COL12A1: COLLAGEN ALPHA-1
PMZ_0003531-RA	ANGPT2: ANGIOPOIETIN-2	PMZ_0003227-RA	GOLGA2: GOLGIN SUBFAMILY A MEMBER 2	PMZ_0006389-RA	PAPPA: PAPPALYSIN-1
PMZ_0003603-RA	APOLD1: APOLIPOPROTEIN L DOMAIN-CONTAINING PROTEIN 1	PMZ_0003291-RA	SSFA2: SPERM-SPECIFIC ANTIGEN 2 HOMOLOG	PMZ_0006422-RA	PPP1R3C: PROTEIN PHOSPHATASE 1 REGULATORY SUBUNIT 3C
PMZ_0003660-RA	EYA4: EYES ABSENT HOMOLOG 4	PMZ_0003303-RA	HDGFRP3: HEPATOMA-DERIVED GROWTH FACTOR-RELATED PROTEIN 3	PMZ_0006468-RA	GNRH2: PROGONADOLIBERIN-2
PMZ_0003666-RA	XKR7: XK-RELATED PROTEIN 7	PMZ_0003315-RA	FBN2: FIBRILLIN-2	PMZ_0006515-RA	RRH: VISUAL PIGMENT-LIKE RECEPTOR PEROPSIN
PMZ_0003667-RA	MSC: MUSCULIN	PMZ_0003316-RA	FBN2: FIBRILLIN-2	PMZ_0006528-RA	MIP: LENS FIBER MAJOR INTRINSIC PROTEIN
PMZ_0003771-RA	M6PRBP1: MANNOSE-6-PHOSPHATE RECEPTOR-BINDING PROTEIN 1	PMZ_0003329-RA	IGFBP3: INSULIN-LIKE GROWTH FACTOR-BINDING PROTEIN 3	PMZ_0006529-RA	AQP4: AQUAPORIN-4
PMZ_0003799-RA	NID2: NIDOGEN-2	PMZ_0003379-RA	ITGA6: INTEGRIN ALPHA-6	PMZ_0006545-RA	COL6A6: COLLAGEN ALPHA-6
PMZ_0003824-RA	MYH7: MYOSIN-7	PMZ_0003470-RA	HTT: HUNTINGTIN	PMZ_0006546-RA	COL6A3: COLLAGEN ALPHA-3
PMZ_0003920-RA	LDB3: LIM DOMAIN-BINDING PROTEIN 3	PMZ_0003508-RA	CROP: CISPLATIN RESISTANCE-ASSOCIATED OVEREXPRESSED PROTEIN	PMZ_0006575-RA	KCNK4: POTASSIUM CHANNEL SUBFAMILY K MEMBER 4
PMZ_0003942-RA	TRYPSIN	PMZ_0003579-RA	UPP1: URIDINE PHOSPHORYLASE 1	PMZ_0006628-RA	THBS2: THROMBOSPONDIN-2
PMZ_0003990-RA	COL16A1: COLLAGEN ALPHA-1	PMZ_0003624-RA	S100A1: PROTEIN S100-A1	PMZ_0006629-RA	THBS1: THROMBOSPONDIN-1
PMZ_0004041-RA	FERRITIN HEAVY CHAIN 1	PMZ_0003628-RA	S100A1: PROTEIN S100-A1	PMZ_0006705-RA	GNG11: GUANINE NUCLEOTIDE-BINDING PROTEIN G
PMZ_0004042-RA	FERRITIN HEAVY CHAIN 1	PMZ_0003669-RA	ALDH8A1: ALDEHYDE DEHYDROGENASE FAMILY 8 MEMBER A1	PMZ_0006709-RA	COL2A1: COLLAGEN ALPHA-1
PMZ_0004051-RA	TUSC2: TUMOR SUPPRESSOR CANDIDATE 2	PMZ_0003718-RA	LCE: LOW CHORIOLYTIC ENZYME	PMZ_0006710-RA	COL2A1: COLLAGEN ALPHA-1
PMZ_0004113-RA	SLC16A7: MONOCARBOXYLATE TRANSPORTER 2	PMZ_0003770-RA	IQGAP1: RAS GTPASE-ACTIVATING-LIKE PROTEIN IQGAP1	PMZ_0006741-RA	MYO15A: MYOSIN-XV
PMZ_0004147-RA	GLUCAGON FAMILY NEUROPEPTIDES	PMZ_0003779-RA	WDR55: WD REPEAT-CONTAINING PROTEIN 55	PMZ_0006743-RA	MYO15A: MYOSIN-XV
PMZ_0004245-RA	TRIM8: TRIPARTITE MOTIF-CONTAINING PROTEIN 8	PMZ_0003867-RA	GLOBIN-2	PMZ_0006761-RA	SCGN: SECRETAGOGIN
PMZ_0004276-RA	SI: SUCRASE-ISOMALTASE%2C INTESTINAL	PMZ_0003873-RA	FAM55C: PROTEIN FAM55C	PMZ_0006799-RA	DIS3: EXOSOME COMPLEX EXONUCLEASE RRP44
PMZ_0004373-RA	GLOBIN-1	PMZ_0003875-RA	FCGBP: IGGFC-BINDING PROTEIN	PMZ_0006880-RA	OR1M1: OLFACTORY RECEPTOR 1M1
PMZ_0004379-RA	MUC2: MUCIN-2	PMZ_0003881-RA	TGFBI: TRANSFORMING GROWTH FACTOR-BETA-INDUCED PROTEIN IG-H3	PMZ_0006904-RA	NTRK2: BDNF/NT-3 GROWTH FACTORS RECEPTOR
PMZ_0004393-RA	POU6F2: POU DOMAIN%2C CLASS 6%2C TRANSCRIPTION FACTOR 2	PMZ_0003883-RA	POSTN: PERIOSTIN	PMZ_0006962-RA	ACSL1: LONG-CHAIN-FATTY-ACID--COA LIGASE 1
PMZ_0004394-RA	POU6F2: POU DOMAIN%2C CLASS 6%2C TRANSCRIPTION FACTOR 2	PMZ_0003885-RA	MAP4K4: MITOGEN-ACTIVATED PROTEIN KINASE KINASE KINASE KINASE 4	PMZ_0007007-RA	CRIM1: CYSTEINE-RICH MOTOR NEURON 1 PROTEIN
PMZ_0004396-RA	COL18A1: COLLAGEN ALPHA-1	PMZ_0003933-RA	ARPC1B: ACTIN-RELATED PROTEIN 2/3 COMPLEX SUBUNIT 1B	PMZ_0007072-RA	ZGC:113413: NATTERIN-LIKE PROTEIN
PMZ_0004464-RA	KIF26B: KINESIN-LIKE PROTEIN KIF26B	PMZ_0003937-RA	GPER: G-PROTEIN COUPLED ESTROGEN RECEPTOR 1	PMZ_0007090-RA	NUF2: KINETOCHORE PROTEIN NUF2
PMZ_0004477-RA	NRP2: NEUROPILIN-2	PMZ_0003938-RA	TRYPSIN	PMZ_0007098-RA	USP36: UBIQUITIN CARBOXYL-TERMINAL HYDROLASE 36
PMZ_0004507-RA	TRPC3: SHORT TRANSIENT RECEPTOR POTENTIAL CHANNEL 3	PMZ_0003950-RA	GPR146: PROBABLE G-PROTEIN COUPLED RECEPTOR 146	PMZ_0007251-RA	CDO1: CYSTEINE DIOXYGENASE TYPE 1
PMZ_0004598-RA	GRIN2B: GLUTAMATE [NMDA] RECEPTOR SUBUNIT EPSILON-2	PMZ_0003952-RA	PTGER4: PROSTAGLANDIN E2 RECEPTOR EP4 SUBTYPE	PMZ_0007283-RA	FLNB: FILAMIN-B
PMZ_0004599-RA	GRIN2B: GLUTAMATE [NMDA] RECEPTOR SUBUNIT EPSILON-2	PMZ_0003953-RA	SRMS: TYROSINE-PROTEIN KINASE SRMS	PMZ_0007295-RA	SCN3A: SODIUM CHANNEL PROTEIN TYPE 3 SUBUNIT ALPHA
PMZ_0004627-RA	WASL: NEURAL WISKOTT-ALDRICH SYNDROME PROTEIN	PMZ_0003955-RA	SLC9A2: SODIUM/HYDROGEN EXCHANGER 2	PMZ_0007464-RA	EXOSC10: EXOSOME COMPONENT 10
PMZ_0004628-RA	MAP4K5: MITOGEN-ACTIVATED PROTEIN KINASE KINASE KINASE KINASE 5	PMZ_0003989-RA	CTSL1: CATHEPSIN L1	PMZ_0007475-RA	EXOSC10: EXOSOME COMPONENT 10
PMZ_0004673-RA	CRISPLD2: CYSTEINE-RICH SECRETORY PROTEIN LCCL DOMAIN-CONTAINING 2	PMZ_0003995-RA	FAM135A: PROTEIN FAM135A	PMZ_0007477-RA	ITGA6: INTEGRIN ALPHA-6
PMZ_0004674-RA	DSPP: DENTIN SIALOPHOSPHOPROTEIN	PMZ_0004026-RA	LTBP2: LATENT-TRANSFORMING GROWTH FACTOR BETA-BINDING PROTEIN 2	PMZ_0007478-RA	EXOSC10: EXOSOME COMPONENT 10
PMZ_0004719-RA	LRRC67: LEUCINE-RICH REPEAT-CONTAINING PROTEIN 67	PMZ_0004027-RA	LTBP2: LATENT-TRANSFORMING GROWTH FACTOR BETA-BINDING PROTEIN 2	PMZ_0007480-RA	CAMK1G: CALCIUM/CALMODULIN-DEPENDENT PROTEIN KINASE TYPE 1G
PMZ_0004733-RA	PLCH2: 1-PHOSPHATIDYLINOSITOL-4%2C5-BISPHOSPHATE PHOSPHODIESTERASE ETA-2	PMZ_0004028-RA	CALD1: CALDESMON	PMZ_0007484-RA	ITGA7: INTEGRIN ALPHA-7
PMZ_0004901-RA	GCLC: GLUTAMATE--CYSTEINE LIGASE CATALYTIC SUBUNIT	PMZ_0004059-RA	MAPK11: MITOGEN-ACTIVATED PROTEIN KINASE 11	PMZ_0007485-RA	ITGA7: INTEGRIN ALPHA-7
PMZ_0004959-RA	ACOT13: ACYL-COENZYME A THIOESTERASE 13	PMZ_0004141-RA	ESPN: ESPIN	PMZ_0007488-RA	ITGA6: INTEGRIN ALPHA-6
PMZ_0004983-RA	TNNT3: TROPONIN T%2C FAST SKELETAL MUSCLE ISOFORMS	PMZ_0004151-RA	COL21A1: COLLAGEN ALPHA-1	PMZ_0007513-RA	ARID1A: AT-RICH INTERACTIVE DOMAIN-CONTAINING PROTEIN 1A
PMZ_0005007-RA	HOMER2: HOMER PROTEIN HOMOLOG 2	PMZ_0004229-RA	MDN1: MIDASIN	PMZ_0007521-RA	TAT: TYROSINE AMINOTRANSFERASE
PMZ_0005031-RA	NR2F1: COUP TRANSCRIPTION FACTOR 1	PMZ_0004250-RA	TOP1: DNA TOPOISOMERASE 1	PMZ_0007548-RA	TIMP3: METALLOPROTEINASE INHIBITOR 3
PMZ_0005098-RA	CPT1A: CARNITINE O-PALMITOYLTRANSFERASE 1%2C LIVER ISOFORM	PMZ_0004257-RA	ADAMTSL1: ADAMTS-LIKE PROTEIN 1	PMZ_0007569-RA	REGULATOR OF G-PROTEIN SIGNALING 9
PMZ_0005155-RA	ADRA2A: ALPHA-2A ADRENERGIC RECEPTOR	PMZ_0004258-RA	ADAMTSL3: ADAMTS-LIKE PROTEIN 3	PMZ_0007655-RA	CCDC46: COILED-COIL DOMAIN-CONTAINING PROTEIN 46
PMZ_0005181-RA	KCNK16: POTASSIUM CHANNEL SUBFAMILY K MEMBER 16	PMZ_0004261-RA	C9ORF94: UNCHARACTERIZED IG-LIKE DOMAIN-CONTAINING PROTEIN C9ORF94	PMZ_0007729-RA	UAFA: URO-ADHERENCE FACTOR A
PMZ_0005199-RA	TTN: TITIN	PMZ_0004289-RA	LRAT: LECITHIN RETINOL ACYLTRANSFERASE	PMZ_0007787-RA	NME1-2: NUCLEOSIDE DIPHOSPHATE KINASE A 2
PMZ_0005203-RA	TTN: TITIN	PMZ_0004343-RA	WDR3: WD REPEAT-CONTAINING PROTEIN 3	PMZ_0007859-RA	KDELC1: KDEL MOTIF-CONTAINING PROTEIN 1
PMZ_0005204-RA	TTN: TITIN	PMZ_0004380-RA	PDE4D: CAMP-SPECIFIC 3'%2C5'-CYCLIC PHOSPHODIESTERASE 4D	PMZ_0007862-RA	USP36: UBIQUITIN CARBOXYL-TERMINAL HYDROLASE 36
PMZ_0005206-RA	TTN: TITIN	PMZ_0004391-RA	VPS41: VACUOLAR PROTEIN SORTING-ASSOCIATED PROTEIN 41 HOMOLOG	PMZ_0007916-RA	SCN3B: SODIUM CHANNEL SUBUNIT BETA-3
PMZ_0005245-RA	ADM: ADM	PMZ_0004397-RA	COL18A1: COLLAGEN ALPHA-1	PMZ_0007929-RA	CRYAB: ALPHA-CRYSTALLIN B CHAIN
PMZ_0005302-RA	POU4F2: POU DOMAIN%2C CLASS 4%2C TRANSCRIPTION FACTOR 2	PMZ_0004409-RA	P140: P130CAS-ASSOCIATED PROTEIN	PMZ_0007934-RA	ANKRD34C: ANKYRIN REPEAT DOMAIN-CONTAINING PROTEIN 34C
PMZ_0005520-RA	TYMP: THYMIDINE PHOSPHORYLASE	PMZ_0004418-RA	SORBS1: SORBIN AND SH3 DOMAIN-CONTAINING PROTEIN 1	PMZ_0008077-RA	PDS5A: SISTER CHROMATID COHESION PROTEIN PDS5 HOMOLOG A
PMZ_0005521-RA	CAPRIN2: CAPRIN-2	PMZ_0004427-RA	TMEM72: TRANSMEMBRANE PROTEIN 72	PMZ_0008247-RA	COL11A1: COLLAGEN ALPHA-1
PMZ_0005560-RA	ADARB1: DOUBLE-STRANDED RNA-SPECIFIC EDITASE 1	PMZ_0004440-RA	KCNMB4: CALCIUM-ACTIVATED POTASSIUM CHANNEL SUBUNIT BETA-4	PMZ_0008405-RA	AT2G35130: PENTATRICOPEPTIDE REPEAT-CONTAINING PROTEIN AT2G35130
PMZ_0005569-RA	ZNF385B: ZINC FINGER PROTEIN 385B	PMZ_0004445-RA	BEST3: BESTROPHIN-3	PMZ_0008408-RA	CDKL2: CYCLIN-DEPENDENT KINASE-LIKE 2
PMZ_0005664-RA	OR2M3: OLFACTORY RECEPTOR 2M3	PMZ_0004538-RA	CDC2: CELL DIVISION CONTROL PROTEIN 2 HOMOLOG	PMZ_0008491-RA	COL2A1: COLLAGEN ALPHA-1
PMZ_0005699-RA	MRAP2: MELANOCORTIN-2 RECEPTOR ACCESSORY PROTEIN 2	PMZ_0004571-RA	LRCH3: LEUCINE-RICH REPEAT AND CALPONIN HOMOLOGY DOMAIN-CONTAINING PROTEIN 3	PMZ_0008492-RA	COL2A1: COLLAGEN ALPHA-1
PMZ_0005723-RA	TAAR1: TRACE AMINE-ASSOCIATED RECEPTOR 1	PMZ_0004588-RA	TMEM136: TRANSMEMBRANE PROTEIN 136	PMZ_0008524-RA	SRMS: TYROSINE-PROTEIN KINASE SRMS
PMZ_0005737-RA	CFDP2: CRANIOFACIAL DEVELOPMENT PROTEIN 2	PMZ_0004603-RA	ADAMTS12: A DISINTEGRIN AND METALLOPROTEINASE WITH THROMBOSPONDIN MOTIFS 12	PMZ_0008546-RA	SLC41A1: SOLUTE CARRIER FAMILY 41 MEMBER 1
PMZ_0005859-RA	RHBDF1: RHOMBOID FAMILY MEMBER 1	PMZ_0004629-RA	CDKL1: CYCLIN-DEPENDENT KINASE-LIKE 1	PMZ_0008558-RA	CACNA1D: VOLTAGE-DEPENDENT L-TYPE CALCIUM CHANNEL SUBUNIT ALPHA-1D
PMZ_0005860-RA	RHBDF1: RHOMBOID FAMILY MEMBER 1	PMZ_0004635-RA	KCNA3: POTASSIUM VOLTAGE-GATED CHANNEL SUBFAMILY A MEMBER 3	PMZ_0008647-RA	GVIN1: INTERFERON-INDUCED VERY LARGE GTPASE 1
PMZ_0005872-RA	NFIA: NUCLEAR FACTOR 1 A-TYPE	PMZ_0004678-RA	IMPACT-A: PROTEIN IMPACT-A	PMZ_0008649-RA	GVIN1: INTERFERON-INDUCED VERY LARGE GTPASE 1
PMZ_0005924-RA	PUTATIVE UNCHARACTERIZED PROTEIN FLJ44967	PMZ_0004687-RA	DDX43: PROBABLE ATP-DEPENDENT RNA HELICASE DDX43	PMZ_0008655-RA	ENOD2A: EARLY NODULIN-75
PMZ_0005938-RA	FRAAL5717: 2'%2C3'-CYCLIC-NUCLEOTIDE 2'-PHOSPHODIESTERASE	PMZ_0004689-RA	VSNL1: VISININ-LIKE PROTEIN 1	PMZ_0008683-RA	ACE: ANGIOTENSIN-CONVERTING ENZYME
PMZ_0005939-RA	LINGO3: LEUCINE-RICH REPEAT AND IMMUNOGLOBULIN-LIKE DOMAIN-CONTAINING NOGO RECEPTOR-INTERACTING PROTEIN 3	PMZ_0004696-RA	TNFRSF6B: TUMOR NECROSIS FACTOR RECEPTOR SUPERFAMILY MEMBER 6B	PMZ_0008684-RA	ACE: ANGIOTENSIN-CONVERTING ENZYME
PMZ_0005947-RA	RPS27L: 40S RIBOSOMAL PROTEIN S27-LIKE PROTEIN	PMZ_0004697-RA	LRRC10-LIKE PROTEIN ENSP00000367315	PMZ_0008685-RA	ACE: ANGIOTENSIN-CONVERTING ENZYME
PMZ_0005959-RA	ANO6: ANOCTAMIN-6	PMZ_0004704-RA	SDRC: SERINE-ASPARTATE REPEAT-CONTAINING PROTEIN C	PMZ_0008709-RA	NEFM: NEUROFILAMENT MEDIUM POLYPEPTIDE
PMZ_0005970-RA	FLVCR1: FELINE LEUKEMIA VIRUS SUBGROUP C RECEPTOR-RELATED PROTEIN 1	PMZ_0004710-RA	MNS1: MEIOSIS-SPECIFIC NUCLEAR STRUCTURAL PROTEIN 1	PMZ_0008781-RA	PKD2L1: POLYCYSTIC KIDNEY DISEASE 2-LIKE 1 PROTEIN
PMZ_0005983-RA	SOX11-B: TRANSCRIPTION FACTOR SOX-11-B	PMZ_0004720-RA	ASAP2: ARF-GAP WITH SH3 DOMAIN%2C ANK REPEAT AND PH DOMAIN-CONTAINING PROTEIN 2	PMZ_0008880-RA	SLC16A4: MONOCARBOXYLATE TRANSPORTER 5
PMZ_0006010-RA	COL6A2: COLLAGEN ALPHA-2	PMZ_0004725-RA	TP53BP2: APOPTOSIS-STIMULATING OF P53 PROTEIN 2	PMZ_0008893-RA	DIS3: EXOSOME COMPLEX EXONUCLEASE RRP44
PMZ_0006014-RA	48: UNCHARACTERIZED GENE 48 PROTEIN	PMZ_0004909-RA	PMEPA1: TRANSMEMBRANE PROSTATE ANDROGEN-INDUCED PROTEIN	PMZ_0008912-RA	ATP13A4: PROBABLE CATION-TRANSPORTING ATPASE 13A4
PMZ_0006081-RA	SLC15A2: SOLUTE CARRIER FAMILY 15 MEMBER 2	PMZ_0004941-RA	TSGA10: TESTIS-SPECIFIC GENE 10 PROTEIN	PMZ_0008958-RA	GPR26: PROBABLE G-PROTEIN COUPLED RECEPTOR 26
PMZ_0006168-RA	DNAH7: DYNEIN HEAVY CHAIN 7%2C AXONEMAL	PMZ_0004942-RA	BITISILIN-3	PMZ_0008972-RA	DIS3: EXOSOME COMPLEX EXONUCLEASE RRP44
PMZ_0006196-RA	CACNA1I: VOLTAGE-DEPENDENT T-TYPE CALCIUM CHANNEL SUBUNIT ALPHA-1I	PMZ_0004960-RA	GMNN: GEMININ	PMZ_0009011-RA	MAMLD1: MASTERMIND-LIKE DOMAIN-CONTAINING PROTEIN 1
PMZ_0006197-RA	CACNA1H: VOLTAGE-DEPENDENT T-TYPE CALCIUM CHANNEL SUBUNIT ALPHA-1H	PMZ_0004976-RA	MED8: MEDIATOR OF RNA POLYMERASE II TRANSCRIPTION SUBUNIT 8	PMZ_0009148-RA	DPP3: DIPEPTIDYL-PEPTIDASE 3
PMZ_0006199-RA	USP36: UBIQUITIN CARBOXYL-TERMINAL HYDROLASE 36	PMZ_0005015-RA	OTOL1: OTOLIN-1	PMZ_0009436-RA	SVEP1: SUSHI%2C VON WILLEBRAND FACTOR TYPE A%2C EGF AND PENTRAXIN DOMAIN-CONTAINING PROTEIN 1
PMZ_0006216-RA	SPBC215.13: UNCHARACTERIZED SERINE-RICH PROTEIN C215.13	PMZ_0005049-RA	CPNE3: COPINE-3	PMZ_0009445-RA	FN3K: FRUCTOSAMINE-3-KINASE
PMZ_0006237-RA	FBP2: FRUCTOSE-1%2C6-BISPHOSPHATASE ISOZYME 2	PMZ_0005060-RA	DUSP8: DUAL SPECIFICITY PROTEIN PHOSPHATASE 8	PMZ_0009611-RA	THBS3: THROMBOSPONDIN-3
PMZ_0006263-RA	NKIRAS1: NF-KAPPA-B INHIBITOR-INTERACTING RAS-LIKE PROTEIN 1	PMZ_0005065-RA	DYNEIN HEAVY CHAIN	PMZ_0009755-RA	FAM159B: UPF0514 MEMBRANE PROTEIN FAM159B
PMZ_0006315-RA	TBR1: T-BOX BRAIN PROTEIN 1	PMZ_0005069-RA	GSG2: SERINE/THREONINE-PROTEIN KINASE HASPIN	PMZ_0009833-RA	UPK3A: UROPLAKIN-3A
PMZ_0006318-RA	NAGLU: ALPHA-N-ACETYLGLUCOSAMINIDASE	PMZ_0005129-RA	SPATS2: SPERMATOGENESIS-ASSOCIATED SERINE-RICH PROTEIN 2	PMZ_0009970-RA	LSR: LIPOLYSIS-STIMULATED LIPOPROTEIN RECEPTOR
PMZ_0006354-RA	PAQR7B: MEMBRANE PROGESTIN RECEPTOR ALPHA-B	PMZ_0005130-RA	SPATS2: SPERMATOGENESIS-ASSOCIATED SERINE-RICH PROTEIN 2	PMZ_0010124-RA	KIT: MAST/STEM CELL GROWTH FACTOR RECEPTOR
PMZ_0006365-RA	GVIN1: INTERFERON-INDUCED VERY LARGE GTPASE 1	PMZ_0005180-RA	KIF6: KINESIN-LIKE PROTEIN KIF6	PMZ_0010278-RA	ZGC:113413: NATTERIN-LIKE PROTEIN
PMZ_0006427-RA	IVL: INVOLUCRIN	PMZ_0005207-RA	TTN: TITIN	PMZ_0010415-RA	DUSP4: DUAL SPECIFICITY PROTEIN PHOSPHATASE 4
PMZ_0006446-RA	STXBP5L: SYNTAXIN-BINDING PROTEIN 5-LIKE	PMZ_0005215-RA	HRH2: HISTAMINE H2 RECEPTOR	PMZ_0010459-RA	CETP: CHOLESTERYL ESTER TRANSFER PROTEIN
PMZ_0006447-RA	STXBP5: SYNTAXIN-BINDING PROTEIN 5	PMZ_0005234-RA	LRRN4: LEUCINE-RICH REPEAT NEURONAL PROTEIN 4	PMZ_0010465-RA	SLC16A12: MONOCARBOXYLATE TRANSPORTER 12
PMZ_0006449-RA	STXBP5: SYNTAXIN-BINDING PROTEIN 5	PMZ_0005356-RA	MTNR1AA: MELATONIN RECEPTOR TYPE 1A-A	PMZ_0010525-RA	ENPP1: ECTONUCLEOTIDE PYROPHOSPHATASE/PHOSPHODIESTERASE FAMILY MEMBER 1
PMZ_0006481-RA	BLI-3: DUAL OXIDASE 1	PMZ_0005410-RA	COL22A1: COLLAGEN ALPHA-1	PMZ_0010588-RA	PDGFC: PLATELET-DERIVED GROWTH FACTOR C
PMZ_0006482-RA	ANKFN1: ANKYRIN REPEAT AND FIBRONECTIN TYPE-III DOMAIN-CONTAINING PROTEIN 1	PMZ_0005411-RA	COL22A1: COLLAGEN ALPHA-1	PMZ_0010641-RA	C7ORF30: UNCHARACTERIZED PROTEIN C7ORF30
PMZ_0006483-RA	ANKFN1: ANKYRIN REPEAT AND FIBRONECTIN TYPE-III DOMAIN-CONTAINING PROTEIN 1	PMZ_0005414-RA	COL22A1: COLLAGEN ALPHA-1	PMZ_0010663-RA	SNAP25: SYNAPTOSOMAL-ASSOCIATED PROTEIN 25
PMZ_0006484-RA	ANKFN1: ANKYRIN REPEAT AND FIBRONECTIN TYPE-III DOMAIN-CONTAINING PROTEIN 1	PMZ_0005416-RA	COLEC12: COLLECTIN-12	PMZ_0010720-RA	BAIAP3: BAI1-ASSOCIATED PROTEIN 3
PMZ_0006498-RA	DIS3: EXOSOME COMPLEX EXONUCLEASE RRP44	PMZ_0005433-RA	PRLHR: PROLACTIN-RELEASING PEPTIDE RECEPTOR	PMZ_0010749-RA	VIM: VIMENTIN
PMZ_0006536-RA	COL18A1: COLLAGEN ALPHA-1	PMZ_0005440-RA	FAM181B: PROTEIN FAM181B	PMZ_0010780-RA	CYP2J3: CYTOCHROME P450 2J3
PMZ_0006537-RA	COL15A1: COLLAGEN ALPHA-1	PMZ_0005461-RA	SLCO5A1: SOLUTE CARRIER ORGANIC ANION TRANSPORTER FAMILY MEMBER 5A1	PMZ_0010788-RA	NECAB1: N-TERMINAL EF-HAND CALCIUM-BINDING PROTEIN 1
PMZ_0006611-RA	CDON: CELL ADHESION MOLECULE-RELATED/DOWN-REGULATED BY ONCOGENES	PMZ_0005553-RA	KIAA0748: UNCHARACTERIZED PROTEIN KIAA0748	PMZ_0010920-RA	PARAPINOPSIN
PMZ_0006645-RA	FAM55C: PROTEIN FAM55C	PMZ_0005589-RA	USP54: INACTIVE UBIQUITIN CARBOXYL-TERMINAL HYDROLASE 54	PMZ_0010961-RA	LIFR: LEUKEMIA INHIBITORY FACTOR RECEPTOR
PMZ_0006661-RA	BHLHE41: CLASS E BASIC HELIX-LOOP-HELIX PROTEIN 41	PMZ_0005644-RA	SMN1: SURVIVAL MOTOR NEURON PROTEIN	PMZ_0010962-RA	LEPR: LEPTIN RECEPTOR
PMZ_0006668-RA	FMN2: FORMIN-2	PMZ_0005757-RA	PRDM8: PR DOMAIN ZINC FINGER PROTEIN 8	PMZ_0011031-RA	GRAMD2: GRAM DOMAIN-CONTAINING PROTEIN 2
PMZ_0006672-RA	ACTN4: ALPHA-ACTININ-4	PMZ_0005776-RA	OGDH: 2-OXOGLUTARATE DEHYDROGENASE E1 COMPONENT%2C MITOCHONDRIAL	PMZ_0011152-RA	SMI35A: DUAL SPECIFICITY TYROSINE-PHOSPHORYLATION-REGULATED KINASE 2
PMZ_0006674-RA	ACTN4: ALPHA-ACTININ-4	PMZ_0005789-RA	FERMT2: FERMITIN FAMILY HOMOLOG 2	PMZ_0011240-RA	PLEC1: PLECTIN-1
PMZ_0006739-RA	MYO15A: MYOSIN-XV	PMZ_0005811-RA	QRFPR: PYROGLUTAMYLATED RFAMIDE PEPTIDE RECEPTOR	PMZ_0011259-RA	MFRP: MEMBRANE FRIZZLED-RELATED PROTEIN
PMZ_0006742-RA	MYO15A: MYOSIN-XV	PMZ_0005823-RA	UNCHARACTERIZED PROTEIN C11ORF51 HOMOLOG	PMZ_0011261-RA	MFRP: MEMBRANE FRIZZLED-RELATED PROTEIN
PMZ_0006744-RA	MYO15A: MYOSIN-XV	PMZ_0005871-RA	NFIA: NUCLEAR FACTOR 1 A-TYPE	PMZ_0011276-RA	GPR54: G-PROTEIN COUPLED RECEPTOR 54
PMZ_0006847-RA	P2RX4: P2X PURINOCEPTOR 4	PMZ_0005895-RA	SDPR: SERUM DEPRIVATION-RESPONSE PROTEIN	PMZ_0011346-RA	COL6A3: COLLAGEN ALPHA-3
PMZ_0006931-RA	LSMD1: LSM DOMAIN-CONTAINING PROTEIN 1	PMZ_0005906-RA	PF11_0213: UNCHARACTERIZED PROTEIN PF11_0213	PMZ_0011347-RA	COL6A4: COLLAGEN ALPHA-4
PMZ_0006953-RA	GUCY2G: GUANYLATE CYCLASE 2G	PMZ_0005908-RA	SEMA3D: SEMAPHORIN-3D	PMZ_0011371-RA	AHNAK: NEUROBLAST DIFFERENTIATION-ASSOCIATED PROTEIN AHNAK
PMZ_0006954-RA	GUCY2G: GUANYLATE CYCLASE 2G	PMZ_0005909-RA	SEMA3D: SEMAPHORIN-3D	PMZ_0011375-RA	AIM1L: ABSENT IN MELANOMA 1-LIKE PROTEIN
PMZ_0007006-RA	SRD5A2: 3-OXO-5-ALPHA-STEROID 4-DEHYDROGENASE 2	PMZ_0005910-RA	SEMA3D: SEMAPHORIN-3D	PMZ_0011385-RA	TRIM55: TRIPARTITE MOTIF-CONTAINING PROTEIN 55
PMZ_0007036-RA	GTSF1: GAMETOCYTE-SPECIFIC FACTOR 1	PMZ_0005949-RA	MAP1B: MICROTUBULE-ASSOCIATED PROTEIN 1B	PMZ_0011409-RA	MC5R: MELANOCORTIN RECEPTOR 5
PMZ_0007045-RA	DPCD: PROTEIN DPCD	PMZ_0005950-RA	DGKB: DIACYLGLYCEROL KINASE BETA	PMZ_0011445-RA	SSPO: SCO-SPONDIN
PMZ_0007115-RA	COL28A1: COLLAGEN ALPHA-1	PMZ_0005967-RA	V-FOS: P55-V-FOS-TRANSFORMING PROTEIN	PMZ_0011446-RA	SSPO: SCO-SPONDIN
PMZ_0007194-RA	TNN: TENASCIN-N	PMZ_0005968-RA	ATF3: CYCLIC AMP-DEPENDENT TRANSCRIPTION FACTOR ATF-3	PMZ_0011448-RA	SSPO: SCO-SPONDIN
PMZ_0007195-RA	COL6A3: COLLAGEN ALPHA-3	PMZ_0005971-RA	CADM3: CELL ADHESION MOLECULE 3	PMZ_0011449-RA	SSPO: SCO-SPONDIN
PMZ_0007296-RA	SCN8A: SODIUM CHANNEL PROTEIN TYPE 8 SUBUNIT ALPHA	PMZ_0005982-RA	GP1BA: PLATELET GLYCOPROTEIN IB ALPHA CHAIN	PMZ_0011450-RA	SSPO: SCO-SPONDIN
PMZ_0007297-RA	SCN2A: SODIUM CHANNEL PROTEIN TYPE 2 SUBUNIT ALPHA	PMZ_0006082-RA	SLC15A2: SOLUTE CARRIER FAMILY 15 MEMBER 2	PMZ_0011508-RA	EMP2: EPITHELIAL MEMBRANE PROTEIN 2
PMZ_0007336-RA	ADHFE1: HYDROXYACID-OXOACID TRANSHYDROGENASE%2C MITOCHONDRIAL	PMZ_0006103-RA	CFDP2: CRANIOFACIAL DEVELOPMENT PROTEIN 2	PMZ_0011563-RA	GDF6A: GROWTH/DIFFERENTIATION FACTOR 6-A
PMZ_0007447-RA	VWC2L: VON WILLEBRAND FACTOR C DOMAIN-CONTAINING PROTEIN 2-LIKE	PMZ_0006118-RA	MYH9: MYOSIN-9	PMZ_0011577-RA	DST: BULLOUS PEMPHIGOID ANTIGEN 1%2C ISOFORMS 6/7
PMZ_0007455-RA	EXOSC10: EXOSOME COMPONENT 10	PMZ_0006121-RA	MYH10: MYOSIN-10	PMZ_0011578-RA	DST: BULLOUS PEMPHIGOID ANTIGEN 1%2C ISOFORMS 6/7
PMZ_0007460-RA	EXOSC10: EXOSOME COMPONENT 10	PMZ_0006143-RA	EGLN1: EGL NINE HOMOLOG 1	PMZ_0011579-RA	PLEC1: PLECTIN-1
PMZ_0007471-RA	EXOSC10: EXOSOME COMPONENT 10	PMZ_0006157-RA	CCDC151: COILED-COIL DOMAIN-CONTAINING PROTEIN 151	PMZ_0011580-RA	AGP9: CLASSICAL ARABINOGALACTAN PROTEIN 9
PMZ_0007537-RA	PADI1: PROTEIN-ARGININE DEIMINASE TYPE-1	PMZ_0006167-RA	DNAH7: DYNEIN HEAVY CHAIN 7%2C AXONEMAL	PMZ_0011581-RA	PLEC1: PLECTIN-1
PMZ_0007541-RA	WSC3: CELL WALL INTEGRITY AND STRESS RESPONSE COMPONENT 3	PMZ_0006200-RA	USP36: UBIQUITIN CARBOXYL-TERMINAL HYDROLASE 36	PMZ_0011633-RA	IL17RA: INTERLEUKIN-17 RECEPTOR A
PMZ_0007660-RA	MPZ: MYELIN PROTEIN P0	PMZ_0006211-RA	FOXJ1-B: FORKHEAD BOX PROTEIN J1-B	PMZ_0011638-RA	DDB_G0274557: UNCHARACTERIZED HISTIDINE-RICH PROTEIN DDB0167791
PMZ_0007690-RA	FIBRINOGEN BETA CHAIN	PMZ_0006274-RA	CLOCK: CIRCADIAN LOCOMOTER OUTPUT CYCLES PROTEIN KAPUT	PMZ_0011671-RA	YJGL: UNCHARACTERIZED PROTEIN YJGL
PMZ_0007705-RA	SLC22A3: SOLUTE CARRIER FAMILY 22 MEMBER 3	PMZ_0006307-RA	MYO1D: MYOSIN-ID	PMZ_0011958-RA	AARD: ALANINE AND ARGININE-RICH DOMAIN-CONTAINING PROTEIN
PMZ_0007720-RA	GLB1L2: BETA-GALACTOSIDASE-1-LIKE PROTEIN 2	PMZ_0006313-RA	RBMS2: RNA-BINDING MOTIF%2C SINGLE-STRANDED-INTERACTING PROTEIN 2	PMZ_0011974-RA	TNC: TENASCIN
PMZ_0007721-RA	GLB1L2: BETA-GALACTOSIDASE-1-LIKE PROTEIN 2	PMZ_0006390-RA	PAPPA: PAPPALYSIN-1	PMZ_0012006-RA	LAMC1: LAMININ SUBUNIT GAMMA-1
PMZ_0007741-RA	ATAD2B: ATPASE FAMILY AAA DOMAIN-CONTAINING PROTEIN 2B	PMZ_0006392-RA	PAPPA2: PAPPALYSIN-2	PMZ_0012283-RA	EBI3: INTERLEUKIN-27 SUBUNIT BETA
PMZ_0007756-RA	OLR1496: OLFACTORY RECEPTOR 1496	PMZ_0006393-RA	PAPPA: PAPPALYSIN-1	PMZ_0012296-RA	ACETYLCHOLINESTERASE COLLAGENIC TAIL PEPTIDE
PMZ_0007760-RA	UBE2I: SUMO-CONJUGATING ENZYME UBC9	PMZ_0006411-RA	C1ORF53: UNCHARACTERIZED PROTEIN C1ORF53	PMZ_0012315-RA	NPR1: ATRIAL NATRIURETIC PEPTIDE RECEPTOR A
PMZ_0007783-RA	RANGAP1: RAN GTPASE-ACTIVATING PROTEIN 1	PMZ_0006434-RA	THSD4: THROMBOSPONDIN TYPE-1 DOMAIN-CONTAINING PROTEIN 4	PMZ_0012321-RA	SSPO: SCO-SPONDIN
PMZ_0007816-RA	VWDE: VON WILLEBRAND FACTOR D AND EGF DOMAIN-CONTAINING PROTEIN	PMZ_0006435-RA	THSD4: THROMBOSPONDIN TYPE-1 DOMAIN-CONTAINING PROTEIN 4	PMZ_0012345-RA	CBP12: CALCIUM-BINDING PROTEIN F-LIKE
PMZ_0007898-RA	HSPB11: HEAT SHOCK PROTEIN BETA-11	PMZ_0006462-RA	HRH2: HISTAMINE H2 RECEPTOR	PMZ_0012368-RA	ANO6: ANOCTAMIN-6
PMZ_0007926-RA	SMOC2: SPARC-RELATED MODULAR CALCIUM-BINDING PROTEIN 2	PMZ_0006527-RA	GACV: RHO GTPASE-ACTIVATING PROTEIN GACV	PMZ_0012510-RA	FN1: FIBRONECTIN
PMZ_0008018-RA	METRN: METEORIN	PMZ_0006535-RA	POU6F2: POU DOMAIN%2C CLASS 6%2C TRANSCRIPTION FACTOR 2	PMZ_0012560-RA	AMIGO2: AMPHOTERIN-INDUCED PROTEIN 2
PMZ_0008089-RA	NNMT: NICOTINAMIDE N-METHYLTRANSFERASE	PMZ_0006544-RA	AMBP: PROTEIN AMBP	PMZ_0012613-RA	SMOC1: SPARC-RELATED MODULAR CALCIUM-BINDING PROTEIN 1
PMZ_0008100-RA	DHX34: PROBABLE ATP-DEPENDENT RNA HELICASE DHX34	PMZ_0006589-RA	LOXHD1: LIPOXYGENASE HOMOLOGY DOMAIN-CONTAINING PROTEIN 1	PMZ_0012619-RA	NPTX2: NEURONAL PENTRAXIN-2
PMZ_0008105-RA	SLC16A7: MONOCARBOXYLATE TRANSPORTER 2	PMZ_0006656-RA	SLC25A20: MITOCHONDRIAL CARNITINE/ACYLCARNITINE CARRIER PROTEIN	PMZ_0012874-RA	DLX5: HOMEOBOX PROTEIN DLX-5
PMZ_0008121-RA	SLC22A7: SOLUTE CARRIER FAMILY 22 MEMBER 7	PMZ_0006715-RA	ITGA8: INTEGRIN ALPHA-8	PMZ_0012897-RA	SLC45A2: MEMBRANE-ASSOCIATED TRANSPORTER PROTEIN
PMZ_0008130-RA	HSPB11: HEAT SHOCK PROTEIN BETA-11	PMZ_0006768-RA	GARS: GLYCYL-TRNA SYNTHETASE	PMZ_0012924-RA	DMBT1: DELETED IN MALIGNANT BRAIN TUMORS 1 PROTEIN
PMZ_0008252-RA	CD93: COMPLEMENT COMPONENT C1Q RECEPTOR	PMZ_0006802-RA	CDC42EP1: CDC42 EFFECTOR PROTEIN 1	PMZ_0013033-RA	LECT2: LEUKOCYTE CELL-DERIVED CHEMOTAXIN-2
PMZ_0008266-RA	SLC9A3R2: NA	PMZ_0006804-RA	YHR217C: PUTATIVE UNCHARACTERIZED PROTEIN YHR217C	PMZ_0013037-RA	SLC4A11: SODIUM BICARBONATE TRANSPORTER-LIKE PROTEIN 11
PMZ_0008377-RA	TADA2B: TRANSCRIPTIONAL ADAPTER 2-BETA	PMZ_0006866-RA	KIF16B: KINESIN-LIKE PROTEIN KIF16B	PMZ_0013038-RA	SLC4A11: SODIUM BICARBONATE TRANSPORTER-LIKE PROTEIN 11
PMZ_0008383-RA	TWIST1: TWIST-RELATED PROTEIN 1	PMZ_0006881-RA	OR2AT4: OLFACTORY RECEPTOR 2AT4	PMZ_0013076-RA	ODF3: OUTER DENSE FIBER PROTEIN 3
PMZ_0008461-RA	NTNG2: NETRIN-G2	PMZ_0007009-RA	CRIM1: CYSTEINE-RICH MOTOR NEURON 1 PROTEIN	PMZ_0013124-RA	PRLHR: PROLACTIN-RELEASING PEPTIDE RECEPTOR
PMZ_0008502-RA	PLCB3: 1-PHOSPHATIDYLINOSITOL-4%2C5-BISPHOSPHATE PHOSPHODIESTERASE BETA-3	PMZ_0007010-RA	ARG2-A: ARGINASE%2C NON-HEPATIC 1	PMZ_0013137-RA	SER1: SERICIN-1
PMZ_0008504-RA	BMP2: BONE MORPHOGENETIC PROTEIN 2	PMZ_0007069-RA	SEMA3C: SEMAPHORIN-3C	PMZ_0013144-RA	LMLN: LEISHMANOLYSIN-LIKE PEPTIDASE
PMZ_0008517-RA	RBBP4: HISTONE-BINDING PROTEIN RBBP4	PMZ_0007076-RA	MFSD1: MAJOR FACILITATOR SUPERFAMILY DOMAIN-CONTAINING PROTEIN 1	PMZ_0013411-RA	COL11A1: COLLAGEN ALPHA-1
PMZ_0008525-RA	FAM65B: PROTEIN FAM65B	PMZ_0007167-RA	COL15A1: COLLAGEN ALPHA-1	PMZ_0013533-RA	COL2A1: COLLAGEN ALPHA-1
PMZ_0008540-RA	ZNF385D: ZINC FINGER PROTEIN 385D	PMZ_0007184-RA	UPF0407 PROTEIN C2ORF39 HOMOLOG	PMZ_0013666-RA	POMC: PRO-OPIOMELANOCORTIN
PMZ_0008554-RA	ANO4: ANOCTAMIN-4	PMZ_0007189-RA	IKBKB: INHIBITOR OF NUCLEAR FACTOR KAPPA-B KINASE SUBUNIT BETA	PMZ_0013726-RA	MKX: HOMEOBOX PROTEIN MOHAWK
PMZ_0008613-RA	SMI35A: DUAL SPECIFICITY TYROSINE-PHOSPHORYLATION-REGULATED KINASE 2	PMZ_0007205-RA	TTC25: TETRATRICOPEPTIDE REPEAT PROTEIN 25	PMZ_0013738-RA	CHRM3: MUSCARINIC ACETYLCHOLINE RECEPTOR M3
PMZ_0008614-RA	ANO5: ANOCTAMIN-5	PMZ_0007214-RA	C3AR1: C3A ANAPHYLATOXIN CHEMOTACTIC RECEPTOR	PMZ_0013774-RA	THBS4B: THROMBOSPONDIN-4-B
PMZ_0008615-RA	ANO5: ANOCTAMIN-5	PMZ_0007234-RA	HISTIDINE-RICH PROTEIN PFHRP-II	PMZ_0013776-RA	THBS4B: THROMBOSPONDIN-4-B
PMZ_0008623-RA	COL7A1: COLLAGEN ALPHA-1	PMZ_0007248-RA	GPR98: G-PROTEIN COUPLED RECEPTOR 98	PMZ_0013777-RA	THBS3: THROMBOSPONDIN-3
PMZ_0008650-RA	GVIN1: INTERFERON-INDUCED VERY LARGE GTPASE 1	PMZ_0007250-RA	GPR98: G-PROTEIN COUPLED RECEPTOR 98	PMZ_0013795-RA	KMO: KYNURENINE 3-MONOOXYGENASE
PMZ_0008663-RA	QTSA-12354: SAM DOMAIN-CONTAINING PROTEIN C14ORF174 HOMOLOG	PMZ_0007252-RA	ANPEP: AMINOPEPTIDASE N	PMZ_0013821-RA	NXF1: NUCLEAR RNA EXPORT FACTOR 1
PMZ_0008668-RA	MCTP1: MULTIPLE C2 AND TRANSMEMBRANE DOMAIN-CONTAINING PROTEIN 1	PMZ_0007307-RA	HIST1H1B: HISTONE H1.5	PMZ_0013834-RA	NCBP1: NUCLEAR CAP-BINDING PROTEIN SUBUNIT 1
PMZ_0008687-RA	RECK: REVERSION-INDUCING CYSTEINE-RICH PROTEIN WITH KAZAL MOTIFS	PMZ_0007331-RA	IDH3A: ISOCITRATE DEHYDROGENASE [NAD] SUBUNIT ALPHA%2C MITOCHONDRIAL	PMZ_0013876-RA	FRUCTOSE-BISPHOSPHATE ALDOLASE%2C NON-MUSCLE TYPE
PMZ_0008773-RA	SITS-BINDING PROTEIN	PMZ_0007417-RA	GRN: GRANULINS	PMZ_0013880-RA	MRPL50: 39S RIBOSOMAL PROTEIN L50%2C MITOCHONDRIAL
PMZ_0008793-RA	HTR1A: 5-HYDROXYTRYPTAMINE RECEPTOR 1A	PMZ_0007418-RA	GRN: GRANULINS	PMZ_0013955-RA	ANO8: ANOCTAMIN-8
PMZ_0008794-RA	PPAP2B: LIPID PHOSPHATE PHOSPHOHYDROLASE 3	PMZ_0007427-RA	CIT: CITRON RHO-INTERACTING KINASE	PMZ_0014003-RA	LRTM2: LEUCINE-RICH REPEAT AND TRANSMEMBRANE DOMAIN-CONTAINING PROTEIN 2
PMZ_0008841-RA	WDR46: WD REPEAT-CONTAINING PROTEIN 46	PMZ_0007428-RA	CIT: CITRON RHO-INTERACTING KINASE	PMZ_0014199-RA	OAM: OVARIAN ABUNDANT MESSAGE PROTEIN
PMZ_0008850-RA	SYCP3: SYNAPTONEMAL COMPLEX PROTEIN 3	PMZ_0007430-RA	CIT: CITRON RHO-INTERACTING KINASE	PMZ_0014206-RA	PCK2: PHOSPHOENOLPYRUVATE CARBOXYKINASE [GTP]%2C MITOCHONDRIAL
PMZ_0008928-RA	SLC4A4: ELECTROGENIC SODIUM BICARBONATE COTRANSPORTER 1	PMZ_0007431-RA	PLA2G3: GROUP 3 SECRETORY PHOSPHOLIPASE A2	PMZ_0014243-RA	THBS3: THROMBOSPONDIN-3
PMZ_0008949-RA	FANK1: FIBRONECTIN TYPE 3 AND ANKYRIN REPEAT DOMAINS PROTEIN 1	PMZ_0007490-RA	EXOSC10: EXOSOME COMPONENT 10	PMZ_0014371-RA	LRAT: LECITHIN RETINOL ACYLTRANSFERASE
PMZ_0009005-RA	PSPB: SPORE COAT PROTEIN SP85	PMZ_0007522-RA	RXFP1: RELAXIN RECEPTOR 1	PMZ_0014399-RA	COL7A1: COLLAGEN ALPHA-1
PMZ_0009072-RA	CRY1: CRYPTOCHROME-1	PMZ_0007528-RA	CMIP: C-MAF-INDUCING PROTEIN	PMZ_0014400-RA	COL7A1: COLLAGEN ALPHA-1
PMZ_0009124-RA	PKP1: PLAKOPHILIN-1	PMZ_0007547-RA	SYN2: SYNAPSIN-2	PMZ_0014464-RA	MUC2: MUCIN-2
PMZ_0009174-RA	UPF0363 PROTEIN C7ORF20 HOMOLOG	PMZ_0007549-RA	SYN3: SYNAPSIN-3	PMZ_0014641-RA	GPR26: PROBABLE G-PROTEIN COUPLED RECEPTOR 26
PMZ_0009177-RA	GRIN2A: GLUTAMATE [NMDA] RECEPTOR SUBUNIT EPSILON-1	PMZ_0007615-RA	ABCB11: BILE SALT EXPORT PUMP	PMZ_0014659-RA	TBR1: T-BOX BRAIN PROTEIN 1
PMZ_0009181-RA	CRYGS: BETA-CRYSTALLIN S	PMZ_0007620-RA	ACOT11: ACYL-COENZYME A THIOESTERASE 11	PMZ_0014678-RA	NEOVERRUCOTOXIN SUBUNIT ALPHA
PMZ_0009194-RA	MYO9A: MYOSIN-IXA	PMZ_0007638-RA	RASSF10: RAS ASSOCIATION DOMAIN-CONTAINING PROTEIN 10	PMZ_0014784-RA	NEURONAL CELL ADHESION MOLECULE
PMZ_0009247-RA	TYMP: THYMIDINE PHOSPHORYLASE	PMZ_0007645-RA	PAPLN: PAPILIN	PMZ_0014814-RA	TNNT1: TROPONIN T%2C SLOW SKELETAL MUSCLE
PMZ_0009284-RA	SORL1: SORTILIN-RELATED RECEPTOR	PMZ_0007650-RA	CRAM: CYSTEINE-RICH%2C ACIDIC INTEGRAL MEMBRANE PROTEIN	PMZ_0014830-RA	FLNC: FILAMIN-C
PMZ_0009327-RA	GAMT: GUANIDINOACETATE N-METHYLTRANSFERASE	PMZ_0007651-RA	SPBPJ4664.02: UNCHARACTERIZED THREONINE-RICH GPI-ANCHORED GLYCOPROTEIN PJ4664.02	PMZ_0014831-RA	FLNC: FILAMIN-C
PMZ_0009418-RA	PRKG2: CGMP-DEPENDENT PROTEIN KINASE 2	PMZ_0007661-RA	MPZL3: MYELIN PROTEIN ZERO-LIKE PROTEIN 3	PMZ_0014833-RA	FLNB: FILAMIN-B
PMZ_0009430-RA	SMI35A: DUAL SPECIFICITY TYROSINE-PHOSPHORYLATION-REGULATED KINASE 2	PMZ_0007680-RA	ARHGAP20: RHO GTPASE-ACTIVATING PROTEIN 20	PMZ_0014836-RA	FLNA: FILAMIN-A
PMZ_0009462-RA	CNTN2: CONTACTIN-2	PMZ_0007686-RA	RAMP: INACTIVE SERINE PROTEASE RAMP	PMZ_0014837-RA	NFKBIE: NF-KAPPA-B INHIBITOR EPSILON
PMZ_0009468-RA	SHANK2: SH3 AND MULTIPLE ANKYRIN REPEAT DOMAINS PROTEIN 2	PMZ_0007691-RA	P4HA3: PROLYL 4-HYDROXYLASE SUBUNIT ALPHA-3	PMZ_0014852-RA	GFAP: GLIAL FIBRILLARY ACIDIC PROTEIN
PMZ_0009491-RA	SPINT3: KUNITZ-TYPE PROTEASE INHIBITOR 3	PMZ_0007704-RA	SLC22A3: SOLUTE CARRIER FAMILY 22 MEMBER 3	PMZ_0014994-RA	MUC2: MUCIN-2
PMZ_0009558-RA	KNTC1: KINETOCHORE-ASSOCIATED PROTEIN 1	PMZ_0007753-RA	NEB: NEBULIN	PMZ_0015122-RA	FBP2: FRUCTOSE-1%2C6-BISPHOSPHATASE ISOZYME 2
PMZ_0009591-RA	CD163: SCAVENGER RECEPTOR CYSTEINE-RICH TYPE 1 PROTEIN M130	PMZ_0007901-RA	BTN3A3: BUTYROPHILIN SUBFAMILY 3 MEMBER A3	PMZ_0015196-RA	BAG2: BAG FAMILY MOLECULAR CHAPERONE REGULATOR 2
PMZ_0009595-RA	DDIT4L: DNA-DAMAGE-INDUCIBLE TRANSCRIPT 4-LIKE PROTEIN	PMZ_0007908-RA	ADAMTS19: A DISINTEGRIN AND METALLOPROTEINASE WITH THROMBOSPONDIN MOTIFS 19	PMZ_0015229-RA	PHKB: PHOSPHORYLASE B KINASE REGULATORY SUBUNIT BETA
PMZ_0009620-RA	MYOSIN HEAVY CHAIN%2C FAST SKELETAL MUSCLE	PMZ_0007944-RA	RNF24: RING FINGER PROTEIN 24	PMZ_0015252-RA	SLC6A1: SODIUM- AND CHLORIDE-DEPENDENT GABA TRANSPORTER 1
PMZ_0009629-RA	DST: BULLOUS PEMPHIGOID ANTIGEN 1%2C ISOFORM 7	PMZ_0007979-RA	GJD3: GAP JUNCTION DELTA-3 PROTEIN	PMZ_0015278-RA	SLC3A1: NEUTRAL AND BASIC AMINO ACID TRANSPORT PROTEIN RBAT
PMZ_0009639-RA	RAI14: ANKYCORBIN	PMZ_0008016-RA	SAT2: DIAMINE ACETYLTRANSFERASE 2	PMZ_0015306-RA	ZAN: ZONADHESIN
PMZ_0009640-RA	ANKRD24: ANKYRIN REPEAT DOMAIN-CONTAINING PROTEIN 24	PMZ_0008050-RA	CASP3: CASPASE-3	PMZ_0015333-RA	CADN: NEURAL-CADHERIN
PMZ_0009710-RA	GTPBP10: GTP-BINDING PROTEIN 10	PMZ_0008060-RA	EPB41L3: BAND 4.1-LIKE PROTEIN 3	PMZ_0015343-RA	LTC4S: LEUKOTRIENE C4 SYNTHASE
PMZ_0009715-RA	ITPKB: INOSITOL-TRISPHOSPHATE 3-KINASE B	PMZ_0008068-RA	CYP4B1: CYTOCHROME P450 4B1	PMZ_0015356-RA	DCDC2: DOUBLECORTIN DOMAIN-CONTAINING PROTEIN 2
PMZ_0009716-RA	DDB_G0287399: P17/29C-LIKE PROTEIN DDB_G0287399	PMZ_0008146-RA	SLC1A2: EXCITATORY AMINO ACID TRANSPORTER 2	PMZ_0015426-RA	FABP3: FATTY ACID-BINDING PROTEIN%2C HEART
PMZ_0009881-RA	TBX20: T-BOX TRANSCRIPTION FACTOR TBX20	PMZ_0008149-RA	CETN3: CENTRIN-3	PMZ_0015477-RA	SIX6: HOMEOBOX PROTEIN SIX6
PMZ_0009885-RA	G6PC2: GLUCOSE-6-PHOSPHATASE 2	PMZ_0008244-RA	RBP3: RETINOL-BINDING PROTEIN 3	PMZ_0015513-RA	CCNA2: CYCLIN-A2
PMZ_0009908-RA	ANO4: ANOCTAMIN-4	PMZ_0008245-RA	RBP3: RETINOL-BINDING PROTEIN 3	PMZ_0015895-RA	MARCH8: E3 UBIQUITIN-PROTEIN LIGASE MARCH8
PMZ_0009919-RA	MAZ: MYC-ASSOCIATED ZINC FINGER PROTEIN	PMZ_0008246-RA	FGF5: FIBROBLAST GROWTH FACTOR 5	PMZ_0015971-RA	COL14A1: COLLAGEN ALPHA-1
PMZ_0010025-RA	FLVCR1: FELINE LEUKEMIA VIRUS SUBGROUP C RECEPTOR-RELATED PROTEIN 1	PMZ_0008279-RA	PSPB: SPORE COAT PROTEIN SP85	PMZ_0015986-RA	KCNF1: POTASSIUM VOLTAGE-GATED CHANNEL SUBFAMILY F MEMBER 1
PMZ_0010038-RA	MYL3: MYOSIN LIGHT CHAIN 3	PMZ_0008343-RA	NUMA1: NUCLEAR MITOTIC APPARATUS PROTEIN 1	PMZ_0016002-RA	MAMDC2: MAM DOMAIN-CONTAINING PROTEIN 2
PMZ_0010049-RA	C9ORF135: UNCHARACTERIZED PROTEIN C9ORF135	PMZ_0008350-RA	ATP6V1G1: V-TYPE PROTON ATPASE SUBUNIT G 1	PMZ_0016003-RA	MAMDC2: MAM DOMAIN-CONTAINING PROTEIN 2
PMZ_0010073-RA	YCF2: PROTEIN YCF2	PMZ_0008398-RA	ARYLAMINE N-ACETYLTRANSFERASE%2C PINEAL GLAND ISOZYME NAT-3	PMZ_0016004-RA	MAMDC2: MAM DOMAIN-CONTAINING PROTEIN 2
PMZ_0010190-RA	NLRP3: NACHT%2C LRR AND PYD DOMAINS-CONTAINING PROTEIN 3	PMZ_0008418-RA	ZGC:66014: LISH DOMAIN AND HEAT REPEAT-CONTAINING PROTEIN KIAA1468 HOMOLOG	PMZ_0016032-RA	PKD1L2: POLYCYSTIC KIDNEY DISEASE PROTEIN 1-LIKE 2
PMZ_0010234-RA	HISPPD1: INOSITOL HEXAKISPHOSPHATE AND DIPHOSPHOINOSITOL-PENTAKISPHOSPHATE KINASE 2	PMZ_0008420-RA	MERTK: PROTO-ONCOGENE TYROSINE-PROTEIN KINASE MER	PMZ_0016061-RA	DYRK4: DUAL SPECIFICITY TYROSINE-PHOSPHORYLATION-REGULATED KINASE 4
PMZ_0010251-RA	PRC1: PROTEIN REGULATOR OF CYTOKINESIS 1	PMZ_0008421-RA	ANGPTL1: ANGIOPOIETIN-RELATED PROTEIN 1	PMZ_0016125-RA	DCT: L-DOPACHROME TAUTOMERASE
PMZ_0010285-RA	CUZD1: CUB AND ZONA PELLUCIDA-LIKE DOMAIN-CONTAINING PROTEIN 1	PMZ_0008432-RA	RAPGEF4: RAP GUANINE NUCLEOTIDE EXCHANGE FACTOR 4	PMZ_0016312-RA	UGT1: UDP-GLUCURONOSYLTRANSFERASE 1-5
PMZ_0010289-RA	PUTATIVE DMBT1-LIKE PROTEIN	PMZ_0008439-RA	BAIAP3: BAI1-ASSOCIATED PROTEIN 3	PMZ_0016406-RA	MFSD1: MAJOR FACILITATOR SUPERFAMILY DOMAIN-CONTAINING PROTEIN 1
PMZ_0010333-RA	RARB: RETINOIC ACID RECEPTOR BETA	PMZ_0008486-RA	H1FNT: TESTIS-SPECIFIC H1 HISTONE	PMZ_0016436-RA	USP36: UBIQUITIN CARBOXYL-TERMINAL HYDROLASE 36
PMZ_0010334-RA	RARA: RETINOIC ACID RECEPTOR ALPHA	PMZ_0008499-RA	KCNAB2: VOLTAGE-GATED POTASSIUM CHANNEL SUBUNIT BETA-2	PMZ_0016451-RA	PKD1L2: POLYCYSTIC KIDNEY DISEASE PROTEIN 1-LIKE 2
PMZ_0010349-RA	TMEM224: TRANSMEMBRANE PROTEIN 224	PMZ_0008503-RA	PLCB1: 1-PHOSPHATIDYLINOSITOL-4%2C5-BISPHOSPHATE PHOSPHODIESTERASE BETA-1	PMZ_0016452-RA	PKD1L2: POLYCYSTIC KIDNEY DISEASE PROTEIN 1-LIKE 2
PMZ_0010494-RA	LTBP2: LATENT-TRANSFORMING GROWTH FACTOR BETA-BINDING PROTEIN 2	PMZ_0008511-RA	RHOB: RHO-RELATED GTP-BINDING PROTEIN RHOB	PMZ_0016453-RA	REJ: SPERM RECEPTOR FOR EGG JELLY
PMZ_0010496-RA	LTBP1: LATENT-TRANSFORMING GROWTH FACTOR BETA-BINDING PROTEIN 1	PMZ_0008553-RA	TEX10: TESTIS-EXPRESSED SEQUENCE 10 PROTEIN HOMOLOG	PMZ_0016524-RA	SPBPJ4664.02: UNCHARACTERIZED THREONINE-RICH GPI-ANCHORED GLYCOPROTEIN PJ4664.02
PMZ_0010498-RA	NELF: NASAL EMBRYONIC LUTEINIZING HORMONE-RELEASING HORMONE FACTOR	PMZ_0008594-RA	ARAP2: ARF-GAP%2C RHO-GAP DOMAIN%2C ANK REPEAT AND PH DOMAIN-CONTAINING PROTEIN 2	PMZ_0016996-RA	PHKB: PHOSPHORYLASE B KINASE REGULATORY SUBUNIT BETA
PMZ_0010602-RA	FOXB2: FORKHEAD BOX PROTEIN B2	PMZ_0008665-RA	UAFA: URO-ADHERENCE FACTOR A	PMZ_0017223-RA	SSPO: SCO-SPONDIN
PMZ_0010684-RA	SIRT4: NAD-DEPENDENT DEACETYLASE SIRTUIN-4	PMZ_0008680-RA	SLC24A2: SODIUM/POTASSIUM/CALCIUM EXCHANGER 2	PMZ_0017230-RA	SSPO: SCO-SPONDIN
PMZ_0010696-RA	DOLK: DOLICHOL KINASE	PMZ_0008748-RA	CDH8: CADHERIN-8	PMZ_0017234-RA	SLC39A12: ZINC TRANSPORTER ZIP12
PMZ_0010700-RA	SETBP1: SET-BINDING PROTEIN	PMZ_0008762-RA	ITGB1-B: INTEGRIN BETA-1-B	PMZ_0017270-RA	SIX3: HOMEOBOX PROTEIN SIX3
PMZ_0010779-RA	CYP2D3: CYTOCHROME P450 2D3	PMZ_0008789-RA	WNT7B: PROTEIN WNT-7B	PMZ_0017300-RA	LRP1B: LOW-DENSITY LIPOPROTEIN RECEPTOR-RELATED PROTEIN 1B
PMZ_0010791-RA	DYRK2: DUAL SPECIFICITY TYROSINE-PHOSPHORYLATION-REGULATED KINASE 2	PMZ_0008808-RA	PQLC2: PQ-LOOP REPEAT-CONTAINING PROTEIN 2	PMZ_0017343-RA	RCVRN: RECOVERIN
PMZ_0010936-RA	MIB2: E3 UBIQUITIN-PROTEIN LIGASE MIB2	PMZ_0008817-RA	INFB: TRANSLATION INITIATION FACTOR IF-2	PMZ_0017344-RA	GLP1R: GLUCAGON-LIKE PEPTIDE 1 RECEPTOR
PMZ_0011024-RA	SLC19A3: THIAMINE TRANSPORTER 2	PMZ_0008826-RA	MYOF: MYOFERLIN	PMZ_0017377-RA	TNFRSF17: TUMOR NECROSIS FACTOR RECEPTOR SUPERFAMILY MEMBER 17
PMZ_0011036-RA	BRAF: B-RAF PROTO-ONCOGENE SERINE/THREONINE-PROTEIN KINASE	PMZ_0008827-RA	MYOF: MYOFERLIN	PMZ_0017419-RA	C1QTNF3: COMPLEMENT C1Q TUMOR NECROSIS FACTOR-RELATED PROTEIN 3
PMZ_0011067-RA	CDKL1: CYCLIN-DEPENDENT KINASE-LIKE 1	PMZ_0008876-RA	HIST1H1B: HISTONE H1.5	PMZ_0017593-RA	HISTIDINE-RICH PROTEIN PFHRP-II
PMZ_0011272-RA	CYP3A2: CYTOCHROME P450 3A2	PMZ_0008885-RA	KLF7: KRUEPPEL-LIKE FACTOR 7	PMZ_0017655-RA	CALB1: CALBINDIN
PMZ_0011317-RA	SPON2: SPONDIN-2	PMZ_0008892-RA	COL12A1: COLLAGEN ALPHA-1	PMZ_0017676-RA	PURPURIN
PMZ_0011363-RA	CHKA: CHOLINE KINASE ALPHA	PMZ_0008934-RA	TMEM20: TRANSMEMBRANE PROTEIN 20	PMZ_0017953-RA	TBX20: T-BOX TRANSCRIPTION FACTOR TBX20
PMZ_0011384-RA	FAT3: PROTOCADHERIN FAT 3	PMZ_0009015-RA	CAPN2: CALPAIN-2 CATALYTIC SUBUNIT	PMZ_0017962-RA	OTOF: OTOFERLIN
PMZ_0011407-RA	MC5R: MELANOCORTIN RECEPTOR 5	PMZ_0009037-RA	UCMA: UNIQUE CARTILAGE MATRIX-ASSOCIATED PROTEIN	PMZ_0017995-RA	GPR144: PROBABLE G-PROTEIN COUPLED RECEPTOR 144
PMZ_0011431-RA	SLC27A2: VERY LONG-CHAIN ACYL-COA SYNTHETASE	PMZ_0009074-RA	EFCAB6: EF-HAND CALCIUM-BINDING DOMAIN-CONTAINING PROTEIN 6	PMZ_0018342-RA	NUBP1: NUCLEOTIDE-BINDING PROTEIN 1
PMZ_0011510-RA	KRT8: KERATIN%2C TYPE II CYTOSKELETAL 8	PMZ_0009092-RA	MPRIP: MYOSIN PHOSPHATASE RHO-INTERACTING PROTEIN	PMZ_0018346-RA	COLQ: ACETYLCHOLINESTERASE COLLAGENIC TAIL PEPTIDE
PMZ_0011516-RA	MMP15: MATRIX METALLOPROTEINASE-15	PMZ_0009096-RA	INFB: TRANSLATION INITIATION FACTOR IF-2	PMZ_0018391-RA	SITS-BINDING PROTEIN
PMZ_0011587-RA	EGF1: FIBROPELLIN-1	PMZ_0009099-RA	PKD1: POLYCYSTIN-1	PMZ_0018401-RA	PHKB: PHOSPHORYLASE B KINASE REGULATORY SUBUNIT BETA
PMZ_0011588-RA	MUC4: MUCIN-4	PMZ_0009133-RA	PAPPA: PAPPALYSIN-1	PMZ_0018503-RA	CLIC6: CHLORIDE INTRACELLULAR CHANNEL PROTEIN 6
PMZ_0011602-RA	RXFP2: RELAXIN RECEPTOR 2	PMZ_0009143-RA	RAPH1: RAS-ASSOCIATED AND PLECKSTRIN HOMOLOGY DOMAINS-CONTAINING PROTEIN 1	PMZ_0018594-RA	UAFA: URO-ADHERENCE FACTOR A
PMZ_0011637-RA	SIAE: SIALATE O-ACETYLESTERASE	PMZ_0009145-RA	SLC12A2: SOLUTE CARRIER FAMILY 12 MEMBER 2	PMZ_0018983-RA	FLNC: FILAMIN-C
PMZ_0011654-RA	ZINC-BINDING PROTEIN A33	PMZ_0009147-RA	DPP3: DIPEPTIDYL-PEPTIDASE 3	PMZ_0018996-RA	TFAP2B: TRANSCRIPTION FACTOR AP-2 BETA
PMZ_0011703-RA	PRSS7: ENTEROPEPTIDASE	PMZ_0009185-RA	OPTN: OPTINEURIN	PMZ_0019163-RA	NOTCH1: NEUROGENIC LOCUS NOTCH PROTEIN HOMOLOG
PMZ_0011755-RA	UNCHARACTERIZED PROTEIN C6ORF58 HOMOLOG	PMZ_0009220-RA	F2RL1: PROTEINASE-ACTIVATED RECEPTOR 2	PMZ_0019205-RA	HOXB9A: HOMEOBOX PROTEIN HOX-B9A
PMZ_0011756-RA	ZGC:77778: UNCHARACTERIZED PROTEIN C6ORF58 HOMOLOG	PMZ_0009231-RA	ABCA1: ATP-BINDING CASSETTE SUB-FAMILY A MEMBER 1	PMZ_0019305-RA	DPP3: DIPEPTIDYL-PEPTIDASE 3
PMZ_0011902-RA	UNCHARACTERIZED PROTEIN C7ORF26 HOMOLOG	PMZ_0009288-RA	AFF3: AF4/FMR2 FAMILY MEMBER 3	PMZ_0019356-RA	COL14A1: COLLAGEN ALPHA-1
PMZ_0011921-RA	LGALS3: GALECTIN-3	PMZ_0009377-RA	IVL: INVOLUCRIN	PMZ_0019458-RA	PINEAL OPSIN
PMZ_0011931-RA	FAM149B1: PROTEIN FAM149B1	PMZ_0009395-RA	TYRO3: TYROSINE-PROTEIN KINASE RECEPTOR TYRO3	PMZ_0019478-RA	AGRN: AGRIN
PMZ_0011957-RA	FABP1: FATTY ACID-BINDING PROTEIN%2C LIVER	PMZ_0009398-RA	EN2-B: HOMEOBOX PROTEIN ENGRAILED-2-B	PMZ_0019490-RA	CLIC6: CHLORIDE INTRACELLULAR CHANNEL PROTEIN 6
PMZ_0011987-RA	KIAA1267: UNCHARACTERIZED PROTEIN KIAA1267	PMZ_0009409-RA	MATN4: MATRILIN-4	PMZ_0019498-RA	KRTAP5-4: KERATIN-ASSOCIATED PROTEIN 5-4
PMZ_0012049-RA	U88: UNCHARACTERIZED PROTEIN U88	PMZ_0009421-RA	MLL3: HISTONE-LYSINE N-METHYLTRANSFERASE MLL3	PMZ_0019528-RA	HOXB6: HOMEOBOX PROTEIN HOX-B6
PMZ_0012072-RA	EEA1: EARLY ENDOSOME ANTIGEN 1	PMZ_0009441-RA	SEC31B: PROTEIN TRANSPORT PROTEIN SEC31B	PMZ_0019551-RA	KRT9: KERATIN%2C TYPE I CYTOSKELETAL 9
PMZ_0012095-RA	PROX1: PROSPERO HOMEOBOX PROTEIN 1	PMZ_0009482-RA	LGALS9B: GALECTIN-9B	PMZ_0019557-RA	DIRC2: DISRUPTED IN RENAL CARCINOMA PROTEIN 2 HOMOLOG
PMZ_0012146-RA	LRRC3B: LEUCINE-RICH REPEAT-CONTAINING PROTEIN 3B	PMZ_0009483-RA	EBNA6: EPSTEIN-BARR NUCLEAR ANTIGEN 6	PMZ_0019565-RA	FLNB: FILAMIN-B
PMZ_0012180-RA	ADAM19: DISINTEGRIN AND METALLOPROTEINASE DOMAIN-CONTAINING PROTEIN 19	PMZ_0009527-RA	GNAT3: GUANINE NUCLEOTIDE-BINDING PROTEIN G	PMZ_0019596-RA	CYR61: PROTEIN CYR61
PMZ_0012235-RA	HHIP: HEDGEHOG-INTERACTING PROTEIN	PMZ_0009537-RA	HRGPNT3: EXTENSIN	PMZ_0019709-RA	IRX3: IROQUOIS-CLASS HOMEODOMAIN PROTEIN IRX-3
PMZ_0012241-RA	SALL3: SAL-LIKE PROTEIN 3	PMZ_0009539-RA	CFDP2: CRANIOFACIAL DEVELOPMENT PROTEIN 2	PMZ_0019778-RA	CCDC48: COILED-COIL DOMAIN-CONTAINING PROTEIN 48
PMZ_0012457-RA	CREM: CAMP-RESPONSIVE ELEMENT MODULATOR	PMZ_0009592-RA	ARID1B: AT-RICH INTERACTIVE DOMAIN-CONTAINING PROTEIN 1B	PMZ_0019779-RA	HOXB8: HOMEOBOX PROTEIN HOX-B8
PMZ_0012470-RA	ATP5G3: ATP SYNTHASE LIPID-BINDING PROTEIN%2C MITOCHONDRIAL	PMZ_0009648-RA	CATIONIC TRYPSIN	PMZ_0019827-RA	TRIM8: TRIPARTITE MOTIF-CONTAINING PROTEIN 8
PMZ_0012482-RA	SMG8: PROTEIN SMG8	PMZ_0009652-RA	TNS1: TENSIN-1	PMZ_0019862-RA	FLNC: FILAMIN-C
PMZ_0012537-RA	STX17: SYNTAXIN-17	PMZ_0009654-RA	TNS1: TENSIN-1	PMZ_0019938-RA	MYO15A: MYOSIN-XV
PMZ_0012558-RA	C8ORF74: UNCHARACTERIZED PROTEIN C8ORF74	PMZ_0009668-RA	PTPN1: TYROSINE-PROTEIN PHOSPHATASE NON-RECEPTOR TYPE 1	PMZ_0019958-RA	ERMN: ERMIN
PMZ_0012594-RA	MDM2: E3 UBIQUITIN-PROTEIN LIGASE MDM2	PMZ_0009670-RA	MMP16: MATRIX METALLOPROTEINASE-16	PMZ_0020012-RA	PAPLN: PAPILIN
PMZ_0012665-RA	CDH2: CADHERIN-2	PMZ_0009673-RA	MYBBP1A: MYB-BINDING PROTEIN 1A-LIKE PROTEIN	PMZ_0020055-RA	PAPLN: PAPILIN
PMZ_0012728-RA	SRAP: SERINE-RICH ADHESIN FOR PLATELETS	PMZ_0009712-RA	MYO5A: MYOSIN-VA	PMZ_0020101-RA	COL12A1: COLLAGEN ALPHA-1
PMZ_0012758-RA	CNDP2: CYTOSOLIC NON-SPECIFIC DIPEPTIDASE	PMZ_0009827-RA	NEFH: NEUROFILAMENT HEAVY POLYPEPTIDE	PMZ_0020241-RA	CLIC6: CHLORIDE INTRACELLULAR CHANNEL PROTEIN 6
PMZ_0012895-RA	PYGL: GLYCOGEN PHOSPHORYLASE%2C LIVER FORM	PMZ_0009933-RA	IRS2: INSULIN RECEPTOR SUBSTRATE 2	PMZ_0020268-RA	COL14A1: COLLAGEN ALPHA-1
PMZ_0012926-RA	DMBT1: DELETED IN MALIGNANT BRAIN TUMORS 1 PROTEIN	PMZ_0009934-RA	IRS2: INSULIN RECEPTOR SUBSTRATE 2	PMZ_0020289-RA	GCIP: GUANYLYL CYCLASE INHIBITORY PROTEIN
PMZ_0012984-RA	B4GALNT1: BETA-1%2C4 N-ACETYLGALACTOSAMINYLTRANSFERASE 1	PMZ_0009943-RA	COL12A1: COLLAGEN ALPHA-1	PMZ_0020422-RA	CHRNA4: NEURONAL ACETYLCHOLINE RECEPTOR SUBUNIT ALPHA-4
PMZ_0013098-RA	PROM1A: PROMININ-1-A	PMZ_0009971-RA	LSR: LIPOLYSIS-STIMULATED LIPOPROTEIN RECEPTOR	PMZ_0020485-RA	LTBP2: LATENT-TRANSFORMING GROWTH FACTOR BETA-BINDING PROTEIN 2
PMZ_0013099-RA	PROM1A: PROMININ-1-A	PMZ_0009987-RA	ABL2: TYROSINE-PROTEIN KINASE ABL2	PMZ_0020487-RA	LRP2: LOW-DENSITY LIPOPROTEIN RECEPTOR-RELATED PROTEIN 2
PMZ_0013100-RA	PROM1: PROMININ-1	PMZ_0009993-RA	GGH: GAMMA-GLUTAMYL HYDROLASE	PMZ_0020488-RA	LRP2: LOW-DENSITY LIPOPROTEIN RECEPTOR-RELATED PROTEIN 2
PMZ_0013101-RA	PROM1A: PROMININ-1-A	PMZ_0010004-RA	GPR18: N-ARACHIDONYL GLYCINE RECEPTOR	PMZ_0020489-RA	LRP2: LOW-DENSITY LIPOPROTEIN RECEPTOR-RELATED PROTEIN 2
PMZ_0013128-RA	GLUTATHIONE S-TRANSFERASE A	PMZ_0010023-RA	DSEL: DERMATAN-SULFATE EPIMERASE-LIKE PROTEIN	PMZ_0020532-RA	FLNA: FILAMIN-A
PMZ_0013196-RA	SLC7A1: HIGH AFFINITY CATIONIC AMINO ACID TRANSPORTER 1	PMZ_0010055-RA	UNC13C: PROTEIN UNC-13 HOMOLOG C	PMZ_0020652-RA	G6PC2: GLUCOSE-6-PHOSPHATASE 2
PMZ_0013210-RA	SCRG1: SCRAPIE-RESPONSIVE PROTEIN 1	PMZ_0010087-RA	YCF2: PROTEIN YCF2	PMZ_0020680-RA	SLC5A7: HIGH AFFINITY CHOLINE TRANSPORTER 1
PMZ_0013240-RA	MRPL11: 39S RIBOSOMAL PROTEIN L11%2C MITOCHONDRIAL	PMZ_0010122-RA	ITGAV: INTEGRIN ALPHA-V	PMZ_0020720-RA	KCNK10: POTASSIUM CHANNEL SUBFAMILY K MEMBER 10
PMZ_0013256-RA	GMPS: GMP SYNTHASE [GLUTAMINE-HYDROLYZING]	PMZ_0010123-RA	ITGA8: INTEGRIN ALPHA-8	PMZ_0020763-RA	HSPB11: HEAT SHOCK PROTEIN BETA-11
PMZ_0013320-RA	TTPAL: ALPHA-TOCOPHEROL TRANSFER PROTEIN-LIKE	PMZ_0010126-RA	TRXR-1: THIOREDOXIN REDUCTASE 1	PMZ_0020813-RA	SCN3A: SODIUM CHANNEL PROTEIN TYPE 3 SUBUNIT ALPHA
PMZ_0013415-RA	ADAMTS12: A DISINTEGRIN AND METALLOPROTEINASE WITH THROMBOSPONDIN MOTIFS 12	PMZ_0010140-RA	COL3A1: COLLAGEN ALPHA-1	PMZ_0020820-RA	TSPAN13: TETRASPANIN-13
PMZ_0013462-RA	PROTEIN TSETSEEP	PMZ_0010216-RA	PARP1: POLY [ADP-RIBOSE] POLYMERASE 1	PMZ_0020876-RA	DOCK7: DEDICATOR OF CYTOKINESIS PROTEIN 7
PMZ_0013500-RA	K-CAM: B-CADHERIN	PMZ_0010218-RA	PARP1: POLY [ADP-RIBOSE] POLYMERASE 1	PMZ_0020877-RA	AGRN: AGRIN
PMZ_0013536-RA	JAKMIP1: JANUS KINASE AND MICROTUBULE-INTERACTING PROTEIN 1	PMZ_0010245-RA	PRKAR1B: CAMP-DEPENDENT PROTEIN KINASE TYPE I-BETA REGULATORY SUBUNIT	PMZ_0020966-RA	GLB1: BETA-GALACTOSIDASE
PMZ_0013586-RA	TMEM90B: TRANSMEMBRANE PROTEIN 90B	PMZ_0010295-RA	OSBPL6: OXYSTEROL-BINDING PROTEIN-RELATED PROTEIN 6	PMZ_0021212-RA	HIGD1B: HIG1 DOMAIN FAMILY MEMBER 1B
PMZ_0013593-RA	TNFRSF1A: TUMOR NECROSIS FACTOR RECEPTOR SUPERFAMILY MEMBER 1A	PMZ_0010296-RA	OSBPL6: OXYSTEROL-BINDING PROTEIN-RELATED PROTEIN 6	PMZ_0021229-RA	LYVE1: LYMPHATIC VESSEL ENDOTHELIAL HYALURONIC ACID RECEPTOR 1
PMZ_0013598-RA	SLC6A2: SODIUM-DEPENDENT NORADRENALINE TRANSPORTER	PMZ_0010306-RA	MEGF11: MULTIPLE EPIDERMAL GROWTH FACTOR-LIKE DOMAINS 11	PMZ_0021308-RA	UAFA: URO-ADHERENCE FACTOR A
PMZ_0013772-RA	PRKG1: CGMP-DEPENDENT PROTEIN KINASE 1%2C ALPHA ISOZYME	PMZ_0010324-RA	CELA: ENDOGLUCANASE	PMZ_0021309-RA	ASB2: ANKYRIN REPEAT AND SOCS BOX PROTEIN 2
PMZ_0013783-RA	FAAH: FATTY-ACID AMIDE HYDROLASE 1	PMZ_0010326-RA	DMBT1: DELETED IN MALIGNANT BRAIN TUMORS 1 PROTEIN	PMZ_0021321-RA	CLIC6: CHLORIDE INTRACELLULAR CHANNEL PROTEIN 6
PMZ_0013784-RA	VITAMIN D3 HYDROXYLASE-ASSOCIATED PROTEIN	PMZ_0010513-RA	CRISPLD2: CYSTEINE-RICH SECRETORY PROTEIN LCCL DOMAIN-CONTAINING 2	PMZ_0021382-RA	TRIM14: TRIPARTITE MOTIF-CONTAINING PROTEIN 14
PMZ_0013797-RA	C6ORF97: COILED-COIL DOMAIN-CONTAINING PROTEIN C6ORF97	PMZ_0010514-RA	CRISPLD1: CYSTEINE-RICH SECRETORY PROTEIN LCCL DOMAIN-CONTAINING 1	PMZ_0021429-RA	GNB3: GUANINE NUCLEOTIDE-BINDING PROTEIN G
PMZ_0013820-RA	KRTAP4-7: KERATIN-ASSOCIATED PROTEIN 4-7	PMZ_0010518-RA	ADAMTS18: A DISINTEGRIN AND METALLOPROTEINASE WITH THROMBOSPONDIN MOTIFS 18	PMZ_0021466-RA	USP36: UBIQUITIN CARBOXYL-TERMINAL HYDROLASE 36
PMZ_0013875-RA	CYB5D2: CYTOCHROME B5 DOMAIN-CONTAINING PROTEIN 2	PMZ_0010523-RA	ENPP3: ECTONUCLEOTIDE PYROPHOSPHATASE/PHOSPHODIESTERASE FAMILY MEMBER 3	PMZ_0021582-RA	CNDP2: CYTOSOLIC NON-SPECIFIC DIPEPTIDASE
PMZ_0013902-RA	CTSL1: CATHEPSIN L1	PMZ_0010524-RA	ENPP3: ECTONUCLEOTIDE PYROPHOSPHATASE/PHOSPHODIESTERASE FAMILY MEMBER 3	PMZ_0021674-RA	VASOTOCIN-NEUROPHYSIN VT 1
PMZ_0013928-RA	71: GLYCOPROTEIN X	PMZ_0010545-RA	MUC13: MUCIN-13	PMZ_0021723-RA	RPS3A: 40S RIBOSOMAL PROTEIN S3A
PMZ_0013936-RA	CFDP1: CRANIOFACIAL DEVELOPMENT PROTEIN 1	PMZ_0010677-RA	CADM1: CELL ADHESION MOLECULE 1	PMZ_0021803-RA	TMEM63B: TRANSMEMBRANE PROTEIN 63B
PMZ_0014044-RA	CACNA1A: VOLTAGE-DEPENDENT P/Q-TYPE CALCIUM CHANNEL SUBUNIT ALPHA-1A	PMZ_0010715-RA	FOXI1C: FORKHEAD BOX PROTEIN I1C	PMZ_0021825-RA	PTGS2: PROSTAGLANDIN G/H SYNTHASE 2
PMZ_0014154-RA	NAPA: ALPHA-SOLUBLE NSF ATTACHMENT PROTEIN	PMZ_0010718-RA	BAIAP3: BAI1-ASSOCIATED PROTEIN 3	PMZ_0021877-RA	GPR22: PROBABLE G-PROTEIN COUPLED RECEPTOR 22
PMZ_0014205-RA	HHATL: PROTEIN-CYSTEINE N-PALMITOYLTRANSFERASE HHAT-LIKE PROTEIN	PMZ_0010719-RA	BAIAP3: BAI1-ASSOCIATED PROTEIN 3	PMZ_0021975-RA	PKD1L2: POLYCYSTIC KIDNEY DISEASE PROTEIN 1-LIKE 2
PMZ_0014225-RA	ACER2: ALKALINE CERAMIDASE 2	PMZ_0010735-RA	SPAPB1E7.04C: CHITINASE-LIKE PROTEIN PB1E7.04C	PMZ_0021986-RA	SIX6: HOMEOBOX PROTEIN SIX6
PMZ_0014249-RA	NUP160: NUCLEAR PORE COMPLEX PROTEIN NUP160	PMZ_0010855-RA	DRD4: D	PMZ_0022143-RA	WAP: WHEY ACIDIC PROTEIN
PMZ_0014261-RA	GLUD1: GLUTAMATE DEHYDROGENASE%2C MITOCHONDRIAL	PMZ_0010916-RA	ADAMTS17: A DISINTEGRIN AND METALLOPROTEINASE WITH THROMBOSPONDIN MOTIFS 17	PMZ_0022247-RA	71: GLYCOPROTEIN X
PMZ_0014357-RA	CRYBG3: BETA/GAMMA CRYSTALLIN DOMAIN-CONTAINING PROTEIN 3	PMZ_0010982-RA	ANO7: ANOCTAMIN-7	PMZ_0022290-RA	YCF2: PROTEIN YCF2
PMZ_0014420-RA	THOC1: THO COMPLEX SUBUNIT 1	PMZ_0010983-RA	ANO7: ANOCTAMIN-7	PMZ_0022307-RA	RTOA: PROTEIN RTOA
PMZ_0014426-RA	GVIN1: INTERFERON-INDUCED VERY LARGE GTPASE 1	PMZ_0010990-RA	UBA1: UBIQUITIN-LIKE MODIFIER-ACTIVATING ENZYME 1	PMZ_0022385-RA	RXFP4: RELAXIN-3 RECEPTOR 2
PMZ_0014504-RA	TSPAN3: TETRASPANIN-3	PMZ_0011005-RA	GDE5: PUTATIVE GLYCEROPHOSPHODIESTER PHOSPHODIESTERASE 5	PMZ_0022446-RA	DIS3: EXOSOME COMPLEX EXONUCLEASE RRP44
PMZ_0014541-RA	IMP4: U3 SMALL NUCLEOLAR RIBONUCLEOPROTEIN PROTEIN IMP4	PMZ_0011014-RA	ZNFX1: NFX1-TYPE ZINC FINGER-CONTAINING PROTEIN 1	PMZ_0022457-RA	UAFA: URO-ADHERENCE FACTOR A
PMZ_0014555-RA	ADAMTS7: A DISINTEGRIN AND METALLOPROTEINASE WITH THROMBOSPONDIN MOTIFS 7	PMZ_0011103-RA	TMEM147: TRANSMEMBRANE PROTEIN 147	PMZ_0022507-RA	SIX1: HOMEOBOX PROTEIN SIX1
PMZ_0014564-RA	FBN1: FIBRILLIN-1	PMZ_0011106-RA	SC5DL: LATHOSTEROL OXIDASE	PMZ_0022524-RA	IPO4: IMPORTIN-4
PMZ_0014580-RA	NFASC: NEUROFASCIN	PMZ_0011160-RA	LRRC17: LEUCINE-RICH REPEAT-CONTAINING PROTEIN 17	PMZ_0022658-RA	UAFA: URO-ADHERENCE FACTOR A
PMZ_0014583-RA	NMUR2: NEUROMEDIN-U RECEPTOR 2	PMZ_0011168-RA	POLR3H: DNA-DIRECTED RNA POLYMERASE III SUBUNIT RPC8	PMZ_0022671-RA	KCNT1: POTASSIUM CHANNEL SUBFAMILY T MEMBER 1
PMZ_0014650-RA	ACTL6A: ACTIN-LIKE PROTEIN 6A	PMZ_0011201-RA	KCNA3: POTASSIUM VOLTAGE-GATED CHANNEL SUBFAMILY A MEMBER 3	PMZ_0022689-RA	SLC23A2: SOLUTE CARRIER FAMILY 23 MEMBER 2
PMZ_0014666-RA	WDR76: WD REPEAT-CONTAINING PROTEIN 76	PMZ_0011207-RA	ZGC:153146: UPF0602 PROTEIN C4ORF47 HOMOLOG	PMZ_0022748-RA	DDB_G0268530: PUTATIVE UNCHARACTERIZED PROTEIN DDB_G0268530
PMZ_0014690-RA	ADAMTS20: A DISINTEGRIN AND METALLOPROTEINASE WITH THROMBOSPONDIN MOTIFS 20	PMZ_0011249-RA	MMP14: MATRIX METALLOPROTEINASE-14	PMZ_0022805-RA	SYT12: SYNAPTOTAGMIN-12
PMZ_0014717-RA	AAEL010235: 30 KDA SALIVARY GLAND ALLERGEN AED A 3	PMZ_0011273-RA	EXT1: EXTENSIN-1	PMZ_0022823-RA	APG: ANTHER-SPECIFIC PROLINE-RICH PROTEIN APG
PMZ_0014761-RA	DNAH17: DYNEIN HEAVY CHAIN 17%2C AXONEMAL	PMZ_0011303-RA	PDE5A: CGMP-SPECIFIC 3'%2C5'-CYCLIC PHOSPHODIESTERASE	PMZ_0022859-RA	WDR3: WD REPEAT-CONTAINING PROTEIN 3
PMZ_0014803-RA	SERPINE3: SERPIN E3	PMZ_0011304-RA	PDE5A: CGMP-SPECIFIC 3'%2C5'-CYCLIC PHOSPHODIESTERASE	PMZ_0022944-RA	SLC9A4: SODIUM/HYDROGEN EXCHANGER 4
PMZ_0014834-RA	DIS3: EXOSOME COMPLEX EXONUCLEASE RRP44	PMZ_0011350-RA	DIS3L2: DIS3-LIKE EXONUCLEASE 2	PMZ_0023000-RA	RLN3: RELAXIN-3
PMZ_0014878-RA	ZUFSP: ZINC FINGER WITH UFM1-SPECIFIC PEPTIDASE DOMAIN PROTEIN	PMZ_0011353-RA	PDZRN3: PDZ DOMAIN-CONTAINING RING FINGER PROTEIN 3	PMZ_0023008-RA	PHOX2B: PAIRED MESODERM HOMEOBOX PROTEIN 2B
PMZ_0014946-RA	DMTF1: CYCLIN-D-BINDING MYB-LIKE TRANSCRIPTION FACTOR 1	PMZ_0011373-RA	RORC: NUCLEAR RECEPTOR ROR-GAMMA	PMZ_0023037-RA	UAFA: URO-ADHERENCE FACTOR A
PMZ_0014988-RA	CCDC88A: GIRDIN	PMZ_0011427-RA	NANOS1: NANOS HOMOLOG 1	PMZ_0023049-RA	MST101
PMZ_0014995-RA	GNL3: GUANINE NUCLEOTIDE-BINDING PROTEIN-LIKE 3	PMZ_0011482-RA	ARHGEF3: RHO GUANINE NUCLEOTIDE EXCHANGE FACTOR 3	PMZ_0023178-RA	YCF2: PROTEIN YCF2
PMZ_0014996-RA	GNL3: GUANINE NUCLEOTIDE-BINDING PROTEIN-LIKE 3	PMZ_0011511-RA	KRT7: KERATIN%2C TYPE II CYTOSKELETAL 7	PMZ_0023222-RA	UAFA: URO-ADHERENCE FACTOR A
PMZ_0015109-RA	DENND5A: DENN DOMAIN-CONTAINING PROTEIN 5A	PMZ_0011574-RA	MLXIP: MLX-INTERACTING PROTEIN	PMZ_0023272-RA	HSP30: HEAT SHOCK PROTEIN 30
PMZ_0015146-RA	CDK9: CELL DIVISION PROTEIN KINASE 9	PMZ_0011590-RA	NFATC3: NUCLEAR FACTOR OF ACTIVATED T-CELLS%2C CYTOPLASMIC 3	PMZ_0023310-RA	FRRS1: PUTATIVE FERRIC-CHELATE REDUCTASE 1
PMZ_0015195-RA	FZD8: FRIZZLED-8	PMZ_0011599-RA	BOK: BCL-2-RELATED OVARIAN KILLER PROTEIN	PMZ_0023341-RA	COLQ: ACETYLCHOLINESTERASE COLLAGENIC TAIL PEPTIDE
PMZ_0015197-RA	PLEC1: PLECTIN-1	PMZ_0011681-RA	PPL: PERIPLAKIN	PMZ_0023507-RA	SDS-1: SERUM ALBUMIN SDS-1
PMZ_0015228-RA	LYPD6: LY6/PLAUR DOMAIN-CONTAINING PROTEIN 6	PMZ_0011684-RA	EVPL: ENVOPLAKIN	PMZ_0023538-RA	ANO5: ANOCTAMIN-5
PMZ_0015234-RA	MGAT4C: ALPHA-1%2C3-MANNOSYL-GLYCOPROTEIN 4-BETA-N-ACETYLGLUCOSAMINYLTRANSFERASE C	PMZ_0011763-RA	TIMM13: MITOCHONDRIAL IMPORT INNER MEMBRANE TRANSLOCASE SUBUNIT TIM13	PMZ_0023548-RA	ATP5J: ATP SYNTHASE-COUPLING FACTOR 6%2C MITOCHONDRIAL
PMZ_0015294-RA	TFPI2: TISSUE FACTOR PATHWAY INHIBITOR 2	PMZ_0011769-RA	VHL: VON HIPPEL-LINDAU DISEASE TUMOR SUPPRESSOR	PMZ_0023616-RA	KRTAP4-2: KERATIN-ASSOCIATED PROTEIN 4-2
PMZ_0015319-RA	IER5L: IMMEDIATE EARLY RESPONSE GENE 5-LIKE PROTEIN	PMZ_0011790-RA	STUB1: STIP1 HOMOLOGY AND U BOX-CONTAINING PROTEIN 1	PMZ_0023786-RA	HISTONE H4
PMZ_0015361-RA	PIPOX: PEROXISOMAL SARCOSINE OXIDASE	PMZ_0011825-RA	VAV2: GUANINE NUCLEOTIDE EXCHANGE FACTOR VAV2	PMZ_0023828-RA	TITF1: THYROID TRANSCRIPTION FACTOR 1
PMZ_0015419-RA	PYROXD1: PYRIDINE NUCLEOTIDE-DISULFIDE OXIDOREDUCTASE DOMAIN-CONTAINING PROTEIN 1	PMZ_0011865-RA	CYGB: CYTOGLOBIN	PMZ_0023901-RA	GADL1: GLUTAMATE DECARBOXYLASE-LIKE PROTEIN 1
PMZ_0015423-RA	CELA2A: CHYMOTRYPSIN-LIKE ELASTASE FAMILY MEMBER 2A	PMZ_0011915-RA	ITPR1: INOSITOL 1%2C4%2C5-TRISPHOSPHATE RECEPTOR TYPE 1	PMZ_0023911-RA	UAFA: URO-ADHERENCE FACTOR A
PMZ_0015438-RA	FBP1: FRUCTOSE-1%2C6-BISPHOSPHATASE 1	PMZ_0011928-RA	FAM149B1: PROTEIN FAM149B1	PMZ_0023951-RA	UAFA: URO-ADHERENCE FACTOR A
PMZ_0015485-RA	PLXNA2: PLEXIN-A2	PMZ_0011937-RA	SORL1: SORTILIN-RELATED RECEPTOR	PMZ_0024018-RA	DMBT1: DELETED IN MALIGNANT BRAIN TUMORS 1 PROTEIN
PMZ_0015571-RA	CCDC111: COILED-COIL DOMAIN-CONTAINING PROTEIN 111	PMZ_0011961-RA	ASB7: ANKYRIN REPEAT AND SOCS BOX PROTEIN 7	PMZ_0024119-RA	UAFA: URO-ADHERENCE FACTOR A
PMZ_0015576-RA	INFB: TRANSLATION INITIATION FACTOR IF-2	PMZ_0011975-RA	DYNC1H1: CYTOPLASMIC DYNEIN 1 HEAVY CHAIN 1	PMZ_0024125-RA	CLIC6: CHLORIDE INTRACELLULAR CHANNEL PROTEIN 6
PMZ_0015739-RA	C1QL1: C1Q-RELATED FACTOR	PMZ_0011992-RA	PADI3: PROTEIN-ARGININE DEIMINASE TYPE-3
PMZ_0015752-RA	PHKB: PHOSPHORYLASE B KINASE REGULATORY SUBUNIT BETA	PMZ_0012020-RA	FAM89A: PROTEIN FAM89A
PMZ_0015838-RA	U2AF2: SPLICING FACTOR U2AF 65 KDA SUBUNIT	PMZ_0012038-RA	SPCC663.09C: UNCHARACTERIZED OXIDOREDUCTASE C663.09C
PMZ_0015855-RA	GPR116: PROBABLE G-PROTEIN COUPLED RECEPTOR 116	PMZ_0012041-RA	RHO: RHODOPSIN
PMZ_0015860-RA	LONP1: LON PROTEASE HOMOLOG%2C MITOCHONDRIAL	PMZ_0012052-RA	RAMP: INACTIVE SERINE PROTEASE RAMP
PMZ_0015861-RA	LONP1: LON PROTEASE HOMOLOG%2C MITOCHONDRIAL	PMZ_0012164-RA	COL5A1: COLLAGEN ALPHA-1
PMZ_0015938-RA	TTN: TITIN	PMZ_0012165-RA	COL11A1: COLLAGEN ALPHA-1
PMZ_0015945-RA	DMBX1: DIENCEPHALON/MESENCEPHALON HOMEOBOX PROTEIN 1	PMZ_0012210-RA	PROM1A: PROMININ-1-A
PMZ_0015953-RA	RABEPK: RAB9 EFFECTOR PROTEIN WITH KELCH MOTIFS	PMZ_0012229-RA	STAG1: COHESIN SUBUNIT SA-1
PMZ_0015958-RA	COL29A1: COLLAGEN ALPHA-5	PMZ_0012278-RA	SLC15A4: SOLUTE CARRIER FAMILY 15 MEMBER 4
PMZ_0015995-RA	SESTD1: SEC14 DOMAIN AND SPECTRIN REPEAT-CONTAINING PROTEIN 1	PMZ_0012282-RA	CNTFR: CILIARY NEUROTROPHIC FACTOR RECEPTOR ALPHA
PMZ_0015996-RA	SESTD1: SEC14 DOMAIN AND SPECTRIN REPEAT-CONTAINING PROTEIN 1	PMZ_0012285-RA	PREX2: PHOSPHATIDYLINOSITOL 3%2C4%2C5-TRISPHOSPHATE-DEPENDENT RAC EXCHANGER 2 PROTEIN
PMZ_0016202-RA	TTLL3: TUBULIN--TYROSINE LIGASE-LIKE PROTEIN 3	PMZ_0012313-RA	NPR2: ATRIAL NATRIURETIC PEPTIDE RECEPTOR B
PMZ_0016240-RA	NIP: 2-C-METHYL-D-ERYTHRITOL 4-PHOSPHATE CYTIDYLYLTRANSFERASE-LIKE PROTEIN	PMZ_0012318-RA	NR1D1: NUCLEAR RECEPTOR SUBFAMILY 1 GROUP D MEMBER 1
PMZ_0016298-RA	DSCAM: DOWN SYNDROME CELL ADHESION MOLECULE	PMZ_0012322-RA	GFPT1: GLUCOSAMINE--FRUCTOSE-6-PHOSPHATE AMINOTRANSFERASE [ISOMERIZING] 1
PMZ_0016314-RA	DIS3: EXOSOME COMPLEX EXONUCLEASE RRP44	PMZ_0012359-RA	SPATA18: SPERMATOGENESIS-ASSOCIATED PROTEIN 18 HOMOLOG
PMZ_0016321-RA	SLC1A4: NEUTRAL AMINO ACID TRANSPORTER A	PMZ_0012366-RA	OSTA: ORGANIC SOLUTE TRANSPORTER SUBUNIT ALPHA
PMZ_0016348-RA	FAM65B: PROTEIN FAM65B	PMZ_0012369-RA	ANO6: ANOCTAMIN-6
PMZ_0016357-RA	FAM108C1: ABHYDROLASE DOMAIN-CONTAINING PROTEIN FAM108C1	PMZ_0012389-RA	UAFA: URO-ADHERENCE FACTOR A
PMZ_0016399-RA	KLHL23: KELCH-LIKE PROTEIN 23	PMZ_0012476-RA	SPAPB15E9.01C: UNCHARACTERIZED SERINE/THREONINE-RICH PROTEIN PB15E9.01C
PMZ_0016409-RA	CDH4: CADHERIN-4	PMZ_0012571-RA	KLF10: KRUEPPEL-LIKE FACTOR 10
PMZ_0016462-RA	PDYN: PROENKEPHALIN-B	PMZ_0012604-RA	PLBD1: PUTATIVE PHOSPHOLIPASE B-LIKE 1
PMZ_0016475-RA	ZNF267: ZINC FINGER PROTEIN 267	PMZ_0012610-RA	PTPRB: RECEPTOR-TYPE TYROSINE-PROTEIN PHOSPHATASE BETA
PMZ_0016497-RA	SULT1C1: SULFOTRANSFERASE 1C1	PMZ_0012612-RA	SHISA4: PROTEIN SHISA-4
PMZ_0016498-RA	SULT1B1: SULFOTRANSFERASE FAMILY CYTOSOLIC 1B MEMBER 1	PMZ_0012650-RA	PTPRD: RECEPTOR-TYPE TYROSINE-PROTEIN PHOSPHATASE DELTA
PMZ_0016526-RA	MUC5AC: MUCIN-5AC	PMZ_0012670-RA	UTP20: SMALL SUBUNIT PROCESSOME COMPONENT 20 HOMOLOG
PMZ_0016585-RA	GUCY1B2: GUANYLATE CYCLASE SOLUBLE SUBUNIT BETA-2	PMZ_0012715-RA	CAPN5: CALPAIN-5
PMZ_0016613-RA	HDC: HISTIDINE DECARBOXYLASE	PMZ_0012718-RA	ACVR2B: ACTIVIN RECEPTOR TYPE-2B
PMZ_0016640-RA	COL6A4: COLLAGEN ALPHA-4	PMZ_0012791-RA	C17ORF53: UNCHARACTERIZED PROTEIN C17ORF53
PMZ_0016649-RA	SLC2A9: SOLUTE CARRIER FAMILY 2%2C FACILITATED GLUCOSE TRANSPORTER MEMBER 9	PMZ_0012818-RA	EGF3: FIBROPELLIN-3
PMZ_0016663-RA	SCNN1G-B: AMILORIDE-SENSITIVE SODIUM CHANNEL SUBUNIT GAMMA-2	PMZ_0012847-RA	MDN1: MIDASIN
PMZ_0016736-RA	SPAG1: SPERM-ASSOCIATED ANTIGEN 1	PMZ_0012851-RA	FILIP1: FILAMIN-A-INTERACTING PROTEIN 1
PMZ_0016772-RA	NRXN3: NEUREXIN-3-ALPHA	PMZ_0012852-RA	C3: COMPLEMENT C3
PMZ_0016821-RA	SULT1B1: SULFOTRANSFERASE FAMILY CYTOSOLIC 1B MEMBER 1	PMZ_0012860-RA	TNS3: TENSIN-3
PMZ_0016900-RA	PTRH2: PEPTIDYL-TRNA HYDROLASE 2%2C MITOCHONDRIAL	PMZ_0012861-RA	TNS1: TENSIN-1
PMZ_0016904-RA	CACNA1D: VOLTAGE-DEPENDENT L-TYPE CALCIUM CHANNEL SUBUNIT ALPHA-1D	PMZ_0012865-RA	C33H5.2: UPF0392 PROTEIN C33H5.2
PMZ_0016944-RA	PUS1: TRNA PSEUDOURIDINE SYNTHASE A	PMZ_0012884-RA	PHC2: POLYHOMEOTIC-LIKE PROTEIN 2
PMZ_0016947-RA	USP36: UBIQUITIN CARBOXYL-TERMINAL HYDROLASE 36	PMZ_0012942-RA	C1QTNF9: COMPLEMENT C1Q TUMOR NECROSIS FACTOR-RELATED PROTEIN 9
PMZ_0016954-RA	KERATIN%2C ULTRA HIGH-SULFUR MATRIX PROTEIN	PMZ_0012962-RA	MYOF: MYOFERLIN
PMZ_0016971-RA	ZGC:113413: NATTERIN-LIKE PROTEIN	PMZ_0012991-RA	CCDC123: COILED-COIL DOMAIN-CONTAINING PROTEIN 123%2C MITOCHONDRIAL
PMZ_0017006-RA	HTR5A: 5-HYDROXYTRYPTAMINE RECEPTOR 5A	PMZ_0013140-RA	GM71: UNCHARACTERIZED PROTEIN C14ORF138 HOMOLOG
PMZ_0017012-RA	ITPRIP: INOSITOL 1%2C4%2C5-TRIPHOSPHATE RECEPTOR-INTERACTING PROTEIN	PMZ_0013167-RA	CCDC64: COILED-COIL DOMAIN-CONTAINING PROTEIN 64A
PMZ_0017023-RA	TRIM7: TRIPARTITE MOTIF-CONTAINING PROTEIN 7	PMZ_0013178-RA	FMNL2: FORMIN-LIKE PROTEIN 2
PMZ_0017104-RA	ZGC:85644: UNCHARACTERIZED PROTEIN C1ORF93 HOMOLOG	PMZ_0013214-RA	B3GNT3: UDP-GLCNAC:BETAGAL BETA-1%2C3-N-ACETYLGLUCOSAMINYLTRANSFERASE 3
PMZ_0017109-RA	SH3TC1: SH3 DOMAIN AND TETRATRICOPEPTIDE REPEATS-CONTAINING PROTEIN 1	PMZ_0013238-RA	P2RY4: P2Y PURINOCEPTOR 4
PMZ_0017157-RA	DIS3: EXOSOME COMPLEX EXONUCLEASE RRP44	PMZ_0013272-RA	ODF3: OUTER DENSE FIBER PROTEIN 3
PMZ_0017170-RA	PRSS7: ENTEROPEPTIDASE	PMZ_0013287-RA	NEK1: SERINE/THREONINE-PROTEIN KINASE NEK1
PMZ_0017207-RA	PYGM: GLYCOGEN PHOSPHORYLASE%2C MUSCLE FORM	PMZ_0013304-RA	DZIP1: ZINC FINGER PROTEIN DZIP1
PMZ_0017273-RA	MEF2A: MYOCYTE-SPECIFIC ENHANCER FACTOR 2A	PMZ_0013337-RA	HTRA1: SERINE PROTEASE HTRA1
PMZ_0017330-RA	OSR2: PROTEIN ODD-SKIPPED-RELATED 2	PMZ_0013352-RA	ATP5H: ATP SYNTHASE SUBUNIT D%2C MITOCHONDRIAL
PMZ_0017372-RA	GAR1: H/ACA RIBONUCLEOPROTEIN COMPLEX SUBUNIT 1	PMZ_0013412-RA	COL5A1: COLLAGEN ALPHA-1
PMZ_0017382-RA	EXSA: SPORE COAT ASSEMBLY PROTEIN EXSA	PMZ_0013416-RA	RXFP4: RELAXIN-3 RECEPTOR 2
PMZ_0017392-RA	OBSCN: OBSCURIN	PMZ_0013441-RA	CLDN17: CLAUDIN-17
PMZ_0017472-RA	CPNE3: COPINE-3	PMZ_0013496-RA	CPAMD8: C3 AND PZP-LIKE ALPHA-2-MACROGLOBULIN DOMAIN-CONTAINING PROTEIN 8
PMZ_0017510-RA	PDXK: PYRIDOXAL KINASE	PMZ_0013524-RA	CA12: CARBONIC ANHYDRASE 12
PMZ_0017537-RA	CCDC88C: PROTEIN DAPLE	PMZ_0013560-RA	FASN: FATTY ACID SYNTHASE
PMZ_0017538-RA	HMCN1: HEMICENTIN-1	PMZ_0013571-RA	NXPH1: NEUREXOPHILIN-1
PMZ_0017569-RA	WDR78: WD REPEAT-CONTAINING PROTEIN 78	PMZ_0013578-RA	ZNFX1: NFX1-TYPE ZINC FINGER-CONTAINING PROTEIN 1
PMZ_0017591-RA	GVIN1: INTERFERON-INDUCED VERY LARGE GTPASE 1	PMZ_0013580-RA	ZNFX1: NFX1-TYPE ZINC FINGER-CONTAINING PROTEIN 1
PMZ_0017633-RA	CNIH: PROTEIN CORNICHON HOMOLOG	PMZ_0013623-RA	RBM25: RNA-BINDING PROTEIN 25
PMZ_0017645-RA	EXOSC10: EXOSOME COMPONENT 10	PMZ_0013625-RA	UAFA: URO-ADHERENCE FACTOR A
PMZ_0017648-RA	EXOSC10: EXOSOME COMPONENT 10	PMZ_0013641-RA	TECTA: ALPHA-TECTORIN
PMZ_0017754-RA	ZGC:113413: NATTERIN-LIKE PROTEIN	PMZ_0013647-RA	HMMR: HYALURONAN MEDIATED MOTILITY RECEPTOR
PMZ_0017764-RA	SNX6: SORTING NEXIN-6	PMZ_0013669-RA	PKM: PYRUVATE KINASE MUSCLE ISOZYME
PMZ_0017798-RA	GBP1: INTERFERON-INDUCED GUANYLATE-BINDING PROTEIN 1	PMZ_0013692-RA	IQCB1: IQ CALMODULIN-BINDING MOTIF-CONTAINING PROTEIN 1
PMZ_0017840-RA	TRIB2: TRIBBLES HOMOLOG 2	PMZ_0013693-RA	TGFBR2: TGF-BETA RECEPTOR TYPE-2
PMZ_0017851-RA	BCO2: BETA%2CBETA-CAROTENE 9'%2C10'-OXYGENASE	PMZ_0013702-RA	ARAP3: ARF-GAP%2C RHO-GAP DOMAIN%2C ANK REPEAT AND PH DOMAIN-CONTAINING PROTEIN 3
PMZ_0017888-RA	CAMKV: CAM KINASE-LIKE VESICLE-ASSOCIATED PROTEIN	PMZ_0013703-RA	ARAP2: ARF-GAP%2C RHO-GAP DOMAIN%2C ANK REPEAT AND PH DOMAIN-CONTAINING PROTEIN 2
PMZ_0017947-RA	PAM-A: PEPTIDYL-GLYCINE ALPHA-AMIDATING MONOOXYGENASE A	PMZ_0013704-RA	ARAP2: ARF-GAP%2C RHO-GAP DOMAIN%2C ANK REPEAT AND PH DOMAIN-CONTAINING PROTEIN 2
PMZ_0018016-RA	COL9A1: COLLAGEN ALPHA-1	PMZ_0013705-RA	RAB15: RAS-RELATED PROTEIN RAB-15
PMZ_0018035-RA	SLC26A5: PRESTIN	PMZ_0013716-RA	SH3BP5: SH3 DOMAIN-BINDING PROTEIN 5
PMZ_0018079-RA	SLC4A4: ELECTROGENIC SODIUM BICARBONATE COTRANSPORTER 1	PMZ_0013729-RA	KLF7: KRUEPPEL-LIKE FACTOR 7
PMZ_0018080-RA	SLC4A4: ELECTROGENIC SODIUM BICARBONATE COTRANSPORTER 1	PMZ_0013731-RA	SUCLG2: SUCCINYL-COA LIGASE [GDP-FORMING] SUBUNIT BETA%2C MITOCHONDRIAL
PMZ_0018081-RA	EGR1: EARLY GROWTH RESPONSE PROTEIN 1	PMZ_0013766-RA	INFB: TRANSLATION INITIATION FACTOR IF-2
PMZ_0018111-RA	LHX1: LIM/HOMEOBOX PROTEIN LHX1	PMZ_0013767-RA	SYNPO2: SYNAPTOPODIN-2
PMZ_0018148-RA	GVIN1: INTERFERON-INDUCED VERY LARGE GTPASE 1	PMZ_0013768-RA	SYNPO2: SYNAPTOPODIN-2
PMZ_0018167-RA	NPM1: NUCLEOPHOSMIN	PMZ_0013794-RA	ZSWIM7: ZINC FINGER SWIM DOMAIN-CONTAINING PROTEIN 7
PMZ_0018197-RA	MATN2: MATRILIN-2	PMZ_0013835-RA	NCBP1: NUCLEAR CAP-BINDING PROTEIN SUBUNIT 1
PMZ_0018229-RA	FHDC1: FH2 DOMAIN-CONTAINING PROTEIN 1	PMZ_0013953-RA	DYSF: DYSFERLIN
PMZ_0018278-RA	COL28A1: COLLAGEN ALPHA-1	PMZ_0014015-RA	CRYAA: ALPHA-CRYSTALLIN A CHAIN
PMZ_0018296-RA	CAPN1: CALPAIN-1 CATALYTIC SUBUNIT	PMZ_0014032-RA	RHOA: TRANSFORMING PROTEIN RHOA
PMZ_0018327-RA	CYLC2: CYLICIN-2	PMZ_0014149-RA	PDZD4: PDZ DOMAIN-CONTAINING PROTEIN 4
PMZ_0018371-RA	UPF0505 PROTEIN C16ORF62 HOMOLOG	PMZ_0014158-RA	DAO: D-AMINO-ACID OXIDASE
PMZ_0018372-RA	ZGC:163107: UPF0505 PROTEIN C16ORF62 HOMOLOG	PMZ_0014164-RA	COL1A1: COLLAGEN ALPHA-1
PMZ_0018376-RA	PVRL3: POLIOVIRUS RECEPTOR-RELATED PROTEIN 3	PMZ_0014167-RA	PROK1: PROKINETICIN-1
PMZ_0018400-RA	PHKB: PHOSPHORYLASE B KINASE REGULATORY SUBUNIT BETA	PMZ_0014198-RA	KLHL9: KELCH-LIKE PROTEIN 9
PMZ_0018435-RA	DMBT1: DELETED IN MALIGNANT BRAIN TUMORS 1 PROTEIN	PMZ_0014280-RA	SLC1A4: NEUTRAL AMINO ACID TRANSPORTER A
PMZ_0018547-RA	HEPHL1: HEPHAESTIN-LIKE PROTEIN 1	PMZ_0014282-RA	SQRDL: SULFIDE:QUINONE OXIDOREDUCTASE%2C MITOCHONDRIAL
PMZ_0018564-RA	TNR: TENASCIN-R	PMZ_0014301-RA	USP36: UBIQUITIN CARBOXYL-TERMINAL HYDROLASE 36
PMZ_0018617-RA	TGFB2: TRANSFORMING GROWTH FACTOR BETA-2	PMZ_0014316-RA	CACNA2D2: VOLTAGE-DEPENDENT CALCIUM CHANNEL SUBUNIT ALPHA-2/DELTA-2
PMZ_0018672-RA	L-ASPARAGINASE	PMZ_0014317-RA	RRP9: U3 SMALL NUCLEOLAR RNA-INTERACTING PROTEIN 2
PMZ_0018684-RA	MRPL12: 39S RIBOSOMAL PROTEIN L12%2C MITOCHONDRIAL	PMZ_0014329-RA	MGLL: MONOGLYCERIDE LIPASE
PMZ_0018698-RA	PTPRF: RECEPTOR-TYPE TYROSINE-PROTEIN PHOSPHATASE F	PMZ_0014342-RA	SH3BP4: SH3 DOMAIN-BINDING PROTEIN 4
PMZ_0018719-RA	CSPG5: CHONDROITIN SULFATE PROTEOGLYCAN 5	PMZ_0014366-RA	CYP7B1: 25-HYDROXYCHOLESTEROL 7-ALPHA-HYDROXYLASE
PMZ_0018738-RA	GRIN3A: GLUTAMATE [NMDA] RECEPTOR SUBUNIT 3A	PMZ_0014376-RA	PXDN: PEROXIDASIN HOMOLOG
PMZ_0018788-RA	ANKFN1: ANKYRIN REPEAT AND FIBRONECTIN TYPE-III DOMAIN-CONTAINING PROTEIN 1	PMZ_0014507-RA	UNC-15: PARAMYOSIN
PMZ_0018791-RA	TRIM14: TRIPARTITE MOTIF-CONTAINING PROTEIN 14	PMZ_0014518-RA	UAFA: URO-ADHERENCE FACTOR A
PMZ_0018849-RA	GRID2: GLUTAMATE RECEPTOR DELTA-2 SUBUNIT	PMZ_0014543-RA	MAFB: TRANSCRIPTION FACTOR MAFB
PMZ_0018865-RA	DGKI: DIACYLGLYCEROL KINASE IOTA	PMZ_0014559-RA	CLSTN2: CALSYNTENIN-2
PMZ_0018884-RA	DUSP10: DUAL SPECIFICITY PROTEIN PHOSPHATASE 10	PMZ_0014560-RA	CLSTN1: CALSYNTENIN-1
PMZ_0018995-RA	ARHGAP5: RHO GTPASE-ACTIVATING PROTEIN 5	PMZ_0014616-RA	GGT1: GAMMA-GLUTAMYLTRANSPEPTIDASE 1
PMZ_0019018-RA	INTEGUMENTARY MUCIN A.1	PMZ_0014637-RA	NEK1: SERINE/THREONINE-PROTEIN KINASE NEK1
PMZ_0019106-RA	SPC25: KINETOCHORE PROTEIN SPC25	PMZ_0014653-RA	SLC38A2: SODIUM-COUPLED NEUTRAL AMINO ACID TRANSPORTER 2
PMZ_0019128-RA	DNAH11: DYNEIN HEAVY CHAIN 11%2C AXONEMAL	PMZ_0014735-RA	TDH: L-THREONINE 3-DEHYDROGENASE%2C MITOCHONDRIAL
PMZ_0019160-RA	RBCK1: RANBP-TYPE AND C3HC4-TYPE ZINC FINGER-CONTAINING PROTEIN 1	PMZ_0014756-RA	TACR1: SUBSTANCE-P RECEPTOR
PMZ_0019175-RA	GDPD5: GLYCEROPHOSPHODIESTER PHOSPHODIESTERASE DOMAIN-CONTAINING PROTEIN 5	PMZ_0014775-RA	FAM57B: PROTEIN FAM57B
PMZ_0019223-RA	LPAR1-A: LYSOPHOSPHATIDIC ACID RECEPTOR 1-A	PMZ_0014781-RA	TUT1: U6 SNRNA-SPECIFIC TERMINAL URIDYLYLTRANSFERASE 1
PMZ_0019294-RA	TMPRSS9: TRANSMEMBRANE PROTEASE%2C SERINE 9	PMZ_0014790-RA	CD22: B-CELL RECEPTOR CD22
PMZ_0019301-RA	APEH: ACYLAMINO-ACID-RELEASING ENZYME	PMZ_0014791-RA	CLSTN2: CALSYNTENIN-2
PMZ_0019319-RA	FLVCR1: FELINE LEUKEMIA VIRUS SUBGROUP C RECEPTOR-RELATED PROTEIN 1	PMZ_0014800-RA	CXCR7: C-X-C CHEMOKINE RECEPTOR TYPE 7
PMZ_0019381-RA	SLCO3A1: SOLUTE CARRIER ORGANIC ANION TRANSPORTER FAMILY MEMBER 3A1	PMZ_0014827-RA	DYSF: DYSFERLIN
PMZ_0019443-RA	SYT1: SYNAPTOTAGMIN-1	PMZ_0014881-RA	MAP3K13-B: MITOGEN-ACTIVATED PROTEIN KINASE KINASE KINASE 13-B
PMZ_0019504-RA	F2: PROTHROMBIN	PMZ_0014887-RA	UTP15: U3 SMALL NUCLEOLAR RNA-ASSOCIATED PROTEIN 15 HOMOLOG
PMZ_0019625-RA	CEP290: CENTROSOMAL PROTEIN OF 290 KDA	PMZ_0014890-RA	CCDC46: COILED-COIL DOMAIN-CONTAINING PROTEIN 46
PMZ_0019662-RA	SULT1C1: SULFOTRANSFERASE 1C1	PMZ_0014897-RA	HMCN1: HEMICENTIN-1
PMZ_0019801-RA	IFRD1: INTERFERON-RELATED DEVELOPMENTAL REGULATOR 1	PMZ_0014968-RA	MXA: INTERFERON-INDUCED GTP-BINDING PROTEIN MXA
PMZ_0019821-RA	TRPC4: SHORT TRANSIENT RECEPTOR POTENTIAL CHANNEL 4	PMZ_0015044-RA	NCAN: NEUROCAN CORE PROTEIN
PMZ_0019881-RA	RNPC3: RNA-BINDING PROTEIN 40	PMZ_0015046-RA	COL15A1: COLLAGEN ALPHA-1
PMZ_0019899-RA	PENK: PROENKEPHALIN-A	PMZ_0015047-RA	ACAN: AGGRECAN CORE PROTEIN
PMZ_0019913-RA	MCHR1: MELANIN-CONCENTRATING HORMONE RECEPTOR 1	PMZ_0015062-RA	TMEM63B: TRANSMEMBRANE PROTEIN 63B
PMZ_0019915-RA	HS3ST3A1: HEPARAN SULFATE GLUCOSAMINE 3-O-SULFOTRANSFERASE 3A1	PMZ_0015106-RA	C1QTNF9: COMPLEMENT C1Q TUMOR NECROSIS FACTOR-RELATED PROTEIN 9
PMZ_0019926-RA	TNFRSF23: TUMOR NECROSIS FACTOR RECEPTOR SUPERFAMILY MEMBER 23	PMZ_0015113-RA	MYL6: MYOSIN LIGHT POLYPEPTIDE 6
PMZ_0019979-RA	ZNF596: ZINC FINGER PROTEIN 596	PMZ_0015127-RA	TNC: TENASCIN
PMZ_0020023-RA	CYC: CYTOCHROME C	PMZ_0015138-RA	AMPD3: AMP DEAMINASE 3
PMZ_0020091-RA	MGLL: MONOGLYCERIDE LIPASE	PMZ_0015163-RA	ACOT11: ACYL-COENZYME A THIOESTERASE 11
PMZ_0020125-RA	GTF2F2: GENERAL TRANSCRIPTION FACTOR IIF SUBUNIT 2	PMZ_0015176-RA	KLHL21: KELCH-LIKE PROTEIN 21
PMZ_0020168-RA	CHN1: N-CHIMAERIN	PMZ_0015177-RA	ABCF3: ATP-BINDING CASSETTE SUB-FAMILY F MEMBER 3
PMZ_0020178-RA	MFSD3: MAJOR FACILITATOR SUPERFAMILY DOMAIN-CONTAINING PROTEIN 3	PMZ_0015178-RA	COL5A1: COLLAGEN ALPHA-1
PMZ_0020202-RA	OVCH2: OVOCHYMASE-2	PMZ_0015184-RA	COL11A1: COLLAGEN ALPHA-1
PMZ_0020226-RA	RPL32: 60S RIBOSOMAL PROTEIN L32	PMZ_0015210-RA	TRPV5: TRANSIENT RECEPTOR POTENTIAL CATION CHANNEL SUBFAMILY V MEMBER 5
PMZ_0020251-RA	VIP: VIP PEPTIDES	PMZ_0015218-RA	XDH: XANTHINE DEHYDROGENASE/OXIDASE
PMZ_0020274-RA	STK17A: SERINE/THREONINE-PROTEIN KINASE 17A	PMZ_0015225-RA	SFTPD: PULMONARY SURFACTANT-ASSOCIATED PROTEIN D
PMZ_0020295-RA	MYT1L: MYELIN TRANSCRIPTION FACTOR 1-LIKE PROTEIN	PMZ_0015244-RA	ITGB1: INTEGRIN BETA-1
PMZ_0020305-RA	NDC80: KINETOCHORE PROTEIN NDC80 HOMOLOG	PMZ_0015272-RA	MPG: DNA-3-METHYLADENINE GLYCOSYLASE
PMZ_0020351-RA	FGD6: FYVE%2C RHOGEF AND PH DOMAIN-CONTAINING PROTEIN 6	PMZ_0015281-RA	ALS2CR4: AMYOTROPHIC LATERAL SCLEROSIS 2 CHROMOSOMAL REGION CANDIDATE GENE 4 PROTEIN HOMOLOG
PMZ_0020363-RA	ZGC:113413: NATTERIN-LIKE PROTEIN	PMZ_0015290-RA	SH3 DOMAIN-CONTAINING PROTEIN C1ORF113 HOMOLOG
PMZ_0020368-RA	OR52D1: OLFACTORY RECEPTOR 52D1	PMZ_0015311-RA	PXN: PAXILLIN
PMZ_0020369-RA	NAALADL1: N-ACETYLATED-ALPHA-LINKED ACIDIC DIPEPTIDASE-LIKE PROTEIN	PMZ_0015409-RA	FAM115C: PROTEIN FAM115C
PMZ_0020397-RA	PF20: FLAGELLAR WD REPEAT-CONTAINING PROTEIN PF20	PMZ_0015451-RA	COL9A3: COLLAGEN ALPHA-3
PMZ_0020419-RA	SUPT16H: FACT COMPLEX SUBUNIT SPT16	PMZ_0015496-RA	WNK1: SERINE/THREONINE-PROTEIN KINASE WNK1
PMZ_0020431-RA	ITPRIP: INOSITOL 1%2C4%2C5-TRIPHOSPHATE RECEPTOR-INTERACTING PROTEIN	PMZ_0015502-RA	CYP4A14: CYTOCHROME P450 4A14
PMZ_0020478-RA	IRX2: IROQUOIS-CLASS HOMEODOMAIN PROTEIN IRX-2	PMZ_0015541-RA	FERRITIN HEAVY CHAIN 1
PMZ_0020531-RA	MYL3: MYOSIN LIGHT CHAIN 3	PMZ_0015542-RA	FERRITIN HEAVY CHAIN 2
PMZ_0020558-RA	EIF4E: EUKARYOTIC TRANSLATION INITIATION FACTOR 4E	PMZ_0015563-RA	EGF1: FIBROPELLIN-1
PMZ_0020574-RA	ACTN4: ALPHA-ACTININ-4	PMZ_0015586-RA	RNZ: RIBONUCLEASE Z
PMZ_0020580-RA	EXOSC1: 3'-5' EXORIBONUCLEASE CSL4 HOMOLOG	PMZ_0015627-RA	DYSF: DYSFERLIN
PMZ_0020633-RA	ARSI: ARYLSULFATASE I	PMZ_0015664-RA	C6ORF125: UNCHARACTERIZED PROTEIN C6ORF125
PMZ_0020634-RA	CTSM: CATHEPSIN M	PMZ_0015665-RA	BHLHE40: CLASS E BASIC HELIX-LOOP-HELIX PROTEIN 40
PMZ_0020653-RA	NPFFR1: NEUROPEPTIDE FF RECEPTOR 1	PMZ_0015678-RA	ADNP: ACTIVITY-DEPENDENT NEUROPROTECTOR HOMEOBOX PROTEIN
PMZ_0020697-RA	STXBP5: SYNTAXIN-BINDING PROTEIN 5	PMZ_0015684-RA	ATP2B3: PLASMA MEMBRANE CALCIUM-TRANSPORTING ATPASE 3
PMZ_0020702-RA	ANO5: ANOCTAMIN-5	PMZ_0015713-RA	LRRC18: LEUCINE-RICH REPEAT-CONTAINING PROTEIN 18
PMZ_0020707-RA	SHH: SONIC HEDGEHOG PROTEIN	PMZ_0015717-RA	NSMCE4A: NON-SMC ELEMENT 4 HOMOLOG A
PMZ_0020728-RA	SOAT2: STEROL O-ACYLTRANSFERASE 2	PMZ_0015734-RA	MPRIP: MYOSIN PHOSPHATASE RHO-INTERACTING PROTEIN
PMZ_0020737-RA	TFAP2B: TRANSCRIPTION FACTOR AP-2 BETA	PMZ_0015753-RA	VPS13C: VACUOLAR PROTEIN SORTING-ASSOCIATED PROTEIN 13C
PMZ_0020815-RA	CACNA1A: VOLTAGE-DEPENDENT P/Q-TYPE CALCIUM CHANNEL SUBUNIT ALPHA-1A	PMZ_0015758-RA	WDR36: WD REPEAT-CONTAINING PROTEIN 36
PMZ_0020852-RA	TTPAL: ALPHA-TOCOPHEROL TRANSFER PROTEIN-LIKE	PMZ_0015793-RA	DCTD: DEOXYCYTIDYLATE DEAMINASE
PMZ_0020870-RA	TRAF3IP1: TRAF3-INTERACTING PROTEIN 1	PMZ_0015844-RA	CYBA: CYTOCHROME B-245 LIGHT CHAIN
PMZ_0020874-RA	CPA6: CARBOXYPEPTIDASE A6	PMZ_0015866-RA	MUC19: MUCIN-19
PMZ_0020886-RA	FZD8: FRIZZLED-8	PMZ_0015867-RA	COL3A1: COLLAGEN ALPHA-1
PMZ_0020901-RA	SLC6A6: SODIUM- AND CHLORIDE-DEPENDENT TAURINE TRANSPORTER	PMZ_0015868-RA	SSH: PROTEIN PHOSPHATASE SLINGSHOT HOMOLOG
PMZ_0020968-RA	NLRP12: NACHT%2C LRR AND PYD DOMAINS-CONTAINING PROTEIN 12	PMZ_0015885-RA	ADRM1-A: PROTEASOMAL UBIQUITIN RECEPTOR ADRM1-A
PMZ_0021001-RA	DYNEIN HEAVY CHAIN	PMZ_0015893-RA	TM4SF1: TRANSMEMBRANE 4 L6 FAMILY MEMBER 1
PMZ_0021039-RA	GPR83: PROBABLE G-PROTEIN COUPLED RECEPTOR 83	PMZ_0015901-RA	JUN: TRANSCRIPTION FACTOR AP-1
PMZ_0021082-RA	PRKG2: CGMP-DEPENDENT PROTEIN KINASE 2	PMZ_0015908-RA	TRIM8: TRIPARTITE MOTIF-CONTAINING PROTEIN 8
PMZ_0021089-RA	ANIONIC TRYPSIN	PMZ_0015941-RA	RASGRF2: RAS-SPECIFIC GUANINE NUCLEOTIDE-RELEASING FACTOR 2
PMZ_0021124-RA	GVIN1: INTERFERON-INDUCED VERY LARGE GTPASE 1	PMZ_0015991-RA	CASP3: CASPASE-3
PMZ_0021127-RA	MTSS1L: MTSS1-LIKE PROTEIN	PMZ_0016041-RA	P65-A: SYNAPTOTAGMIN-A
PMZ_0021172-RA	TMEM120A: TRANSMEMBRANE PROTEIN 120A	PMZ_0016133-RA	RAC1: RAS-RELATED C3 BOTULINUM TOXIN SUBSTRATE 1
PMZ_0021228-RA	SNRPB: SMALL NUCLEAR RIBONUCLEOPROTEIN-ASSOCIATED PROTEIN B'	PMZ_0016137-RA	NOTCH2: NEUROGENIC LOCUS NOTCH HOMOLOG PROTEIN 2
PMZ_0021319-RA	MRPL2: 39S RIBOSOMAL PROTEIN L2%2C MITOCHONDRIAL	PMZ_0016195-RA	ABCF3: ATP-BINDING CASSETTE SUB-FAMILY F MEMBER 3
PMZ_0021361-RA	WDR78: WD REPEAT-CONTAINING PROTEIN 78	PMZ_0016196-RA	KCNS2: POTASSIUM VOLTAGE-GATED CHANNEL SUBFAMILY S MEMBER 2
PMZ_0021369-RA	ENPP: ENTERIN NEUROPEPTIDES	PMZ_0016216-RA	TMEM100: TRANSMEMBRANE PROTEIN 100
PMZ_0021414-RA	PRKCD: PROTEIN KINASE C DELTA TYPE	PMZ_0016224-RA	UBQLN4: UBIQUILIN-4
PMZ_0021630-RA	UNCHARACTERIZED PROTEIN FLJ44048 HOMOLOG	PMZ_0016236-RA	IL8: INTERLEUKIN-8
PMZ_0021703-RA	STXBP5: SYNTAXIN-BINDING PROTEIN 5	PMZ_0016258-RA	LRP6: LOW-DENSITY LIPOPROTEIN RECEPTOR-RELATED PROTEIN 6
PMZ_0021799-RA	HSPB11: HEAT SHOCK PROTEIN BETA-11	PMZ_0016278-RA	ATP7B: COPPER-TRANSPORTING ATPASE 2
PMZ_0021849-RA	YEATS2: YEATS DOMAIN-CONTAINING PROTEIN 2	PMZ_0016313-RA	UGT1: UDP-GLUCURONOSYLTRANSFERASE 1-5
PMZ_0021876-RA	DLX1: HOMEOBOX PROTEIN DLX-1	PMZ_0016324-RA	ADRB2: BETA-2 ADRENERGIC RECEPTOR
PMZ_0022006-RA	USP36: UBIQUITIN CARBOXYL-TERMINAL HYDROLASE 36	PMZ_0016369-RA	CG32138: FORMIN-LIKE PROTEIN CG32138
PMZ_0022014-RA	ANTXR1: ANTHRAX TOXIN RECEPTOR 1	PMZ_0016373-RA	CLTC: CLATHRIN HEAVY CHAIN 1
PMZ_0022021-RA	TNNT3: TROPONIN T%2C FAST SKELETAL MUSCLE	PMZ_0016387-RA	TMEM47: TRANSMEMBRANE PROTEIN 47
PMZ_0022102-RA	LHX1: LIM/HOMEOBOX PROTEIN LHX1	PMZ_0016431-RA	ASCC3: ACTIVATING SIGNAL COINTEGRATOR 1 COMPLEX SUBUNIT 3
PMZ_0022128-RA	KCNB1: POTASSIUM VOLTAGE-GATED CHANNEL SUBFAMILY B MEMBER 1	PMZ_0016492-RA	DDB_G0274557: UNCHARACTERIZED HISTIDINE-RICH PROTEIN DDB0167791
PMZ_0022152-RA	PIGK: GPI-ANCHOR TRANSAMIDASE	PMZ_0016506-RA	TAF4: TRANSCRIPTION INITIATION FACTOR TFIID SUBUNIT 4
PMZ_0022168-RA	TRMT61A: TRNA	PMZ_0016507-RA	AFUA_6G14090: UNCHARACTERIZED PROTEIN AFUA_6G14090
PMZ_0022190-RA	UNCHARACTERIZED PROTEIN IN MOBD 3'REGION	PMZ_0016619-RA	GPR144: PROBABLE G-PROTEIN COUPLED RECEPTOR 144
PMZ_0022233-RA	ATP6V0A1: V-TYPE PROTON ATPASE 116 KDA SUBUNIT A ISOFORM 1	PMZ_0016630-RA	PDE9A: HIGH AFFINITY CGMP-SPECIFIC 3'%2C5'-CYCLIC PHOSPHODIESTERASE 9A
PMZ_0022301-RA	CLDN3: CLAUDIN-3	PMZ_0016637-RA	ODC1-A: ORNITHINE DECARBOXYLASE 1
PMZ_0022327-RA	M002L: TUMOR NECROSIS FACTOR SOLUBLE RECEPTOR	PMZ_0016645-RA	NSF: VESICLE-FUSING ATPASE
PMZ_0022364-RA	AGPHD1: AMINOGLYCOSIDE PHOSPHOTRANSFERASE DOMAIN-CONTAINING PROTEIN 1	PMZ_0016710-RA	RANBP9: RAN-BINDING PROTEIN 9
PMZ_0022368-RA	PPK5: SERINE/THREONINE-PROTEIN KINASE PPK5	PMZ_0016713-RA	NEFL: NEUROFILAMENT LIGHT POLYPEPTIDE
PMZ_0022453-RA	PPK5: SERINE/THREONINE-PROTEIN KINASE PPK5	PMZ_0016738-RA	ARHGEF3: RHO GUANINE NUCLEOTIDE EXCHANGE FACTOR 3
PMZ_0022454-RA	C14ORF153: UPF0671 PROTEIN C14ORF153	PMZ_0016787-RA	SIGLEC5: SIALIC ACID-BINDING IG-LIKE LECTIN 5
PMZ_0022513-RA	DIP2B: DISCO-INTERACTING PROTEIN 2 HOMOLOG B	PMZ_0016932-RA	RANBP2: E3 SUMO-PROTEIN LIGASE RANBP2
PMZ_0022538-RA	SLCO1C1: SOLUTE CARRIER ORGANIC ANION TRANSPORTER FAMILY MEMBER 1C1	PMZ_0016941-RA	MUC2: MUCIN-2
PMZ_0022551-RA	KCNQ4: POTASSIUM VOLTAGE-GATED CHANNEL SUBFAMILY KQT MEMBER 4	PMZ_0016942-RA	RBM25: RNA-BINDING PROTEIN 25
PMZ_0022561-RA	ANO6: ANOCTAMIN-6	PMZ_0016950-RA	KRT7: KERATIN%2C TYPE II CYTOSKELETAL 7
PMZ_0022586-RA	PADI3: PROTEIN-ARGININE DEIMINASE TYPE-3	PMZ_0016952-RA	PIK3R5: PHOSPHOINOSITIDE 3-KINASE REGULATORY SUBUNIT 5
PMZ_0022617-RA	USH2A: USHERIN	PMZ_0016991-RA	CYSLTR1: CYSTEINYL LEUKOTRIENE RECEPTOR 1
PMZ_0022627-RA	ADAM10: DISINTEGRIN AND METALLOPROTEINASE DOMAIN-CONTAINING PROTEIN 10	PMZ_0017014-RA	SYT13: SYNAPTOTAGMIN-13
PMZ_0022652-RA	PSMD12: 26S PROTEASOME NON-ATPASE REGULATORY SUBUNIT 12	PMZ_0017049-RA	RAB5C: RAS-RELATED PROTEIN RAB-5C
PMZ_0022746-RA	COL5A1: COLLAGEN ALPHA-1	PMZ_0017071-RA	TPM1: TROPOMYOSIN ALPHA-1 CHAIN
PMZ_0022757-RA	ARRB1: BETA-ARRESTIN-1	PMZ_0017089-RA	KBTBD2: KELCH REPEAT AND BTB DOMAIN-CONTAINING PROTEIN 2
PMZ_0022779-RA	ISY1: PRE-MRNA-SPLICING FACTOR ISY1 HOMOLOG	PMZ_0017145-RA	GLO1: LACTOYLGLUTATHIONE LYASE
PMZ_0022803-RA	NRP2: NEUROPILIN-2	PMZ_0017171-RA	TULP4: TUBBY-RELATED PROTEIN 4
PMZ_0022834-RA	SLC29A1: EQUILIBRATIVE NUCLEOSIDE TRANSPORTER 1	PMZ_0017201-RA	GSTENG00029219001: UPF0733 PROTEIN C2ORF88 HOMOLOG
PMZ_0022836-RA	HSPB11: HEAT SHOCK PROTEIN BETA-11	PMZ_0017202-RA	DSE: DERMATAN-SULFATE EPIMERASE
PMZ_0022878-RA	USP36: UBIQUITIN CARBOXYL-TERMINAL HYDROLASE 36	PMZ_0017221-RA	AMOTL1: ANGIOMOTIN-LIKE PROTEIN 1
PMZ_0022890-RA	GDPD3: GLYCEROPHOSPHODIESTER PHOSPHODIESTERASE DOMAIN-CONTAINING PROTEIN 3	PMZ_0017227-RA	C1QTNF9: COMPLEMENT C1Q TUMOR NECROSIS FACTOR-RELATED PROTEIN 9
PMZ_0023067-RA	SCAPER: S PHASE CYCLIN A-ASSOCIATED PROTEIN IN THE ENDOPLASMIC RETICULUM	PMZ_0017228-RA	SERPINF1: PIGMENT EPITHELIUM-DERIVED FACTOR
PMZ_0023090-RA	CCDC39: COILED-COIL DOMAIN-CONTAINING PROTEIN 39	PMZ_0017236-RA	SPBC1711.05: LISH DOMAIN-CONTAINING PROTEIN C1711.05
PMZ_0023201-RA	MCM2: DNA REPLICATION LICENSING FACTOR MCM2	PMZ_0017239-RA	SLC30A7: ZINC TRANSPORTER 7
PMZ_0023268-RA	EXOSC10: EXOSOME COMPONENT 10	PMZ_0017278-RA	ITGA5: INTEGRIN ALPHA-5
PMZ_0023367-RA	ATF7: CYCLIC AMP-DEPENDENT TRANSCRIPTION FACTOR ATF-7	PMZ_0017295-RA	DMBT1: DELETED IN MALIGNANT BRAIN TUMORS 1 PROTEIN
PMZ_0023376-RA	FGR: PROTO-ONCOGENE TYROSINE-PROTEIN KINASE FGR	PMZ_0017332-RA	SGSM2: SMALL G PROTEIN SIGNALING MODULATOR 2
PMZ_0023382-RA	GONADOTROPIN-RELEASING HORMONE II RECEPTOR	PMZ_0017359-RA	KCNE1: POTASSIUM VOLTAGE-GATED CHANNEL SUBFAMILY E MEMBER 1
PMZ_0023383-RA	ATP1B2: SODIUM/POTASSIUM-TRANSPORTING ATPASE SUBUNIT BETA-2	PMZ_0017381-RA	VIL1: VILLIN-1
PMZ_0023409-RA	MUC4: MUCIN-4	PMZ_0017430-RA	NIPAL3: NIPA-LIKE PROTEIN 3
PMZ_0023440-RA	ANO6: ANOCTAMIN-6	PMZ_0017508-RA	SLC6A11: SODIUM- AND CHLORIDE-DEPENDENT GABA TRANSPORTER 3
PMZ_0023494-RA	ADORA2A: ADENOSINE RECEPTOR A2A	PMZ_0017564-RA	MAMLD1: MASTERMIND-LIKE DOMAIN-CONTAINING PROTEIN 1
PMZ_0023496-RA	DIS3: EXOSOME COMPLEX EXONUCLEASE RRP44	PMZ_0017596-RA	PHLDA3: PLECKSTRIN HOMOLOGY-LIKE DOMAIN FAMILY A MEMBER 3
PMZ_0023541-RA	WNT4A: PROTEIN WNT-4A	PMZ_0017628-RA	WDFY3: WD REPEAT AND FYVE DOMAIN-CONTAINING PROTEIN 3
PMZ_0023574-RA	RHBDL1: RHOMBOID-RELATED PROTEIN 1	PMZ_0017640-RA	GVIN1: INTERFERON-INDUCED VERY LARGE GTPASE 1
PMZ_0023578-RA	MYO9A: MYOSIN-IXA	PMZ_0017662-RA	CLSTN2: CALSYNTENIN-2
PMZ_0023618-RA	SCN4A: SODIUM CHANNEL PROTEIN TYPE 4 SUBUNIT ALPHA	PMZ_0017672-RA	CCDC15: COILED-COIL DOMAIN-CONTAINING PROTEIN 15
PMZ_0023632-RA	PLEC1: PLECTIN-1	PMZ_0017680-RA	FMNL2: FORMIN-LIKE PROTEIN 2
PMZ_0023652-RA	YCF2: PROTEIN YCF2	PMZ_0017682-RA	IMPA1: INOSITOL MONOPHOSPHATASE
PMZ_0023713-RA	ALKBH1: ALKYLATED DNA REPAIR PROTEIN ALKB HOMOLOG 1	PMZ_0017711-RA	SAMD1: ATHERIN
PMZ_0023809-RA	DLX1: HOMEOBOX PROTEIN DLX-1	PMZ_0017721-RA	GRN: GRANULINS
PMZ_0023851-RA	PHYHD1: PHYTANOYL-COA DIOXYGENASE DOMAIN-CONTAINING PROTEIN 1	PMZ_0017741-RA	JUN: TRANSCRIPTION FACTOR AP-1
PMZ_0023859-RA	MUC5AC: MUCIN-5AC	PMZ_0017752-RA	TRIM8: TRIPARTITE MOTIF-CONTAINING PROTEIN 8
PMZ_0023890-RA	SFRP2: SECRETED FRIZZLED-RELATED PROTEIN 2	PMZ_0017771-RA	NDUFA7: NADH DEHYDROGENASE [UBIQUINONE] 1 ALPHA SUBCOMPLEX SUBUNIT 7
PMZ_0023955-RA	PF11_0213: UNCHARACTERIZED PROTEIN PF11_0213	PMZ_0017772-RA	P4HB: PROTEIN DISULFIDE-ISOMERASE
PMZ_0023956-RA	IK: PROTEIN RED	PMZ_0017801-RA	ZEB2: ZINC FINGER E-BOX-BINDING HOMEOBOX 2
PMZ_0024017-RA	PTPRO: RECEPTOR-TYPE TYROSINE-PROTEIN PHOSPHATASE O	PMZ_0017827-RA	ATP2B3: PLASMA MEMBRANE CALCIUM-TRANSPORTING ATPASE 3
PMZ_0024021-RA	OCA2: P PROTEIN	PMZ_0017828-RA	ATP2B3: PLASMA MEMBRANE CALCIUM-TRANSPORTING ATPASE 3
PMZ_0024023-RA	TMEM203: TRANSMEMBRANE PROTEIN 203	PMZ_0017844-RA	SYT1: SYNAPTOTAGMIN-1
PMZ_0024052-RA	UAFA: URO-ADHERENCE FACTOR A	PMZ_0017845-RA	SLC6A14: SODIUM- AND CHLORIDE-DEPENDENT NEUTRAL AND BASIC AMINO ACID TRANSPORTER B
PMZ_0024076-RA	SYT10: SYNAPTOTAGMIN-10	PMZ_0017885-RA	C14ORF1: PROBABLE ERGOSTEROL BIOSYNTHETIC PROTEIN 28
PMZ_0024112-RA	KCNN2: SMALL CONDUCTANCE CALCIUM-ACTIVATED POTASSIUM CHANNEL PROTEIN 2	PMZ_0017892-RA	FNDC1: FIBRONECTIN TYPE III DOMAIN-CONTAINING PROTEIN 1
PMZ_0024118-RA	BASIC PROLINE-RICH PROTEIN	PMZ_0017906-RA	RASGRF2: RAS-SPECIFIC GUANINE NUCLEOTIDE-RELEASING FACTOR 2
PMZ_0024126-RA	CALML5: CALMODULIN-LIKE PROTEIN 5	PMZ_0017907-RA	RASGRF2: RAS-SPECIFIC GUANINE NUCLEOTIDE-RELEASING FACTOR 2
		PMZ_0017926-RA	MDN1: MIDASIN
		PMZ_0017928-RA	MDN1: MIDASIN
		PMZ_0017977-RA	PPP1CA: SERINE/THREONINE-PROTEIN PHOSPHATASE PP1-ALPHA CATALYTIC SUBUNIT
		PMZ_0017997-RA	FERRITIN HEAVY CHAIN 1
		PMZ_0018005-RA	PAPPA: PAPPALYSIN-1
		PMZ_0018040-RA	ATP2A2: SARCOPLASMIC/ENDOPLASMIC RETICULUM CALCIUM ATPASE 2
		PMZ_0018078-RA	SMCP: SPERM MITOCHONDRIAL-ASSOCIATED CYSTEINE-RICH PROTEIN
		PMZ_0018085-RA	DMBT1: DELETED IN MALIGNANT BRAIN TUMORS 1 PROTEIN
		PMZ_0018097-RA	SDS: L-SERINE DEHYDRATASE
		PMZ_0018146-RA	FRUCTOSE-BISPHOSPHATE ALDOLASE%2C MUSCLE TYPE
		PMZ_0018173-RA	UBE2L3: UBIQUITIN-CONJUGATING ENZYME E2 L3
		PMZ_0018186-RA	ABCF2: ATP-BINDING CASSETTE SUB-FAMILY F MEMBER 2
		PMZ_0018234-RA	HLH-13: HELIX-LOOP-HELIX PROTEIN 13
		PMZ_0018249-RA	CLEC18A: C-TYPE LECTIN DOMAIN FAMILY 18 MEMBER A
		PMZ_0018250-RA	CLEC18A: C-TYPE LECTIN DOMAIN FAMILY 18 MEMBER A
		PMZ_0018281-RA	V-TYPE PROTON ATPASE SUBUNIT B
		PMZ_0018307-RA	DST: BULLOUS PEMPHIGOID ANTIGEN 1%2C ISOFORMS 1/2/3/4
		PMZ_0018308-RA	MACF1: MICROTUBULE-ACTIN CROSS-LINKING FACTOR 1%2C ISOFORMS 1/2/3/5
		PMZ_0018354-RA	SPSB1: SPRY DOMAIN-CONTAINING SOCS BOX PROTEIN 1
		PMZ_0018357-RA	SLC38A2: SODIUM-COUPLED NEUTRAL AMINO ACID TRANSPORTER 2
		PMZ_0018358-RA	CYB5R2: NADH-CYTOCHROME B5 REDUCTASE 2
		PMZ_0018365-RA	TPM4: TROPOMYOSIN ALPHA-4 CHAIN
		PMZ_0018404-RA	GJC1: GAP JUNCTION GAMMA-1 PROTEIN
		PMZ_0018418-RA	TBL3: TRANSDUCIN BETA-LIKE PROTEIN 3
		PMZ_0018437-RA	COMTD1: CATECHOL-O-METHYLTRANSFERASE DOMAIN-CONTAINING PROTEIN 1
		PMZ_0018443-RA	RAD54L2: HELICASE ARIP4
		PMZ_0018451-RA	UBE1AY: UBIQUITIN-LIKE MODIFIER-ACTIVATING ENZYME 1 Y
		PMZ_0018475-RA	SPO11: MEIOTIC RECOMBINATION PROTEIN SPO11
		PMZ_0018487-RA	NAS-14: ZINC METALLOPROTEINASE NAS-14
		PMZ_0018535-RA	CLCN2: CHLORIDE CHANNEL PROTEIN 2
		PMZ_0018550-RA	NUAK2: NUAK FAMILY SNF1-LIKE KINASE 2
		PMZ_0018577-RA	MKNK2: MAP KINASE-INTERACTING SERINE/THREONINE-PROTEIN KINASE 2
		PMZ_0018583-RA	C3ORF59: UNCHARACTERIZED PROTEIN C3ORF59
		PMZ_0018646-RA	D215: D
		PMZ_0018723-RA	KIAA1648: UNCHARACTERIZED PROTEIN KIAA1648
		PMZ_0018754-RA	ABCA2: ATP-BINDING CASSETTE SUB-FAMILY A MEMBER 2
		PMZ_0018771-RA	CBX1: CHROMOBOX PROTEIN HOMOLOG 1
		PMZ_0018773-RA	GSTT1: GLUTATHIONE S-TRANSFERASE THETA-1
		PMZ_0018894-RA	S100A1: PROTEIN S100-A1
		PMZ_0018915-RA	CG30010: UPF0598 PROTEIN CG30010
		PMZ_0018922-RA	SH3BGRL3: SH3 DOMAIN-BINDING GLUTAMIC ACID-RICH-LIKE PROTEIN 3
		PMZ_0018938-RA	HSPBP1: HSP70-BINDING PROTEIN 1
		PMZ_0018964-RA	TDRD7: TUDOR DOMAIN-CONTAINING PROTEIN 7
		PMZ_0018989-RA	CG32138: FORMIN-LIKE PROTEIN CG32138
		PMZ_0019013-RA	TUBULIN ALPHA CHAIN%2C TESTIS-SPECIFIC
		PMZ_0019016-RA	CNGB1: CYCLIC NUCLEOTIDE-GATED CATION CHANNEL BETA-1
		PMZ_0019030-RA	DRD2: D
		PMZ_0019039-RA	SPTBN1: SPECTRIN BETA CHAIN%2C BRAIN 1
		PMZ_0019046-RA	PSPB: SPORE COAT PROTEIN SP85
		PMZ_0019068-RA	CXCR4: C-X-C CHEMOKINE RECEPTOR TYPE 4
		PMZ_0019080-RA	RUNX1: RUNT-RELATED TRANSCRIPTION FACTOR 1
		PMZ_0019089-RA	REQ: ZINC FINGER PROTEIN UBI-D4
		PMZ_0019103-RA	CRIM1: CYSTEINE-RICH MOTOR NEURON 1 PROTEIN
		PMZ_0019104-RA	FOS: PROTO-ONCOGENE PROTEIN C-FOS
		PMZ_0019133-RA	KCNK1: POTASSIUM CHANNEL SUBFAMILY K MEMBER 1
		PMZ_0019137-RA	KIAA1012: PROTEIN TRS85 HOMOLOG
		PMZ_0019198-RA	GPR144: PROBABLE G-PROTEIN COUPLED RECEPTOR 144
		PMZ_0019222-RA	SVEP1: SUSHI%2C VON WILLEBRAND FACTOR TYPE A%2C EGF AND PENTRAXIN DOMAIN-CONTAINING PROTEIN 1
		PMZ_0019224-RA	PLEKHF2: PLECKSTRIN HOMOLOGY DOMAIN-CONTAINING FAMILY F MEMBER 2
		PMZ_0019267-RA	ETV7: TRANSCRIPTION FACTOR ETV7
		PMZ_0019299-RA	CENPE: CENTROMERE-ASSOCIATED PROTEIN E
		PMZ_0019318-RA	PRKAR1A: CAMP-DEPENDENT PROTEIN KINASE TYPE I-ALPHA REGULATORY SUBUNIT
		PMZ_0019364-RA	NR13: ANTI-APOPTOTIC PROTEIN NR13
		PMZ_0019402-RA	OR1J4: OLFACTORY RECEPTOR 1J4
		PMZ_0019409-RA	HSPB11: HEAT SHOCK PROTEIN BETA-11
		PMZ_0019477-RA	COL5A1: COLLAGEN ALPHA-1
		PMZ_0019489-RA	LTBP2: LATENT-TRANSFORMING GROWTH FACTOR BETA-BINDING PROTEIN 2
		PMZ_0019569-RA	TOMM40: MITOCHONDRIAL IMPORT RECEPTOR SUBUNIT TOM40 HOMOLOG
		PMZ_0019571-RA	PNO1: RNA-BINDING PROTEIN PNO1
		PMZ_0019580-RA	ENPP7: ECTONUCLEOTIDE PYROPHOSPHATASE/PHOSPHODIESTERASE FAMILY MEMBER 7
		PMZ_0019597-RA	TSC22D2: TSC22 DOMAIN FAMILY PROTEIN 2
		PMZ_0019606-RA	ARHGAP20: RHO GTPASE-ACTIVATING PROTEIN 20
		PMZ_0019633-RA	KIAA1737: UNCHARACTERIZED PROTEIN KIAA1737
		PMZ_0019661-RA	ZFR: ZINC FINGER RNA-BINDING PROTEIN
		PMZ_0019710-RA	DDX54: ATP-DEPENDENT RNA HELICASE DDX54
		PMZ_0019730-RA	ALDH4A1: DELTA-1-PYRROLINE-5-CARBOXYLATE DEHYDROGENASE%2C MITOCHONDRIAL
		PMZ_0019754-RA	FLNA: FILAMIN-A
		PMZ_0019787-RA	ACMSD: 2-AMINO-3-CARBOXYMUCONATE-6-SEMIALDEHYDE DECARBOXYLASE
		PMZ_0019826-RA	WNT8A: PROTEIN WNT-8A
		PMZ_0019833-RA	HIST1H1B: HISTONE H1.5
		PMZ_0019834-RA	DCBLD2: DISCOIDIN%2C CUB AND LCCL DOMAIN-CONTAINING PROTEIN 2
		PMZ_0019835-RA	DCBLD2: DISCOIDIN%2C CUB AND LCCL DOMAIN-CONTAINING PROTEIN 2
		PMZ_0019836-RA	ATXN10: ATAXIN-10
		PMZ_0019880-RA	ADAMTS2: A DISINTEGRIN AND METALLOPROTEINASE WITH THROMBOSPONDIN MOTIFS 2
		PMZ_0019893-RA	CCT7: T-COMPLEX PROTEIN 1 SUBUNIT ETA
		PMZ_0019896-RA	RBM26: RNA-BINDING PROTEIN 26
		PMZ_0019914-RA	HCN4: POTASSIUM/SODIUM HYPERPOLARIZATION-ACTIVATED CYCLIC NUCLEOTIDE-GATED CHANNEL 4
		PMZ_0019956-RA	SLC44A4: CHOLINE TRANSPORTER-LIKE PROTEIN 4
		PMZ_0019961-RA	SCPEP1: RETINOID-INDUCIBLE SERINE CARBOXYPEPTIDASE
		PMZ_0019969-RA	CENPE: CENTROMERE-ASSOCIATED PROTEIN E
		PMZ_0019970-RA	CENPE: CENTROMERE-ASSOCIATED PROTEIN E
		PMZ_0020008-RA	SLC26A11: SODIUM-INDEPENDENT SULFATE ANION TRANSPORTER
		PMZ_0020020-RA	TRIM8: TRIPARTITE MOTIF-CONTAINING PROTEIN 8
		PMZ_0020040-RA	FASN: FATTY ACID SYNTHASE
		PMZ_0020056-RA	PAPLN: PAPILIN
		PMZ_0020146-RA	TMC3: TRANSMEMBRANE CHANNEL-LIKE PROTEIN 3
		PMZ_0020167-RA	GRAMD4: GRAM DOMAIN-CONTAINING PROTEIN 4
		PMZ_0020197-RA	CAPN9: CALPAIN-9
		PMZ_0020256-RA	VEZT: VEZATIN
		PMZ_0020280-RA	TMPRSS7: TRANSMEMBRANE PROTEASE%2C SERINE 7
		PMZ_0020283-RA	RDH10-A: RETINOL DEHYDROGENASE 10-A
		PMZ_0020338-RA	ARRDC3: ARRESTIN DOMAIN-CONTAINING PROTEIN 3
		PMZ_0020345-RA	CLIP1: CAP-GLY DOMAIN-CONTAINING LINKER PROTEIN 1
		PMZ_0020356-RA	ACAP3: ARFGAP WITH COILED-COIL%2C ANK REPEAT AND PH DOMAIN-CONTAINING PROTEIN 3
		PMZ_0020376-RA	COL4A5: COLLAGEN ALPHA-5
		PMZ_0020394-RA	ANO5: ANOCTAMIN-5
		PMZ_0020399-RA	KIAA0913: ZINC FINGER SWIM DOMAIN-CONTAINING PROTEIN KIAA0913
		PMZ_0020413-RA	EPB41L1: BAND 4.1-LIKE PROTEIN 1
		PMZ_0020421-RA	FAM47C: PUTATIVE PROTEIN FAM47C
		PMZ_0020432-RA	SNTB1: BETA-1-SYNTROPHIN
		PMZ_0020468-RA	CLDN19: CLAUDIN-19
		PMZ_0020504-RA	PUTATIVE MALTASE-GLUCOAMYLASE-LIKE PROTEIN FLJ16351
		PMZ_0020507-RA	TRIM25: TRIPARTITE MOTIF-CONTAINING PROTEIN 25
		PMZ_0020526-RA	SOX10: TRANSCRIPTION FACTOR SOX-10
		PMZ_0020528-RA	TMCO4: TRANSMEMBRANE AND COILED-COIL DOMAIN-CONTAINING PROTEIN 4
		PMZ_0020534-RA	SKT: SICKLE TAIL PROTEIN
		PMZ_0020535-RA	CEP250: CENTROSOME-ASSOCIATED PROTEIN CEP250
		PMZ_0020550-RA	SLC24A1: SODIUM/POTASSIUM/CALCIUM EXCHANGER 1
		PMZ_0020568-RA	MYBPC1: MYOSIN-BINDING PROTEIN C%2C SLOW-TYPE
		PMZ_0020578-RA	DTNBP1A: DYSBINDIN-A
		PMZ_0020602-RA	BTBD6: BTB/POZ DOMAIN-CONTAINING PROTEIN 6
		PMZ_0020616-RA	ACRC: ACIDIC REPEAT-CONTAINING PROTEIN
		PMZ_0020627-RA	SLC30A2: ZINC TRANSPORTER 2
		PMZ_0020630-RA	CYP4B1: CYTOCHROME P450 4B1
		PMZ_0020654-RA	CNN3: CALPONIN-3
		PMZ_0020668-RA	PLEK2: PLECKSTRIN-2
		PMZ_0020678-RA	PSMD5: 26S PROTEASOME NON-ATPASE REGULATORY SUBUNIT 5
		PMZ_0020685-RA	USP9X: PROBABLE UBIQUITIN CARBOXYL-TERMINAL HYDROLASE FAF-X
		PMZ_0020692-RA	ATP7A: COPPER-TRANSPORTING ATPASE 1
		PMZ_0020694-RA	MAP3K13: MITOGEN-ACTIVATED PROTEIN KINASE KINASE KINASE 13
		PMZ_0020727-RA	ADAMTS3: A DISINTEGRIN AND METALLOPROTEINASE WITH THROMBOSPONDIN MOTIFS 3
		PMZ_0020730-RA	KLF1: KRUEPPEL-LIKE FACTOR 1
		PMZ_0020746-RA	OR5AC2: OLFACTORY RECEPTOR 5AC2
		PMZ_0020831-RA	INFB: TRANSLATION INITIATION FACTOR IF-2
		PMZ_0020842-RA	EIF4G1: EUKARYOTIC TRANSLATION INITIATION FACTOR 4 GAMMA 1
		PMZ_0020843-RA	EIF4G3: EUKARYOTIC TRANSLATION INITIATION FACTOR 4 GAMMA 3
		PMZ_0020872-RA	TMEM205: TRANSMEMBRANE PROTEIN 205
		PMZ_0020873-RA	ANKRD57: ANKYRIN REPEAT DOMAIN-CONTAINING PROTEIN 57
		PMZ_0020878-RA	STOM: ERYTHROCYTE BAND 7 INTEGRAL MEMBRANE PROTEIN
		PMZ_0020879-RA	SNX18: SORTING NEXIN-18
		PMZ_0020887-RA	MYCBP2: PROBABLE E3 UBIQUITIN-PROTEIN LIGASE MYCBP2
		PMZ_0020951-RA	CADPS: CALCIUM-DEPENDENT SECRETION ACTIVATOR 1
		PMZ_0021004-RA	ATF3: CYCLIC AMP-DEPENDENT TRANSCRIPTION FACTOR ATF-3
		PMZ_0021010-RA	TMEM125: TRANSMEMBRANE PROTEIN 125
		PMZ_0021048-RA	RP1: OXYGEN-REGULATED PROTEIN 1
		PMZ_0021083-RA	KIF13B: KINESIN-LIKE PROTEIN KIF13B
		PMZ_0021128-RA	THBS2: THROMBOSPONDIN-2
		PMZ_0021154-RA	TRIM8: TRIPARTITE MOTIF-CONTAINING PROTEIN 8
		PMZ_0021162-RA	NLGN2: NEUROLIGIN-2
		PMZ_0021191-RA	PRSS7: ENTEROPEPTIDASE
		PMZ_0021225-RA	OGDHL: 2-OXOGLUTARATE DEHYDROGENASE E1 COMPONENT-LIKE%2C MITOCHONDRIAL
		PMZ_0021265-RA	ACAN: AGGRECAN CORE PROTEIN
		PMZ_0021266-RA	TCOF1: TREACLE PROTEIN
		PMZ_0021296-RA	CLCN2: CHLORIDE CHANNEL PROTEIN 2
		PMZ_0021316-RA	KIAA1199: PROTEIN KIAA1199
		PMZ_0021343-RA	PPAT: AMIDOPHOSPHORIBOSYLTRANSFERASE
		PMZ_0021349-RA	PDE4D: CAMP-SPECIFIC 3'%2C5'-CYCLIC PHOSPHODIESTERASE 4D
		PMZ_0021358-RA	NET1: NEUROEPITHELIAL CELL-TRANSFORMING GENE 1 PROTEIN
		PMZ_0021362-RA	UNCHARACTERIZED PROTEIN KIAA0528 HOMOLOG
		PMZ_0021387-RA	MMP13: COLLAGENASE 3
		PMZ_0021405-RA	ADAMTS14: A DISINTEGRIN AND METALLOPROTEINASE WITH THROMBOSPONDIN MOTIFS 14
		PMZ_0021435-RA	GCN1L1: TRANSLATIONAL ACTIVATOR GCN1
		PMZ_0021464-RA	MYOF: MYOFERLIN
		PMZ_0021467-RA	GONADOTROPIN-RELEASING HORMONE II RECEPTOR
		PMZ_0021495-RA	INTEGUMENTARY MUCIN C.1
		PMZ_0021496-RA	TRIM8: TRIPARTITE MOTIF-CONTAINING PROTEIN 8
		PMZ_0021501-RA	SPTBN1: SPECTRIN BETA CHAIN%2C BRAIN 1
		PMZ_0021557-RA	BRSK2: BR SERINE/THREONINE-PROTEIN KINASE 2
		PMZ_0021560-RA	ESF1: ESF1 HOMOLOG
		PMZ_0021580-RA	EXOSC3: EXOSOME COMPLEX EXONUCLEASE RRP40
		PMZ_0021596-RA	US11: RNA-BINDING PROTEIN
		PMZ_0021606-RA	ABCA2: ATP-BINDING CASSETTE SUB-FAMILY A MEMBER 2
		PMZ_0021607-RA	FLG2: FILAGGRIN-2
		PMZ_0021616-RA	PRKCQ: PROTEIN KINASE C THETA TYPE
		PMZ_0021619-RA	EFHB: EF-HAND DOMAIN-CONTAINING FAMILY MEMBER B
		PMZ_0021670-RA	NOG: NOGGIN
		PMZ_0021672-RA	SMYD2: SET AND MYND DOMAIN-CONTAINING PROTEIN 2
		PMZ_0021673-RA	KIAA1772: GREB1-LIKE PROTEIN
		PMZ_0021690-RA	RNF213: RING FINGER PROTEIN 213
		PMZ_0021704-RA	MOXD1: DBH-LIKE MONOOXYGENASE PROTEIN 1
		PMZ_0021714-RA	LSR: LIPOLYSIS-STIMULATED LIPOPROTEIN RECEPTOR
		PMZ_0021730-RA	PDZRN3: PDZ DOMAIN-CONTAINING RING FINGER PROTEIN 3
		PMZ_0021740-RA	TRAF7: E3 UBIQUITIN-PROTEIN LIGASE TRAF7
		PMZ_0021747-RA	CPNE4: COPINE-4
		PMZ_0021749-RA	LMNB2: LAMIN-B2
		PMZ_0021778-RA	MOXD1: DBH-LIKE MONOOXYGENASE PROTEIN 1
		PMZ_0021808-RA	VPS13C: VACUOLAR PROTEIN SORTING-ASSOCIATED PROTEIN 13C
		PMZ_0021817-RA	UMOD: UROMODULIN
		PMZ_0021829-RA	GRB10: GROWTH FACTOR RECEPTOR-BOUND PROTEIN 10
		PMZ_0021833-RA	PRDM7: PROBABLE HISTONE-LYSINE N-METHYLTRANSFERASE PRDM7
		PMZ_0021869-RA	CMPK2: UMP-CMP KINASE 2%2C MITOCHONDRIAL
		PMZ_0021940-RA	KPNA5: IMPORTIN SUBUNIT ALPHA-6
		PMZ_0021955-RA	VPS13C: VACUOLAR PROTEIN SORTING-ASSOCIATED PROTEIN 13C
		PMZ_0022018-RA	HSPB11: HEAT SHOCK PROTEIN BETA-11
		PMZ_0022046-RA	UNCHARACTERIZED PROTEIN C18ORF58 HOMOLOG
		PMZ_0022063-RA	FNDC3B: FIBRONECTIN TYPE III DOMAIN-CONTAINING PROTEIN 3B
		PMZ_0022066-RA	CCN1: PROTEIN CEF-10
		PMZ_0022069-RA	SER1: SERICIN-1
		PMZ_0022094-RA	DAN4: CELL WALL PROTEIN DAN4
		PMZ_0022132-RA	RNF167: E3 UBIQUITIN-PROTEIN LIGASE RNF167
		PMZ_0022138-RA	ELAVL2: ELAV-LIKE PROTEIN 2
		PMZ_0022142-RA	ANP32A: ACIDIC LEUCINE-RICH NUCLEAR PHOSPHOPROTEIN 32 FAMILY MEMBER A
		PMZ_0022154-RA	CNTN4: CONTACTIN-4
		PMZ_0022244-RA	ATP2A1: SARCOPLASMIC/ENDOPLASMIC RETICULUM CALCIUM ATPASE 1
		PMZ_0022273-RA	MANEA: GLYCOPROTEIN ENDO-ALPHA-1%2C2-MANNOSIDASE
		PMZ_0022281-RA	ANK3: ANKYRIN-3
		PMZ_0022293-RA	ITPR1: INOSITOL 1%2C4%2C5-TRISPHOSPHATE RECEPTOR TYPE 1
		PMZ_0022294-RA	CCT6: T-COMPLEX PROTEIN 1 SUBUNIT ZETA
		PMZ_0022302-RA	RAPH1: RAS-ASSOCIATED AND PLECKSTRIN HOMOLOGY DOMAINS-CONTAINING PROTEIN 1
		PMZ_0022318-RA	GAA: LYSOSOMAL ALPHA-GLUCOSIDASE
		PMZ_0022330-RA	CLIC6: CHLORIDE INTRACELLULAR CHANNEL PROTEIN 6
		PMZ_0022337-RA	DDB_G0271982: PUTATIVE UNCHARACTERIZED PROTEIN DDB_G0271982
		PMZ_0022340-RA	TLR6: TOLL-LIKE RECEPTOR 6
		PMZ_0022371-RA	SEH1L-A: NUCLEOPORIN SEH1-LIKE A
		PMZ_0022372-RA	CYSLTR1: CYSTEINYL LEUKOTRIENE RECEPTOR 1
		PMZ_0022402-RA	KRT6A: KERATIN%2C TYPE II CYTOSKELETAL 6A
		PMZ_0022419-RA	GAL3ST1: GALACTOSYLCERAMIDE SULFOTRANSFERASE
		PMZ_0022461-RA	GNAZ: GUANINE NUCLEOTIDE-BINDING PROTEIN G
		PMZ_0022494-RA	WNK1: SERINE/THREONINE-PROTEIN KINASE WNK1
		PMZ_0022503-RA	FSCN: FASCIN
		PMZ_0022526-RA	ARNTL: ARYL HYDROCARBON RECEPTOR NUCLEAR TRANSLOCATOR-LIKE PROTEIN 1
		PMZ_0022539-RA	ATP7B: COPPER-TRANSPORTING ATPASE 2
		PMZ_0022583-RA	DYRK4: DUAL SPECIFICITY TYROSINE-PHOSPHORYLATION-REGULATED KINASE 4
		PMZ_0022592-RA	UNCHARACTERIZED PROTEIN LOC284861
		PMZ_0022606-RA	SLC4A4: ELECTROGENIC SODIUM BICARBONATE COTRANSPORTER 1
		PMZ_0022639-RA	RAB35: RAS-RELATED PROTEIN RAB-35
		PMZ_0022656-RA	MRPS15: 28S RIBOSOMAL PROTEIN S15%2C MITOCHONDRIAL
		PMZ_0022701-RA	MAP4K1: MITOGEN-ACTIVATED PROTEIN KINASE KINASE KINASE KINASE 1
		PMZ_0022745-RA	TRIP12: PROBABLE E3 UBIQUITIN-PROTEIN LIGASE TRIP12
		PMZ_0022772-RA	MRPL42: 28S RIBOSOMAL PROTEIN L42%2C MITOCHONDRIAL
		PMZ_0022778-RA	VAV3: GUANINE NUCLEOTIDE EXCHANGE FACTOR VAV3
		PMZ_0022819-RA	ZZEF1: ZINC FINGER ZZ-TYPE AND EF-HAND DOMAIN-CONTAINING PROTEIN 1
		PMZ_0022833-RA	SLC29A2: EQUILIBRATIVE NUCLEOSIDE TRANSPORTER 2
		PMZ_0022867-RA	CYLD: PROBABLE UBIQUITIN CARBOXYL-TERMINAL HYDROLASE CYLD
		PMZ_0022873-RA	DDX43: PROBABLE ATP-DEPENDENT RNA HELICASE DDX43
		PMZ_0022940-RA	COL4A6: COLLAGEN ALPHA-6
		PMZ_0022969-RA	SNAP25: SYNAPTOSOMAL-ASSOCIATED PROTEIN 25
		PMZ_0022978-RA	ADAMTS15: A DISINTEGRIN AND METALLOPROTEINASE WITH THROMBOSPONDIN MOTIFS 15
		PMZ_0023012-RA	UAFA: URO-ADHERENCE FACTOR A
		PMZ_0023061-RA	IFFO2: INTERMEDIATE FILAMENT FAMILY ORPHAN 2
		PMZ_0023068-RA	ITPR2: INOSITOL 1%2C4%2C5-TRISPHOSPHATE RECEPTOR TYPE 2
		PMZ_0023077-RA	FOSL2: FOS-RELATED ANTIGEN 2
		PMZ_0023126-RA	FN1: FIBRONECTIN
		PMZ_0023182-RA	ATP1A3: SODIUM/POTASSIUM-TRANSPORTING ATPASE SUBUNIT ALPHA-3
		PMZ_0023183-RA	FNDC1: FIBRONECTIN TYPE III DOMAIN-CONTAINING PROTEIN 1
		PMZ_0023223-RA	USP17L6: UBIQUITIN CARBOXYL-TERMINAL HYDROLASE 17-LIKE PROTEIN 6
		PMZ_0023237-RA	NID2: NIDOGEN-2
		PMZ_0023247-RA	BYSL: BYSTIN
		PMZ_0023265-RA	UAFA: URO-ADHERENCE FACTOR A
		PMZ_0023273-RA	FLNC: FILAMIN-C
		PMZ_0023289-RA	PRR21: PUTATIVE PROLINE-RICH PROTEIN 21
		PMZ_0023291-RA	YCF2: PROTEIN YCF2
		PMZ_0023301-RA	SCT: SECRETIN
		PMZ_0023312-RA	ATP7B: COPPER-TRANSPORTING ATPASE 2
		PMZ_0023416-RA	GRP0.9: GLYCINE-RICH CELL WALL STRUCTURAL PROTEIN 2
		PMZ_0023422-RA	BRDT: BROMODOMAIN TESTIS-SPECIFIC PROTEIN
		PMZ_0023426-RA	ZDHHC4: PROBABLE PALMITOYLTRANSFERASE ZDHHC4
		PMZ_0023433-RA	RBSA1: RIBOSE IMPORT ATP-BINDING PROTEIN RBSA 1
		PMZ_0023437-RA	DYNC1H1: CYTOPLASMIC DYNEIN 1 HEAVY CHAIN 1
		PMZ_0023444-RA	ADAR: DOUBLE-STRANDED RNA-SPECIFIC ADENOSINE DEAMINASE
		PMZ_0023447-RA	ENPP2: ECTONUCLEOTIDE PYROPHOSPHATASE/PHOSPHODIESTERASE FAMILY MEMBER 2
		PMZ_0023454-RA	GP1: VEGETATIVE CELL WALL PROTEIN GP1
		PMZ_0023481-RA	ITGB1-A: INTEGRIN BETA-1-A
		PMZ_0023512-RA	HCN2: POTASSIUM/SODIUM HYPERPOLARIZATION-ACTIVATED CYCLIC NUCLEOTIDE-GATED CHANNEL 2
		PMZ_0023537-RA	KDM2A: LYSINE-SPECIFIC DEMETHYLASE 2A
		PMZ_0023547-RA	CCDC151: COILED-COIL DOMAIN-CONTAINING PROTEIN 151
		PMZ_0023551-RA	ETS1: TRANSFORMING PROTEIN P68/C-ETS-1
		PMZ_0023562-RA	COL11A1: COLLAGEN ALPHA-1
		PMZ_0023579-RA	DNAJB6-A: DNAJ HOMOLOG SUBFAMILY B MEMBER 6-A
		PMZ_0023582-RA	EFNB3: EPHRIN-B3
		PMZ_0023594-RA	DYNC1H1: CYTOPLASMIC DYNEIN 1 HEAVY CHAIN 1
		PMZ_0023612-RA	CTRB1: CHYMOTRYPSINOGEN B
		PMZ_0023636-RA	AMD1: S-ADENOSYLMETHIONINE DECARBOXYLASE PROENZYME
		PMZ_0023657-RA	ATP7B: COPPER-TRANSPORTING ATPASE 2
		PMZ_0023670-RA	SLC7A5: LARGE NEUTRAL AMINO ACIDS TRANSPORTER SMALL SUBUNIT 1
		PMZ_0023678-RA	POLR2A: DNA-DIRECTED RNA POLYMERASE II SUBUNIT RPB1
		PMZ_0023692-RA	ZC3H12A: RIBONUCLEASE ZC3H12A
		PMZ_0023695-RA	PHF17: PROTEIN JADE-1
		PMZ_0023730-RA	EXOD1: EXONUCLEASE DOMAIN-CONTAINING PROTEIN 1
		PMZ_0023748-RA	TCP11: T-COMPLEX PROTEIN 11 HOMOLOG
		PMZ_0023771-RA	DHX37: PROBABLE ATP-DEPENDENT RNA HELICASE DHX37
		PMZ_0023783-RA	INV: HOMEOBOX PROTEIN INVECTED
		PMZ_0023785-RA	HIST1H1B: HISTONE H1.5
		PMZ_0023787-RA	MDN1: MIDASIN
		PMZ_0023820-RA	MPZ: MYELIN PROTEIN P0
		PMZ_0023830-RA	RNF123: E3 UBIQUITIN-PROTEIN LIGASE RNF123
		PMZ_0023866-RA	C17ORF97: UNCHARACTERIZED PROTEIN C17ORF97
		PMZ_0023919-RA	SLC45A4: SOLUTE CARRIER FAMILY 45 MEMBER 4
		PMZ_0023923-RA	USP54: INACTIVE UBIQUITIN CARBOXYL-TERMINAL HYDROLASE 54
		PMZ_0023944-RA	GBP4: GUANYLATE-BINDING PROTEIN 4
		PMZ_0023959-RA	HSPBP1: HSP70-BINDING PROTEIN 1
		PMZ_0023986-RA	FNDC3A: FIBRONECTIN TYPE-III DOMAIN-CONTAINING PROTEIN 3A
		PMZ_0024012-RA	EPB41L1: BAND 4.1-LIKE PROTEIN 1
		PMZ_0024016-RA	PTPRG: RECEPTOR-TYPE TYROSINE-PROTEIN PHOSPHATASE GAMMA
		PMZ_0024025-RA	LRRC8C: LEUCINE-RICH REPEAT-CONTAINING PROTEIN 8C
		PMZ_0024043-RA	PLD1: PHOSPHOLIPASE D1
		PMZ_0024044-RA	SDRD: SERINE-ASPARTATE REPEAT-CONTAINING PROTEIN D
		PMZ_0024059-RA	KIAA1772: GREB1-LIKE PROTEIN
		PMZ_0024075-RA	CACNA2D3: VOLTAGE-DEPENDENT CALCIUM CHANNEL SUBUNIT ALPHA-2/DELTA-3
		PMZ_0024086-RA	GRB14: GROWTH FACTOR RECEPTOR-BOUND PROTEIN 14
		PMZ_0024089-RA	NKX6-1: HOMEOBOX PROTEIN NKX-6.1

## Sheet: 3dpi
826 unique elements in "Spinal Cord 3dpi":		519 unique elements in "Brain 3dpi":		633 shared elements in "Spinal Cord 3dpi" and "Brain 3dpi":
Lamprey Gene ID	Gene Symbol: Gene Name	Lamprey Gene ID	Gene Symbol: Gene Name	Lamprey Gene ID	Gene Symbol: Gene Name
PMZ_0000004-RA	RESA: RING-INFECTED ERYTHROCYTE SURFACE ANTIGEN	PMZ_0000010-RA	DIS3: EXOSOME COMPLEX EXONUCLEASE RRP44	PMZ_0000008-RA	UAFA: URO-ADHERENCE FACTOR A
PMZ_0000007-RA	DIS3: EXOSOME COMPLEX EXONUCLEASE RRP44	PMZ_0000014-RA	DIS3: EXOSOME COMPLEX EXONUCLEASE RRP44	PMZ_0000013-RA	DIS3: EXOSOME COMPLEX EXONUCLEASE RRP44
PMZ_0000020-RA	CCNE1: G1/S-SPECIFIC CYCLIN-E1	PMZ_0000035-RA	DIS3: EXOSOME COMPLEX EXONUCLEASE RRP44	PMZ_0000017-RA	DIS3: EXOSOME COMPLEX EXONUCLEASE RRP44
PMZ_0000033-RA	DIS3: EXOSOME COMPLEX EXONUCLEASE RRP44	PMZ_0000080-RA	DIS3: EXOSOME COMPLEX EXONUCLEASE RRP44	PMZ_0000047-RA	DDB_G0270444: PROBABLE INACTIVE PROTEIN KINASE DDB_G0270444
PMZ_0000038-RA	CA13: CARBONIC ANHYDRASE 13	PMZ_0000112-RA	PLEC1: PLECTIN-1	PMZ_0000067-RA	73: IMMEDIATE-EARLY PROTEIN
PMZ_0000055-RA	NUP88: NUCLEAR PORE COMPLEX PROTEIN NUP88	PMZ_0000123-RA	DMBT1: DELETED IN MALIGNANT BRAIN TUMORS 1 PROTEIN	PMZ_0000068-RA	DIS3: EXOSOME COMPLEX EXONUCLEASE RRP44
PMZ_0000085-RA	DIS3: EXOSOME COMPLEX EXONUCLEASE RRP44	PMZ_0000137-RA	HSPB11: HEAT SHOCK PROTEIN BETA-11	PMZ_0000077-RA	DDB_G0270444: PROBABLE INACTIVE PROTEIN KINASE DDB_G0270444
PMZ_0000091-RA	DIS3: EXOSOME COMPLEX EXONUCLEASE RRP44	PMZ_0000151-RA	ANO6: ANOCTAMIN-6	PMZ_0000078-RA	DIS3: EXOSOME COMPLEX EXONUCLEASE RRP44
PMZ_0000100-RA	MYOSIN HEAVY CHAIN%2C CLONE 203	PMZ_0000173-RA	ANO6: ANOCTAMIN-6	PMZ_0000082-RA	DIS3: EXOSOME COMPLEX EXONUCLEASE RRP44
PMZ_0000105-RA	CPB2: CARBOXYPEPTIDASE B2	PMZ_0000187-RA	NEB: NEBULIN	PMZ_0000083-RA	DIS3: EXOSOME COMPLEX EXONUCLEASE RRP44
PMZ_0000168-RA	HSPB11: HEAT SHOCK PROTEIN BETA-11	PMZ_0000198-RA	MYOM2: MYOMESIN-2	PMZ_0000084-RA	DIS3: EXOSOME COMPLEX EXONUCLEASE RRP44
PMZ_0000258-RA	SEMA3D: SEMAPHORIN-3D	PMZ_0000242-RA	71: GLYCOPROTEIN X	PMZ_0000086-RA	DIS3: EXOSOME COMPLEX EXONUCLEASE RRP44
PMZ_0000260-RA	SEMA3AA: SEMAPHORIN-3AA	PMZ_0000364-RA	ZP3: ZONA PELLUCIDA SPERM-BINDING PROTEIN 3	PMZ_0000090-RA	DIS3: EXOSOME COMPLEX EXONUCLEASE RRP44
PMZ_0000296-RA	NLRP3: NACHT%2C LRR AND PYD DOMAINS-CONTAINING PROTEIN 3	PMZ_0000369-RA	ZP2: ZONA PELLUCIDA SPERM-BINDING PROTEIN 2	PMZ_0000126-RA	ZNF217: ZINC FINGER PROTEIN 217
PMZ_0000348-RA	LCE: LOW CHORIOLYTIC ENZYME	PMZ_0000372-RA	ZP3: ZONA PELLUCIDA SPERM-BINDING PROTEIN 3	PMZ_0000132-RA	HSPB11: HEAT SHOCK PROTEIN BETA-11
PMZ_0000352-RA	NCAPH: CONDENSIN COMPLEX SUBUNIT 2	PMZ_0000374-RA	ZP3: ZONA PELLUCIDA SPERM-BINDING PROTEIN 3	PMZ_0000136-RA	HSPB11: HEAT SHOCK PROTEIN BETA-11
PMZ_0000395-RA	TRIM8: TRIPARTITE MOTIF-CONTAINING PROTEIN 8	PMZ_0000378-RA	ZP4: ZONA PELLUCIDA SPERM-BINDING PROTEIN 4	PMZ_0000142-RA	ZNF217: ZINC FINGER PROTEIN 217
PMZ_0000400-RA	TEC: TYROSINE-PROTEIN KINASE TEC	PMZ_0000379-RA	ZP4: ZONA PELLUCIDA SPERM-BINDING PROTEIN 4	PMZ_0000147-RA	ZNF219: ZINC FINGER PROTEIN 219
PMZ_0000437-RA	PXR1: PROTEIN PXR1	PMZ_0000389-RA	ZP4: ZONA PELLUCIDA SPERM-BINDING PROTEIN 4	PMZ_0000148-RA	UNCHARACTERIZED PROTEIN C18ORF54 HOMOLOG
PMZ_0000481-RA	PRKD1: SERINE/THREONINE-PROTEIN KINASE D1	PMZ_0000406-RA	ZGC:113413: NATTERIN-LIKE PROTEIN	PMZ_0000149-RA	FN3KRP: KETOSAMINE-3-KINASE
PMZ_0000494-RA	FOXG1: FORKHEAD BOX PROTEIN G1	PMZ_0000409-RA	TRIM8: TRIPARTITE MOTIF-CONTAINING PROTEIN 8	PMZ_0000155-RA	ANO6: ANOCTAMIN-6
PMZ_0000532-RA	CFDP2: CRANIOFACIAL DEVELOPMENT PROTEIN 2	PMZ_0000413-RA	FN3K: FRUCTOSAMINE-3-KINASE	PMZ_0000157-RA	ANO5: ANOCTAMIN-5
PMZ_0000537-RA	ZGC:113413: NATTERIN-LIKE PROTEIN	PMZ_0000418-RA	ACOT7: CYTOSOLIC ACYL COENZYME A THIOESTER HYDROLASE	PMZ_0000159-RA	FIBH: FIBROIN HEAVY CHAIN
PMZ_0000587-RA	IMP4: U3 SMALL NUCLEOLAR RIBONUCLEOPROTEIN PROTEIN IMP4	PMZ_0000428-RA	U88: UNCHARACTERIZED PROTEIN U88	PMZ_0000161-RA	ANO6: ANOCTAMIN-6
PMZ_0000633-RA	PSMD12: 26S PROTEASOME NON-ATPASE REGULATORY SUBUNIT 12	PMZ_0000509-RA	SLC22A6: SOLUTE CARRIER FAMILY 22 MEMBER 6	PMZ_0000163-RA	ANO6: ANOCTAMIN-6
PMZ_0000685-RA	SARDH: SARCOSINE DEHYDROGENASE%2C MITOCHONDRIAL	PMZ_0000510-RA	EXOSC10: EXOSOME COMPONENT 10	PMZ_0000165-RA	ANO5: ANOCTAMIN-5
PMZ_0000715-RA	MUC2: MUCIN-2	PMZ_0000535-RA	ZGC:113413: NATTERIN-LIKE PROTEIN	PMZ_0000251-RA	HSPA14: HEAT SHOCK 70 KDA PROTEIN 14
PMZ_0000741-RA	RNF213: RING FINGER PROTEIN 213	PMZ_0000544-RA	TRIM8: TRIPARTITE MOTIF-CONTAINING PROTEIN 8	PMZ_0000340-RA	RNH1: RIBONUCLEASE INHIBITOR
PMZ_0000742-RA	RNF213: RING FINGER PROTEIN 213	PMZ_0000564-RA	TUBGCP4: GAMMA-TUBULIN COMPLEX COMPONENT 4	PMZ_0000341-RA	DDB_G0274557: UNCHARACTERIZED HISTIDINE-RICH PROTEIN DDB0167791
PMZ_0000743-RA	RNF213: RING FINGER PROTEIN 213	PMZ_0000583-RA	SMI35A: DUAL SPECIFICITY TYROSINE-PHOSPHORYLATION-REGULATED KINASE 2	PMZ_0000344-RA	AGP19: LYSINE-RICH ARABINOGALACTAN PROTEIN 19
PMZ_0000744-RA	RNF213: RING FINGER PROTEIN 213	PMZ_0000584-RA	FN3K: FRUCTOSAMINE-3-KINASE	PMZ_0000365-RA	ZP2: ZONA PELLUCIDA SPERM-BINDING PROTEIN 2
PMZ_0000753-RA	TLR2: TOLL-LIKE RECEPTOR 2	PMZ_0000588-RA	GVIN1: INTERFERON-INDUCED VERY LARGE GTPASE 1	PMZ_0000368-RA	ZP3: ZONA PELLUCIDA SPERM-BINDING PROTEIN 3
PMZ_0000773-RA	TLR2: TOLL-LIKE RECEPTOR 2	PMZ_0000590-RA	GVIN1: INTERFERON-INDUCED VERY LARGE GTPASE 1	PMZ_0000375-RA	ZP4: ZONA PELLUCIDA SPERM-BINDING PROTEIN 4
PMZ_0000803-RA	USP36: UBIQUITIN CARBOXYL-TERMINAL HYDROLASE 36	PMZ_0000591-RA	GVIN1: INTERFERON-INDUCED VERY LARGE GTPASE 1	PMZ_0000381-RA	ZP4: ZONA PELLUCIDA SPERM-BINDING PROTEIN 4
PMZ_0000812-RA	USP36: UBIQUITIN CARBOXYL-TERMINAL HYDROLASE 36	PMZ_0000638-RA	PARP12: POLY [ADP-RIBOSE] POLYMERASE 12	PMZ_0000393-RA	LRRC3B: LEUCINE-RICH REPEAT-CONTAINING PROTEIN 3B
PMZ_0000831-RA	USP36: UBIQUITIN CARBOXYL-TERMINAL HYDROLASE 36	PMZ_0000648-RA	LAMB2: LAMININ SUBUNIT BETA-2	PMZ_0000422-RA	PXR1: PROTEIN PXR1
PMZ_0000834-RA	TRIM54: TRIPARTITE MOTIF-CONTAINING PROTEIN 54	PMZ_0000654-RA	RPL28: 60S RIBOSOMAL PROTEIN L28	PMZ_0000435-RA	NODC: N-ACETYLGLUCOSAMINYLTRANSFERASE
PMZ_0000855-RA	HISTONE H1	PMZ_0000713-RA	MUC2: MUCIN-2	PMZ_0000436-RA	YCF2: PROTEIN YCF2
PMZ_0000916-RA	SMN1: SURVIVAL MOTOR NEURON PROTEIN	PMZ_0000780-RA	RTASE: PROBABLE RNA-DIRECTED DNA POLYMERASE FROM TRANSPOSON BS	PMZ_0000468-RA	KLB: BETA-KLOTHO
PMZ_0000929-RA	CRISPLD2: CYSTEINE-RICH SECRETORY PROTEIN LCCL DOMAIN-CONTAINING 2	PMZ_0000791-RA	TNFRSF26: TUMOR NECROSIS FACTOR RECEPTOR SUPERFAMILY MEMBER 26	PMZ_0000512-RA	EXOSC10: EXOSOME COMPONENT 10
PMZ_0000956-RA	PLEKHG1: PLECKSTRIN HOMOLOGY DOMAIN-CONTAINING FAMILY G MEMBER 1	PMZ_0000802-RA	EXT2: EXTENSIN-2	PMZ_0000517-RA	ZGC:113413: NATTERIN-LIKE PROTEIN
PMZ_0000957-RA	PLEKHG1: PLECKSTRIN HOMOLOGY DOMAIN-CONTAINING FAMILY G MEMBER 1	PMZ_0000827-RA	TRIM54: TRIPARTITE MOTIF-CONTAINING PROTEIN 54	PMZ_0000524-RA	MDM2: E3 UBIQUITIN-PROTEIN LIGASE MDM2
PMZ_0000991-RA	SMYD1: SET AND MYND DOMAIN-CONTAINING PROTEIN 1	PMZ_0000853-RA	HIST3H2BB: HISTONE H2B TYPE 3-B	PMZ_0000536-RA	ZGC:113413: NATTERIN-LIKE PROTEIN
PMZ_0001070-RA	CELA2A: CHYMOTRYPSIN-LIKE ELASTASE FAMILY MEMBER 2A	PMZ_0000863-RA	TERT: TELOMERASE REVERSE TRANSCRIPTASE	PMZ_0000540-RA	ZGC:113413: NATTERIN-LIKE PROTEIN
PMZ_0001103-RA	EXD1: EXONUCLEASE 3'-5' DOMAIN-CONTAINING PROTEIN 1	PMZ_0000874-RA	MET: HEPATOCYTE GROWTH FACTOR RECEPTOR	PMZ_0000541-RA	ZGC:113413: NATTERIN-LIKE PROTEIN
PMZ_0001130-RA	C6ORF190: UNCHARACTERIZED PROTEIN C6ORF190	PMZ_0000883-RA	GVIN1: INTERFERON-INDUCED VERY LARGE GTPASE 1	PMZ_0000543-RA	TRIM14: TRIPARTITE MOTIF-CONTAINING PROTEIN 14
PMZ_0001141-RA	P2RY1: P2Y PURINOCEPTOR 1	PMZ_0000884-RA	GVIN1: INTERFERON-INDUCED VERY LARGE GTPASE 1	PMZ_0000579-RA	FN3KRP: KETOSAMINE-3-KINASE
PMZ_0001148-RA	CATHEPSIN L	PMZ_0000885-RA	GVIN1: INTERFERON-INDUCED VERY LARGE GTPASE 1	PMZ_0000580-RA	DDB_G0271670: UNCHARACTERIZED PROTEIN DDB_G0271670
PMZ_0001175-RA	GLH-2: ATP-DEPENDENT RNA HELICASE GLH-2	PMZ_0000886-RA	GVIN1: INTERFERON-INDUCED VERY LARGE GTPASE 1	PMZ_0000581-RA	DYRK4: DUAL SPECIFICITY TYROSINE-PHOSPHORYLATION-REGULATED KINASE 4
PMZ_0001186-RA	RHOQ: RHO-RELATED GTP-BINDING PROTEIN RHOQ	PMZ_0001000-RA	IKZF5: ZINC FINGER PROTEIN PEGASUS	PMZ_0000582-RA	DYRK4: DUAL SPECIFICITY TYROSINE-PHOSPHORYLATION-REGULATED KINASE 4
PMZ_0001200-RA	FOS: PROTO-ONCOGENE PROTEIN C-FOS	PMZ_0001031-RA	SMI35A: DUAL SPECIFICITY TYROSINE-PHOSPHORYLATION-REGULATED KINASE 2	PMZ_0000585-RA	FN3KRP: KETOSAMINE-3-KINASE
PMZ_0001215-RA	OGFOD1: 2-OXOGLUTARATE AND IRON-DEPENDENT OXYGENASE DOMAIN-CONTAINING PROTEIN 1	PMZ_0001044-RA	CCK: CHOLECYSTOKININ	PMZ_0000592-RA	DYRK4: DUAL SPECIFICITY TYROSINE-PHOSPHORYLATION-REGULATED KINASE 4
PMZ_0001216-RA	OGFOD1: 2-OXOGLUTARATE AND IRON-DEPENDENT OXYGENASE DOMAIN-CONTAINING PROTEIN 1	PMZ_0001058-RA	CNTN5: CONTACTIN-5	PMZ_0000593-RA	PPK5: SERINE/THREONINE-PROTEIN KINASE PPK5
PMZ_0001240-RA	RRBP1: RIBOSOME-BINDING PROTEIN 1	PMZ_0001059-RA	CNTN4: CONTACTIN-4	PMZ_0000595-RA	FN3K: FRUCTOSAMINE-3-KINASE
PMZ_0001333-RA	SYNE1: NESPRIN-1	PMZ_0001064-RA	CELA2A: CHYMOTRYPSIN-LIKE ELASTASE FAMILY MEMBER 2A	PMZ_0000596-RA	DYRK4: DUAL SPECIFICITY TYROSINE-PHOSPHORYLATION-REGULATED KINASE 4
PMZ_0001357-RA	ZAN: ZONADHESIN	PMZ_0001067-RA	CELA2A: CHYMOTRYPSIN-LIKE ELASTASE FAMILY MEMBER 2A	PMZ_0000630-RA	ZMYND17: ZINC FINGER MYND DOMAIN-CONTAINING PROTEIN 17
PMZ_0001359-RA	ZAN: ZONADHESIN	PMZ_0001069-RA	CELA2A: CHYMOTRYPSIN-LIKE ELASTASE FAMILY MEMBER 2A	PMZ_0000634-RA	USP36: UBIQUITIN CARBOXYL-TERMINAL HYDROLASE 36
PMZ_0001380-RA	CTSL1: CATHEPSIN L1	PMZ_0001115-RA	SLC29A1: EQUILIBRATIVE NUCLEOSIDE TRANSPORTER 1	PMZ_0000709-RA	MUC2: MUCIN-2
PMZ_0001420-RA	CALB2: CALRETININ	PMZ_0001136-RA	GALK2: N-ACETYLGALACTOSAMINE KINASE	PMZ_0000749-RA	TRIM7: TRIPARTITE MOTIF-CONTAINING PROTEIN 7
PMZ_0001429-RA	CNGB1: CYCLIC NUCLEOTIDE-GATED CATION CHANNEL BETA-1	PMZ_0001167-RA	NFKBIE: NF-KAPPA-B INHIBITOR EPSILON	PMZ_0000755-RA	TRIM65: TRIPARTITE MOTIF-CONTAINING PROTEIN 65
PMZ_0001435-RA	FST: FOLLISTATIN	PMZ_0001168-RA	PSMA6: PROTEASOME SUBUNIT ALPHA TYPE-6	PMZ_0000756-RA	TRIM14: TRIPARTITE MOTIF-CONTAINING PROTEIN 14
PMZ_0001447-RA	RESA: RING-INFECTED ERYTHROCYTE SURFACE ANTIGEN	PMZ_0001169-RA	PAP21: PROTEASE-ASSOCIATED DOMAIN-CONTAINING PROTEIN OF 21 KDA	PMZ_0000770-RA	GVIN1: INTERFERON-INDUCED VERY LARGE GTPASE 1
PMZ_0001475-RA	MCM5-B: DNA REPLICATION LICENSING FACTOR MCM5-B	PMZ_0001183-RA	CSN2: BETA-CASEIN	PMZ_0000781-RA	RNF135: RING FINGER PROTEIN 135
PMZ_0001476-RA	MCM5: DNA REPLICATION LICENSING FACTOR MCM5	PMZ_0001184-RA	ISCA2: IRON-SULFUR CLUSTER ASSEMBLY 2 HOMOLOG%2C MITOCHONDRIAL	PMZ_0000786-RA	GVIN1: INTERFERON-INDUCED VERY LARGE GTPASE 1
PMZ_0001492-RA	FLRT3: LEUCINE-RICH REPEAT TRANSMEMBRANE PROTEIN FLRT3	PMZ_0001344-RA	MECP2: METHYL-CPG-BINDING PROTEIN 2	PMZ_0000787-RA	GVIN1: INTERFERON-INDUCED VERY LARGE GTPASE 1
PMZ_0001523-RA	PARP14: POLY [ADP-RIBOSE] POLYMERASE 14	PMZ_0001363-RA	ZAN: ZONADHESIN	PMZ_0000788-RA	GVIN1: INTERFERON-INDUCED VERY LARGE GTPASE 1
PMZ_0001566-RA	RAB5C: RAS-RELATED PROTEIN RAB-5C	PMZ_0001413-RA	SLC45A3: SOLUTE CARRIER FAMILY 45 MEMBER 3	PMZ_0000792-RA	GVIN1: INTERFERON-INDUCED VERY LARGE GTPASE 1
PMZ_0001583-RA	KYNU: KYNURENINASE	PMZ_0001483-RA	NAPA: ALPHA-SOLUBLE NSF ATTACHMENT PROTEIN	PMZ_0000801-RA	FBXO33: F-BOX ONLY PROTEIN 33
PMZ_0001645-RA	DNAH3: DYNEIN HEAVY CHAIN 3%2C AXONEMAL	PMZ_0001486-RA	P2RY8: P2Y PURINOCEPTOR 8	PMZ_0000804-RA	USP36: UBIQUITIN CARBOXYL-TERMINAL HYDROLASE 36
PMZ_0001684-RA	LYVE1: LYMPHATIC VESSEL ENDOTHELIAL HYALURONIC ACID RECEPTOR 1	PMZ_0001515-RA	CFDP2: CRANIOFACIAL DEVELOPMENT PROTEIN 2	PMZ_0000805-RA	USP36: UBIQUITIN CARBOXYL-TERMINAL HYDROLASE 36
PMZ_0001706-RA	INFB: TRANSLATION INITIATION FACTOR IF-2	PMZ_0001582-RA	PTGES3: PROSTAGLANDIN E SYNTHASE 3	PMZ_0000806-RA	USP36: UBIQUITIN CARBOXYL-TERMINAL HYDROLASE 36
PMZ_0001716-RA	GPR146: PROBABLE G-PROTEIN COUPLED RECEPTOR 146	PMZ_0001626-RA	FH14: FORMIN-LIKE PROTEIN 14	PMZ_0000807-RA	TRIM54: TRIPARTITE MOTIF-CONTAINING PROTEIN 54
PMZ_0001741-RA	CROCC: ROOTLETIN	PMZ_0001659-RA	ZAN: ZONADHESIN	PMZ_0000808-RA	TRIM54: TRIPARTITE MOTIF-CONTAINING PROTEIN 54
PMZ_0001780-RA	ARSI: ARYLSULFATASE I	PMZ_0001698-RA	DYRK4: DUAL SPECIFICITY TYROSINE-PHOSPHORYLATION-REGULATED KINASE 4	PMZ_0000810-RA	USP36: UBIQUITIN CARBOXYL-TERMINAL HYDROLASE 36
PMZ_0001808-RA	CTRB1: CHYMOTRYPSINOGEN B	PMZ_0001754-RA	PUTATIVE GOLGIN SUBFAMILY A MEMBER 6-LIKE PROTEIN 3	PMZ_0000811-RA	USP36: UBIQUITIN CARBOXYL-TERMINAL HYDROLASE 36
PMZ_0001817-RA	EPSTI1: EPITHELIAL-STROMAL INTERACTION PROTEIN 1	PMZ_0001778-RA	ADIPOQ: ADIPONECTIN	PMZ_0000813-RA	USP36: UBIQUITIN CARBOXYL-TERMINAL HYDROLASE 36
PMZ_0001830-RA	DDX18: ATP-DEPENDENT RNA HELICASE DDX18	PMZ_0001805-RA	CTRB1: CHYMOTRYPSINOGEN B	PMZ_0000814-RA	TRIM54: TRIPARTITE MOTIF-CONTAINING PROTEIN 54
PMZ_0001860-RA	MKI67IPL: MKI67 FHA DOMAIN-INTERACTING NUCLEOLAR PHOSPHOPROTEIN-LIKE	PMZ_0001806-RA	CHYMOTRYPSIN B	PMZ_0000815-RA	USP36: UBIQUITIN CARBOXYL-TERMINAL HYDROLASE 36
PMZ_0001866-RA	WNT10A: PROTEIN WNT-10A	PMZ_0001903-RA	CDCP2: CUB DOMAIN-CONTAINING PROTEIN 2	PMZ_0000817-RA	USP36: UBIQUITIN CARBOXYL-TERMINAL HYDROLASE 36
PMZ_0001867-RA	WNT10A: PROTEIN WNT-10A	PMZ_0001904-RA	LRDD: LEUCINE-RICH REPEAT AND DEATH DOMAIN-CONTAINING PROTEIN	PMZ_0000818-RA	TRIM54: TRIPARTITE MOTIF-CONTAINING PROTEIN 54
PMZ_0001913-RA	TRIT1: TRNA ISOPENTENYLTRANSFERASE%2C MITOCHONDRIAL	PMZ_0001909-RA	SSBP2: SINGLE-STRANDED DNA-BINDING PROTEIN 2	PMZ_0000819-RA	TRIM54: TRIPARTITE MOTIF-CONTAINING PROTEIN 54
PMZ_0001924-RA	DALRD3: DALR ANTICODON-BINDING DOMAIN-CONTAINING PROTEIN 3	PMZ_0001935-RA	GJB1: GAP JUNCTION BETA-1 PROTEIN	PMZ_0000821-RA	USP36: UBIQUITIN CARBOXYL-TERMINAL HYDROLASE 36
PMZ_0001983-RA	LMNB1: LAMIN-B1	PMZ_0001939-RA	GJA3: GAP JUNCTION ALPHA-3 PROTEIN	PMZ_0000822-RA	USP36: UBIQUITIN CARBOXYL-TERMINAL HYDROLASE 36
PMZ_0001984-RA	LMNB1: LAMIN-B1	PMZ_0002047-RA	SEPSECS: O-PHOSPHOSERYL-TRNA	PMZ_0000824-RA	USP36: UBIQUITIN CARBOXYL-TERMINAL HYDROLASE 36
PMZ_0002040-RA	CLDN10A: CLAUDIN-10A	PMZ_0002115-RA	PTPRK: RECEPTOR-TYPE TYROSINE-PROTEIN PHOSPHATASE KAPPA	PMZ_0000825-RA	DDB_G0267276: PUTATIVE UNCHARACTERIZED PROTEIN DDB_G0267276
PMZ_0002100-RA	WDR12: RIBOSOME BIOGENESIS PROTEIN WDR12	PMZ_0002120-RA	HISTONE H1-GAMMA%2C LATE	PMZ_0000826-RA	USP36: UBIQUITIN CARBOXYL-TERMINAL HYDROLASE 36
PMZ_0002128-RA	MYO16: MYOSIN-XVI	PMZ_0002171-RA	SLC30A10: ZINC TRANSPORTER 10	PMZ_0000828-RA	USP36: UBIQUITIN CARBOXYL-TERMINAL HYDROLASE 36
PMZ_0002137-RA	GPR143: G-PROTEIN COUPLED RECEPTOR 143	PMZ_0002185-RA	PXR1: PROTEIN PXR1	PMZ_0000829-RA	USP36: UBIQUITIN CARBOXYL-TERMINAL HYDROLASE 36
PMZ_0002150-RA	CORIN: ATRIAL NATRIURETIC PEPTIDE-CONVERTING ENZYME	PMZ_0002421-RA	CELA2B: CHYMOTRYPSIN-LIKE ELASTASE FAMILY MEMBER 2B	PMZ_0000832-RA	USP36: UBIQUITIN CARBOXYL-TERMINAL HYDROLASE 36
PMZ_0002158-RA	TMEM151B: TRANSMEMBRANE PROTEIN 151B	PMZ_0002436-RA	EXT1: EXTENSIN-1	PMZ_0000833-RA	USP36: UBIQUITIN CARBOXYL-TERMINAL HYDROLASE 36
PMZ_0002253-RA	CPSF2: CLEAVAGE AND POLYADENYLATION SPECIFICITY FACTOR SUBUNIT 2	PMZ_0002483-RA	CSRP2: CYSTEINE AND GLYCINE-RICH PROTEIN 2	PMZ_0000835-RA	USP36: UBIQUITIN CARBOXYL-TERMINAL HYDROLASE 36
PMZ_0002324-RA	TFB2M: DIMETHYLADENOSINE TRANSFERASE 2%2C MITOCHONDRIAL	PMZ_0002653-RA	APOL3: APOLIPOPROTEIN L3	PMZ_0000836-RA	TRIM54: TRIPARTITE MOTIF-CONTAINING PROTEIN 54
PMZ_0002342-RA	PGD: 6-PHOSPHOGLUCONATE DEHYDROGENASE%2C DECARBOXYLATING	PMZ_0002669-RA	FAM65A: PROTEIN FAM65A	PMZ_0000837-RA	USP36: UBIQUITIN CARBOXYL-TERMINAL HYDROLASE 36
PMZ_0002350-RA	SLC11A2: NATURAL RESISTANCE-ASSOCIATED MACROPHAGE PROTEIN 2	PMZ_0002695-RA	SLC5A9: SODIUM/GLUCOSE COTRANSPORTER 4	PMZ_0000840-RA	USP36: UBIQUITIN CARBOXYL-TERMINAL HYDROLASE 36
PMZ_0002355-RA	SULFATED SURFACE GLYCOPROTEIN 185	PMZ_0002702-RA	DDB_G0274557: UNCHARACTERIZED HISTIDINE-RICH PROTEIN DDB0167791	PMZ_0000842-RA	ANKRD5: ANKYRIN REPEAT DOMAIN-CONTAINING PROTEIN 5
PMZ_0002372-RA	CXCR7: C-X-C CHEMOKINE RECEPTOR TYPE 7	PMZ_0002731-RA	MRPL45: 39S RIBOSOMAL PROTEIN L45%2C MITOCHONDRIAL	PMZ_0000865-RA	H2AFX: HISTONE H2A.X
PMZ_0002399-RA	CD109: CD109 ANTIGEN	PMZ_0002784-RA	ZNF841: ZINC FINGER PROTEIN 841	PMZ_0000876-RA	GP2: PANCREATIC SECRETORY GRANULE MEMBRANE MAJOR GLYCOPROTEIN GP2
PMZ_0002403-RA	CD109: CD109 ANTIGEN	PMZ_0002919-RA	KLF15: KRUEPPEL-LIKE FACTOR 15	PMZ_0000908-RA	SMN1: SURVIVAL MOTOR NEURON PROTEIN
PMZ_0002444-RA	IGFBP3: INSULIN-LIKE GROWTH FACTOR-BINDING PROTEIN 3	PMZ_0002923-RA	DSPP: DENTIN SIALOPHOSPHOPROTEIN	PMZ_0000910-RA	SMN1: SURVIVAL MOTOR NEURON PROTEIN
PMZ_0002455-RA	REL: C-REL PROTO-ONCOGENE PROTEIN	PMZ_0002924-RA	DYRK2: DUAL SPECIFICITY TYROSINE-PHOSPHORYLATION-REGULATED KINASE 2	PMZ_0000920-RA	SGS3: SALIVARY GLUE PROTEIN SGS-3
PMZ_0002478-RA	EIF2S1: EUKARYOTIC TRANSLATION INITIATION FACTOR 2 SUBUNIT 1	PMZ_0002925-RA	DDB_G0271982: PUTATIVE UNCHARACTERIZED PROTEIN DDB_G0271982	PMZ_0000925-RA	PSVA: PRESPORE VESICLE PROTEIN
PMZ_0002532-RA	FLNC: FILAMIN-C	PMZ_0002951-RA	CYSLTR1: CYSTEINYL LEUKOTRIENE RECEPTOR 1	PMZ_0000947-RA	EPITHELIAL CHLORIDE CHANNEL PROTEIN
PMZ_0002546-RA	TGM2: PROTEIN-GLUTAMINE GAMMA-GLUTAMYLTRANSFERASE 2	PMZ_0003004-RA	TOMM20: MITOCHONDRIAL IMPORT RECEPTOR SUBUNIT TOM20 HOMOLOG	PMZ_0001063-RA	CELA2A: CHYMOTRYPSIN-LIKE ELASTASE FAMILY MEMBER 2A
PMZ_0002557-RA	GRB14: GROWTH FACTOR RECEPTOR-BOUND PROTEIN 14	PMZ_0003032-RA	BMP1: BONE MORPHOGENETIC PROTEIN 1	PMZ_0001066-RA	CELA2A: CHYMOTRYPSIN-LIKE ELASTASE FAMILY MEMBER 2A
PMZ_0002573-RA	MYO10: MYOSIN-X	PMZ_0003044-RA	CCDC81: COILED-COIL DOMAIN-CONTAINING PROTEIN 81	PMZ_0001092-RA	DDB_G0287399: P17/29C-LIKE PROTEIN DDB_G0287399
PMZ_0002659-RA	APOL3: APOLIPOPROTEIN L3	PMZ_0003057-RA	FAU: 40S RIBOSOMAL PROTEIN S30	PMZ_0001155-RA	FAM55D: PROTEIN FAM55D
PMZ_0002675-RA	INFB: TRANSLATION INITIATION FACTOR IF-2	PMZ_0003071-RA	HISTIDINE-RICH GLYCOPROTEIN	PMZ_0001243-RA	VIRAL PROTEIN TPX
PMZ_0002679-RA	EIF2S2: EUKARYOTIC TRANSLATION INITIATION FACTOR 2 SUBUNIT 2	PMZ_0003107-RA	COQ10B: PROTEIN COQ10 B%2C MITOCHONDRIAL	PMZ_0001289-RA	SLA2: SRC-LIKE-ADAPTER 2
PMZ_0002720-RA	CHYMOTRYPSIN B	PMZ_0003152-RA	UCHL3: UBIQUITIN CARBOXYL-TERMINAL HYDROLASE ISOZYME L3	PMZ_0001351-RA	OTOL1: OTOLIN-1
PMZ_0002774-RA	C1QTNF7: COMPLEMENT C1Q TUMOR NECROSIS FACTOR-RELATED PROTEIN 7	PMZ_0003173-RA	DCK: DEOXYCYTIDINE KINASE	PMZ_0001460-RA	ROBO3: ROUNDABOUT HOMOLOG 3
PMZ_0002786-RA	PAF: PCNA-ASSOCIATED FACTOR	PMZ_0003180-RA	KLHL14: KELCH-LIKE PROTEIN 14	PMZ_0001563-RA	PC6: PROPROTEIN CONVERTASE SUBTILISIN/KEXIN TYPE 5
PMZ_0002882-RA	EEPD1: ENDONUCLEASE/EXONUCLEASE/PHOSPHATASE FAMILY DOMAIN-CONTAINING PROTEIN 1	PMZ_0003345-RA	GAL3ST1: GALACTOSYLCERAMIDE SULFOTRANSFERASE	PMZ_0001665-RA	ZAN: ZONADHESIN
PMZ_0003029-RA	CYP17A1: STEROID 17-ALPHA-HYDROXYLASE/17%2C20 LYASE	PMZ_0003365-RA	KRT8: KERATIN%2C TYPE II CYTOSKELETAL 8	PMZ_0001668-RA	ZAN: ZONADHESIN
PMZ_0003040-RA	ANXA7: ANNEXIN A7	PMZ_0003383-RA	RAPGEF4: RAP GUANINE NUCLEOTIDE EXCHANGE FACTOR 4	PMZ_0001685-RA	SMI35A: DUAL SPECIFICITY TYROSINE-PHOSPHORYLATION-REGULATED KINASE 2
PMZ_0003042-RA	CCDC81: COILED-COIL DOMAIN-CONTAINING PROTEIN 81	PMZ_0003420-RA	MSL2: MALE-SPECIFIC LETHAL 2 HOMOLOG	PMZ_0001686-RA	U88: UNCHARACTERIZED PROTEIN U88
PMZ_0003082-RA	LRRC24: LEUCINE-RICH REPEAT-CONTAINING PROTEIN 24	PMZ_0003630-RA	S100A1: PROTEIN S100-A1	PMZ_0001689-RA	DYRK4: DUAL SPECIFICITY TYROSINE-PHOSPHORYLATION-REGULATED KINASE 4
PMZ_0003103-RA	TBC1D5: TBC1 DOMAIN FAMILY MEMBER 5	PMZ_0003754-RA	D10JHU81E: ES1 PROTEIN HOMOLOG%2C MITOCHONDRIAL	PMZ_0001699-RA	DYRK4: DUAL SPECIFICITY TYROSINE-PHOSPHORYLATION-REGULATED KINASE 4
PMZ_0003155-RA	CTSL1: CATHEPSIN L1	PMZ_0003790-RA	TBCE: TUBULIN-SPECIFIC CHAPERONE E	PMZ_0001700-RA	INTEGUMENTARY MUCIN C.1
PMZ_0003163-RA	FOXF2: FORKHEAD BOX PROTEIN F2	PMZ_0003825-RA	ST8SIA6: ALPHA-2%2C8-SIALYLTRANSFERASE 8F	PMZ_0001742-RA	DMBT1: DELETED IN MALIGNANT BRAIN TUMORS 1 PROTEIN
PMZ_0003210-RA	LRRN1: LEUCINE-RICH REPEAT NEURONAL PROTEIN 1	PMZ_0003868-RA	GLOBIN-1	PMZ_0001744-RA	DMBT1: DELETED IN MALIGNANT BRAIN TUMORS 1 PROTEIN
PMZ_0003269-RA	GCM2: CHORION-SPECIFIC TRANSCRIPTION FACTOR GCMB	PMZ_0003875-RA	FCGBP: IGGFC-BINDING PROTEIN	PMZ_0001746-RA	TMPRSS11A: TRANSMEMBRANE PROTEASE%2C SERINE 11A
PMZ_0003324-RA	PLCG2: 1-PHOSPHATIDYLINOSITOL-4%2C5-BISPHOSPHATE PHOSPHODIESTERASE GAMMA-2	PMZ_0003889-RA	SSNA1: SJOEGREN SYNDROME NUCLEAR AUTOANTIGEN 1	PMZ_0001756-RA	ZCCHC3: ZINC FINGER CCHC DOMAIN-CONTAINING PROTEIN 3
PMZ_0003326-RA	PLCG1: 1-PHOSPHATIDYLINOSITOL-4%2C5-BISPHOSPHATE PHOSPHODIESTERASE GAMMA-1	PMZ_0003938-RA	TRYPSIN	PMZ_0001835-RA	PRG4: PROTEOGLYCAN 4
PMZ_0003339-RA	CDK2: CELL DIVISION PROTEIN KINASE 2	PMZ_0003946-RA	TRYPSIN	PMZ_0001902-RA	NETO1: NEUROPILIN AND TOLLOID-LIKE PROTEIN 1
PMZ_0003368-RA	SMARCE1: SWI/SNF-RELATED MATRIX-ASSOCIATED ACTIN-DEPENDENT REGULATOR OF CHROMATIN SUBFAMILY E MEMBER 1	PMZ_0003953-RA	SRMS: TYROSINE-PROTEIN KINASE SRMS	PMZ_0001990-RA	ARPC4: ACTIN-RELATED PROTEIN 2/3 COMPLEX SUBUNIT 4
PMZ_0003396-RA	DOK1: DOCKING PROTEIN 1	PMZ_0003989-RA	CTSL1: CATHEPSIN L1	PMZ_0001992-RA	ARPC4: ACTIN-RELATED PROTEIN 2/3 COMPLEX SUBUNIT 4
PMZ_0003399-RA	FIBRINOGEN-LIKE PROTEIN A	PMZ_0004034-RA	CELA2A: CHYMOTRYPSIN-LIKE ELASTASE FAMILY MEMBER 2A	PMZ_0002104-RA	KRTAP10-6: KERATIN-ASSOCIATED PROTEIN 10-6
PMZ_0003530-RA	ANGPT1: ANGIOPOIETIN-1	PMZ_0004111-RA	CISD1: CDGSH IRON SULFUR DOMAIN-CONTAINING PROTEIN 1	PMZ_0002107-RA	PTPRB: RECEPTOR-TYPE TYROSINE-PROTEIN PHOSPHATASE BETA
PMZ_0003531-RA	ANGPT2: ANGIOPOIETIN-2	PMZ_0004183-RA	ATP5F1: ATP SYNTHASE SUBUNIT B%2C MITOCHONDRIAL	PMZ_0002203-RA	ANO6: ANOCTAMIN-6
PMZ_0003656-RA	MYH4: MYOSIN-4	PMZ_0004251-RA	TRIM14: TRIPARTITE MOTIF-CONTAINING PROTEIN 14	PMZ_0002209-RA	ACRC: ACIDIC REPEAT-CONTAINING PROTEIN
PMZ_0003707-RA	SAMD9L: STERILE ALPHA MOTIF DOMAIN-CONTAINING PROTEIN 9-LIKE	PMZ_0004261-RA	C9ORF94: UNCHARACTERIZED IG-LIKE DOMAIN-CONTAINING PROTEIN C9ORF94	PMZ_0002210-RA	ACRC: ACIDIC REPEAT-CONTAINING PROTEIN
PMZ_0003719-RA	ACTR2B: ACTIN-RELATED PROTEIN 2-B	PMZ_0004276-RA	SI: SUCRASE-ISOMALTASE%2C INTESTINAL	PMZ_0002230-RA	S100A1: PROTEIN S100-A1
PMZ_0003721-RA	SPRED2: SPROUTY-RELATED%2C EVH1 DOMAIN-CONTAINING PROTEIN 2	PMZ_0004356-RA	IFT57: INTRAFLAGELLAR TRANSPORT PROTEIN 57 HOMOLOG	PMZ_0002246-RA	ZAN: ZONADHESIN
PMZ_0003736-RA	ATP8B3: PROBABLE PHOSPHOLIPID-TRANSPORTING ATPASE IK	PMZ_0004425-RA	P2RY4: P2Y PURINOCEPTOR 4	PMZ_0002305-RA	CYC: CYTOCHROME C
PMZ_0003746-RA	B3GAT2: GALACTOSYLGALACTOSYLXYLOSYLPROTEIN 3-BETA-GLUCURONOSYLTRANSFERASE 2	PMZ_0004440-RA	KCNMB4: CALCIUM-ACTIVATED POTASSIUM CHANNEL SUBUNIT BETA-4	PMZ_0002318-RA	ABCB6: ATP-BINDING CASSETTE SUB-FAMILY B MEMBER 6%2C MITOCHONDRIAL
PMZ_0003770-RA	IQGAP1: RAS GTPASE-ACTIVATING-LIKE PROTEIN IQGAP1	PMZ_0004446-RA	INCENP: INNER CENTROMERE PROTEIN	PMZ_0002463-RA	ERICH1: GLUTAMATE-RICH PROTEIN 1
PMZ_0003771-RA	M6PRBP1: MANNOSE-6-PHOSPHATE RECEPTOR-BINDING PROTEIN 1	PMZ_0004484-RA	MAOA: AMINE OXIDASE [FLAVIN-CONTAINING] A	PMZ_0002486-RA	CCDC80: COILED-COIL DOMAIN-CONTAINING PROTEIN 80
PMZ_0003775-RA	PLK2: SERINE/THREONINE-PROTEIN KINASE PLK2	PMZ_0004488-RA	NAT9: N-ACETYLTRANSFERASE 9	PMZ_0002587-RA	OR5AN1: OLFACTORY RECEPTOR 5AN1
PMZ_0003779-RA	WDR55: WD REPEAT-CONTAINING PROTEIN 55	PMZ_0004555-RA	RPL18A: 60S RIBOSOMAL PROTEIN L18A	PMZ_0002643-RA	GRM7: METABOTROPIC GLUTAMATE RECEPTOR 7
PMZ_0003781-RA	KDM3B: LYSINE-SPECIFIC DEMETHYLASE 3B	PMZ_0004621-RA	B3GNT3: UDP-GLCNAC:BETAGAL BETA-1%2C3-N-ACETYLGLUCOSAMINYLTRANSFERASE 3	PMZ_0002693-RA	USP24: UBIQUITIN CARBOXYL-TERMINAL HYDROLASE 24
PMZ_0003828-RA	ROPN1L: ROPPORIN-1-LIKE PROTEIN	PMZ_0004624-RA	MUC3A: MUCIN-3A	PMZ_0002792-RA	F5: COAGULATION FACTOR V
PMZ_0003864-RA	FCGBP: IGGFC-BINDING PROTEIN	PMZ_0004740-RA	COX7A2: CYTOCHROME C OXIDASE POLYPEPTIDE 7A2%2C MITOCHONDRIAL	PMZ_0002875-RA	FN3KRP: KETOSAMINE-3-KINASE
PMZ_0003867-RA	GLOBIN-2	PMZ_0004750-RA	KRTAP5-5: KERATIN-ASSOCIATED PROTEIN 5-5	PMZ_0002876-RA	YCF2: PROTEIN YCF2
PMZ_0003878-RA	MVA157L: 3 BETA-HYDROXYSTEROID DEHYDROGENASE/DELTA 5-->4-ISOMERASE	PMZ_0004934-RA	MRPL30: 39S RIBOSOMAL PROTEIN L30%2C MITOCHONDRIAL	PMZ_0002891-RA	48: UNCHARACTERIZED GENE 48 PROTEIN
PMZ_0003883-RA	POSTN: PERIOSTIN	PMZ_0005003-RA	CHITIN-BINDING LECTIN 1	PMZ_0002901-RA	FAM171A1: PROTEIN FAM171A1
PMZ_0003927-RA	TRYPSIN	PMZ_0005004-RA	RNF150: RING FINGER PROTEIN 150	PMZ_0002937-RA	FMN2: FORMIN-2
PMZ_0003929-RA	TRYPSIN-1	PMZ_0005015-RA	OTOL1: OTOLIN-1	PMZ_0002953-RA	TRIM8: TRIPARTITE MOTIF-CONTAINING PROTEIN 8
PMZ_0003950-RA	GPR146: PROBABLE G-PROTEIN COUPLED RECEPTOR 146	PMZ_0005054-RA	UPF0468 PROTEIN C16ORF80 HOMOLOG	PMZ_0003069-RA	CHST8: CARBOHYDRATE SULFOTRANSFERASE 8
PMZ_0003991-RA	COL9A3: COLLAGEN ALPHA-3	PMZ_0005056-RA	UPF0468 PROTEIN C16ORF80 HOMOLOG	PMZ_0003262-RA	DHC1: DYNEIN-1-ALPHA HEAVY CHAIN%2C FLAGELLAR INNER ARM I1 COMPLEX
PMZ_0004022-RA	GNMT: GLYCINE N-METHYLTRANSFERASE	PMZ_0005097-RA	PROM1: PROMININ-1	PMZ_0003294-RA	DDB_G0270444: PROBABLE INACTIVE PROTEIN KINASE DDB_G0270444
PMZ_0004023-RA	WSP1: WISKOTT-ALDRICH SYNDROME PROTEIN HOMOLOG 1	PMZ_0005119-RA	SRAP: SERINE-RICH ADHESIN FOR PLATELETS	PMZ_0003295-RA	DIS3: EXOSOME COMPLEX EXONUCLEASE RRP44
PMZ_0004122-RA	DYRK2: DUAL SPECIFICITY TYROSINE-PHOSPHORYLATION-REGULATED KINASE 2	PMZ_0005143-RA	LCT: LACTASE-PHLORIZIN HYDROLASE	PMZ_0003329-RA	IGFBP3: INSULIN-LIKE GROWTH FACTOR-BINDING PROTEIN 3
PMZ_0004215-RA	INFB: TRANSLATION INITIATION FACTOR IF-2	PMZ_0005268-RA	C1QC: COMPLEMENT C1Q SUBCOMPONENT SUBUNIT C	PMZ_0003330-RA	TRAF3IP1: TRAF3-INTERACTING PROTEIN 1
PMZ_0004226-RA	ANKRD6: ANKYRIN REPEAT DOMAIN-CONTAINING PROTEIN 6	PMZ_0005428-RA	CFH: COMPLEMENT FACTOR H	PMZ_0003331-RA	ZC3H13: ZINC FINGER CCCH DOMAIN-CONTAINING PROTEIN 13
PMZ_0004227-RA	ANKRD6: ANKYRIN REPEAT DOMAIN-CONTAINING PROTEIN 6	PMZ_0005461-RA	SLCO5A1: SOLUTE CARRIER ORGANIC ANION TRANSPORTER FAMILY MEMBER 5A1	PMZ_0003346-RA	GAL3ST1: GALACTOSYLCERAMIDE SULFOTRANSFERASE
PMZ_0004247-RA	HCEA: HIGH CHORIOLYTIC ENZYME 1	PMZ_0005471-RA	CCNDBP1: CYCLIN-D1-BINDING PROTEIN 1 HOMOLOG	PMZ_0003395-RA	CLIC6: CHLORIDE INTRACELLULAR CHANNEL PROTEIN 6
PMZ_0004286-RA	DR1: PROTEIN DR1	PMZ_0005571-RA	CWC22: PRE-MRNA-SPLICING FACTOR CWC22 HOMOLOG	PMZ_0003479-RA	IVL: INVOLUCRIN
PMZ_0004343-RA	WDR3: WD REPEAT-CONTAINING PROTEIN 3	PMZ_0005678-RA	TAAR8A: TRACE AMINE-ASSOCIATED RECEPTOR 8A	PMZ_0003706-RA	SAMD9L: STERILE ALPHA MOTIF DOMAIN-CONTAINING PROTEIN 9-LIKE
PMZ_0004373-RA	GLOBIN-1	PMZ_0005700-RA	RNF160: RING FINGER PROTEIN 160	PMZ_0003812-RA	PUTATIVE UNCHARACTERIZED PROTEIN FLJ46204
PMZ_0004427-RA	TMEM72: TRANSMEMBRANE PROTEIN 72	PMZ_0005776-RA	OGDH: 2-OXOGLUTARATE DEHYDROGENASE E1 COMPONENT%2C MITOCHONDRIAL	PMZ_0003832-RA	SPEG: STRIATED MUSCLE-SPECIFIC SERINE/THREONINE-PROTEIN KINASE
PMZ_0004457-RA	SASH1: SAM AND SH3 DOMAIN-CONTAINING PROTEIN 1	PMZ_0005799-RA	GM166: COILED-COIL DOMAIN-CONTAINING PROTEIN C16ORF93 HOMOLOG	PMZ_0003835-RA	ZP4: ZONA PELLUCIDA SPERM-BINDING PROTEIN 4
PMZ_0004471-RA	RDH7: RETINOL DEHYDROGENASE 7	PMZ_0005880-RA	C20ORF24: UNCHARACTERIZED PROTEIN C20ORF24	PMZ_0003837-RA	FN3K: FRUCTOSAMINE-3-KINASE
PMZ_0004480-RA	UBE2D2: UBIQUITIN-CONJUGATING ENZYME E2 D2	PMZ_0005915-RA	TSPAN18: TETRASPANIN-18	PMZ_0003873-RA	FAM55C: PROTEIN FAM55C
PMZ_0004574-RA	HEPH: HEPHAESTIN	PMZ_0006039-RA	CLIC6: CHLORIDE INTRACELLULAR CHANNEL PROTEIN 6	PMZ_0003962-RA	DYRK4: DUAL SPECIFICITY TYROSINE-PHOSPHORYLATION-REGULATED KINASE 4
PMZ_0004591-RA	MED9: MEDIATOR OF RNA POLYMERASE II TRANSCRIPTION SUBUNIT 9	PMZ_0006136-RA	FAM55D: PROTEIN FAM55D	PMZ_0004042-RA	FERRITIN HEAVY CHAIN 1
PMZ_0004609-RA	PGCP: PLASMA GLUTAMATE CARBOXYPEPTIDASE	PMZ_0006167-RA	DNAH7: DYNEIN HEAVY CHAIN 7%2C AXONEMAL	PMZ_0004124-RA	PPP2R5D: SERINE/THREONINE-PROTEIN PHOSPHATASE 2A 56 KDA REGULATORY SUBUNIT DELTA ISOFORM
PMZ_0004620-RA	ARF6: ADP-RIBOSYLATION FACTOR 6	PMZ_0006247-RA	GLIPR2: GOLGI-ASSOCIATED PLANT PATHOGENESIS-RELATED PROTEIN 1	PMZ_0004130-RA	MYLK: MYOSIN LIGHT CHAIN KINASE%2C SMOOTH MUSCLE
PMZ_0004631-RA	TRYPSIN	PMZ_0006284-RA	LRP2: LOW-DENSITY LIPOPROTEIN RECEPTOR-RELATED PROTEIN 2	PMZ_0004242-RA	CFDP2: CRANIOFACIAL DEVELOPMENT PROTEIN 2
PMZ_0004673-RA	CRISPLD2: CYSTEINE-RICH SECRETORY PROTEIN LCCL DOMAIN-CONTAINING 2	PMZ_0006365-RA	GVIN1: INTERFERON-INDUCED VERY LARGE GTPASE 1	PMZ_0004245-RA	TRIM8: TRIPARTITE MOTIF-CONTAINING PROTEIN 8
PMZ_0004678-RA	IMPACT-A: PROTEIN IMPACT-A	PMZ_0006427-RA	IVL: INVOLUCRIN	PMZ_0004249-RA	TOP1: DNA TOPOISOMERASE 1
PMZ_0004690-RA	HM13: MINOR HISTOCOMPATIBILITY ANTIGEN H13	PMZ_0006586-RA	LOXHD1: LIPOXYGENASE HOMOLOGY DOMAIN-CONTAINING PROTEIN 1	PMZ_0004250-RA	TOP1: DNA TOPOISOMERASE 1
PMZ_0004718-RA	LRRC67: LEUCINE-RICH REPEAT-CONTAINING PROTEIN 67	PMZ_0006704-RA	PXR1: PROTEIN PXR1	PMZ_0004274-RA	PRPG2: PROLINE-RICH PROTEOGLYCAN 2
PMZ_0004895-RA	INAU: ICE NUCLEATION PROTEIN INAU	PMZ_0006837-RA	PSMC4: 26S PROTEASE REGULATORY SUBUNIT 6B	PMZ_0004298-RA	PKD2: POLYCYSTIN-2
PMZ_0004900-RA	EDN2: ENDOTHELIN-2	PMZ_0006854-RA	HLHM3: ENHANCER OF SPLIT M3 PROTEIN	PMZ_0004299-RA	PKD1L2: POLYCYSTIC KIDNEY DISEASE PROTEIN 1-LIKE 2
PMZ_0004930-RA	APH1B: GAMMA-SECRETASE SUBUNIT APH-1B	PMZ_0006918-RA	ARID1B: AT-RICH INTERACTIVE DOMAIN-CONTAINING PROTEIN 1B	PMZ_0004305-RA	PKD1L3: POLYCYSTIC KIDNEY DISEASE PROTEIN 1-LIKE 3
PMZ_0004951-RA	CYP8B1: 7-ALPHA-HYDROXYCHOLEST-4-EN-3-ONE 12-ALPHA-HYDROXYLASE	PMZ_0006960-RA	GUCY2G: GUANYLATE CYCLASE 2G	PMZ_0004379-RA	MUC2: MUCIN-2
PMZ_0005065-RA	DYNEIN HEAVY CHAIN	PMZ_0007005-RA	F2R: PROTEINASE-ACTIVATED RECEPTOR 1	PMZ_0004464-RA	KIF26B: KINESIN-LIKE PROTEIN KIF26B
PMZ_0005072-RA	FH3: FORMIN-LIKE PROTEIN 3	PMZ_0007122-RA	RPTN: REPETIN	PMZ_0004627-RA	WASL: NEURAL WISKOTT-ALDRICH SYNDROME PROTEIN
PMZ_0005084-RA	TIE1: TYROSINE-PROTEIN KINASE RECEPTOR TIE-1	PMZ_0007223-RA	PVRL3: POLIOVIRUS RECEPTOR-RELATED PROTEIN 3	PMZ_0004640-RA	B3GALT2: BETA-1%2C3-GALACTOSYLTRANSFERASE 2
PMZ_0005088-RA	KAZALD1: KAZAL-TYPE SERINE PROTEASE INHIBITOR DOMAIN-CONTAINING PROTEIN 1	PMZ_0007227-RA	PVRL3: POLIOVIRUS RECEPTOR-RELATED PROTEIN 3	PMZ_0004912-RA	RPTN: REPETIN
PMZ_0005098-RA	CPT1A: CARNITINE O-PALMITOYLTRANSFERASE 1%2C LIVER ISOFORM	PMZ_0007258-RA	ANKRD9: ANKYRIN REPEAT DOMAIN-CONTAINING PROTEIN 9	PMZ_0005066-RA	ASH1L: PROBABLE HISTONE-LYSINE N-METHYLTRANSFERASE ASH1L
PMZ_0005155-RA	ADRA2A: ALPHA-2A ADRENERGIC RECEPTOR	PMZ_0007357-RA	CHCHD7: COILED-COIL-HELIX-COILED-COIL-HELIX DOMAIN-CONTAINING PROTEIN 7	PMZ_0005330-RA	CHST9: CARBOHYDRATE SULFOTRANSFERASE 9
PMZ_0005156-RA	BUB3: MITOTIC CHECKPOINT PROTEIN BUB3	PMZ_0007375-RA	FAM55D: PROTEIN FAM55D	PMZ_0005573-RA	ANO5: ANOCTAMIN-5
PMZ_0005183-RA	WDR74: WD REPEAT-CONTAINING PROTEIN 74	PMZ_0007393-RA	DCST1: DC-STAMP DOMAIN-CONTAINING PROTEIN 1	PMZ_0005577-RA	NODC: N-ACETYLGLUCOSAMINYLTRANSFERASE
PMZ_0005214-RA	LZTS2: LEUCINE ZIPPER PUTATIVE TUMOR SUPPRESSOR 2 HOMOLOG	PMZ_0007457-RA	EXOSC10: EXOSOME COMPONENT 10	PMZ_0005579-RA	YCF2: PROTEIN YCF2
PMZ_0005234-RA	LRRN4: LEUCINE-RICH REPEAT NEURONAL PROTEIN 4	PMZ_0007569-RA	REGULATOR OF G-PROTEIN SIGNALING 9	PMZ_0005664-RA	OR2M3: OLFACTORY RECEPTOR 2M3
PMZ_0005262-RA	C1QTNF5: COMPLEMENT C1Q TUMOR NECROSIS FACTOR-RELATED PROTEIN 5	PMZ_0007580-RA	OTOP1: OTOPETRIN-1	PMZ_0005675-RA	TAAR7B: TRACE AMINE-ASSOCIATED RECEPTOR 7B
PMZ_0005263-RA	C1QC: COMPLEMENT C1Q SUBCOMPONENT SUBUNIT C	PMZ_0007628-RA	PF11_0207: UNCHARACTERIZED PROTEIN PF11_0207	PMZ_0005677-RA	TAAR8A: TRACE AMINE-ASSOCIATED RECEPTOR 8A
PMZ_0005265-RA	C1QC: COMPLEMENT C1Q SUBCOMPONENT SUBUNIT C	PMZ_0007643-RA	IVL: INVOLUCRIN	PMZ_0005713-RA	SPATA21: SPERMATOGENESIS-ASSOCIATED PROTEIN 21
PMZ_0005315-RA	CCDC137: COILED-COIL DOMAIN-CONTAINING PROTEIN 137	PMZ_0007700-RA	WIPF2: WAS/WASL-INTERACTING PROTEIN FAMILY MEMBER 2	PMZ_0005723-RA	TAAR1: TRACE AMINE-ASSOCIATED RECEPTOR 1
PMZ_0005321-RA	DCK: DEOXYCYTIDINE KINASE	PMZ_0007704-RA	SLC22A3: SOLUTE CARRIER FAMILY 22 MEMBER 3	PMZ_0005868-RA	TERT: TELOMERASE REVERSE TRANSCRIPTASE
PMZ_0005367-RA	VWDE: VON WILLEBRAND FACTOR D AND EGF DOMAIN-CONTAINING PROTEIN	PMZ_0007808-RA	PARP14: POLY [ADP-RIBOSE] POLYMERASE 14	PMZ_0005958-RA	ANO5: ANOCTAMIN-5
PMZ_0005427-RA	SORT1: SORTILIN	PMZ_0007894-RA	OR52K1: OLFACTORY RECEPTOR 52K1	PMZ_0005959-RA	ANO6: ANOCTAMIN-6
PMZ_0005448-RA	APOLD1: APOLIPOPROTEIN L DOMAIN-CONTAINING PROTEIN 1	PMZ_0007898-RA	HSPB11: HEAT SHOCK PROTEIN BETA-11	PMZ_0005966-RA	V-FOS: P55-V-FOS-TRANSFORMING PROTEIN
PMZ_0005457-RA	MYO16: MYOSIN-XVI	PMZ_0007953-RA	HISTIDINE-RICH GLYCOPROTEIN	PMZ_0006026-RA	COL11A1: COLLAGEN ALPHA-1
PMZ_0005512-RA	TRIM14: TRIPARTITE MOTIF-CONTAINING PROTEIN 14	PMZ_0007956-RA	ARL8A: ADP-RIBOSYLATION FACTOR-LIKE PROTEIN 8A	PMZ_0006038-RA	USP36: UBIQUITIN CARBOXYL-TERMINAL HYDROLASE 36
PMZ_0005520-RA	TYMP: THYMIDINE PHOSPHORYLASE	PMZ_0007988-RA	ERGIC2: ENDOPLASMIC RETICULUM-GOLGI INTERMEDIATE COMPARTMENT PROTEIN 2	PMZ_0006064-RA	RBM12B: RNA-BINDING PROTEIN 12B
PMZ_0005582-RA	NEUROD1: NEUROGENIC DIFFERENTIATION FACTOR 1	PMZ_0008156-RA	GATA2: GATA-BINDING FACTOR 2	PMZ_0006132-RA	A3GALT2: ALPHA 1%2C3-GALACTOSYLTRANSFERASE 2
PMZ_0005641-RA	IGDCC3: IMMUNOGLOBULIN SUPERFAMILY DCC SUBCLASS MEMBER 3	PMZ_0008165-RA	FAM55D: PROTEIN FAM55D	PMZ_0006155-RA	USP36: UBIQUITIN CARBOXYL-TERMINAL HYDROLASE 36
PMZ_0005748-RA	DISP1: PROTEIN DISPATCHED HOMOLOG 1	PMZ_0008308-RA	VGLL4: TRANSCRIPTION COFACTOR VESTIGIAL-LIKE PROTEIN 4	PMZ_0006199-RA	USP36: UBIQUITIN CARBOXYL-TERMINAL HYDROLASE 36
PMZ_0005789-RA	FERMT2: FERMITIN FAMILY HOMOLOG 2	PMZ_0008311-RA	TMEM135: TRANSMEMBRANE PROTEIN 135	PMZ_0006481-RA	BLI-3: DUAL OXIDASE 1
PMZ_0005947-RA	RPS27L: 40S RIBOSOMAL PROTEIN S27-LIKE PROTEIN	PMZ_0008332-RA	U88: UNCHARACTERIZED PROTEIN U88	PMZ_0006498-RA	DIS3: EXOSOME COMPLEX EXONUCLEASE RRP44
PMZ_0005967-RA	V-FOS: P55-V-FOS-TRANSFORMING PROTEIN	PMZ_0008343-RA	NUMA1: NUCLEAR MITOTIC APPARATUS PROTEIN 1	PMZ_0006589-RA	LOXHD1: LIPOXYGENASE HOMOLOGY DOMAIN-CONTAINING PROTEIN 1
PMZ_0005978-RA	KCNMB3: CALCIUM-ACTIVATED POTASSIUM CHANNEL SUBUNIT BETA-3	PMZ_0008511-RA	RHOB: RHO-RELATED GTP-BINDING PROTEIN RHOB	PMZ_0006627-RA	RH50: DEAD-BOX ATP-DEPENDENT RNA HELICASE 50
PMZ_0005983-RA	SOX11-B: TRANSCRIPTION FACTOR SOX-11-B	PMZ_0008531-RA	YCF2: PROTEIN YCF2	PMZ_0006646-RA	FAM55D: PROTEIN FAM55D
PMZ_0006012-RA	PAK7: SERINE/THREONINE-PROTEIN KINASE PAK 7	PMZ_0008545-RA	FBXO4: F-BOX ONLY PROTEIN 4	PMZ_0006799-RA	DIS3: EXOSOME COMPLEX EXONUCLEASE RRP44
PMZ_0006050-RA	B4GALNT1: BETA-1%2C4 N-ACETYLGALACTOSAMINYLTRANSFERASE 1	PMZ_0008547-RA	ANO5: ANOCTAMIN-5	PMZ_0006801-RA	SRAP: SERINE-RICH ADHESIN FOR PLATELETS
PMZ_0006089-RA	SOAT1: STEROL O-ACYLTRANSFERASE 1	PMZ_0008665-RA	UAFA: URO-ADHERENCE FACTOR A	PMZ_0006828-RA	HRG: HISTIDINE-RICH GLYCOPROTEIN
PMZ_0006110-RA	GLS2: GLUTAMINASE LIVER ISOFORM%2C MITOCHONDRIAL	PMZ_0008777-RA	COX5B: CYTOCHROME C OXIDASE SUBUNIT 5B%2C MITOCHONDRIAL	PMZ_0006831-RA	PRSS7: ENTEROPEPTIDASE
PMZ_0006112-RA	CCN1: PROTEIN CEF-10	PMZ_0008810-RA	KINESIN-RELATED MOTOR PROTEIN EG5 2	PMZ_0006833-RA	NXF1: NUCLEAR RNA EXPORT FACTOR 1
PMZ_0006118-RA	MYH9: MYOSIN-9	PMZ_0008852-RA	TNEU053M17.1: UPF0510 PROTEIN C19ORF63 HOMOLOG	PMZ_0006851-RA	UGT2A2: UDP-GLUCURONOSYLTRANSFERASE 2A2
PMZ_0006121-RA	MYH10: MYOSIN-10	PMZ_0008862-RA	KLHDC2: KELCH DOMAIN-CONTAINING PROTEIN 2	PMZ_0006884-RA	USP36: UBIQUITIN CARBOXYL-TERMINAL HYDROLASE 36
PMZ_0006124-RA	MAP3K9: MITOGEN-ACTIVATED PROTEIN KINASE KINASE KINASE 9	PMZ_0009006-RA	PSPB: SPORE COAT PROTEIN SP85	PMZ_0007014-RA	MASP2: MANNAN-BINDING LECTIN SERINE PROTEASE 2
PMZ_0006134-RA	GALNTL4: PUTATIVE POLYPEPTIDE N-ACETYLGALACTOSAMINYLTRANSFERASE-LIKE PROTEIN 4	PMZ_0009108-RA	C10ORF57: TRANSMEMBRANE PROTEIN C10ORF57	PMZ_0007072-RA	ZGC:113413: NATTERIN-LIKE PROTEIN
PMZ_0006168-RA	DNAH7: DYNEIN HEAVY CHAIN 7%2C AXONEMAL	PMZ_0009149-RA	GVIN1: INTERFERON-INDUCED VERY LARGE GTPASE 1	PMZ_0007090-RA	NUF2: KINETOCHORE PROTEIN NUF2
PMZ_0006173-RA	SRFBP1: SERUM RESPONSE FACTOR-BINDING PROTEIN 1	PMZ_0009181-RA	CRYGS: BETA-CRYSTALLIN S	PMZ_0007098-RA	USP36: UBIQUITIN CARBOXYL-TERMINAL HYDROLASE 36
PMZ_0006200-RA	USP36: UBIQUITIN CARBOXYL-TERMINAL HYDROLASE 36	PMZ_0009205-RA	SEC14L2: SEC14-LIKE PROTEIN 2	PMZ_0007102-RA	UGT2B31: UDP-GLUCURONOSYLTRANSFERASE 2B31
PMZ_0006211-RA	FOXJ1-B: FORKHEAD BOX PROTEIN J1-B	PMZ_0009327-RA	GAMT: GUANIDINOACETATE N-METHYLTRANSFERASE	PMZ_0007103-RA	UGT2A2: UDP-GLUCURONOSYLTRANSFERASE 2A2
PMZ_0006283-RA	LRP2: LOW-DENSITY LIPOPROTEIN RECEPTOR-RELATED PROTEIN 2	PMZ_0009344-RA	CTSL1: CATHEPSIN L1	PMZ_0007220-RA	PVRL3: POLIOVIRUS RECEPTOR-RELATED PROTEIN 3
PMZ_0006290-RA	STEAP4: METALLOREDUCTASE STEAP4	PMZ_0009478-RA	UPF0193 PROTEIN EVG1 HOMOLOG	PMZ_0007228-RA	MYBD: MYB-LIKE PROTEIN D
PMZ_0006349-RA	COL12A1: COLLAGEN ALPHA-1	PMZ_0009519-RA	UPF0308 PROTEIN C9ORF21 HOMOLOG	PMZ_0007234-RA	HISTIDINE-RICH PROTEIN PFHRP-II
PMZ_0006383-RA	PTGIR: PROSTACYCLIN RECEPTOR	PMZ_0009545-RA	HTR4: 5-HYDROXYTRYPTAMINE RECEPTOR 4	PMZ_0007264-RA	GLE1: NUCLEOPORIN GLE1
PMZ_0006424-RA	ACTIN	PMZ_0009583-RA	RBM4: RNA-BINDING PROTEIN 4	PMZ_0007418-RA	GRN: GRANULINS
PMZ_0006434-RA	THSD4: THROMBOSPONDIN TYPE-1 DOMAIN-CONTAINING PROTEIN 4	PMZ_0009693-RA	CUZD1: CUB AND ZONA PELLUCIDA-LIKE DOMAIN-CONTAINING PROTEIN 1	PMZ_0007456-RA	EXOSC10: EXOSOME COMPONENT 10
PMZ_0006435-RA	THSD4: THROMBOSPONDIN TYPE-1 DOMAIN-CONTAINING PROTEIN 4	PMZ_0009753-RA	AUH: METHYLGLUTACONYL-COA HYDRATASE%2C MITOCHONDRIAL	PMZ_0007460-RA	EXOSC10: EXOSOME COMPONENT 10
PMZ_0006441-RA	CALR: CALRETICULIN	PMZ_0009811-RA	INAZ: ICE NUCLEATION PROTEIN	PMZ_0007462-RA	EXOSC10: EXOSOME COMPONENT 10
PMZ_0006505-RA	FBL: RRNA 2'-O-METHYLTRANSFERASE FIBRILLARIN	PMZ_0009885-RA	G6PC2: GLUCOSE-6-PHOSPHATASE 2	PMZ_0007464-RA	EXOSC10: EXOSOME COMPONENT 10
PMZ_0006506-RA	FBL: RRNA 2'-O-METHYLTRANSFERASE FIBRILLARIN	PMZ_0009921-RA	DIS3: EXOSOME COMPLEX EXONUCLEASE RRP44	PMZ_0007471-RA	EXOSC10: EXOSOME COMPONENT 10
PMZ_0006517-RA	MSMB: BETA-MICROSEMINOPROTEIN	PMZ_0009951-RA	DIS3: EXOSOME COMPLEX EXONUCLEASE RRP44	PMZ_0007475-RA	EXOSC10: EXOSOME COMPONENT 10
PMZ_0006534-RA	POU6F2: POU DOMAIN%2C CLASS 6%2C TRANSCRIPTION FACTOR 2	PMZ_0009959-RA	FAM55C: PROTEIN FAM55C	PMZ_0007478-RA	EXOSC10: EXOSOME COMPONENT 10
PMZ_0006535-RA	POU6F2: POU DOMAIN%2C CLASS 6%2C TRANSCRIPTION FACTOR 2	PMZ_0010125-RA	DIS3: EXOSOME COMPLEX EXONUCLEASE RRP44	PMZ_0007480-RA	CAMK1G: CALCIUM/CALMODULIN-DEPENDENT PROTEIN KINASE TYPE 1G
PMZ_0006591-RA	EHD3: EH DOMAIN-CONTAINING PROTEIN 3	PMZ_0010188-RA	CASR: EXTRACELLULAR CALCIUM-SENSING RECEPTOR	PMZ_0007490-RA	EXOSC10: EXOSOME COMPONENT 10
PMZ_0006651-RA	NR1H4: BILE ACID RECEPTOR	PMZ_0010236-RA	ADPGK: ADP-DEPENDENT GLUCOKINASE	PMZ_0007541-RA	WSC3: CELL WALL INTEGRITY AND STRESS RESPONSE COMPONENT 3
PMZ_0006661-RA	BHLHE41: CLASS E BASIC HELIX-LOOP-HELIX PROTEIN 41	PMZ_0010401-RA	COL22A1: COLLAGEN ALPHA-1	PMZ_0007548-RA	TIMP3: METALLOPROTEINASE INHIBITOR 3
PMZ_0006711-RA	FAM171A1: PROTEIN FAM171A1	PMZ_0010428-RA	MRPL21: 39S RIBOSOMAL PROTEIN L21%2C MITOCHONDRIAL	PMZ_0007638-RA	RASSF10: RAS ASSOCIATION DOMAIN-CONTAINING PROTEIN 10
PMZ_0006722-RA	OAZ1: ORNITHINE DECARBOXYLASE ANTIZYME	PMZ_0010459-RA	CETP: CHOLESTERYL ESTER TRANSFER PROTEIN	PMZ_0007655-RA	CCDC46: COILED-COIL DOMAIN-CONTAINING PROTEIN 46
PMZ_0006725-RA	WDR16: WD REPEAT-CONTAINING PROTEIN 16	PMZ_0010514-RA	CRISPLD1: CYSTEINE-RICH SECRETORY PROTEIN LCCL DOMAIN-CONTAINING 1	PMZ_0007660-RA	MPZ: MYELIN PROTEIN P0
PMZ_0006726-RA	WDR16: WD REPEAT-CONTAINING PROTEIN 16	PMZ_0010556-RA	ANKRD54: ANKYRIN REPEAT DOMAIN-CONTAINING PROTEIN 54	PMZ_0007661-RA	MPZL3: MYELIN PROTEIN ZERO-LIKE PROTEIN 3
PMZ_0006767-RA	UNCHARACTERIZED PROTEIN C17ORF72 HOMOLOG	PMZ_0010560-RA	TRIM8: TRIPARTITE MOTIF-CONTAINING PROTEIN 8	PMZ_0007729-RA	UAFA: URO-ADHERENCE FACTOR A
PMZ_0006768-RA	GARS: GLYCYL-TRNA SYNTHETASE	PMZ_0010602-RA	FOXB2: FORKHEAD BOX PROTEIN B2	PMZ_0007781-RA	KRTAP4-3: KERATIN-ASSOCIATED PROTEIN 4-3
PMZ_0006800-RA	DIS3: EXOSOME COMPLEX EXONUCLEASE RRP44	PMZ_0010634-RA	CIRCUMSPOROZOITE PROTEIN	PMZ_0007862-RA	USP36: UBIQUITIN CARBOXYL-TERMINAL HYDROLASE 36
PMZ_0006804-RA	YHR217C: PUTATIVE UNCHARACTERIZED PROTEIN YHR217C	PMZ_0010656-RA	FABP7: FATTY ACID-BINDING PROTEIN%2C BRAIN	PMZ_0007897-RA	HSPB11: HEAT SHOCK PROTEIN BETA-11
PMZ_0006813-RA	FARP1: FERM%2C RHOGEF AND PLECKSTRIN DOMAIN-CONTAINING PROTEIN 1	PMZ_0010687-RA	YKT6: SYNAPTOBREVIN HOMOLOG YKT6	PMZ_0007901-RA	BTN3A3: BUTYROPHILIN SUBFAMILY 3 MEMBER A3
PMZ_0006843-RA	ACTR3: ACTIN-RELATED PROTEIN 3	PMZ_0010696-RA	DOLK: DOLICHOL KINASE	PMZ_0007908-RA	ADAMTS19: A DISINTEGRIN AND METALLOPROTEINASE WITH THROMBOSPONDIN MOTIFS 19
PMZ_0006874-RA	BICD2: PROTEIN BICAUDAL D HOMOLOG 2	PMZ_0010732-RA	UAFA: URO-ADHERENCE FACTOR A	PMZ_0007916-RA	SCN3B: SODIUM CHANNEL SUBUNIT BETA-3
PMZ_0006891-RA	ZFAT: ZINC FINGER PROTEIN ZFAT	PMZ_0010778-RA	U88: UNCHARACTERIZED PROTEIN U88	PMZ_0008007-RA	CCNB2: G2/MITOTIC-SPECIFIC CYCLIN-B2
PMZ_0006895-RA	RUNX2: RUNT-RELATED TRANSCRIPTION FACTOR 2	PMZ_0010780-RA	CYP2J3: CYTOCHROME P450 2J3	PMZ_0008077-RA	PDS5A: SISTER CHROMATID COHESION PROTEIN PDS5 HOMOLOG A
PMZ_0006906-RA	SYNPO2: SYNAPTOPODIN-2	PMZ_0010837-RA	FBXL22: F-BOX/LRR-REPEAT PROTEIN 22	PMZ_0008102-RA	ASL: ARGININOSUCCINATE LYASE
PMZ_0006930-RA	CYB5D1: CYTOCHROME B5 DOMAIN-CONTAINING PROTEIN 1	PMZ_0010887-RA	PUTATIVE UNCHARACTERIZED PROTEIN FLJ46204	PMZ_0008129-RA	HSPB11: HEAT SHOCK PROTEIN BETA-11
PMZ_0006931-RA	LSMD1: LSM DOMAIN-CONTAINING PROTEIN 1	PMZ_0011032-RA	PPARA: PEROXISOME PROLIFERATOR-ACTIVATED RECEPTOR ALPHA	PMZ_0008222-RA	TEP1: TELOMERASE PROTEIN COMPONENT 1
PMZ_0006950-RA	TYRO3: TYROSINE-PROTEIN KINASE RECEPTOR TYRO3	PMZ_0011109-RA	SPON2: SPONDIN-2	PMZ_0008225-RA	SMN1: SURVIVAL MOTOR NEURON PROTEIN
PMZ_0007010-RA	ARG2-A: ARGINASE%2C NON-HEPATIC 1	PMZ_0011166-RA	MGAT5: ALPHA-1%2C6-MANNOSYLGLYCOPROTEIN 6-BETA-N-ACETYLGLUCOSAMINYLTRANSFERASE A	PMZ_0008262-RA	TRIM47: TRIPARTITE MOTIF-CONTAINING PROTEIN 47
PMZ_0007013-RA	MASP1: MANNAN-BINDING LECTIN SERINE PROTEASE 1	PMZ_0011406-RA	AKNA: AT-HOOK-CONTAINING TRANSCRIPTION FACTOR	PMZ_0008324-RA	ANPEP: AMINOPEPTIDASE N
PMZ_0007024-RA	CSF1R: MACROPHAGE COLONY-STIMULATING FACTOR 1 RECEPTOR	PMZ_0011408-RA	S1PR1: SPHINGOSINE 1-PHOSPHATE RECEPTOR 1	PMZ_0008350-RA	ATP6V1G1: V-TYPE PROTON ATPASE SUBUNIT G 1
PMZ_0007045-RA	DPCD: PROTEIN DPCD	PMZ_0011594-RA	ARL1: ADP-RIBOSYLATION FACTOR-LIKE PROTEIN 1	PMZ_0008362-RA	KLP10A: KINESIN-LIKE PROTEIN KLP10A
PMZ_0007046-RA	CDCA7: CELL DIVISION CYCLE-ASSOCIATED PROTEIN 7	PMZ_0011672-RA	SLC25A4: ADP/ATP TRANSLOCASE 1	PMZ_0008405-RA	AT2G35130: PENTATRICOPEPTIDE REPEAT-CONTAINING PROTEIN AT2G35130
PMZ_0007151-RA	CYSLTR1: CYSTEINYL LEUKOTRIENE RECEPTOR 1	PMZ_0011681-RA	PPL: PERIPLAKIN	PMZ_0008441-RA	ANO4: ANOCTAMIN-4
PMZ_0007179-RA	NOL10: NUCLEOLAR PROTEIN 10	PMZ_0011740-RA	ZAN: ZONADHESIN	PMZ_0008467-RA	TNNI1: TROPONIN I%2C SLOW SKELETAL MUSCLE
PMZ_0007214-RA	C3AR1: C3A ANAPHYLATOXIN CHEMOTACTIC RECEPTOR	PMZ_0011742-RA	ZAN: ZONADHESIN	PMZ_0008524-RA	SRMS: TYROSINE-PROTEIN KINASE SRMS
PMZ_0007221-RA	PVRL3L: POLIOVIRUS RECEPTOR-RELATED PROTEIN 3-LIKE	PMZ_0011756-RA	ZGC:77778: UNCHARACTERIZED PROTEIN C6ORF58 HOMOLOG	PMZ_0008538-RA	QRICH2: GLUTAMINE-RICH PROTEIN 2
PMZ_0007246-RA	INHBA: INHIBIN BETA A CHAIN	PMZ_0011763-RA	TIMM13: MITOCHONDRIAL IMPORT INNER MEMBRANE TRANSLOCASE SUBUNIT TIM13	PMZ_0008611-RA	ANO6: ANOCTAMIN-6
PMZ_0007252-RA	ANPEP: AMINOPEPTIDASE N	PMZ_0011778-RA	MRPL23: 39S RIBOSOMAL PROTEIN L23%2C MITOCHONDRIAL	PMZ_0008613-RA	SMI35A: DUAL SPECIFICITY TYROSINE-PHOSPHORYLATION-REGULATED KINASE 2
PMZ_0007275-RA	NPAS3: NEURONAL PAS DOMAIN-CONTAINING PROTEIN 3	PMZ_0011780-RA	INTEGUMENTARY MUCIN C.1	PMZ_0008614-RA	ANO5: ANOCTAMIN-5
PMZ_0007329-RA	RGP1: RETROGRADE GOLGI TRANSPORT PROTEIN RGP1 HOMOLOG	PMZ_0011795-RA	PRDM7: PROBABLE HISTONE-LYSINE N-METHYLTRANSFERASE PRDM7	PMZ_0008615-RA	ANO5: ANOCTAMIN-5
PMZ_0007333-RA	AGO14: PROTEIN ARGONAUTE 14	PMZ_0011808-RA	SMYD4: SET AND MYND DOMAIN-CONTAINING PROTEIN 4	PMZ_0008643-RA	F2R: PROTEINASE-ACTIVATED RECEPTOR 1
PMZ_0007365-RA	DEAF1: DEFORMED EPIDERMAL AUTOREGULATORY FACTOR 1 HOMOLOG	PMZ_0011811-RA	TRIM14: TRIPARTITE MOTIF-CONTAINING PROTEIN 14	PMZ_0008647-RA	GVIN1: INTERFERON-INDUCED VERY LARGE GTPASE 1
PMZ_0007388-RA	MCM7-B: DNA REPLICATION LICENSING FACTOR MCM7-B	PMZ_0011843-RA	PCSK2: NEUROENDOCRINE CONVERTASE 2	PMZ_0008649-RA	GVIN1: INTERFERON-INDUCED VERY LARGE GTPASE 1
PMZ_0007403-RA	LTF: LACTOTRANSFERRIN	PMZ_0011894-RA	TXK: TYROSINE-PROTEIN KINASE TXK	PMZ_0008655-RA	ENOD2A: EARLY NODULIN-75
PMZ_0007417-RA	GRN: GRANULINS	PMZ_0011906-RA	FBXO31: F-BOX ONLY PROTEIN 31	PMZ_0008698-RA	TRIM14: TRIPARTITE MOTIF-CONTAINING PROTEIN 14
PMZ_0007432-RA	ERCC6L: DNA EXCISION REPAIR PROTEIN ERCC-6-LIKE	PMZ_0011987-RA	KIAA1267: UNCHARACTERIZED PROTEIN KIAA1267	PMZ_0008762-RA	ITGB1-B: INTEGRIN BETA-1-B
PMZ_0007455-RA	EXOSC10: EXOSOME COMPONENT 10	PMZ_0012056-RA	PIN3: [PSI+] INDUCIBILITY PROTEIN 3	PMZ_0008825-RA	ZGC:113413: NATTERIN-LIKE PROTEIN
PMZ_0007465-RA	NOC2L: NUCLEOLAR COMPLEX PROTEIN 2 HOMOLOG	PMZ_0012093-RA	UNCHARACTERIZED PROTEIN C9ORF128 HOMOLOG	PMZ_0008892-RA	COL12A1: COLLAGEN ALPHA-1
PMZ_0007476-RA	EXOSC10: EXOSOME COMPONENT 10	PMZ_0012201-RA	PF11_0207: UNCHARACTERIZED PROTEIN PF11_0207	PMZ_0008972-RA	DIS3: EXOSOME COMPLEX EXONUCLEASE RRP44
PMZ_0007526-RA	TRIM14: TRIPARTITE MOTIF-CONTAINING PROTEIN 14	PMZ_0012229-RA	STAG1: COHESIN SUBUNIT SA-1	PMZ_0008991-RA	TRPV5: TRANSIENT RECEPTOR POTENTIAL CATION CHANNEL SUBFAMILY V MEMBER 5
PMZ_0007537-RA	PADI1: PROTEIN-ARGININE DEIMINASE TYPE-1	PMZ_0012389-RA	UAFA: URO-ADHERENCE FACTOR A	PMZ_0009005-RA	PSPB: SPORE COAT PROTEIN SP85
PMZ_0007601-RA	S100A1: PROTEIN S100-A1	PMZ_0012390-RA	RRBP1: RIBOSOME-BINDING PROTEIN 1	PMZ_0009170-RA	C1GALT1: GLYCOPROTEIN-N-ACETYLGALACTOSAMINE 3-BETA-GALACTOSYLTRANSFERASE 1
PMZ_0007705-RA	SLC22A3: SOLUTE CARRIER FAMILY 22 MEMBER 3	PMZ_0012422-RA	INTEGUMENTARY MUCIN C.1	PMZ_0009285-RA	LDLR: LOW-DENSITY LIPOPROTEIN RECEPTOR
PMZ_0007756-RA	OLR1496: OLFACTORY RECEPTOR 1496	PMZ_0012505-RA	CDH4: CADHERIN-4	PMZ_0009427-RA	SMI35A: DUAL SPECIFICITY TYROSINE-PHOSPHORYLATION-REGULATED KINASE 2
PMZ_0007762-RA	GLOBIN-1	PMZ_0012512-RA	PSD: PH AND SEC7 DOMAIN-CONTAINING PROTEIN 1	PMZ_0009429-RA	SMI35A: DUAL SPECIFICITY TYROSINE-PHOSPHORYLATION-REGULATED KINASE 2
PMZ_0007783-RA	RANGAP1: RAN GTPASE-ACTIVATING PROTEIN 1	PMZ_0012541-RA	MTIF3: TRANSLATION INITIATION FACTOR IF-3%2C MITOCHONDRIAL	PMZ_0009430-RA	SMI35A: DUAL SPECIFICITY TYROSINE-PHOSPHORYLATION-REGULATED KINASE 2
PMZ_0007785-RA	RANGAP1: RAN GTPASE-ACTIVATING PROTEIN 1	PMZ_0012558-RA	C8ORF74: UNCHARACTERIZED PROTEIN C8ORF74	PMZ_0009445-RA	FN3K: FRUCTOSAMINE-3-KINASE
PMZ_0007786-RA	UTP18: U3 SMALL NUCLEOLAR RNA-ASSOCIATED PROTEIN 18 HOMOLOG	PMZ_0012585-RA	LRRC2: LEUCINE-RICH REPEAT-CONTAINING PROTEIN 2	PMZ_0009461-RA	CNTN2: CONTACTIN-2
PMZ_0007807-RA	DTX3L: PROTEIN DELTEX-3-LIKE	PMZ_0012665-RA	CDH2: CADHERIN-2	PMZ_0009514-RA	FAM55C: PROTEIN FAM55C
PMZ_0007809-RA	PARP15: POLY [ADP-RIBOSE] POLYMERASE 15	PMZ_0012799-RA	CFDP2: CRANIOFACIAL DEVELOPMENT PROTEIN 2	PMZ_0009537-RA	HRGPNT3: EXTENSIN
PMZ_0007812-RA	PTGES3: PROSTAGLANDIN E SYNTHASE 3	PMZ_0012831-RA	MYL1: MYOSIN LIGHT CHAIN 1%2C SKELETAL MUSCLE ISOFORM	PMZ_0009544-RA	HTR4: 5-HYDROXYTRYPTAMINE RECEPTOR 4
PMZ_0007859-RA	KDELC1: KDEL MOTIF-CONTAINING PROTEIN 1	PMZ_0012852-RA	C3: COMPLEMENT C3	PMZ_0009648-RA	CATIONIC TRYPSIN
PMZ_0007934-RA	ANKRD34C: ANKYRIN REPEAT DOMAIN-CONTAINING PROTEIN 34C	PMZ_0012931-RA	SHANK2: SH3 AND MULTIPLE ANKYRIN REPEAT DOMAINS PROTEIN 2	PMZ_0009690-RA	USP36: UBIQUITIN CARBOXYL-TERMINAL HYDROLASE 36
PMZ_0007954-RA	DUS2L: TRNA-DIHYDROURIDINE SYNTHASE 2-LIKE	PMZ_0012958-RA	LGTN: LIGATIN	PMZ_0009729-RA	TMCO7: TRANSMEMBRANE AND COILED-COIL DOMAIN-CONTAINING PROTEIN 7
PMZ_0007977-RA	C12ORF10: UPF0160 PROTEIN MYG1%2C MITOCHONDRIAL	PMZ_0012960-RA	LGTN: LIGATIN	PMZ_0009849-RA	DIS3: EXOSOME COMPLEX EXONUCLEASE RRP44
PMZ_0007978-RA	GJD3: GAP JUNCTION DELTA-3 PROTEIN	PMZ_0012998-RA	GPBAR1: G-PROTEIN COUPLED BILE ACID RECEPTOR 1	PMZ_0009870-RA	DYRK2: DUAL SPECIFICITY TYROSINE-PHOSPHORYLATION-REGULATED KINASE 2
PMZ_0007982-RA	E2F7: TRANSCRIPTION FACTOR E2F7	PMZ_0013012-RA	U88: UNCHARACTERIZED PROTEIN U88	PMZ_0009945-RA	SMI35A: DUAL SPECIFICITY TYROSINE-PHOSPHORYLATION-REGULATED KINASE 2
PMZ_0007985-RA	GOLT1B: VESICLE TRANSPORT PROTEIN GOT1B	PMZ_0013033-RA	LECT2: LEUKOCYTE CELL-DERIVED CHEMOTAXIN-2	PMZ_0009953-RA	U88: UNCHARACTERIZED PROTEIN U88
PMZ_0008050-RA	CASP3: CASPASE-3	PMZ_0013050-RA	PUTATIVE UNCHARACTERIZED PROTEIN FLJ46204	PMZ_0009994-RA	TRIM14: TRIPARTITE MOTIF-CONTAINING PROTEIN 14
PMZ_0008103-RA	ASL: ARGININOSUCCINATE LYASE	PMZ_0013352-RA	ATP5H: ATP SYNTHASE SUBUNIT D%2C MITOCHONDRIAL	PMZ_0010034-RA	USP36: UBIQUITIN CARBOXYL-TERMINAL HYDROLASE 36
PMZ_0008146-RA	SLC1A2: EXCITATORY AMINO ACID TRANSPORTER 2	PMZ_0013373-RA	USP36: UBIQUITIN CARBOXYL-TERMINAL HYDROLASE 36	PMZ_0010049-RA	C9ORF135: UNCHARACTERIZED PROTEIN C9ORF135
PMZ_0008184-RA	ALOX5: ARACHIDONATE 5-LIPOXYGENASE	PMZ_0013425-RA	TMEM62: TRANSMEMBRANE PROTEIN 62	PMZ_0010084-RA	YCF2: PROTEIN YCF2
PMZ_0008250-RA	UBE2C: UBIQUITIN-CONJUGATING ENZYME E2 C	PMZ_0013459-RA	SLC2A10: SOLUTE CARRIER FAMILY 2%2C FACILITATED GLUCOSE TRANSPORTER MEMBER 10	PMZ_0010090-RA	CHDH: CHOLINE DEHYDROGENASE%2C MITOCHONDRIAL
PMZ_0008349-RA	ORF92: UNCHARACTERIZED 29.3 KDA PROTEIN	PMZ_0013491-RA	DDB_G0271670: UNCHARACTERIZED PROTEIN DDB_G0271670	PMZ_0010115-RA	CIRCUMSPOROZOITE PROTEIN
PMZ_0008373-RA	FAM136A: PROTEIN FAM136A	PMZ_0013623-RA	RBM25: RNA-BINDING PROTEIN 25	PMZ_0010124-RA	KIT: MAST/STEM CELL GROWTH FACTOR RECEPTOR
PMZ_0008429-RA	PPT2: LYSOSOMAL THIOESTERASE PPT2	PMZ_0013625-RA	UAFA: URO-ADHERENCE FACTOR A	PMZ_0010135-RA	TERT: TELOMERASE REVERSE TRANSCRIPTASE
PMZ_0008430-RA	PPT2: LYSOSOMAL THIOESTERASE PPT2	PMZ_0013635-RA	FNTA: PROTEIN FARNESYLTRANSFERASE/GERANYLGERANYLTRANSFERASE TYPE-1 SUBUNIT ALPHA	PMZ_0010157-RA	STD2: 3-BETA-HYDROXYSTEROID SULFOTRANSFERASE
PMZ_0008460-RA	NTNG2: NETRIN-G2	PMZ_0013671-RA	TRIM8: TRIPARTITE MOTIF-CONTAINING PROTEIN 8	PMZ_0010201-RA	TRNT1: TRNA-NUCLEOTIDYLTRANSFERASE 1%2C MITOCHONDRIAL
PMZ_0008509-RA	MPDU1: MANNOSE-P-DOLICHOL UTILIZATION DEFECT 1 PROTEIN	PMZ_0013707-RA	SHANK3: SH3 AND MULTIPLE ANKYRIN REPEAT DOMAINS PROTEIN 3	PMZ_0010262-RA	DOCK9: DEDICATOR OF CYTOKINESIS PROTEIN 9
PMZ_0008517-RA	RBBP4: HISTONE-BINDING PROTEIN RBBP4	PMZ_0013765-RA	C3: COMPLEMENT C3	PMZ_0010277-RA	ZGC:113413: NATTERIN-LIKE PROTEIN
PMZ_0008526-RA	ACCN2B: AMILORIDE-SENSITIVE CATION CHANNEL 2-B%2C NEURONAL	PMZ_0013787-RA	HAVCR1: HEPATITIS A VIRUS CELLULAR RECEPTOR 1	PMZ_0010278-RA	ZGC:113413: NATTERIN-LIKE PROTEIN
PMZ_0008553-RA	TEX10: TESTIS-EXPRESSED SEQUENCE 10 PROTEIN HOMOLOG	PMZ_0014107-RA	LAMPRIN 0.9	PMZ_0010326-RA	DMBT1: DELETED IN MALIGNANT BRAIN TUMORS 1 PROTEIN
PMZ_0008576-RA	TGFBI: TRANSFORMING GROWTH FACTOR-BETA-INDUCED PROTEIN IG-H3	PMZ_0014174-RA	TRIM54: TRIPARTITE MOTIF-CONTAINING PROTEIN 54	PMZ_0010350-RA	GCM2: CHORION-SPECIFIC TRANSCRIPTION FACTOR GCMB
PMZ_0008579-RA	CXCL12: STROMAL CELL-DERIVED FACTOR 1	PMZ_0014306-RA	SIAE: SIALATE O-ACETYLESTERASE	PMZ_0010399-RA	SLC7A9: B
PMZ_0008617-RA	CRLF1: CYTOKINE RECEPTOR-LIKE FACTOR 1	PMZ_0014443-RA	KCNQ5: POTASSIUM VOLTAGE-GATED CHANNEL SUBFAMILY KQT MEMBER 5	PMZ_0010543-RA	NOTCH2: NEUROGENIC LOCUS NOTCH HOMOLOG PROTEIN 2
PMZ_0008664-RA	DNAL1: DYNEIN LIGHT CHAIN 1%2C AXONEMAL	PMZ_0014454-RA	ALDH9A1A: ALDEHYDE DEHYDROGENASE FAMILY 9 MEMBER A1-A	PMZ_0010545-RA	MUC13: MUCIN-13
PMZ_0008678-RA	UPF0464 PROTEIN C15ORF44 HOMOLOG	PMZ_0014478-RA	KCNH5: POTASSIUM VOLTAGE-GATED CHANNEL SUBFAMILY H MEMBER 5	PMZ_0010558-RA	FAS: TUMOR NECROSIS FACTOR RECEPTOR SUPERFAMILY MEMBER 6
PMZ_0008724-RA	LPL: LIPOPROTEIN LIPASE	PMZ_0014518-RA	UAFA: URO-ADHERENCE FACTOR A	PMZ_0010588-RA	PDGFC: PLATELET-DERIVED GROWTH FACTOR C
PMZ_0008761-RA	UNCHARACTERIZED PROTEIN C21ORF70 HOMOLOG	PMZ_0014543-RA	MAFB: TRANSCRIPTION FACTOR MAFB	PMZ_0010641-RA	C7ORF30: UNCHARACTERIZED PROTEIN C7ORF30
PMZ_0008841-RA	WDR46: WD REPEAT-CONTAINING PROTEIN 46	PMZ_0014735-RA	TDH: L-THREONINE 3-DEHYDROGENASE%2C MITOCHONDRIAL	PMZ_0010735-RA	SPAPB1E7.04C: CHITINASE-LIKE PROTEIN PB1E7.04C
PMZ_0008843-RA	GPR116: PROBABLE G-PROTEIN COUPLED RECEPTOR 116	PMZ_0014821-RA	CASP6: CASPASE-6	PMZ_0010767-RA	DDB_G0274557: UNCHARACTERIZED HISTIDINE-RICH PROTEIN DDB0167791
PMZ_0008859-RA	MGAT2: ALPHA-1%2C6-MANNOSYL-GLYCOPROTEIN 2-BETA-N-ACETYLGLUCOSAMINYLTRANSFERASE	PMZ_0014867-RA	ST8SIA1: ALPHA-N-ACETYLNEURAMINIDE ALPHA-2%2C8-SIALYLTRANSFERASE	PMZ_0010791-RA	DYRK2: DUAL SPECIFICITY TYROSINE-PHOSPHORYLATION-REGULATED KINASE 2
PMZ_0008883-RA	LYPD6: LY6/PLAUR DOMAIN-CONTAINING PROTEIN 6	PMZ_0014926-RA	URM1: UBIQUITIN-RELATED MODIFIER 1 HOMOLOG	PMZ_0010793-RA	DYRK2: DUAL SPECIFICITY TYROSINE-PHOSPHORYLATION-REGULATED KINASE 2
PMZ_0008893-RA	DIS3: EXOSOME COMPLEX EXONUCLEASE RRP44	PMZ_0014932-RA	SLC5A9: SODIUM/GLUCOSE COTRANSPORTER 4	PMZ_0010810-RA	XDH: XANTHINE DEHYDROGENASE/OXIDASE
PMZ_0008945-RA	PRSS16: THYMUS-SPECIFIC SERINE PROTEASE	PMZ_0015060-RA	CIRCUMSPOROZOITE PROTEIN	PMZ_0010922-RA	SAMD9: STERILE ALPHA MOTIF DOMAIN-CONTAINING PROTEIN 9
PMZ_0008949-RA	FANK1: FIBRONECTIN TYPE 3 AND ANKYRIN REPEAT DOMAINS PROTEIN 1	PMZ_0015106-RA	C1QTNF9: COMPLEMENT C1Q TUMOR NECROSIS FACTOR-RELATED PROTEIN 9	PMZ_0011019-RA	UGT1: UDP-GLUCURONOSYLTRANSFERASE 1-5
PMZ_0008955-RA	SLC29A1: EQUILIBRATIVE NUCLEOSIDE TRANSPORTER 1	PMZ_0015140-RA	TMPRSS13: TRANSMEMBRANE PROTEASE%2C SERINE 13	PMZ_0011062-RA	ZNF217: ZINC FINGER PROTEIN 217
PMZ_0008960-RA	TIMP2: METALLOPROTEINASE INHIBITOR 2	PMZ_0015157-RA	GLUTATHIONE S-TRANSFERASE A	PMZ_0011103-RA	TMEM147: TRANSMEMBRANE PROTEIN 147
PMZ_0008988-RA	LBA1: LUPUS BRAIN ANTIGEN 1 HOMOLOG	PMZ_0015213-RA	MBOAT2: MEMBRANE-BOUND O-ACYLTRANSFERASE DOMAIN-CONTAINING PROTEIN 2	PMZ_0011152-RA	SMI35A: DUAL SPECIFICITY TYROSINE-PHOSPHORYLATION-REGULATED KINASE 2
PMZ_0008990-RA	PAPP5: SERINE/THREONINE PROTEIN PHOSPHATASE 5	PMZ_0015286-RA	PILRB2: PAIRED IMMUNOGLOBULIN-LIKE TYPE 2 RECEPTOR BETA 2	PMZ_0011191-RA	PF10_0343: S-ANTIGEN PROTEIN
PMZ_0009013-RA	ZCCHC3: ZINC FINGER CCHC DOMAIN-CONTAINING PROTEIN 3	PMZ_0015397-RA	SAMM50: SORTING AND ASSEMBLY MACHINERY COMPONENT 50 HOMOLOG	PMZ_0011262-RA	RBM12: RNA-BINDING PROTEIN 12
PMZ_0009057-RA	PKD1L1: POLYCYSTIC KIDNEY DISEASE PROTEIN 1-LIKE 1	PMZ_0015405-RA	HSP30: HEAT SHOCK PROTEIN 30	PMZ_0011407-RA	MC5R: MELANOCORTIN RECEPTOR 5
PMZ_0009067-RA	ADAR: DOUBLE-STRANDED RNA-SPECIFIC EDITASE ADAR	PMZ_0015483-RA	CTSL1: CATHEPSIN L1	PMZ_0011409-RA	MC5R: MELANOCORTIN RECEPTOR 5
PMZ_0009077-RA	PINX1: PIN2-INTERACTING PROTEIN X1	PMZ_0015559-RA	HSPB11: HEAT SHOCK PROTEIN BETA-11	PMZ_0011410-RA	CNR1B: CANNABINOID RECEPTOR TYPE 1B
PMZ_0009089-RA	AXIN1: AXIN-1	PMZ_0015576-RA	INFB: TRANSLATION INITIATION FACTOR IF-2	PMZ_0011412-RA	MC4R: MELANOCORTIN RECEPTOR 4
PMZ_0009099-RA	PKD1: POLYCYSTIN-1	PMZ_0015618-RA	FAM55C: PROTEIN FAM55C	PMZ_0011427-RA	NANOS1: NANOS HOMOLOG 1
PMZ_0009123-RA	MED15: MEDIATOR OF RNA POLYMERASE II TRANSCRIPTION SUBUNIT 15	PMZ_0015664-RA	C6ORF125: UNCHARACTERIZED PROTEIN C6ORF125	PMZ_0011466-RA	AMZ2: ARCHAEMETZINCIN-2
PMZ_0009220-RA	F2RL1: PROTEINASE-ACTIVATED RECEPTOR 2	PMZ_0015708-RA	RASD2: GTP-BINDING PROTEIN RHES	PMZ_0011637-RA	SIAE: SIALATE O-ACETYLESTERASE
PMZ_0009246-RA	NAT10: N-ACETYLTRANSFERASE 10	PMZ_0015720-RA	UAFA: URO-ADHERENCE FACTOR A	PMZ_0011671-RA	YJGL: UNCHARACTERIZED PROTEIN YJGL
PMZ_0009247-RA	TYMP: THYMIDINE PHOSPHORYLASE	PMZ_0015734-RA	MPRIP: MYOSIN PHOSPHATASE RHO-INTERACTING PROTEIN	PMZ_0011725-RA	TUBA: TUBULIN ALPHA CHAIN
PMZ_0009249-RA	IPO7: IMPORTIN-7	PMZ_0015869-RA	CFDP2: CRANIOFACIAL DEVELOPMENT PROTEIN 2	PMZ_0011793-RA	PDE6: CGMP-SPECIFIC 3'%2C5'-CYCLIC PHOSPHODIESTERASE
PMZ_0009267-RA	METTL6: METHYLTRANSFERASE-LIKE PROTEIN 6	PMZ_0015886-RA	CUZD1: CUB AND ZONA PELLUCIDA-LIKE DOMAIN-CONTAINING PROTEIN 1	PMZ_0011798-RA	PRDM7: PROBABLE HISTONE-LYSINE N-METHYLTRANSFERASE PRDM7
PMZ_0009287-RA	LRP8: LOW-DENSITY LIPOPROTEIN RECEPTOR-RELATED PROTEIN 8	PMZ_0015893-RA	TM4SF1: TRANSMEMBRANE 4 L6 FAMILY MEMBER 1	PMZ_0011847-RA	HSPB11: HEAT SHOCK PROTEIN BETA-11
PMZ_0009413-RA	SDC2: SYNDECAN-2	PMZ_0015904-RA	MAO: AMINE OXIDASE [FLAVIN-CONTAINING]	PMZ_0011848-RA	HSPB11: HEAT SHOCK PROTEIN BETA-11
PMZ_0009462-RA	CNTN2: CONTACTIN-2	PMZ_0015925-RA	NIT2: NITRILASE HOMOLOG 2	PMZ_0011849-RA	HSPB11: HEAT SHOCK PROTEIN BETA-11
PMZ_0009470-RA	PWP1: PERIODIC TRYPTOPHAN PROTEIN 1 HOMOLOG	PMZ_0015934-RA	KRTAP6-3: KERATIN-ASSOCIATED PROTEIN 6-3	PMZ_0011902-RA	UNCHARACTERIZED PROTEIN C7ORF26 HOMOLOG
PMZ_0009500-RA	HSPA5: 78 KDA GLUCOSE-REGULATED PROTEIN	PMZ_0015958-RA	COL29A1: COLLAGEN ALPHA-5	PMZ_0011923-RA	TRYPTASE-2
PMZ_0009513-RA	PRIC285: PEROXISOMAL PROLIFERATOR-ACTIVATED RECEPTOR A-INTERACTING COMPLEX 285 KDA PROTEIN	PMZ_0015959-RA	COL21A1: COLLAGEN ALPHA-1	PMZ_0011924-RA	PRSS7: ENTEROPEPTIDASE
PMZ_0009551-RA	SLC30A7: ZINC TRANSPORTER 7	PMZ_0016089-RA	PTPN13: TYROSINE-PROTEIN PHOSPHATASE NON-RECEPTOR TYPE 13	PMZ_0011957-RA	FABP1: FATTY ACID-BINDING PROTEIN%2C LIVER
PMZ_0009565-RA	DENR: DENSITY-REGULATED PROTEIN	PMZ_0016100-RA	CFDP2: CRANIOFACIAL DEVELOPMENT PROTEIN 2	PMZ_0011961-RA	ASB7: ANKYRIN REPEAT AND SOCS BOX PROTEIN 7
PMZ_0009611-RA	THBS3: THROMBOSPONDIN-3	PMZ_0016103-RA	TRIM14: TRIPARTITE MOTIF-CONTAINING PROTEIN 14	PMZ_0011978-RA	SMI35A: DUAL SPECIFICITY TYROSINE-PHOSPHORYLATION-REGULATED KINASE 2
PMZ_0009624-RA	RAC1: RAS-RELATED C3 BOTULINUM TOXIN SUBSTRATE 1	PMZ_0016133-RA	RAC1: RAS-RELATED C3 BOTULINUM TOXIN SUBSTRATE 1	PMZ_0011982-RA	PVRL3L: POLIOVIRUS RECEPTOR-RELATED PROTEIN 3-LIKE
PMZ_0009632-RA	14: GLYCOPROTEIN C	PMZ_0016147-RA	BIRC5: BACULOVIRAL IAP REPEAT-CONTAINING PROTEIN 5	PMZ_0011998-RA	MECP2: METHYL-CPG-BINDING PROTEIN 2
PMZ_0009668-RA	PTPN1: TYROSINE-PROTEIN PHOSPHATASE NON-RECEPTOR TYPE 1	PMZ_0016215-RA	QRICH2: GLUTAMINE-RICH PROTEIN 2	PMZ_0012049-RA	U88: UNCHARACTERIZED PROTEIN U88
PMZ_0009673-RA	MYBBP1A: MYB-BINDING PROTEIN 1A-LIKE PROTEIN	PMZ_0016255-RA	YAF2: YY1-ASSOCIATED FACTOR 2	PMZ_0012052-RA	RAMP: INACTIVE SERINE PROTEASE RAMP
PMZ_0009674-RA	MYBBP1A: MYB-BINDING PROTEIN 1A-LIKE PROTEIN	PMZ_0016298-RA	DSCAM: DOWN SYNDROME CELL ADHESION MOLECULE	PMZ_0012072-RA	EEA1: EARLY ENDOSOME ANTIGEN 1
PMZ_0009715-RA	ITPKB: INOSITOL-TRISPHOSPHATE 3-KINASE B	PMZ_0016357-RA	FAM108C1: ABHYDROLASE DOMAIN-CONTAINING PROTEIN FAM108C1	PMZ_0012172-RA	LAMA4: LAMININ SUBUNIT ALPHA-4
PMZ_0009716-RA	DDB_G0287399: P17/29C-LIKE PROTEIN DDB_G0287399	PMZ_0016454-RA	C3: COMPLEMENT C3	PMZ_0012173-RA	OLFM4: OLFACTOMEDIN-4
PMZ_0009723-RA	AHCYL2: PUTATIVE ADENOSYLHOMOCYSTEINASE 3	PMZ_0016461-RA	ZAN: ZONADHESIN	PMZ_0012200-RA	AGLZ: ADVENTUROUS-GLIDING MOTILITY PROTEIN Z
PMZ_0009783-RA	UTP20: SMALL SUBUNIT PROCESSOME COMPONENT 20 HOMOLOG	PMZ_0016507-RA	AFUA_6G14090: UNCHARACTERIZED PROTEIN AFUA_6G14090	PMZ_0012255-RA	TAAR9: TRACE AMINE-ASSOCIATED RECEPTOR 9
PMZ_0009851-RA	SH3RF1: PUTATIVE E3 UBIQUITIN-PROTEIN LIGASE SH3RF1	PMZ_0016508-RA	DIS3: EXOSOME COMPLEX EXONUCLEASE RRP44	PMZ_0012282-RA	CNTFR: CILIARY NEUROTROPHIC FACTOR RECEPTOR ALPHA
PMZ_0009873-RA	ANO5: ANOCTAMIN-5	PMZ_0016613-RA	HDC: HISTIDINE DECARBOXYLASE	PMZ_0012283-RA	EBI3: INTERLEUKIN-27 SUBUNIT BETA
PMZ_0009890-RA	ASTACIN-LIKE METALLOENDOPEPTIDASE	PMZ_0016645-RA	NSF: VESICLE-FUSING ATPASE	PMZ_0012594-RA	MDM2: E3 UBIQUITIN-PROTEIN LIGASE MDM2
PMZ_0009903-RA	USH2A: USHERIN	PMZ_0016780-RA	RPLP2: 60S ACIDIC RIBOSOMAL PROTEIN P2	PMZ_0012595-RA	MDM2: E3 UBIQUITIN-PROTEIN LIGASE MDM2
PMZ_0009914-RA	PTCHD2: PATCHED DOMAIN-CONTAINING PROTEIN 2	PMZ_0016991-RA	CYSLTR1: CYSTEINYL LEUKOTRIENE RECEPTOR 1	PMZ_0012612-RA	SHISA4: PROTEIN SHISA-4
PMZ_0009970-RA	LSR: LIPOLYSIS-STIMULATED LIPOPROTEIN RECEPTOR	PMZ_0017016-RA	TDRD6: TUDOR DOMAIN-CONTAINING PROTEIN 6	PMZ_0012637-RA	DDB_G0270444: PROBABLE INACTIVE PROTEIN KINASE DDB_G0270444
PMZ_0009997-RA	WDR76: WD REPEAT-CONTAINING PROTEIN 76	PMZ_0017142-RA	UNCHARACTERIZED PROTEIN C1ORF50 HOMOLOG	PMZ_0012638-RA	DIS3: EXOSOME COMPLEX EXONUCLEASE RRP44
PMZ_0010047-RA	NOP58: NUCLEOLAR PROTEIN 58	PMZ_0017145-RA	GLO1: LACTOYLGLUTATHIONE LYASE	PMZ_0012728-RA	SRAP: SERINE-RICH ADHESIN FOR PLATELETS
PMZ_0010107-RA	MMP10: STROMELYSIN-2	PMZ_0017164-RA	NEK8: SERINE/THREONINE-PROTEIN KINASE NEK8	PMZ_0012760-RA	KCNAB1: VOLTAGE-GATED POTASSIUM CHANNEL SUBUNIT BETA-1
PMZ_0010111-RA	ACVR1: ACTIVIN RECEPTOR TYPE-1	PMZ_0017200-RA	YHR217C: PUTATIVE UNCHARACTERIZED PROTEIN YHR217C	PMZ_0012825-RA	RGS3: REGULATOR OF G-PROTEIN SIGNALING 3
PMZ_0010133-RA	TERT: TELOMERASE REVERSE TRANSCRIPTASE	PMZ_0017226-RA	AKR1B8: ALDOSE REDUCTASE-RELATED PROTEIN 2	PMZ_0012851-RA	FILIP1: FILAMIN-A-INTERACTING PROTEIN 1
PMZ_0010146-RA	DMBT1: DELETED IN MALIGNANT BRAIN TUMORS 1 PROTEIN	PMZ_0017240-RA	FAM55D: PROTEIN FAM55D	PMZ_0012887-RA	MUC4: MUCIN-4
PMZ_0010147-RA	DMBT1: DELETED IN MALIGNANT BRAIN TUMORS 1 PROTEIN	PMZ_0017387-RA	GPR148: PROBABLE G-PROTEIN COUPLED RECEPTOR 148	PMZ_0012899-RA	RBM46: PROBABLE RNA-BINDING PROTEIN 46
PMZ_0010159-RA	HCEA: HIGH CHORIOLYTIC ENZYME 1	PMZ_0017391-RA	LRP6: LOW-DENSITY LIPOPROTEIN RECEPTOR-RELATED PROTEIN 6	PMZ_0012900-RA	AT4G27520: EARLY NODULIN-LIKE PROTEIN 2
PMZ_0010225-RA	HS3ST3A1: HEPARAN SULFATE GLUCOSAMINE 3-O-SULFOTRANSFERASE 3A1	PMZ_0017398-RA	ZCCHC3: ZINC FINGER CCHC DOMAIN-CONTAINING PROTEIN 3	PMZ_0012913-RA	PLEC1: PLECTIN-1
PMZ_0010234-RA	HISPPD1: INOSITOL HEXAKISPHOSPHATE AND DIPHOSPHOINOSITOL-PENTAKISPHOSPHATE KINASE 2	PMZ_0017419-RA	C1QTNF3: COMPLEMENT C1Q TUMOR NECROSIS FACTOR-RELATED PROTEIN 3	PMZ_0012984-RA	B4GALNT1: BETA-1%2C4 N-ACETYLGALACTOSAMINYLTRANSFERASE 1
PMZ_0010251-RA	PRC1: PROTEIN REGULATOR OF CYTOKINESIS 1	PMZ_0017457-RA	STK35: SERINE/THREONINE-PROTEIN KINASE 35	PMZ_0013004-RA	ANO6: ANOCTAMIN-6
PMZ_0010355-RA	MAL2: PROTEIN MAL2	PMZ_0017495-RA	RPS17: 40S RIBOSOMAL PROTEIN S17	PMZ_0013056-RA	CORIN: ATRIAL NATRIURETIC PEPTIDE-CONVERTING ENZYME
PMZ_0010376-RA	QNR-71: PROTEIN QNR-71	PMZ_0017508-RA	SLC6A11: SODIUM- AND CHLORIDE-DEPENDENT GABA TRANSPORTER 3	PMZ_0013137-RA	SER1: SERICIN-1
PMZ_0010422-RA	GLRA4: GLYCINE RECEPTOR SUBUNIT ALPHA-4	PMZ_0017510-RA	PDXK: PYRIDOXAL KINASE	PMZ_0013140-RA	GM71: UNCHARACTERIZED PROTEIN C14ORF138 HOMOLOG
PMZ_0010430-RA	RASL11B: RAS-LIKE PROTEIN FAMILY MEMBER 11B	PMZ_0017573-RA	S100A1: PROTEIN S100-A1	PMZ_0013227-RA	PXR1: PROTEIN PXR1
PMZ_0010432-RA	TNPO3: TRANSPORTIN-3	PMZ_0017640-RA	GVIN1: INTERFERON-INDUCED VERY LARGE GTPASE 1	PMZ_0013238-RA	P2RY4: P2Y PURINOCEPTOR 4
PMZ_0010490-RA	FAT4: PROTOCADHERIN FAT 4	PMZ_0017669-RA	GBP6: GUANYLATE-BINDING PROTEIN 6	PMZ_0013269-RA	TMEM68: TRANSMEMBRANE PROTEIN 68
PMZ_0010513-RA	CRISPLD2: CYSTEINE-RICH SECRETORY PROTEIN LCCL DOMAIN-CONTAINING 2	PMZ_0017705-RA	RBPMS2: RNA-BINDING PROTEIN WITH MULTIPLE SPLICING 2	PMZ_0013321-RA	BCAM: LUTHERAN BLOOD GROUP GLYCOPROTEIN
PMZ_0010549-RA	LRTM2: LEUCINE-RICH REPEAT AND TRANSMEMBRANE DOMAIN-CONTAINING PROTEIN 2	PMZ_0017919-RA	IGDCC4: IMMUNOGLOBULIN SUPERFAMILY DCC SUBCLASS MEMBER 4	PMZ_0013354-RA	FLG2: FILAGGRIN-2
PMZ_0010557-RA	CD27: CD27 ANTIGEN	PMZ_0017942-RA	ZNF704: ZINC FINGER PROTEIN 704	PMZ_0013433-RA	GBP1: INTERFERON-INDUCED GUANYLATE-BINDING PROTEIN 1
PMZ_0010559-RA	TRIM14: TRIPARTITE MOTIF-CONTAINING PROTEIN 14	PMZ_0018111-RA	LHX1: LIM/HOMEOBOX PROTEIN LHX1	PMZ_0013484-RA	NTF3: NEUROTROPHIN-3
PMZ_0010561-RA	CELA2A: CHYMOTRYPSIN-LIKE ELASTASE FAMILY MEMBER 2A	PMZ_0018160-RA	HSPB11: HEAT SHOCK PROTEIN BETA-11	PMZ_0013498-RA	NEURL3: E3 UBIQUITIN-PROTEIN LIGASE NEURL3
PMZ_0010621-RA	RIPK4: RECEPTOR-INTERACTING SERINE/THREONINE-PROTEIN KINASE 4	PMZ_0018201-RA	COL6A6: COLLAGEN ALPHA-6	PMZ_0013512-RA	CNTNAP5: CONTACTIN-ASSOCIATED PROTEIN-LIKE 5
PMZ_0010658-RA	HISTONE H4	PMZ_0018327-RA	CYLC2: CYLICIN-2	PMZ_0013536-RA	JAKMIP1: JANUS KINASE AND MICROTUBULE-INTERACTING PROTEIN 1
PMZ_0010715-RA	FOXI1C: FORKHEAD BOX PROTEIN I1C	PMZ_0018354-RA	SPSB1: SPRY DOMAIN-CONTAINING SOCS BOX PROTEIN 1	PMZ_0013582-RA	PF10_0343: S-ANTIGEN PROTEIN
PMZ_0010730-RA	DDX49: PROBABLE ATP-DEPENDENT RNA HELICASE DDX49	PMZ_0018412-RA	TMC5: TRANSMEMBRANE CHANNEL-LIKE PROTEIN 5	PMZ_0013773-RA	FAM55C: PROTEIN FAM55C
PMZ_0010765-RA	VWC2L: VON WILLEBRAND FACTOR C DOMAIN-CONTAINING PROTEIN 2-LIKE	PMZ_0018437-RA	COMTD1: CATECHOL-O-METHYLTRANSFERASE DOMAIN-CONTAINING PROTEIN 1	PMZ_0013820-RA	KRTAP4-7: KERATIN-ASSOCIATED PROTEIN 4-7
PMZ_0010792-RA	DYRK2: DUAL SPECIFICITY TYROSINE-PHOSPHORYLATION-REGULATED KINASE 2	PMZ_0018506-RA	FH14: FORMIN-LIKE PROTEIN 14	PMZ_0013821-RA	NXF1: NUCLEAR RNA EXPORT FACTOR 1
PMZ_0010821-RA	STIP1: STRESS-INDUCED-PHOSPHOPROTEIN 1	PMZ_0018547-RA	HEPHL1: HEPHAESTIN-LIKE PROTEIN 1	PMZ_0013928-RA	71: GLYCOPROTEIN X
PMZ_0010862-RA	EPS8: EPIDERMAL GROWTH FACTOR RECEPTOR KINASE SUBSTRATE 8	PMZ_0018599-RA	JPH3: JUNCTOPHILIN-3	PMZ_0013955-RA	ANO8: ANOCTAMIN-8
PMZ_0010907-RA	CCNA2: CYCLIN-A2	PMZ_0018752-RA	FOXRED1: FAD-DEPENDENT OXIDOREDUCTASE DOMAIN-CONTAINING PROTEIN 1	PMZ_0013999-RA	DIS3: EXOSOME COMPLEX EXONUCLEASE RRP44
PMZ_0010916-RA	ADAMTS17: A DISINTEGRIN AND METALLOPROTEINASE WITH THROMBOSPONDIN MOTIFS 17	PMZ_0018773-RA	GSTT1: GLUTATHIONE S-TRANSFERASE THETA-1	PMZ_0014106-RA	VINC: VINCULIN
PMZ_0010929-RA	GEMIN4: COMPONENT OF GEMS 4	PMZ_0018838-RA	PHRF1: PHD AND RING FINGER DOMAIN-CONTAINING PROTEIN 1	PMZ_0014109-RA	LAMPRIN 1.8-10
PMZ_0010948-RA	WDR77: METHYLOSOME PROTEIN 50	PMZ_0018839-RA	NR1D2: NUCLEAR RECEPTOR SUBFAMILY 1 GROUP D MEMBER 2	PMZ_0014173-RA	TRIM54: TRIPARTITE MOTIF-CONTAINING PROTEIN 54
PMZ_0010961-RA	LIFR: LEUKEMIA INHIBITORY FACTOR RECEPTOR	PMZ_0018915-RA	CG30010: UPF0598 PROTEIN CG30010	PMZ_0014181-RA	71: GLYCOPROTEIN X
PMZ_0010962-RA	LEPR: LEPTIN RECEPTOR	PMZ_0018938-RA	HSPBP1: HSP70-BINDING PROTEIN 1	PMZ_0014199-RA	OAM: OVARIAN ABUNDANT MESSAGE PROTEIN
PMZ_0010990-RA	UBA1: UBIQUITIN-LIKE MODIFIER-ACTIVATING ENZYME 1	PMZ_0019013-RA	TUBULIN ALPHA CHAIN%2C TESTIS-SPECIFIC	PMZ_0014283-RA	SNN: STANNIN
PMZ_0010992-RA	NRXN3: NEUREXIN-3-BETA	PMZ_0019021-RA	DR1: PROTEIN DR1	PMZ_0014301-RA	USP36: UBIQUITIN CARBOXYL-TERMINAL HYDROLASE 36
PMZ_0011007-RA	CHST4: CARBOHYDRATE SULFOTRANSFERASE 4	PMZ_0019183-RA	SYCP2: SYNAPTONEMAL COMPLEX PROTEIN 2	PMZ_0014305-RA	ANO6: ANOCTAMIN-6
PMZ_0011014-RA	ZNFX1: NFX1-TYPE ZINC FINGER-CONTAINING PROTEIN 1	PMZ_0019217-RA	PIGG: GPI ETHANOLAMINE PHOSPHATE TRANSFERASE 2	PMZ_0014441-RA	CTSL1: CATHEPSIN L1
PMZ_0011057-RA	ZNF22: ZINC FINGER PROTEIN 22	PMZ_0019251-RA	PUTATIVE UNCHARACTERIZED PROTEIN FLJ46204	PMZ_0014464-RA	MUC2: MUCIN-2
PMZ_0011117-RA	PRMT7: PROTEIN ARGININE N-METHYLTRANSFERASE 7	PMZ_0019364-RA	NR13: ANTI-APOPTOTIC PROTEIN NR13	PMZ_0014507-RA	UNC-15: PARAMYOSIN
PMZ_0011129-RA	OLFM4: OLFACTOMEDIN-4	PMZ_0019410-RA	BCDIN3D: PROBABLE METHYLTRANSFERASE BCDIN3D	PMZ_0014509-RA	FN3K: FRUCTOSAMINE-3-KINASE
PMZ_0011202-RA	PARG: POLY	PMZ_0019544-RA	RBM25: RNA-BINDING PROTEIN 25	PMZ_0014536-RA	CHRDL2: CHORDIN-LIKE PROTEIN 2
PMZ_0011224-RA	PDIA4: PROTEIN DISULFIDE-ISOMERASE A4	PMZ_0019564-RA	FCGBP: IGGFC-BINDING PROTEIN	PMZ_0014540-RA	IMP4: U3 SMALL NUCLEOLAR RIBONUCLEOPROTEIN PROTEIN IMP4
PMZ_0011249-RA	MMP14: MATRIX METALLOPROTEINASE-14	PMZ_0019585-RA	III: ATTACHMENT PROTEIN G3P	PMZ_0014551-RA	LCE: LOW CHORIOLYTIC ENZYME
PMZ_0011277-RA	ATP12A: POTASSIUM-TRANSPORTING ATPASE ALPHA CHAIN 2	PMZ_0019628-RA	ZP2: ZONA PELLUCIDA SPERM-BINDING PROTEIN 2	PMZ_0014552-RA	ASTACIN-LIKE METALLOENDOPEPTIDASE
PMZ_0011298-RA	METTL10: METHYLTRANSFERASE-LIKE PROTEIN 10	PMZ_0019645-RA	NIACR2: NIACIN RECEPTOR 2	PMZ_0014675-RA	PARP14: POLY [ADP-RIBOSE] POLYMERASE 14
PMZ_0011311-RA	LECT2: LEUKOCYTE CELL-DERIVED CHEMOTAXIN-2	PMZ_0019653-RA	TRNT1: TRNA-NUCLEOTIDYLTRANSFERASE 1%2C MITOCHONDRIAL	PMZ_0014717-RA	AAEL010235: 30 KDA SALIVARY GLAND ALLERGEN AED A 3
PMZ_0011352-RA	CFB: COMPLEMENT FACTOR B	PMZ_0019703-RA	DIS3: EXOSOME COMPLEX EXONUCLEASE RRP44	PMZ_0014834-RA	DIS3: EXOSOME COMPLEX EXONUCLEASE RRP44
PMZ_0011411-RA	MC3R: MELANOCORTIN RECEPTOR 3	PMZ_0019749-RA	DNAH10: DYNEIN HEAVY CHAIN 10%2C AXONEMAL	PMZ_0014868-RA	SEPP1: SELENOPROTEIN P
PMZ_0011450-RA	SSPO: SCO-SPONDIN	PMZ_0019802-RA	LRRC58: LEUCINE-RICH REPEAT-CONTAINING PROTEIN 58	PMZ_0014968-RA	MXA: INTERFERON-INDUCED GTP-BINDING PROTEIN MXA
PMZ_0011472-RA	PARVG: GAMMA-PARVIN	PMZ_0019827-RA	TRIM8: TRIPARTITE MOTIF-CONTAINING PROTEIN 8	PMZ_0015306-RA	ZAN: ZONADHESIN
PMZ_0011510-RA	KRT8: KERATIN%2C TYPE II CYTOSKELETAL 8	PMZ_0019881-RA	RNPC3: RNA-BINDING PROTEIN 40	PMZ_0015367-RA	INFB: TRANSLATION INITIATION FACTOR IF-2
PMZ_0011514-RA	INAV: ICE NUCLEATION PROTEIN	PMZ_0019893-RA	CCT7: T-COMPLEX PROTEIN 1 SUBUNIT ETA	PMZ_0015425-RA	BTBD6: BTB/POZ DOMAIN-CONTAINING PROTEIN 6
PMZ_0011516-RA	MMP15: MATRIX METALLOPROTEINASE-15	PMZ_0019926-RA	TNFRSF23: TUMOR NECROSIS FACTOR RECEPTOR SUPERFAMILY MEMBER 23	PMZ_0015427-RA	TMPRSS9: TRANSMEMBRANE PROTEASE%2C SERINE 9
PMZ_0011538-RA	DDB_G0270444: PROBABLE INACTIVE PROTEIN KINASE DDB_G0270444	PMZ_0019928-RA	ZNF135: ZINC FINGER PROTEIN 135	PMZ_0015457-RA	USP36: UBIQUITIN CARBOXYL-TERMINAL HYDROLASE 36
PMZ_0011618-RA	ZMYND19: ZINC FINGER MYND DOMAIN-CONTAINING PROTEIN 19	PMZ_0019967-RA	PUTATIVE UNCHARACTERIZED PROTEIN ENSP00000383309	PMZ_0015491-RA	71: GLYCOPROTEIN X
PMZ_0011633-RA	IL17RA: INTERLEUKIN-17 RECEPTOR A	PMZ_0020143-RA	HMCN1: HEMICENTIN-1	PMZ_0015748-RA	ANO6: ANOCTAMIN-6
PMZ_0011654-RA	ZINC-BINDING PROTEIN A33	PMZ_0020251-RA	VIP: VIP PEPTIDES	PMZ_0015796-RA	BPGM: BISPHOSPHOGLYCERATE MUTASE
PMZ_0011663-RA	INHBB: INHIBIN BETA B CHAIN	PMZ_0020280-RA	TMPRSS7: TRANSMEMBRANE PROTEASE%2C SERINE 7	PMZ_0015855-RA	GPR116: PROBABLE G-PROTEIN COUPLED RECEPTOR 116
PMZ_0011703-RA	PRSS7: ENTEROPEPTIDASE	PMZ_0020372-RA	TRIM8: TRIPARTITE MOTIF-CONTAINING PROTEIN 8	PMZ_0015899-RA	CFDP2: CRANIOFACIAL DEVELOPMENT PROTEIN 2
PMZ_0011710-RA	EFTUD1: ELONGATION FACTOR TU GTP-BINDING DOMAIN-CONTAINING PROTEIN 1	PMZ_0020394-RA	ANO5: ANOCTAMIN-5	PMZ_0015923-RA	NXF1: NUCLEAR RNA EXPORT FACTOR 1
PMZ_0011787-RA	WDR7: WD REPEAT-CONTAINING PROTEIN 7	PMZ_0020395-RA	ANO8: ANOCTAMIN-8	PMZ_0015989-RA	KPNA2: IMPORTIN SUBUNIT ALPHA-2
PMZ_0011801-RA	PRDM7: PROBABLE HISTONE-LYSINE N-METHYLTRANSFERASE PRDM7	PMZ_0020397-RA	PF20: FLAGELLAR WD REPEAT-CONTAINING PROTEIN PF20	PMZ_0015992-RA	PRSS7: ENTEROPEPTIDASE
PMZ_0011802-RA	PRDM7: PROBABLE HISTONE-LYSINE N-METHYLTRANSFERASE PRDM7	PMZ_0020417-RA	SF3B14: PRE-MRNA BRANCH SITE PROTEIN P14	PMZ_0015993-RA	TMPRSS9: TRANSMEMBRANE PROTEASE%2C SERINE 9
PMZ_0011825-RA	VAV2: GUANINE NUCLEOTIDE EXCHANGE FACTOR VAV2	PMZ_0020445-RA	U88: UNCHARACTERIZED PROTEIN U88	PMZ_0015994-RA	ETNK1: ETHANOLAMINE KINASE 1
PMZ_0011867-RA	WFIKKN2: WAP%2C KAZAL%2C IMMUNOGLOBULIN%2C KUNITZ AND NTR DOMAIN-CONTAINING PROTEIN 2	PMZ_0020471-RA	USP42: UBIQUITIN CARBOXYL-TERMINAL HYDROLASE 42	PMZ_0016045-RA	EXO1: EXONUCLEASE 1
PMZ_0011893-RA	DYRK4: DUAL SPECIFICITY TYROSINE-PHOSPHORYLATION-REGULATED KINASE 4	PMZ_0020489-RA	LRP2: LOW-DENSITY LIPOPROTEIN RECEPTOR-RELATED PROTEIN 2	PMZ_0016060-RA	FN3K: FRUCTOSAMINE-3-KINASE
PMZ_0011905-RA	ALOX5: ARACHIDONATE 5-LIPOXYGENASE	PMZ_0020509-RA	UNCHARACTERIZED PROTEIN CXORF57 HOMOLOG	PMZ_0016061-RA	DYRK4: DUAL SPECIFICITY TYROSINE-PHOSPHORYLATION-REGULATED KINASE 4
PMZ_0011937-RA	SORL1: SORTILIN-RELATED RECEPTOR	PMZ_0020620-RA	GVIN1: INTERFERON-INDUCED VERY LARGE GTPASE 1	PMZ_0016090-RA	PTPN13: TYROSINE-PROTEIN PHOSPHATASE NON-RECEPTOR TYPE 13
PMZ_0011992-RA	PADI3: PROTEIN-ARGININE DEIMINASE TYPE-3	PMZ_0020654-RA	CNN3: CALPONIN-3	PMZ_0016093-RA	GCNT1: BETA-1%2C3-GALACTOSYL-O-GLYCOSYL-GLYCOPROTEIN BETA-1%2C6-N-ACETYLGLUCOSAMINYLTRANSFERASE
PMZ_0011993-RA	PADI4: PROTEIN-ARGININE DEIMINASE TYPE-4	PMZ_0020658-RA	ZCCHC3: ZINC FINGER CCHC DOMAIN-CONTAINING PROTEIN 3	PMZ_0016137-RA	NOTCH2: NEUROGENIC LOCUS NOTCH HOMOLOG PROTEIN 2
PMZ_0011995-RA	PADI3: PROTEIN-ARGININE DEIMINASE TYPE-3	PMZ_0020678-RA	PSMD5: 26S PROTEASOME NON-ATPASE REGULATORY SUBUNIT 5	PMZ_0016236-RA	IL8: INTERLEUKIN-8
PMZ_0012001-RA	SEC13: PROTEIN SEC13 HOMOLOG	PMZ_0020755-RA	ZP2: ZONA PELLUCIDA SPERM-BINDING PROTEIN 2	PMZ_0016238-RA	DPH5: DIPHTHINE SYNTHASE
PMZ_0012018-RA	MYOSIN HEAVY CHAIN%2C EMBRYONIC SMOOTH MUSCLE ISOFORM	PMZ_0020794-RA	COPE: COATOMER SUBUNIT EPSILON	PMZ_0016305-RA	TRIM14: TRIPARTITE MOTIF-CONTAINING PROTEIN 14
PMZ_0012035-RA	PLA2G4F: CYTOSOLIC PHOSPHOLIPASE A2 ZETA	PMZ_0020802-RA	PEPTIDE/HISTIDINE TRANSPORTER ENSP00000340402	PMZ_0016312-RA	UGT1: UDP-GLUCURONOSYLTRANSFERASE 1-5
PMZ_0012038-RA	SPCC663.09C: UNCHARACTERIZED OXIDOREDUCTASE C663.09C	PMZ_0020851-RA	MEP1B: MEPRIN A SUBUNIT BETA	PMZ_0016313-RA	UGT1: UDP-GLUCURONOSYLTRANSFERASE 1-5
PMZ_0012068-RA	BCLAF1: BCL-2-ASSOCIATED TRANSCRIPTION FACTOR 1	PMZ_0020890-RA	USP36: UBIQUITIN CARBOXYL-TERMINAL HYDROLASE 36	PMZ_0016314-RA	DIS3: EXOSOME COMPLEX EXONUCLEASE RRP44
PMZ_0012122-RA	SF3A3: SPLICING FACTOR 3A SUBUNIT 3	PMZ_0020924-RA	TUFM: ELONGATION FACTOR TU%2C MITOCHONDRIAL	PMZ_0016408-RA	C7ORF52: PUTATIVE N-ACETYLTRANSFERASE C7ORF52
PMZ_0012129-RA	DIS3: EXOSOME COMPLEX EXONUCLEASE RRP44	PMZ_0021001-RA	DYNEIN HEAVY CHAIN	PMZ_0016419-RA	GBP5: GUANYLATE-BINDING PROTEIN 5
PMZ_0012139-RA	NPY5R: NEUROPEPTIDE Y RECEPTOR TYPE 5	PMZ_0021055-RA	POLR2A: DNA-DIRECTED RNA POLYMERASE II SUBUNIT RPB1	PMZ_0016436-RA	USP36: UBIQUITIN CARBOXYL-TERMINAL HYDROLASE 36
PMZ_0012225-RA	PTGER2: PROSTAGLANDIN E2 RECEPTOR EP2 SUBTYPE	PMZ_0021060-RA	PUTATIVE UNCHARACTERIZED PROTEIN FLJ46204	PMZ_0016472-RA	HEPH: HEPHAESTIN
PMZ_0012235-RA	HHIP: HEDGEHOG-INTERACTING PROTEIN	PMZ_0021080-RA	ZCCHC3: ZINC FINGER CCHC DOMAIN-CONTAINING PROTEIN 3	PMZ_0016473-RA	ZBED1: ZINC FINGER BED DOMAIN-CONTAINING PROTEIN 1
PMZ_0012250-RA	TEX2: TESTIS-EXPRESSED SEQUENCE 2 PROTEIN	PMZ_0021159-RA	ANXA13: ANNEXIN A13	PMZ_0016521-RA	GPR119: GLUCOSE-DEPENDENT INSULINOTROPIC RECEPTOR
PMZ_0012269-RA	PUTATIVE KERATIN-ASSOCIATED PROTEIN 9-2-LIKE 3	PMZ_0021229-RA	LYVE1: LYMPHATIC VESSEL ENDOTHELIAL HYALURONIC ACID RECEPTOR 1	PMZ_0016524-RA	SPBPJ4664.02: UNCHARACTERIZED THREONINE-RICH GPI-ANCHORED GLYCOPROTEIN PJ4664.02
PMZ_0012278-RA	SLC15A4: SOLUTE CARRIER FAMILY 15 MEMBER 4	PMZ_0021244-RA	TAAR4: TRACE AMINE-ASSOCIATED RECEPTOR 4	PMZ_0016526-RA	MUC5AC: MUCIN-5AC
PMZ_0012357-RA	ISG15: INTERFERON-INDUCED 17 KDA PROTEIN	PMZ_0021339-RA	DSE: DERMATAN-SULFATE EPIMERASE	PMZ_0016612-RA	SLC27A2: VERY LONG-CHAIN ACYL-COA SYNTHETASE
PMZ_0012366-RA	OSTA: ORGANIC SOLUTE TRANSPORTER SUBUNIT ALPHA	PMZ_0021364-RA	COMMD10: COMM DOMAIN-CONTAINING PROTEIN 10	PMZ_0016673-RA	MYO1C: MYOSIN-IC
PMZ_0012369-RA	ANO6: ANOCTAMIN-6	PMZ_0021384-RA	KDM5D: LYSINE-SPECIFIC DEMETHYLASE 5D	PMZ_0016754-RA	DIS3: EXOSOME COMPLEX EXONUCLEASE RRP44
PMZ_0012454-RA	C1ORF95: UNCHARACTERIZED MEMBRANE PROTEIN C1ORF95	PMZ_0021409-RA	RPB1: DNA-DIRECTED RNA POLYMERASE II SUBUNIT RPB1	PMZ_0016895-RA	AGLZ: ADVENTUROUS-GLIDING MOTILITY PROTEIN Z
PMZ_0012457-RA	CREM: CAMP-RESPONSIVE ELEMENT MODULATOR	PMZ_0021431-RA	SLC5A11: SODIUM/MYO-INOSITOL COTRANSPORTER 2	PMZ_0016909-RA	OLFM4: OLFACTOMEDIN-4
PMZ_0012500-RA	MAN2B1: LYSOSOMAL ALPHA-MANNOSIDASE	PMZ_0021469-RA	LJ1: UNCHARACTERIZED PROTEIN LJ1	PMZ_0016942-RA	RBM25: RNA-BINDING PROTEIN 25
PMZ_0012513-RA	PSD: PH AND SEC7 DOMAIN-CONTAINING PROTEIN 1	PMZ_0021494-RA	NDUFA4: NADH DEHYDROGENASE [UBIQUINONE] 1 ALPHA SUBCOMPLEX SUBUNIT 4	PMZ_0016947-RA	USP36: UBIQUITIN CARBOXYL-TERMINAL HYDROLASE 36
PMZ_0012537-RA	STX17: SYNTAXIN-17	PMZ_0021496-RA	TRIM8: TRIPARTITE MOTIF-CONTAINING PROTEIN 8	PMZ_0016971-RA	ZGC:113413: NATTERIN-LIKE PROTEIN
PMZ_0012604-RA	PLBD1: PUTATIVE PHOSPHOLIPASE B-LIKE 1	PMZ_0021575-RA	CYP4A24: CYTOCHROME P450 4A24	PMZ_0017008-RA	HSPB11: HEAT SHOCK PROTEIN BETA-11
PMZ_0012610-RA	PTPRB: RECEPTOR-TYPE TYROSINE-PROTEIN PHOSPHATASE BETA	PMZ_0021596-RA	US11: RNA-BINDING PROTEIN	PMZ_0017010-RA	HSPB11: HEAT SHOCK PROTEIN BETA-11
PMZ_0012666-RA	CDH15: CADHERIN-15	PMZ_0021604-RA	UQCRH: CYTOCHROME B-C1 COMPLEX SUBUNIT 6%2C MITOCHONDRIAL	PMZ_0017044-RA	SHISA2: PROTEIN SHISA-2 HOMOLOG
PMZ_0012670-RA	UTP20: SMALL SUBUNIT PROCESSOME COMPONENT 20 HOMOLOG	PMZ_0021630-RA	UNCHARACTERIZED PROTEIN FLJ44048 HOMOLOG	PMZ_0017157-RA	DIS3: EXOSOME COMPLEX EXONUCLEASE RRP44
PMZ_0012746-RA	STOX1: STORKHEAD-BOX PROTEIN 1	PMZ_0021670-RA	NOG: NOGGIN	PMZ_0017158-RA	DIS3: EXOSOME COMPLEX EXONUCLEASE RRP44
PMZ_0012783-RA	F7: COAGULATION FACTOR VII	PMZ_0021797-RA	OR52D1: OLFACTORY RECEPTOR 52D1	PMZ_0017170-RA	PRSS7: ENTEROPEPTIDASE
PMZ_0012820-RA	ZNF16: ZINC FINGER PROTEIN 16	PMZ_0021824-RA	GRIK2: GLUTAMATE RECEPTOR%2C IONOTROPIC KAINATE 2	PMZ_0017186-RA	COL10A1: COLLAGEN ALPHA-1
PMZ_0012847-RA	MDN1: MIDASIN	PMZ_0021865-RA	S-CRYSTALLIN SL11	PMZ_0017241-RA	EXT2: EXTENSIN-2
PMZ_0012911-RA	FAU: PROTEIN ANOXIA UP-REGULATED	PMZ_0021903-RA	PBK: LYMPHOKINE-ACTIVATED KILLER T-CELL-ORIGINATED PROTEIN KINASE	PMZ_0017295-RA	DMBT1: DELETED IN MALIGNANT BRAIN TUMORS 1 PROTEIN
PMZ_0012942-RA	C1QTNF9: COMPLEMENT C1Q TUMOR NECROSIS FACTOR-RELATED PROTEIN 9	PMZ_0022031-RA	USP36: UBIQUITIN CARBOXYL-TERMINAL HYDROLASE 36	PMZ_0017588-RA	ZGC:113413: NATTERIN-LIKE PROTEIN
PMZ_0013015-RA	NTM: NEUROTRIMIN	PMZ_0022053-RA	PROM1: PROMININ-1	PMZ_0017590-RA	ZGC:113413: NATTERIN-LIKE PROTEIN
PMZ_0013038-RA	SLC4A11: SODIUM BICARBONATE TRANSPORTER-LIKE PROTEIN 11	PMZ_0022069-RA	SER1: SERICIN-1	PMZ_0017593-RA	HISTIDINE-RICH PROTEIN PFHRP-II
PMZ_0013052-RA	UPF0672 PROTEIN CXORF36 HOMOLOG	PMZ_0022138-RA	ELAVL2: ELAV-LIKE PROTEIN 2	PMZ_0017645-RA	EXOSC10: EXOSOME COMPONENT 10
PMZ_0013111-RA	TPM4: TROPOMYOSIN ALPHA-4 CHAIN	PMZ_0022262-RA	ATP5D: ATP SYNTHASE SUBUNIT DELTA%2C MITOCHONDRIAL	PMZ_0017703-RA	ESRP2: EPITHELIAL SPLICING REGULATORY PROTEIN 2
PMZ_0013128-RA	GLUTATHIONE S-TRANSFERASE A	PMZ_0022290-RA	YCF2: PROTEIN YCF2	PMZ_0017747-RA	GUCY2E: GUANYLYL CYCLASE GC-E
PMZ_0013152-RA	FN3KRP: KETOSAMINE-3-KINASE	PMZ_0022297-RA	ACADM: MEDIUM-CHAIN SPECIFIC ACYL-COA DEHYDROGENASE%2C MITOCHONDRIAL	PMZ_0017837-RA	ZBTB42: ZINC FINGER AND BTB DOMAIN-CONTAINING PROTEIN 42
PMZ_0013153-RA	KCNH8: POTASSIUM VOLTAGE-GATED CHANNEL SUBFAMILY H MEMBER 8	PMZ_0022337-RA	DDB_G0271982: PUTATIVE UNCHARACTERIZED PROTEIN DDB_G0271982	PMZ_0017845-RA	SLC6A14: SODIUM- AND CHLORIDE-DEPENDENT NEUTRAL AND BASIC AMINO ACID TRANSPORTER B
PMZ_0013240-RA	MRPL11: 39S RIBOSOMAL PROTEIN L11%2C MITOCHONDRIAL	PMZ_0022358-RA	DDB_G0271982: PUTATIVE UNCHARACTERIZED PROTEIN DDB_G0271982	PMZ_0017885-RA	C14ORF1: PROBABLE ERGOSTEROL BIOSYNTHETIC PROTEIN 28
PMZ_0013281-RA	DYSF: DYSFERLIN	PMZ_0022435-RA	MPZL2: MYELIN PROTEIN ZERO-LIKE PROTEIN 2	PMZ_0017897-RA	TRIM14: TRIPARTITE MOTIF-CONTAINING PROTEIN 14
PMZ_0013282-RA	MYOF: MYOFERLIN	PMZ_0022544-RA	NEFM: NEUROFILAMENT MEDIUM POLYPEPTIDE	PMZ_0017902-RA	GTAN: GATA ZINC FINGER DOMAIN-CONTAINING PROTEIN 14
PMZ_0013296-RA	CALUB: CALUMENIN-B	PMZ_0022681-RA	MSA2: MEROZOITE SURFACE ANTIGEN 2	PMZ_0018083-RA	FLAD1: FAD SYNTHETASE
PMZ_0013312-RA	C3ORF17: UNCHARACTERIZED PROTEIN C3ORF17	PMZ_0022682-RA	TADA3L: TRANSCRIPTIONAL ADAPTER 3-LIKE	PMZ_0018097-RA	SDS: L-SERINE DEHYDRATASE
PMZ_0013319-RA	ABHD3: ABHYDROLASE DOMAIN-CONTAINING PROTEIN 3	PMZ_0022693-RA	FAM65A: PROTEIN FAM65A	PMZ_0018207-RA	CELA2A: CHYMOTRYPSIN-LIKE ELASTASE FAMILY MEMBER 2A
PMZ_0013370-RA	CYP3A13: CYTOCHROME P450 3A13	PMZ_0022714-RA	RYR2: RYANODINE RECEPTOR 2	PMZ_0018209-RA	MUC1: MUCIN-1
PMZ_0013388-RA	C6ORF191: PUTATIVE TRANSMEMBRANE PROTEIN C6ORF191	PMZ_0022716-RA	ST5: SUPPRESSION OF TUMORIGENICITY 5	PMZ_0018234-RA	HLH-13: HELIX-LOOP-HELIX PROTEIN 13
PMZ_0013416-RA	RXFP4: RELAXIN-3 RECEPTOR 2	PMZ_0022723-RA	HSPB11: HEAT SHOCK PROTEIN BETA-11	PMZ_0018248-RA	EXSA: SPORE COAT ASSEMBLY PROTEIN EXSA
PMZ_0013441-RA	CLDN17: CLAUDIN-17	PMZ_0022727-RA	DMBT1: DELETED IN MALIGNANT BRAIN TUMORS 1 PROTEIN	PMZ_0018259-RA	USP36: UBIQUITIN CARBOXYL-TERMINAL HYDROLASE 36
PMZ_0013462-RA	PROTEIN TSETSEEP	PMZ_0022783-RA	FBLN2: FIBULIN-2	PMZ_0018265-RA	UAFA: URO-ADHERENCE FACTOR A
PMZ_0013471-RA	TMED7: TRANSMEMBRANE EMP24 DOMAIN-CONTAINING PROTEIN 7	PMZ_0022871-RA	TRIB3: TRIBBLES HOMOLOG 3	PMZ_0018342-RA	NUBP1: NUCLEOTIDE-BINDING PROTEIN 1
PMZ_0013551-RA	CRHR2: CORTICOTROPIN-RELEASING FACTOR RECEPTOR 2	PMZ_0022893-RA	KRTAP5-11: KERATIN-ASSOCIATED PROTEIN 5-11	PMZ_0018378-RA	DYRK4: DUAL SPECIFICITY TYROSINE-PHOSPHORYLATION-REGULATED KINASE 4
PMZ_0013563-RA	OR1M1: OLFACTORY RECEPTOR 1M1	PMZ_0022936-RA	UNC93B1: PROTEIN UNC-93 HOMOLOG B1	PMZ_0018487-RA	NAS-14: ZINC METALLOPROTEINASE NAS-14
PMZ_0013578-RA	ZNFX1: NFX1-TYPE ZINC FINGER-CONTAINING PROTEIN 1	PMZ_0022953-RA	B3GNT3: UDP-GLCNAC:BETAGAL BETA-1%2C3-N-ACETYLGLUCOSAMINYLTRANSFERASE 3	PMZ_0018495-RA	ASTACIN-LIKE METALLOENDOPEPTIDASE
PMZ_0013580-RA	ZNFX1: NFX1-TYPE ZINC FINGER-CONTAINING PROTEIN 1	PMZ_0022979-RA	PUTATIVE DEATH DOMAIN-CONTAINING PROTEIN FLJ16686	PMZ_0018503-RA	CLIC6: CHLORIDE INTRACELLULAR CHANNEL PROTEIN 6
PMZ_0013608-RA	GLMU: BIFUNCTIONAL PROTEIN GLMU	PMZ_0022996-RA	CEP290: CENTROSOMAL PROTEIN OF 290 KDA	PMZ_0018518-RA	SMI35A: DUAL SPECIFICITY TYROSINE-PHOSPHORYLATION-REGULATED KINASE 2
PMZ_0013621-RA	MBD2: METHYL-CPG-BINDING DOMAIN PROTEIN 2	PMZ_0023025-RA	DYNEIN HEAVY CHAIN	PMZ_0018544-RA	LOXHD1: LIPOXYGENASE HOMOLOGY DOMAIN-CONTAINING PROTEIN 1
PMZ_0013702-RA	ARAP3: ARF-GAP%2C RHO-GAP DOMAIN%2C ANK REPEAT AND PH DOMAIN-CONTAINING PROTEIN 3	PMZ_0023058-RA	ANO6: ANOCTAMIN-6	PMZ_0018565-RA	NXF1: NUCLEAR RNA EXPORT FACTOR 1
PMZ_0013703-RA	ARAP2: ARF-GAP%2C RHO-GAP DOMAIN%2C ANK REPEAT AND PH DOMAIN-CONTAINING PROTEIN 2	PMZ_0023073-RA	AKAP5: A-KINASE ANCHOR PROTEIN 5	PMZ_0018594-RA	UAFA: URO-ADHERENCE FACTOR A
PMZ_0013704-RA	ARAP2: ARF-GAP%2C RHO-GAP DOMAIN%2C ANK REPEAT AND PH DOMAIN-CONTAINING PROTEIN 2	PMZ_0023074-RA	ANTHO-RFAMIDE NEUROPEPTIDES TYPE 1	PMZ_0018676-RA	C19ORF64: UNCHARACTERIZED PROTEIN C19ORF64
PMZ_0013708-RA	UNCHARACTERIZED PROTEIN C8ORF45 HOMOLOG	PMZ_0023106-RA	GRP0.9: GLYCINE-RICH CELL WALL STRUCTURAL PROTEIN 2	PMZ_0018857-RA	DDB_G0270444: PROBABLE INACTIVE PROTEIN KINASE DDB_G0270444
PMZ_0013726-RA	MKX: HOMEOBOX PROTEIN MOHAWK	PMZ_0023223-RA	USP17L6: UBIQUITIN CARBOXYL-TERMINAL HYDROLASE 17-LIKE PROTEIN 6	PMZ_0018881-RA	GP1: VEGETATIVE CELL WALL PROTEIN GP1
PMZ_0013733-RA	STAT4: SIGNAL TRANSDUCER AND ACTIVATOR OF TRANSCRIPTION 4	PMZ_0023241-RA	PTF1A: PANCREAS TRANSCRIPTION FACTOR 1 SUBUNIT ALPHA	PMZ_0018891-RA	DDB_G0271670: UNCHARACTERIZED PROTEIN DDB_G0271670
PMZ_0013774-RA	THBS4B: THROMBOSPONDIN-4-B	PMZ_0023265-RA	UAFA: URO-ADHERENCE FACTOR A	PMZ_0018934-RA	USP36: UBIQUITIN CARBOXYL-TERMINAL HYDROLASE 36
PMZ_0013776-RA	THBS4B: THROMBOSPONDIN-4-B	PMZ_0023277-RA	MIMI_L452: UNCHARACTERIZED PROTEIN L452	PMZ_0019016-RA	CNGB1: CYCLIC NUCLEOTIDE-GATED CATION CHANNEL BETA-1
PMZ_0013777-RA	THBS3: THROMBOSPONDIN-3	PMZ_0023310-RA	FRRS1: PUTATIVE FERRIC-CHELATE REDUCTASE 1	PMZ_0019018-RA	INTEGUMENTARY MUCIN A.1
PMZ_0013791-RA	GABBR1: GAMMA-AMINOBUTYRIC ACID TYPE B RECEPTOR SUBUNIT 1	PMZ_0023324-RA	EXOSC10: EXOSOME COMPONENT 10	PMZ_0019072-RA	TRIM65: TRIPARTITE MOTIF-CONTAINING PROTEIN 65
PMZ_0013824-RA	PDIA5: PROTEIN DISULFIDE-ISOMERASE A5	PMZ_0023329-RA	POLR2A: DNA-DIRECTED RNA POLYMERASE II SUBUNIT RPB1	PMZ_0019156-RA	USP36: UBIQUITIN CARBOXYL-TERMINAL HYDROLASE 36
PMZ_0013852-RA	MYOSIN HEAVY CHAIN%2C CARDIAC MUSCLE ISOFORM	PMZ_0023422-RA	BRDT: BROMODOMAIN TESTIS-SPECIFIC PROTEIN	PMZ_0019163-RA	NOTCH1: NEUROGENIC LOCUS NOTCH PROTEIN HOMOLOG
PMZ_0013904-RA	SRC42A: TYROSINE-PROTEIN KINASE SRC42A	PMZ_0023585-RA	CFDP2: CRANIOFACIAL DEVELOPMENT PROTEIN 2	PMZ_0019278-RA	DUB1: UBIQUITIN CARBOXYL-TERMINAL HYDROLASE DUB-1
PMZ_0013943-RA	LOXHD1: LIPOXYGENASE HOMOLOGY DOMAIN-CONTAINING PROTEIN 1	PMZ_0023612-RA	CTRB1: CHYMOTRYPSINOGEN B	PMZ_0019294-RA	TMPRSS9: TRANSMEMBRANE PROTEASE%2C SERINE 9
PMZ_0013988-RA	COX17: CYTOCHROME C OXIDASE COPPER CHAPERONE	PMZ_0023622-RA	DDB_G0287399: P17/29C-LIKE PROTEIN DDB_G0287399	PMZ_0019303-RA	ADAMTS9: A DISINTEGRIN AND METALLOPROTEINASE WITH THROMBOSPONDIN MOTIFS 9
PMZ_0013989-RA	POR: NADPH--CYTOCHROME P450 REDUCTASE	PMZ_0023664-RA	PRKCD: PROTEIN KINASE C DELTA TYPE	PMZ_0019408-RA	MARVELD3: MARVEL DOMAIN-CONTAINING PROTEIN 3
PMZ_0013990-RA	POR: NADPH--CYTOCHROME P450 REDUCTASE	PMZ_0023672-RA	USP36: UBIQUITIN CARBOXYL-TERMINAL HYDROLASE 36	PMZ_0019423-RA	PUTATIVE KERATIN-ASSOCIATED PROTEIN 10-LIKE ENSP00000375147
PMZ_0013995-RA	DYRK2: DUAL SPECIFICITY TYROSINE-PHOSPHORYLATION-REGULATED KINASE 2	PMZ_0023693-RA	SRST: OCTAPEPTIDE-REPEAT PROTEIN T2	PMZ_0019476-RA	ZNF676: ZINC FINGER PROTEIN 676
PMZ_0014036-RA	STYX: SERINE/THREONINE/TYROSINE-INTERACTING PROTEIN	PMZ_0023789-RA	UNCHARACTERIZED PROTEIN LOC284861	PMZ_0019490-RA	CLIC6: CHLORIDE INTRACELLULAR CHANNEL PROTEIN 6
PMZ_0014056-RA	LTBP1: LATENT-TRANSFORMING GROWTH FACTOR BETA-BINDING PROTEIN 1	PMZ_0023866-RA	C17ORF97: UNCHARACTERIZED PROTEIN C17ORF97	PMZ_0019498-RA	KRTAP5-4: KERATIN-ASSOCIATED PROTEIN 5-4
PMZ_0014090-RA	SLC47A2: MULTIDRUG AND TOXIN EXTRUSION PROTEIN 2	PMZ_0023873-RA	MUC5B: MUCIN-5B	PMZ_0019571-RA	PNO1: RNA-BINDING PROTEIN PNO1
PMZ_0014114-RA	SLC27A2: VERY LONG-CHAIN ACYL-COA SYNTHETASE	PMZ_0023876-RA	DMBT1: DELETED IN MALIGNANT BRAIN TUMORS 1 PROTEIN	PMZ_0019580-RA	ENPP7: ECTONUCLEOTIDE PYROPHOSPHATASE/PHOSPHODIESTERASE FAMILY MEMBER 7
PMZ_0014116-RA	MRPL13: 39S RIBOSOMAL PROTEIN L13%2C MITOCHONDRIAL	PMZ_0023881-RA	ARFGEF3: BREFELDIN A-INHIBITED GUANINE NUCLEOTIDE-EXCHANGE PROTEIN 3	PMZ_0019596-RA	CYR61: PROTEIN CYR61
PMZ_0014154-RA	NAPA: ALPHA-SOLUBLE NSF ATTACHMENT PROTEIN	PMZ_0023959-RA	HSPBP1: HSP70-BINDING PROTEIN 1	PMZ_0019651-RA	DDB_G0271670: UNCHARACTERIZED PROTEIN DDB_G0271670
PMZ_0014158-RA	DAO: D-AMINO-ACID OXIDASE	PMZ_0023968-RA	DIS3: EXOSOME COMPLEX EXONUCLEASE RRP44	PMZ_0019750-RA	TAAR4: TRACE AMINE-ASSOCIATED RECEPTOR 4
PMZ_0014164-RA	COL1A1: COLLAGEN ALPHA-1	PMZ_0023969-RA	YHR217C: PUTATIVE UNCHARACTERIZED PROTEIN YHR217C	PMZ_0019819-RA	WSP1: WISKOTT-ALDRICH SYNDROME PROTEIN HOMOLOG 1
PMZ_0014225-RA	ACER2: ALKALINE CERAMIDASE 2	PMZ_0024045-RA	ACE2: ANGIOTENSIN-CONVERTING ENZYME 2	PMZ_0019821-RA	TRPC4: SHORT TRANSIENT RECEPTOR POTENTIAL CHANNEL 4
PMZ_0014243-RA	THBS3: THROMBOSPONDIN-3	PMZ_0024115-RA	CRAM: CYSTEINE-RICH%2C ACIDIC INTEGRAL MEMBRANE PROTEIN	PMZ_0019867-RA	CPK4: CALCIUM-DEPENDENT PROTEIN KINASE 4
PMZ_0014260-RA	ALOX5: ARACHIDONATE 5-LIPOXYGENASE	PMZ_0024126-RA	CALML5: CALMODULIN-LIKE PROTEIN 5	PMZ_0019918-RA	ZNF217: ZINC FINGER PROTEIN 217
PMZ_0014279-RA	SLC1A5: NEUTRAL AMINO ACID TRANSPORTER B			PMZ_0019925-RA	ZCCHC3: ZINC FINGER CCHC DOMAIN-CONTAINING PROTEIN 3
PMZ_0014280-RA	SLC1A4: NEUTRAL AMINO ACID TRANSPORTER A			PMZ_0020004-RA	ZP4: ZONA PELLUCIDA SPERM-BINDING PROTEIN 4
PMZ_0014317-RA	RRP9: U3 SMALL NUCLEOLAR RNA-INTERACTING PROTEIN 2			PMZ_0020020-RA	TRIM8: TRIPARTITE MOTIF-CONTAINING PROTEIN 8
PMZ_0014352-RA	RCJMB04_5L6: UPF0669 PROTEIN C6ORF120 HOMOLOG			PMZ_0020023-RA	CYC: CYTOCHROME C
PMZ_0014371-RA	LRAT: LECITHIN RETINOL ACYLTRANSFERASE			PMZ_0020099-RA	ZGC:113413: NATTERIN-LIKE PROTEIN
PMZ_0014388-RA	PVRL3: POLIOVIRUS RECEPTOR-RELATED PROTEIN 3			PMZ_0020124-RA	FUT10: ALPHA-
PMZ_0014404-RA	GALNT5: POLYPEPTIDE N-ACETYLGALACTOSAMINYLTRANSFERASE 5			PMZ_0020159-RA	71: GLYCOPROTEIN X
PMZ_0014504-RA	TSPAN3: TETRASPANIN-3			PMZ_0020189-RA	SDR39U1: EPIMERASE FAMILY PROTEIN SDR39U1
PMZ_0014512-RA	KCNJ1: ATP-SENSITIVE INWARD RECTIFIER POTASSIUM CHANNEL 1			PMZ_0020202-RA	OVCH2: OVOCHYMASE-2
PMZ_0014517-RA	SMARCA5: SWI/SNF-RELATED MATRIX-ASSOCIATED ACTIN-DEPENDENT REGULATOR OF CHROMATIN SUBFAMILY A MEMBER 5			PMZ_0020226-RA	RPL32: 60S RIBOSOMAL PROTEIN L32
PMZ_0014538-RA	IMP4: U3 SMALL NUCLEOLAR RIBONUCLEOPROTEIN PROTEIN IMP4			PMZ_0020240-RA	TRIM8: TRIPARTITE MOTIF-CONTAINING PROTEIN 8
PMZ_0014585-RA	OR52P1P: PUTATIVE OLFACTORY RECEPTOR 52P1			PMZ_0020241-RA	CLIC6: CHLORIDE INTRACELLULAR CHANNEL PROTEIN 6
PMZ_0014611-RA	SEMA5A: SEMAPHORIN-5A			PMZ_0020305-RA	NDC80: KINETOCHORE PROTEIN NDC80 HOMOLOG
PMZ_0014628-RA	MYO16: MYOSIN-XVI			PMZ_0020432-RA	SNTB1: BETA-1-SYNTROPHIN
PMZ_0014653-RA	SLC38A2: SODIUM-COUPLED NEUTRAL AMINO ACID TRANSPORTER 2			PMZ_0020515-RA	DYRK4: DUAL SPECIFICITY TYROSINE-PHOSPHORYLATION-REGULATED KINASE 4
PMZ_0014666-RA	WDR76: WD REPEAT-CONTAINING PROTEIN 76			PMZ_0020649-RA	USP36: UBIQUITIN CARBOXYL-TERMINAL HYDROLASE 36
PMZ_0014671-RA	PHXR5: PUTATIVE PER-HEXAMER REPEAT PROTEIN 5			PMZ_0020699-RA	DIS3: EXOSOME COMPLEX EXONUCLEASE RRP44
PMZ_0014765-RA	ZMYM1: ZINC FINGER MYM-TYPE PROTEIN 1			PMZ_0020702-RA	ANO5: ANOCTAMIN-5
PMZ_0014785-RA	SMI35A: DUAL SPECIFICITY TYROSINE-PHOSPHORYLATION-REGULATED KINASE 2			PMZ_0020746-RA	OR5AC2: OLFACTORY RECEPTOR 5AC2
PMZ_0014813-RA	PDDC1: PARKINSON DISEASE 7 DOMAIN-CONTAINING PROTEIN 1			PMZ_0020763-RA	HSPB11: HEAT SHOCK PROTEIN BETA-11
PMZ_0014816-RA	CD82: CD82 ANTIGEN			PMZ_0020764-RA	HSPB11: HEAT SHOCK PROTEIN BETA-11
PMZ_0014887-RA	UTP15: U3 SMALL NUCLEOLAR RNA-ASSOCIATED PROTEIN 15 HOMOLOG			PMZ_0020805-RA	FIBH: FIBROIN HEAVY CHAIN
PMZ_0014902-RA	LZTS2: LEUCINE ZIPPER PUTATIVE TUMOR SUPPRESSOR 2 HOMOLOG			PMZ_0020864-RA	MDM2: E3 UBIQUITIN-PROTEIN LIGASE MDM2
PMZ_0014945-RA	ARMET: PROTEIN ARMET			PMZ_0020868-RA	DIS-3: PROBABLE EXOSOME COMPLEX EXONUCLEASE RRP44
PMZ_0014978-RA	UPF0464 PROTEIN C15ORF44 HOMOLOG			PMZ_0020968-RA	NLRP12: NACHT%2C LRR AND PYD DOMAINS-CONTAINING PROTEIN 12
PMZ_0014994-RA	MUC2: MUCIN-2			PMZ_0021004-RA	ATF3: CYCLIC AMP-DEPENDENT TRANSCRIPTION FACTOR ATF-3
PMZ_0014995-RA	GNL3: GUANINE NUCLEOTIDE-BINDING PROTEIN-LIKE 3			PMZ_0021237-RA	ZGC:113413: NATTERIN-LIKE PROTEIN
PMZ_0014996-RA	GNL3: GUANINE NUCLEOTIDE-BINDING PROTEIN-LIKE 3			PMZ_0021268-RA	KRTAP10-12: KERATIN-ASSOCIATED PROTEIN 10-12
PMZ_0015010-RA	PAN1: ACTIN CYTOSKELETON-REGULATORY COMPLEX PROTEIN PAN1			PMZ_0021308-RA	UAFA: URO-ADHERENCE FACTOR A
PMZ_0015101-RA	PARP14: POLY [ADP-RIBOSE] POLYMERASE 14			PMZ_0021321-RA	CLIC6: CHLORIDE INTRACELLULAR CHANNEL PROTEIN 6
PMZ_0015127-RA	TNC: TENASCIN			PMZ_0021367-RA	UNCHARACTERIZED PROTEIN DKFZP434B061
PMZ_0015138-RA	AMPD3: AMP DEAMINASE 3			PMZ_0021390-RA	DMBT1: DELETED IN MALIGNANT BRAIN TUMORS 1 PROTEIN
PMZ_0015146-RA	CDK9: CELL DIVISION PROTEIN KINASE 9			PMZ_0021466-RA	USP36: UBIQUITIN CARBOXYL-TERMINAL HYDROLASE 36
PMZ_0015149-RA	CRB2: CRUMBS HOMOLOG 2			PMZ_0021474-RA	HSPB11: HEAT SHOCK PROTEIN BETA-11
PMZ_0015161-RA	CCNO: CYCLIN-O			PMZ_0021525-RA	CCDC48: COILED-COIL DOMAIN-CONTAINING PROTEIN 48
PMZ_0015196-RA	BAG2: BAG FAMILY MOLECULAR CHAPERONE REGULATOR 2			PMZ_0021552-RA	ARMC4: ARMADILLO REPEAT-CONTAINING PROTEIN 4
PMZ_0015198-RA	PLEC1: PLECTIN-1			PMZ_0021560-RA	ESF1: ESF1 HOMOLOG
PMZ_0015339-RA	BMP2: BONE MORPHOGENETIC PROTEIN 2			PMZ_0021607-RA	FLG2: FILAGGRIN-2
PMZ_0015343-RA	LTC4S: LEUKOTRIENE C4 SYNTHASE			PMZ_0021632-RA	FZD3: FRIZZLED-3
PMZ_0015361-RA	PIPOX: PEROXISOMAL SARCOSINE OXIDASE			PMZ_0021723-RA	RPS3A: 40S RIBOSOMAL PROTEIN S3A
PMZ_0015389-RA	TAAR7B: TRACE AMINE-ASSOCIATED RECEPTOR 7B			PMZ_0021799-RA	HSPB11: HEAT SHOCK PROTEIN BETA-11
PMZ_0015390-RA	TAAR8B: TRACE AMINE-ASSOCIATED RECEPTOR 8B			PMZ_0021825-RA	PTGS2: PROSTAGLANDIN G/H SYNTHASE 2
PMZ_0015424-RA	DDB_G0286461: PUTATIVE UNCHARACTERIZED TRANSMEMBRANE PROTEIN DDB_G0286461			PMZ_0021833-RA	PRDM7: PROBABLE HISTONE-LYSINE N-METHYLTRANSFERASE PRDM7
PMZ_0015450-RA	RPL7L1: 60S RIBOSOMAL PROTEIN L7-LIKE 1			PMZ_0021857-RA	TRYPSIN
PMZ_0015453-RA	DIS3: EXOSOME COMPLEX EXONUCLEASE RRP44			PMZ_0022000-RA	DYRK4: DUAL SPECIFICITY TYROSINE-PHOSPHORYLATION-REGULATED KINASE 4
PMZ_0015505-RA	PIK3CG: PHOSPHATIDYLINOSITOL-4%2C5-BISPHOSPHATE 3-KINASE CATALYTIC SUBUNIT GAMMA ISOFORM			PMZ_0022006-RA	USP36: UBIQUITIN CARBOXYL-TERMINAL HYDROLASE 36
PMZ_0015513-RA	CCNA2: CYCLIN-A2			PMZ_0022018-RA	HSPB11: HEAT SHOCK PROTEIN BETA-11
PMZ_0015560-RA	NP: PURINE NUCLEOSIDE PHOSPHORYLASE			PMZ_0022061-RA	DIS3: EXOSOME COMPLEX EXONUCLEASE RRP44
PMZ_0015565-RA	DST: BULLOUS PEMPHIGOID ANTIGEN 1%2C ISOFORMS 1/2/3/4/5/8			PMZ_0022098-RA	DIS3: EXOSOME COMPLEX EXONUCLEASE RRP44
PMZ_0015600-RA	RBM25: RNA-BINDING PROTEIN 25			PMZ_0022135-RA	MUC4: MUCIN-4
PMZ_0015620-RA	FKBP4: FK506-BINDING PROTEIN 4			PMZ_0022169-RA	ZGC:113413: NATTERIN-LIKE PROTEIN
PMZ_0015649-RA	PRIM2: DNA PRIMASE LARGE SUBUNIT			PMZ_0022294-RA	CCT6: T-COMPLEX PROTEIN 1 SUBUNIT ZETA
PMZ_0015768-RA	DDOST: DOLICHYL-DIPHOSPHOOLIGOSACCHARIDE--PROTEIN GLYCOSYLTRANSFERASE 48 KDA SUBUNIT			PMZ_0022307-RA	RTOA: PROTEIN RTOA
PMZ_0015786-RA	FAT4: PROTOCADHERIN FAT 4			PMZ_0022330-RA	CLIC6: CHLORIDE INTRACELLULAR CHANNEL PROTEIN 6
PMZ_0015828-RA	HEBP1: HEME-BINDING PROTEIN 1			PMZ_0022368-RA	PPK5: SERINE/THREONINE-PROTEIN KINASE PPK5
PMZ_0015854-RA	GPR116: PROBABLE G-PROTEIN COUPLED RECEPTOR 116			PMZ_0022410-RA	SULT2B1: SULFOTRANSFERASE FAMILY CYTOSOLIC 2B MEMBER 1
PMZ_0015860-RA	LONP1: LON PROTEASE HOMOLOG%2C MITOCHONDRIAL			PMZ_0022446-RA	DIS3: EXOSOME COMPLEX EXONUCLEASE RRP44
PMZ_0015865-RA	SLC25A25: CALCIUM-BINDING MITOCHONDRIAL CARRIER PROTEIN SCAMC-2			PMZ_0022447-RA	APOL3: APOLIPOPROTEIN L3
PMZ_0015872-RA	TRYPSIN			PMZ_0022453-RA	PPK5: SERINE/THREONINE-PROTEIN KINASE PPK5
PMZ_0015901-RA	JUN: TRANSCRIPTION FACTOR AP-1			PMZ_0022457-RA	UAFA: URO-ADHERENCE FACTOR A
PMZ_0015991-RA	CASP3: CASPASE-3			PMZ_0022493-RA	MACF1: MICROTUBULE-ACTIN CROSS-LINKING FACTOR 1%2C ISOFORMS 1/2/3/5
PMZ_0016057-RA	TRIM8: TRIPARTITE MOTIF-CONTAINING PROTEIN 8			PMZ_0022499-RA	USP36: UBIQUITIN CARBOXYL-TERMINAL HYDROLASE 36
PMZ_0016119-RA	CLPP: PUTATIVE ATP-DEPENDENT CLP PROTEASE PROTEOLYTIC SUBUNIT%2C MITOCHONDRIAL			PMZ_0022550-RA	TRIM25: TRIPARTITE MOTIF-CONTAINING PROTEIN 25
PMZ_0016129-RA	DPP6: DIPEPTIDYL AMINOPEPTIDASE-LIKE PROTEIN 6			PMZ_0022561-RA	ANO6: ANOCTAMIN-6
PMZ_0016178-RA	CD40: TUMOR NECROSIS FACTOR RECEPTOR SUPERFAMILY MEMBER 5			PMZ_0022572-RA	ANO6: ANOCTAMIN-6
PMZ_0016208-RA	MORN5: MORN REPEAT-CONTAINING PROTEIN 5			PMZ_0022583-RA	DYRK4: DUAL SPECIFICITY TYROSINE-PHOSPHORYLATION-REGULATED KINASE 4
PMZ_0016226-RA	XPOT: EXPORTIN-T			PMZ_0022586-RA	PADI3: PROTEIN-ARGININE DEIMINASE TYPE-3
PMZ_0016227-RA	XPOT: EXPORTIN-T			PMZ_0022658-RA	UAFA: URO-ADHERENCE FACTOR A
PMZ_0016232-RA	STK38L: SERINE/THREONINE-PROTEIN KINASE 38-LIKE			PMZ_0022659-RA	ZCCHC3: ZINC FINGER CCHC DOMAIN-CONTAINING PROTEIN 3
PMZ_0016295-RA	FMNL1: FORMIN-LIKE PROTEIN 1			PMZ_0022784-RA	GPR110: G-PROTEIN COUPLED RECEPTOR 110
PMZ_0016369-RA	CG32138: FORMIN-LIKE PROTEIN CG32138			PMZ_0022798-RA	ZCCHC3: ZINC FINGER CCHC DOMAIN-CONTAINING PROTEIN 3
PMZ_0016393-RA	PKHD1L1: FIBROCYSTIN-L			PMZ_0022836-RA	HSPB11: HEAT SHOCK PROTEIN BETA-11
PMZ_0016417-RA	AFUA_6G14090: UNCHARACTERIZED PROTEIN AFUA_6G14090			PMZ_0022878-RA	USP36: UBIQUITIN CARBOXYL-TERMINAL HYDROLASE 36
PMZ_0016418-RA	GPR125: PROBABLE G-PROTEIN COUPLED RECEPTOR 125			PMZ_0022881-RA	RDH10B: RETINOL DEHYDROGENASE 10-B
PMZ_0016443-RA	ITPRIP: INOSITOL 1%2C4%2C5-TRIPHOSPHATE RECEPTOR-INTERACTING PROTEIN			PMZ_0022973-RA	DDB_G0289901: UNCHARACTERIZED TRANSMEMBRANE PROTEIN DDB_G0289901
PMZ_0016556-RA	PLS3: PLASTIN-3			PMZ_0023012-RA	UAFA: URO-ADHERENCE FACTOR A
PMZ_0016637-RA	ODC1-A: ORNITHINE DECARBOXYLASE 1			PMZ_0023037-RA	UAFA: URO-ADHERENCE FACTOR A
PMZ_0016652-RA	MYOSIN LIGHT CHAIN KINASE%2C SMOOTH MUSCLE			PMZ_0023067-RA	SCAPER: S PHASE CYCLIN A-ASSOCIATED PROTEIN IN THE ENDOPLASMIC RETICULUM
PMZ_0016663-RA	SCNN1G-B: AMILORIDE-SENSITIVE SODIUM CHANNEL SUBUNIT GAMMA-2			PMZ_0023156-RA	C1QC: COMPLEMENT C1Q SUBCOMPONENT SUBUNIT C
PMZ_0016701-RA	WDR43: WD REPEAT-CONTAINING PROTEIN 43			PMZ_0023178-RA	YCF2: PROTEIN YCF2
PMZ_0016704-RA	DNASE1L3: DEOXYRIBONUCLEASE GAMMA			PMZ_0023222-RA	UAFA: URO-ADHERENCE FACTOR A
PMZ_0016745-RA	MAL: MYELIN AND LYMPHOCYTE PROTEIN			PMZ_0023230-RA	SRAP: SERINE-RICH ADHESIN FOR PLATELETS
PMZ_0016787-RA	SIGLEC5: SIALIC ACID-BINDING IG-LIKE LECTIN 5			PMZ_0023239-RA	DDB_G0270444: PROBABLE INACTIVE PROTEIN KINASE DDB_G0270444
PMZ_0016850-RA	RPS20: 40S RIBOSOMAL PROTEIN S20			PMZ_0023268-RA	EXOSC10: EXOSOME COMPONENT 10
PMZ_0016873-RA	NPHP4: NEPHROCYSTIN-4			PMZ_0023289-RA	PRR21: PUTATIVE PROLINE-RICH PROTEIN 21
PMZ_0017014-RA	SYT13: SYNAPTOTAGMIN-13			PMZ_0023309-RA	TMCO6: TRANSMEMBRANE AND COILED-COIL DOMAIN-CONTAINING PROTEIN 6
PMZ_0017028-RA	DHX33: PUTATIVE ATP-DEPENDENT RNA HELICASE DHX33			PMZ_0023361-RA	JAG2: PROTEIN JAGGED-2
PMZ_0017050-RA	ZFAND2B: AN1-TYPE ZINC FINGER PROTEIN 2B			PMZ_0023364-RA	DIS3: EXOSOME COMPLEX EXONUCLEASE RRP44
PMZ_0017076-RA	PWP2: PERIODIC TRYPTOPHAN PROTEIN 2 HOMOLOG			PMZ_0023440-RA	ANO6: ANOCTAMIN-6
PMZ_0017092-RA	NOM1: NUCLEOLAR MIF4G DOMAIN-CONTAINING PROTEIN 1			PMZ_0023466-RA	C1QBP: COMPLEMENT COMPONENT 1 Q SUBCOMPONENT-BINDING PROTEIN%2C MITOCHONDRIAL
PMZ_0017116-RA	YRK: PROTO-ONCOGENE TYROSINE-PROTEIN KINASE YRK			PMZ_0023496-RA	DIS3: EXOSOME COMPLEX EXONUCLEASE RRP44
PMZ_0017123-RA	CD22: B-CELL RECEPTOR CD22			PMZ_0023538-RA	ANO5: ANOCTAMIN-5
PMZ_0017169-RA	OLFM4: OLFACTOMEDIN-4			PMZ_0023540-RA	SMI35A: DUAL SPECIFICITY TYROSINE-PHOSPHORYLATION-REGULATED KINASE 2
PMZ_0017190-RA	SQT-3: CUTICLE COLLAGEN 1			PMZ_0023548-RA	ATP5J: ATP SYNTHASE-COUPLING FACTOR 6%2C MITOCHONDRIAL
PMZ_0017196-RA	PTTG1IP: PITUITARY TUMOR-TRANSFORMING GENE 1 PROTEIN-INTERACTING PROTEIN			PMZ_0023590-RA	ANO6: ANOCTAMIN-6
PMZ_0017203-RA	GBP2: INTERFERON-INDUCED GUANYLATE-BINDING PROTEIN 2			PMZ_0023616-RA	KRTAP4-2: KERATIN-ASSOCIATED PROTEIN 4-2
PMZ_0017239-RA	SLC30A7: ZINC TRANSPORTER 7			PMZ_0023652-RA	YCF2: PROTEIN YCF2
PMZ_0017262-RA	BOP1: RIBOSOME BIOGENESIS PROTEIN BOP1			PMZ_0023659-RA	DIS3: EXOSOME COMPLEX EXONUCLEASE RRP44
PMZ_0017325-RA	SEMA3D: SEMAPHORIN-3D			PMZ_0023719-RA	SMI35A: DUAL SPECIFICITY TYROSINE-PHOSPHORYLATION-REGULATED KINASE 2
PMZ_0017377-RA	TNFRSF17: TUMOR NECROSIS FACTOR RECEPTOR SUPERFAMILY MEMBER 17			PMZ_0023767-RA	HAPLN4: HYALURONAN AND PROTEOGLYCAN LINK PROTEIN 4
PMZ_0017382-RA	EXSA: SPORE COAT ASSEMBLY PROTEIN EXSA			PMZ_0023786-RA	HISTONE H4
PMZ_0017396-RA	STRBP: SPERMATID PERINUCLEAR RNA-BINDING PROTEIN			PMZ_0023815-RA	SMI35A: DUAL SPECIFICITY TYROSINE-PHOSPHORYLATION-REGULATED KINASE 2
PMZ_0017397-RA	ILF3: INTERLEUKIN ENHANCER-BINDING FACTOR 3			PMZ_0023820-RA	MPZ: MYELIN PROTEIN P0
PMZ_0017596-RA	PHLDA3: PLECKSTRIN HOMOLOGY-LIKE DOMAIN FAMILY A MEMBER 3			PMZ_0023841-RA	YCF2: PROTEIN YCF2
PMZ_0017648-RA	EXOSC10: EXOSOME COMPONENT 10			PMZ_0023859-RA	MUC5AC: MUCIN-5AC
PMZ_0017711-RA	SAMD1: ATHERIN			PMZ_0023865-RA	ZP3: ZONA PELLUCIDA SPERM-BINDING PROTEIN 3
PMZ_0017714-RA	OCLN: OCCLUDIN			PMZ_0023878-RA	PUTATIVE UNCHARACTERIZED PROTEIN FLJ46204
PMZ_0017717-RA	DOPR2: DOPAMINE RECEPTOR 2			PMZ_0023911-RA	UAFA: URO-ADHERENCE FACTOR A
PMZ_0017721-RA	GRN: GRANULINS			PMZ_0023951-RA	UAFA: URO-ADHERENCE FACTOR A
PMZ_0017741-RA	JUN: TRANSCRIPTION FACTOR AP-1			PMZ_0024018-RA	DMBT1: DELETED IN MALIGNANT BRAIN TUMORS 1 PROTEIN
PMZ_0017754-RA	ZGC:113413: NATTERIN-LIKE PROTEIN			PMZ_0024079-RA	SMI35A: DUAL SPECIFICITY TYROSINE-PHOSPHORYLATION-REGULATED KINASE 2
PMZ_0017770-RA	KANK1: KN MOTIF AND ANKYRIN REPEAT DOMAIN-CONTAINING PROTEIN 1			PMZ_0024118-RA	BASIC PROLINE-RICH PROTEIN
PMZ_0017803-RA	RSL1D1: RIBOSOMAL L1 DOMAIN-CONTAINING PROTEIN 1			PMZ_0024119-RA	UAFA: URO-ADHERENCE FACTOR A
PMZ_0017804-RA	NEFH: NEUROFILAMENT HEAVY POLYPEPTIDE			PMZ_0024125-RA	CLIC6: CHLORIDE INTRACELLULAR CHANNEL PROTEIN 6
PMZ_0017851-RA	BCO2: BETA%2CBETA-CAROTENE 9'%2C10'-OXYGENASE
PMZ_0017922-RA	PSPB: SPORE COAT PROTEIN SP85
PMZ_0017956-RA	MOV10: PUTATIVE HELICASE MOV-10
PMZ_0018004-RA	FCGBP: IGGFC-BINDING PROTEIN
PMZ_0018041-RA	ENDOD1: ENDONUCLEASE DOMAIN-CONTAINING 1 PROTEIN
PMZ_0018043-RA	BICC1: PROTEIN BICAUDAL C HOMOLOG 1
PMZ_0018081-RA	EGR1: EARLY GROWTH RESPONSE PROTEIN 1
PMZ_0018085-RA	DMBT1: DELETED IN MALIGNANT BRAIN TUMORS 1 PROTEIN
PMZ_0018167-RA	NPM1: NUCLEOPHOSMIN
PMZ_0018168-RA	SLC2A9: SOLUTE CARRIER FAMILY 2%2C FACILITATED GLUCOSE TRANSPORTER MEMBER 9
PMZ_0018186-RA	ABCF2: ATP-BINDING CASSETTE SUB-FAMILY F MEMBER 2
PMZ_0018249-RA	CLEC18A: C-TYPE LECTIN DOMAIN FAMILY 18 MEMBER A
PMZ_0018257-RA	LBA1: LUPUS BRAIN ANTIGEN 1
PMZ_0018282-RA	UTP20: SMALL SUBUNIT PROCESSOME COMPONENT 20 HOMOLOG
PMZ_0018310-RA	DST: BULLOUS PEMPHIGOID ANTIGEN 1%2C ISOFORM 7
PMZ_0018332-RA	PCDH7: PROTOCADHERIN-7
PMZ_0018357-RA	SLC38A2: SODIUM-COUPLED NEUTRAL AMINO ACID TRANSPORTER 2
PMZ_0018376-RA	PVRL3: POLIOVIRUS RECEPTOR-RELATED PROTEIN 3
PMZ_0018397-RA	LAMB2: LAMININ SUBUNIT BETA-2
PMZ_0018399-RA	LAMB2: LAMININ SUBUNIT BETA-2
PMZ_0018435-RA	DMBT1: DELETED IN MALIGNANT BRAIN TUMORS 1 PROTEIN
PMZ_0018451-RA	UBE1AY: UBIQUITIN-LIKE MODIFIER-ACTIVATING ENZYME 1 Y
PMZ_0018513-RA	TRIM14: TRIPARTITE MOTIF-CONTAINING PROTEIN 14
PMZ_0018684-RA	MRPL12: 39S RIBOSOMAL PROTEIN L12%2C MITOCHONDRIAL
PMZ_0018708-RA	CYP1A1: CYTOCHROME P450 1A1
PMZ_0018786-RA	SLC6A11: SODIUM- AND CHLORIDE-DEPENDENT GABA TRANSPORTER 3
PMZ_0018815-RA	CXCL15: C-X-C MOTIF CHEMOKINE 15
PMZ_0018821-RA	IFI27L1: INTERFERON ALPHA-INDUCIBLE PROTEIN 27-LIKE PROTEIN 1
PMZ_0018829-RA	TMED2: TRANSMEMBRANE EMP24 DOMAIN-CONTAINING PROTEIN 2
PMZ_0018908-RA	EPC1: ENHANCER OF POLYCOMB HOMOLOG 1
PMZ_0018980-RA	PWP2: PERIODIC TRYPTOPHAN PROTEIN 2 HOMOLOG
PMZ_0018987-RA	ST6GAL2: BETA-GALACTOSIDE ALPHA-2%2C6-SIALYLTRANSFERASE 2
PMZ_0018991-RA	CDK2AP1: CYCLIN-DEPENDENT KINASE 2-ASSOCIATED PROTEIN 1
PMZ_0019022-RA	MPHOSPH10: U3 SMALL NUCLEOLAR RIBONUCLEOPROTEIN PROTEIN MPP10
PMZ_0019068-RA	CXCR4: C-X-C CHEMOKINE RECEPTOR TYPE 4
PMZ_0019080-RA	RUNX1: RUNT-RELATED TRANSCRIPTION FACTOR 1
PMZ_0019103-RA	CRIM1: CYSTEINE-RICH MOTOR NEURON 1 PROTEIN
PMZ_0019106-RA	SPC25: KINETOCHORE PROTEIN SPC25
PMZ_0019113-RA	DYRK2: DUAL SPECIFICITY TYROSINE-PHOSPHORYLATION-REGULATED KINASE 2
PMZ_0019136-RA	UCK2: URIDINE-CYTIDINE KINASE 2
PMZ_0019160-RA	RBCK1: RANBP-TYPE AND C3HC4-TYPE ZINC FINGER-CONTAINING PROTEIN 1
PMZ_0019196-RA	TRIM25: TRIPARTITE MOTIF-CONTAINING PROTEIN 25
PMZ_0019208-RA	UTP20: SMALL SUBUNIT PROCESSOME COMPONENT 20 HOMOLOG
PMZ_0019267-RA	ETV7: TRANSCRIPTION FACTOR ETV7
PMZ_0019305-RA	DPP3: DIPEPTIDYL-PEPTIDASE 3
PMZ_0019319-RA	FLVCR1: FELINE LEUKEMIA VIRUS SUBGROUP C RECEPTOR-RELATED PROTEIN 1
PMZ_0019350-RA	CUBN: CUBILIN
PMZ_0019358-RA	MYOF: MYOFERLIN
PMZ_0019381-RA	SLCO3A1: SOLUTE CARRIER ORGANIC ANION TRANSPORTER FAMILY MEMBER 3A1
PMZ_0019409-RA	HSPB11: HEAT SHOCK PROTEIN BETA-11
PMZ_0019434-RA	SMARCA5: SWI/SNF-RELATED MATRIX-ASSOCIATED ACTIN-DEPENDENT REGULATOR OF CHROMATIN SUBFAMILY A MEMBER 5
PMZ_0019504-RA	F2: PROTHROMBIN
PMZ_0019551-RA	KRT9: KERATIN%2C TYPE I CYTOSKELETAL 9
PMZ_0019557-RA	DIRC2: DISRUPTED IN RENAL CARCINOMA PROTEIN 2 HOMOLOG
PMZ_0019569-RA	TOMM40: MITOCHONDRIAL IMPORT RECEPTOR SUBUNIT TOM40 HOMOLOG
PMZ_0019572-RA	PPP3R1: CALCINEURIN SUBUNIT B TYPE 1
PMZ_0019589-RA	PKHD1L1: FIBROCYSTIN-L
PMZ_0019630-RA	TIMM10: MITOCHONDRIAL IMPORT INNER MEMBRANE TRANSLOCASE SUBUNIT TIM10
PMZ_0019662-RA	SULT1C1: SULFOTRANSFERASE 1C1
PMZ_0019710-RA	DDX54: ATP-DEPENDENT RNA HELICASE DDX54
PMZ_0019744-RA	HMCN1: HEMICENTIN-1
PMZ_0019757-RA	UTP20: SMALL SUBUNIT PROCESSOME COMPONENT 20 HOMOLOG
PMZ_0019807-RA	DRG2: DEVELOPMENTALLY-REGULATED GTP-BINDING PROTEIN 2
PMZ_0019818-RA	OR2AG1: OLFACTORY RECEPTOR 2AG1
PMZ_0019854-RA	TP53RK: TP53-REGULATING KINASE
PMZ_0019880-RA	ADAMTS2: A DISINTEGRIN AND METALLOPROTEINASE WITH THROMBOSPONDIN MOTIFS 2
PMZ_0019934-RA	FAM5C: PROTEIN FAM5C
PMZ_0019955-RA	SLC44A4: CHOLINE TRANSPORTER-LIKE PROTEIN 4
PMZ_0019956-RA	SLC44A4: CHOLINE TRANSPORTER-LIKE PROTEIN 4
PMZ_0019961-RA	SCPEP1: RETINOID-INDUCIBLE SERINE CARBOXYPEPTIDASE
PMZ_0020050-RA	D17H6S56E-3: PROTEIN G7C
PMZ_0020119-RA	ARF4: ADP-RIBOSYLATION FACTOR 4
PMZ_0020125-RA	GTF2F2: GENERAL TRANSCRIPTION FACTOR IIF SUBUNIT 2
PMZ_0020165-RA	ENTPD2: ECTONUCLEOSIDE TRIPHOSPHATE DIPHOSPHOHYDROLASE 2
PMZ_0020230-RA	ZP2: ZONA PELLUCIDA SPERM-BINDING PROTEIN 2
PMZ_0020333-RA	WDR89: WD REPEAT-CONTAINING PROTEIN 89
PMZ_0020353-RA	PLA1A: PHOSPHOLIPASE A1 MEMBER A
PMZ_0020363-RA	ZGC:113413: NATTERIN-LIKE PROTEIN
PMZ_0020369-RA	NAALADL1: N-ACETYLATED-ALPHA-LINKED ACIDIC DIPEPTIDASE-LIKE PROTEIN
PMZ_0020485-RA	LTBP2: LATENT-TRANSFORMING GROWTH FACTOR BETA-BINDING PROTEIN 2
PMZ_0020492-RA	RDH14: RETINOL DEHYDROGENASE 14
PMZ_0020558-RA	EIF4E: EUKARYOTIC TRANSLATION INITIATION FACTOR 4E
PMZ_0020580-RA	EXOSC1: 3'-5' EXORIBONUCLEASE CSL4 HOMOLOG
PMZ_0020652-RA	G6PC2: GLUCOSE-6-PHOSPHATASE 2
PMZ_0020668-RA	PLEK2: PLECKSTRIN-2
PMZ_0020696-RA	FBLN2: FIBULIN-2
PMZ_0020703-RA	CAV3: CAVEOLIN-3
PMZ_0020717-RA	HOX21: HOMEOBOX-LEUCINE ZIPPER PROTEIN HOX21
PMZ_0020730-RA	KLF1: KRUEPPEL-LIKE FACTOR 1
PMZ_0020761-RA	ZAN: ZONADHESIN
PMZ_0020780-RA	CENPE: CENTROMERE-ASSOCIATED PROTEIN E
PMZ_0020820-RA	TSPAN13: TETRASPANIN-13
PMZ_0020878-RA	STOM: ERYTHROCYTE BAND 7 INTEGRAL MEMBRANE PROTEIN
PMZ_0020937-RA	PSMB2: PROTEASOME SUBUNIT BETA TYPE-2
PMZ_0020982-RA	HEATR1: HEAT REPEAT-CONTAINING PROTEIN 1
PMZ_0021037-RA	TNFAIP6: TUMOR NECROSIS FACTOR-INDUCIBLE GENE 6 PROTEIN
PMZ_0021052-RA	RHOA: TRANSFORMING PROTEIN RHOA
PMZ_0021104-RA	PEB: EJACULATORY BULB-SPECIFIC PROTEIN 1
PMZ_0021105-RA	BOP1: RIBOSOME BIOGENESIS PROTEIN BOP1
PMZ_0021117-RA	CTSZ: CATHEPSIN Z
PMZ_0021128-RA	THBS2: THROMBOSPONDIN-2
PMZ_0021172-RA	TMEM120A: TRANSMEMBRANE PROTEIN 120A
PMZ_0021203-RA	SLC12A2: SOLUTE CARRIER FAMILY 12 MEMBER 2
PMZ_0021213-RA	SGK196: PROTEIN KINASE-LIKE PROTEIN SGK196
PMZ_0021217-RA	TOMM5: MITOCHONDRIAL IMPORT RECEPTOR SUBUNIT TOM5 HOMOLOG
PMZ_0021219-RA	TSR1: PRE-RRNA-PROCESSING PROTEIN TSR1 HOMOLOG
PMZ_0021228-RA	SNRPB: SMALL NUCLEAR RIBONUCLEOPROTEIN-ASSOCIATED PROTEIN B'
PMZ_0021265-RA	ACAN: AGGRECAN CORE PROTEIN
PMZ_0021369-RA	ENPP: ENTERIN NEUROPEPTIDES
PMZ_0021387-RA	MMP13: COLLAGENASE 3
PMZ_0021426-RA	CCDC88A: GIRDIN
PMZ_0021445-RA	GUCY1A2: GUANYLATE CYCLASE SOLUBLE SUBUNIT ALPHA-2
PMZ_0021464-RA	MYOF: MYOFERLIN
PMZ_0021467-RA	GONADOTROPIN-RELEASING HORMONE II RECEPTOR
PMZ_0021495-RA	INTEGUMENTARY MUCIN C.1
PMZ_0021503-RA	F13G3.3: UPF0392 PROTEIN F13G3.3
PMZ_0021535-RA	EIF3L: EUKARYOTIC TRANSLATION INITIATION FACTOR 3 SUBUNIT L
PMZ_0021616-RA	PRKCQ: PROTEIN KINASE C THETA TYPE
PMZ_0021619-RA	EFHB: EF-HAND DOMAIN-CONTAINING FAMILY MEMBER B
PMZ_0021631-RA	MSMB: BETA-MICROSEMINOPROTEIN
PMZ_0021700-RA	GPC5: GLYPICAN-5
PMZ_0021704-RA	MOXD1: DBH-LIKE MONOOXYGENASE PROTEIN 1
PMZ_0021778-RA	MOXD1: DBH-LIKE MONOOXYGENASE PROTEIN 1
PMZ_0021817-RA	UMOD: UROMODULIN
PMZ_0021829-RA	GRB10: GROWTH FACTOR RECEPTOR-BOUND PROTEIN 10
PMZ_0021869-RA	CMPK2: UMP-CMP KINASE 2%2C MITOCHONDRIAL
PMZ_0021979-RA	SRA1: STEROID RECEPTOR RNA ACTIVATOR 1
PMZ_0022041-RA	SNRNP70: U1 SMALL NUCLEAR RIBONUCLEOPROTEIN 70 KDA
PMZ_0022059-RA	ADRB1: BETA-1 ADRENERGIC RECEPTOR
PMZ_0022066-RA	CCN1: PROTEIN CEF-10
PMZ_0022087-RA	HRNR: HORNERIN
PMZ_0022154-RA	CNTN4: CONTACTIN-4
PMZ_0022175-RA	HNRNPL: HETEROGENEOUS NUCLEAR RIBONUCLEOPROTEIN L
PMZ_0022260-RA	APOB: APOLIPOPROTEIN B-100
PMZ_0022312-RA	FAM53A: PROTEIN FAM53A
PMZ_0022348-RA	FTSJ3: PUTATIVE RRNA METHYLTRANSFERASE 3
PMZ_0022371-RA	SEH1L-A: NUCLEOPORIN SEH1-LIKE A
PMZ_0022372-RA	CYSLTR1: CYSTEINYL LEUKOTRIENE RECEPTOR 1
PMZ_0022381-RA	FGD5: FYVE%2C RHOGEF AND PH DOMAIN-CONTAINING PROTEIN 5
PMZ_0022467-RA	USO1: INTRACELLULAR PROTEIN TRANSPORT PROTEIN USO1
PMZ_0022530-RA	TPO: THYROID PEROXIDASE
PMZ_0022628-RA	CAKI: CALCIUM/CALMODULIN-DEPENDENT PROTEIN KINASE
PMZ_0022652-RA	PSMD12: 26S PROTEASOME NON-ATPASE REGULATORY SUBUNIT 12
PMZ_0022684-RA	SLIT3: SLIT HOMOLOG 3 PROTEIN
PMZ_0022748-RA	DDB_G0268530: PUTATIVE UNCHARACTERIZED PROTEIN DDB_G0268530
PMZ_0022749-RA	FAM38B: PROTEIN FAM38B
PMZ_0022778-RA	VAV3: GUANINE NUCLEOTIDE EXCHANGE FACTOR VAV3
PMZ_0022792-RA	CHAD: CHONDROADHERIN
PMZ_0022805-RA	SYT12: SYNAPTOTAGMIN-12
PMZ_0022807-RA	RNF220: RING FINGER PROTEIN 220
PMZ_0022823-RA	APG: ANTHER-SPECIFIC PROLINE-RICH PROTEIN APG
PMZ_0022842-RA	LAMA5: LAMININ SUBUNIT ALPHA-5
PMZ_0022859-RA	WDR3: WD REPEAT-CONTAINING PROTEIN 3
PMZ_0022905-RA	RTOA: PROTEIN RTOA
PMZ_0022910-RA	DDX56: PROBABLE ATP-DEPENDENT RNA HELICASE DDX56
PMZ_0022978-RA	ADAMTS15: A DISINTEGRIN AND METALLOPROTEINASE WITH THROMBOSPONDIN MOTIFS 15
PMZ_0022990-RA	GP1: VEGETATIVE CELL WALL PROTEIN GP1
PMZ_0022999-RA	TMED10: TRANSMEMBRANE PROTEIN TMP21
PMZ_0023049-RA	MST101
PMZ_0023063-RA	ZSWIM5: ZINC FINGER SWIM DOMAIN-CONTAINING PROTEIN 5
PMZ_0023077-RA	FOSL2: FOS-RELATED ANTIGEN 2
PMZ_0023158-RA	ZINC-BINDING PROTEIN A33
PMZ_0023201-RA	MCM2: DNA REPLICATION LICENSING FACTOR MCM2
PMZ_0023218-RA	TOP2B: DNA TOPOISOMERASE 2-BETA
PMZ_0023228-RA	TRMT6: TRNA
PMZ_0023235-RA	TTC28: TETRATRICOPEPTIDE REPEAT PROTEIN 28
PMZ_0023247-RA	BYSL: BYSTIN
PMZ_0023272-RA	HSP30: HEAT SHOCK PROTEIN 30
PMZ_0023369-RA	CATIONIC TRYPSIN
PMZ_0023384-RA	SUMF2: SULFATASE-MODIFYING FACTOR 2
PMZ_0023423-RA	MMP9: MATRIX METALLOPROTEINASE-9
PMZ_0023433-RA	RBSA1: RIBOSE IMPORT ATP-BINDING PROTEIN RBSA 1
PMZ_0023470-RA	ZGC:113413: NATTERIN-LIKE PROTEIN
PMZ_0023494-RA	ADORA2A: ADENOSINE RECEPTOR A2A
PMZ_0023500-RA	SEC23B: PROTEIN TRANSPORT PROTEIN SEC23B
PMZ_0023524-RA	MINA: MYC-INDUCED NUCLEAR ANTIGEN
PMZ_0023545-RA	MDN1: MIDASIN
PMZ_0023582-RA	EFNB3: EPHRIN-B3
PMZ_0023588-RA	MYD88: MYELOID DIFFERENTIATION PRIMARY RESPONSE PROTEIN MYD88
PMZ_0023662-RA	DDX24: ATP-DEPENDENT RNA HELICASE DDX24
PMZ_0023678-RA	POLR2A: DNA-DIRECTED RNA POLYMERASE II SUBUNIT RPB1
PMZ_0023714-RA	PARP12: POLY [ADP-RIBOSE] POLYMERASE 12
PMZ_0023795-RA	TMEM181: TRANSMEMBRANE PROTEIN 181
PMZ_0023851-RA	PHYHD1: PHYTANOYL-COA DIOXYGENASE DOMAIN-CONTAINING PROTEIN 1
PMZ_0023914-RA	CDH23: CADHERIN-23
PMZ_0023944-RA	GBP4: GUANYLATE-BINDING PROTEIN 4
PMZ_0023957-RA	HISTIDINE-RICH PROTEIN PFHRP-II
PMZ_0023966-RA	ZGC:113413: NATTERIN-LIKE PROTEIN
PMZ_0024033-RA	FAM110B: PROTEIN FAM110B
PMZ_0024052-RA	UAFA: URO-ADHERENCE FACTOR A
PMZ_0024086-RA	GRB14: GROWTH FACTOR RECEPTOR-BOUND PROTEIN 14
PMZ_0024102-RA	ACTIN%2C CYTOPLASMIC TYPE 5
PMZ_0024111-RA	CTSL1: CATHEPSIN L1

## Sheet: 1wpi
771 unique elements in "Spinal Cord 1wpi":		436 unique elements in "Brain 1wpi":		600 shared elements in "Spinal Cord 1wpi" and "Brain 1wpi":
Lamprey Gene ID	Gene Symbol: Gene Name	Lamprey Gene ID	Gene Symbol: Gene Name	Lamprey Gene ID	Gene Symbol: Gene Name
PMZ_0000070-RA	DTNBP1: DYSBINDIN	PMZ_0000053-RA	DIS3: EXOSOME COMPLEX EXONUCLEASE RRP44	PMZ_0000004-RA	RESA: RING-INFECTED ERYTHROCYTE SURFACE ANTIGEN
PMZ_0000186-RA	NEB: NEBULIN	PMZ_0000068-RA	DIS3: EXOSOME COMPLEX EXONUCLEASE RRP44	PMZ_0000008-RA	UAFA: URO-ADHERENCE FACTOR A
PMZ_0000200-RA	MYOM1: MYOMESIN-1	PMZ_0000080-RA	DIS3: EXOSOME COMPLEX EXONUCLEASE RRP44	PMZ_0000009-RA	DIS3: EXOSOME COMPLEX EXONUCLEASE RRP44
PMZ_0000216-RA	FN1: FIBRONECTIN	PMZ_0000133-RA	HSPB11: HEAT SHOCK PROTEIN BETA-11	PMZ_0000011-RA	73: IMMEDIATE-EARLY PROTEIN
PMZ_0000260-RA	SEMA3AA: SEMAPHORIN-3AA	PMZ_0000138-RA	HSPB11: HEAT SHOCK PROTEIN BETA-11	PMZ_0000013-RA	DIS3: EXOSOME COMPLEX EXONUCLEASE RRP44
PMZ_0000264-RA	SEMA3C: SEMAPHORIN-3C	PMZ_0000151-RA	ANO6: ANOCTAMIN-6	PMZ_0000014-RA	DIS3: EXOSOME COMPLEX EXONUCLEASE RRP44
PMZ_0000351-RA	UNCHARACTERIZED PROTEIN C10ORF78 HOMOLOG	PMZ_0000242-RA	71: GLYCOPROTEIN X	PMZ_0000017-RA	DIS3: EXOSOME COMPLEX EXONUCLEASE RRP44
PMZ_0000352-RA	NCAPH: CONDENSIN COMPLEX SUBUNIT 2	PMZ_0000250-RA	HSPA14: HEAT SHOCK 70 KDA PROTEIN 14	PMZ_0000047-RA	DDB_G0270444: PROBABLE INACTIVE PROTEIN KINASE DDB_G0270444
PMZ_0000468-RA	KLB: BETA-KLOTHO	PMZ_0000253-RA	CELA2B: CHYMOTRYPSIN-LIKE ELASTASE FAMILY MEMBER 2B	PMZ_0000067-RA	73: IMMEDIATE-EARLY PROTEIN
PMZ_0000494-RA	FOXG1: FORKHEAD BOX PROTEIN G1	PMZ_0000317-RA	NLRP3: NACHT%2C LRR AND PYD DOMAINS-CONTAINING PROTEIN 3	PMZ_0000077-RA	DDB_G0270444: PROBABLE INACTIVE PROTEIN KINASE DDB_G0270444
PMZ_0000503-RA	TRIM8: TRIPARTITE MOTIF-CONTAINING PROTEIN 8	PMZ_0000325-RA	NLRP7: NACHT%2C LRR AND PYD DOMAINS-CONTAINING PROTEIN 7	PMZ_0000078-RA	DIS3: EXOSOME COMPLEX EXONUCLEASE RRP44
PMZ_0000553-RA	TRIM8: TRIPARTITE MOTIF-CONTAINING PROTEIN 8	PMZ_0000374-RA	ZP3: ZONA PELLUCIDA SPERM-BINDING PROTEIN 3	PMZ_0000082-RA	DIS3: EXOSOME COMPLEX EXONUCLEASE RRP44
PMZ_0000585-RA	FN3KRP: KETOSAMINE-3-KINASE	PMZ_0000378-RA	ZP4: ZONA PELLUCIDA SPERM-BINDING PROTEIN 4	PMZ_0000083-RA	DIS3: EXOSOME COMPLEX EXONUCLEASE RRP44
PMZ_0000587-RA	IMP4: U3 SMALL NUCLEOLAR RIBONUCLEOPROTEIN PROTEIN IMP4	PMZ_0000381-RA	ZP4: ZONA PELLUCIDA SPERM-BINDING PROTEIN 4	PMZ_0000084-RA	DIS3: EXOSOME COMPLEX EXONUCLEASE RRP44
PMZ_0000633-RA	PSMD12: 26S PROTEASOME NON-ATPASE REGULATORY SUBUNIT 12	PMZ_0000389-RA	ZP4: ZONA PELLUCIDA SPERM-BINDING PROTEIN 4	PMZ_0000086-RA	DIS3: EXOSOME COMPLEX EXONUCLEASE RRP44
PMZ_0000654-RA	RPL28: 60S RIBOSOMAL PROTEIN L28	PMZ_0000406-RA	ZGC:113413: NATTERIN-LIKE PROTEIN	PMZ_0000090-RA	DIS3: EXOSOME COMPLEX EXONUCLEASE RRP44
PMZ_0000705-RA	KCNQ1: POTASSIUM VOLTAGE-GATED CHANNEL SUBFAMILY KQT MEMBER 1	PMZ_0000409-RA	TRIM8: TRIPARTITE MOTIF-CONTAINING PROTEIN 8	PMZ_0000100-RA	MYOSIN HEAVY CHAIN%2C CLONE 203
PMZ_0000741-RA	RNF213: RING FINGER PROTEIN 213	PMZ_0000413-RA	FN3K: FRUCTOSAMINE-3-KINASE	PMZ_0000126-RA	ZNF217: ZINC FINGER PROTEIN 217
PMZ_0000742-RA	RNF213: RING FINGER PROTEIN 213	PMZ_0000433-RA	ZC3H13: ZINC FINGER CCCH DOMAIN-CONTAINING PROTEIN 13	PMZ_0000132-RA	HSPB11: HEAT SHOCK PROTEIN BETA-11
PMZ_0000743-RA	RNF213: RING FINGER PROTEIN 213	PMZ_0000510-RA	EXOSC10: EXOSOME COMPONENT 10	PMZ_0000136-RA	HSPB11: HEAT SHOCK PROTEIN BETA-11
PMZ_0000744-RA	RNF213: RING FINGER PROTEIN 213	PMZ_0000516-RA	EXOSC10: EXOSOME COMPONENT 10	PMZ_0000137-RA	HSPB11: HEAT SHOCK PROTEIN BETA-11
PMZ_0000773-RA	TLR2: TOLL-LIKE RECEPTOR 2	PMZ_0000517-RA	ZGC:113413: NATTERIN-LIKE PROTEIN	PMZ_0000142-RA	ZNF217: ZINC FINGER PROTEIN 217
PMZ_0000802-RA	EXT2: EXTENSIN-2	PMZ_0000544-RA	TRIM8: TRIPARTITE MOTIF-CONTAINING PROTEIN 8	PMZ_0000147-RA	ZNF219: ZINC FINGER PROTEIN 219
PMZ_0000812-RA	USP36: UBIQUITIN CARBOXYL-TERMINAL HYDROLASE 36	PMZ_0000577-RA	FN3KRP: KETOSAMINE-3-KINASE	PMZ_0000148-RA	UNCHARACTERIZED PROTEIN C18ORF54 HOMOLOG
PMZ_0000831-RA	USP36: UBIQUITIN CARBOXYL-TERMINAL HYDROLASE 36	PMZ_0000584-RA	FN3K: FRUCTOSAMINE-3-KINASE	PMZ_0000149-RA	FN3KRP: KETOSAMINE-3-KINASE
PMZ_0000929-RA	CRISPLD2: CYSTEINE-RICH SECRETORY PROTEIN LCCL DOMAIN-CONTAINING 2	PMZ_0000588-RA	GVIN1: INTERFERON-INDUCED VERY LARGE GTPASE 1	PMZ_0000155-RA	ANO6: ANOCTAMIN-6
PMZ_0000956-RA	PLEKHG1: PLECKSTRIN HOMOLOGY DOMAIN-CONTAINING FAMILY G MEMBER 1	PMZ_0000589-RA	GVIN1: INTERFERON-INDUCED VERY LARGE GTPASE 1	PMZ_0000157-RA	ANO5: ANOCTAMIN-5
PMZ_0000957-RA	PLEKHG1: PLECKSTRIN HOMOLOGY DOMAIN-CONTAINING FAMILY G MEMBER 1	PMZ_0000590-RA	GVIN1: INTERFERON-INDUCED VERY LARGE GTPASE 1	PMZ_0000159-RA	FIBH: FIBROIN HEAVY CHAIN
PMZ_0000988-RA	SFRP1: SECRETED FRIZZLED-RELATED PROTEIN 1	PMZ_0000679-RA	GLUL: GLUTAMINE SYNTHETASE	PMZ_0000161-RA	ANO6: ANOCTAMIN-6
PMZ_0001003-RA	CCDC147: COILED-COIL DOMAIN-CONTAINING PROTEIN 147	PMZ_0000718-RA	POLR2L: DNA-DIRECTED RNA POLYMERASES I%2C II%2C AND III SUBUNIT RPABC5	PMZ_0000163-RA	ANO6: ANOCTAMIN-6
PMZ_0001070-RA	CELA2A: CHYMOTRYPSIN-LIKE ELASTASE FAMILY MEMBER 2A	PMZ_0000749-RA	TRIM7: TRIPARTITE MOTIF-CONTAINING PROTEIN 7	PMZ_0000165-RA	ANO5: ANOCTAMIN-5
PMZ_0001116-RA	CYTIP: CYTOHESIN-INTERACTING PROTEIN	PMZ_0000755-RA	TRIM65: TRIPARTITE MOTIF-CONTAINING PROTEIN 65	PMZ_0000251-RA	HSPA14: HEAT SHOCK 70 KDA PROTEIN 14
PMZ_0001120-RA	KCNJ3: G PROTEIN-ACTIVATED INWARD RECTIFIER POTASSIUM CHANNEL 1	PMZ_0000756-RA	TRIM14: TRIPARTITE MOTIF-CONTAINING PROTEIN 14	PMZ_0000296-RA	NLRP3: NACHT%2C LRR AND PYD DOMAINS-CONTAINING PROTEIN 3
PMZ_0001148-RA	CATHEPSIN L	PMZ_0000781-RA	RNF135: RING FINGER PROTEIN 135	PMZ_0000339-RA	NLRP3: NACHT%2C LRR AND PYD DOMAINS-CONTAINING PROTEIN 3
PMZ_0001186-RA	RHOQ: RHO-RELATED GTP-BINDING PROTEIN RHOQ	PMZ_0000821-RA	USP36: UBIQUITIN CARBOXYL-TERMINAL HYDROLASE 36	PMZ_0000340-RA	RNH1: RIBONUCLEASE INHIBITOR
PMZ_0001200-RA	FOS: PROTO-ONCOGENE PROTEIN C-FOS	PMZ_0000865-RA	H2AFX: HISTONE H2A.X	PMZ_0000341-RA	DDB_G0274557: UNCHARACTERIZED HISTIDINE-RICH PROTEIN DDB0167791
PMZ_0001215-RA	OGFOD1: 2-OXOGLUTARATE AND IRON-DEPENDENT OXYGENASE DOMAIN-CONTAINING PROTEIN 1	PMZ_0000884-RA	GVIN1: INTERFERON-INDUCED VERY LARGE GTPASE 1	PMZ_0000344-RA	AGP19: LYSINE-RICH ARABINOGALACTAN PROTEIN 19
PMZ_0001216-RA	OGFOD1: 2-OXOGLUTARATE AND IRON-DEPENDENT OXYGENASE DOMAIN-CONTAINING PROTEIN 1	PMZ_0000886-RA	GVIN1: INTERFERON-INDUCED VERY LARGE GTPASE 1	PMZ_0000365-RA	ZP2: ZONA PELLUCIDA SPERM-BINDING PROTEIN 2
PMZ_0001237-RA	RNASET2: RIBONUCLEASE T2	PMZ_0000911-RA	SMN1: SURVIVAL MOTOR NEURON PROTEIN	PMZ_0000368-RA	ZP3: ZONA PELLUCIDA SPERM-BINDING PROTEIN 3
PMZ_0001240-RA	RRBP1: RIBOSOME-BINDING PROTEIN 1	PMZ_0000921-RA	SMN1: SURVIVAL MOTOR NEURON PROTEIN	PMZ_0000375-RA	ZP4: ZONA PELLUCIDA SPERM-BINDING PROTEIN 4
PMZ_0001289-RA	SLA2: SRC-LIKE-ADAPTER 2	PMZ_0000947-RA	EPITHELIAL CHLORIDE CHANNEL PROTEIN	PMZ_0000379-RA	ZP4: ZONA PELLUCIDA SPERM-BINDING PROTEIN 4
PMZ_0001359-RA	ZAN: ZONADHESIN	PMZ_0000991-RA	SMYD1: SET AND MYND DOMAIN-CONTAINING PROTEIN 1	PMZ_0000400-RA	TEC: TYROSINE-PROTEIN KINASE TEC
PMZ_0001363-RA	ZAN: ZONADHESIN	PMZ_0001000-RA	IKZF5: ZINC FINGER PROTEIN PEGASUS	PMZ_0000414-RA	ZGC:113413: NATTERIN-LIKE PROTEIN
PMZ_0001384-RA	EGFL10: PROTEIN EYES SHUT HOMOLOG	PMZ_0001136-RA	GALK2: N-ACETYLGALACTOSAMINE KINASE	PMZ_0000422-RA	PXR1: PROTEIN PXR1
PMZ_0001429-RA	CNGB1: CYCLIC NUCLEOTIDE-GATED CATION CHANNEL BETA-1	PMZ_0001141-RA	P2RY1: P2Y PURINOCEPTOR 1	PMZ_0000428-RA	U88: UNCHARACTERIZED PROTEIN U88
PMZ_0001464-RA	H2AFX: HISTONE H2A.X	PMZ_0001246-RA	PSPB: SPORE COAT PROTEIN SP85	PMZ_0000435-RA	NODC: N-ACETYLGLUCOSAMINYLTRANSFERASE
PMZ_0001475-RA	MCM5-B: DNA REPLICATION LICENSING FACTOR MCM5-B	PMZ_0001268-RA	TRIM54: TRIPARTITE MOTIF-CONTAINING PROTEIN 54	PMZ_0000436-RA	YCF2: PROTEIN YCF2
PMZ_0001476-RA	MCM5: DNA REPLICATION LICENSING FACTOR MCM5	PMZ_0001355-RA	ZAN: ZONADHESIN	PMZ_0000437-RA	PXR1: PROTEIN PXR1
PMZ_0001566-RA	RAB5C: RAS-RELATED PROTEIN RAB-5C	PMZ_0001357-RA	ZAN: ZONADHESIN	PMZ_0000464-RA	SNAP25: SYNAPTOSOMAL-ASSOCIATED PROTEIN 25
PMZ_0001583-RA	KYNU: KYNURENINASE	PMZ_0001380-RA	CTSL1: CATHEPSIN L1	PMZ_0000512-RA	EXOSC10: EXOSOME COMPONENT 10
PMZ_0001645-RA	DNAH3: DYNEIN HEAVY CHAIN 3%2C AXONEMAL	PMZ_0001382-RA	SQRDL: SULFIDE:QUINONE OXIDOREDUCTASE%2C MITOCHONDRIAL	PMZ_0000524-RA	MDM2: E3 UBIQUITIN-PROTEIN LIGASE MDM2
PMZ_0001654-RA	LMO2: RHOMBOTIN-2	PMZ_0001383-RA	FAM55C: PROTEIN FAM55C	PMZ_0000536-RA	ZGC:113413: NATTERIN-LIKE PROTEIN
PMZ_0001684-RA	LYVE1: LYMPHATIC VESSEL ENDOTHELIAL HYALURONIC ACID RECEPTOR 1	PMZ_0001515-RA	CFDP2: CRANIOFACIAL DEVELOPMENT PROTEIN 2	PMZ_0000540-RA	ZGC:113413: NATTERIN-LIKE PROTEIN
PMZ_0001706-RA	INFB: TRANSLATION INITIATION FACTOR IF-2	PMZ_0001563-RA	PC6: PROPROTEIN CONVERTASE SUBTILISIN/KEXIN TYPE 5	PMZ_0000541-RA	ZGC:113413: NATTERIN-LIKE PROTEIN
PMZ_0001712-RA	C1QTNF1: COMPLEMENT C1Q TUMOR NECROSIS FACTOR-RELATED PROTEIN 1	PMZ_0001586-RA	UPP1: URIDINE PHOSPHORYLASE 1	PMZ_0000543-RA	TRIM14: TRIPARTITE MOTIF-CONTAINING PROTEIN 14
PMZ_0001734-RA	PBK: LYMPHOKINE-ACTIVATED KILLER T-CELL-ORIGINATED PROTEIN KINASE	PMZ_0001659-RA	ZAN: ZONADHESIN	PMZ_0000579-RA	FN3KRP: KETOSAMINE-3-KINASE
PMZ_0001741-RA	CROCC: ROOTLETIN	PMZ_0001730-RA	SPAC4H3.07C: UNCHARACTERIZED PROTEIN C4H3.07C	PMZ_0000580-RA	DDB_G0271670: UNCHARACTERIZED PROTEIN DDB_G0271670
PMZ_0001790-RA	STK: TYROSINE-PROTEIN KINASE STK	PMZ_0001732-RA	CCDC154: COILED-COIL DOMAIN-CONTAINING PROTEIN 154	PMZ_0000581-RA	DYRK4: DUAL SPECIFICITY TYROSINE-PHOSPHORYLATION-REGULATED KINASE 4
PMZ_0001797-RA	GLR-1: GLUTAMATE RECEPTOR 1	PMZ_0001746-RA	TMPRSS11A: TRANSMEMBRANE PROTEASE%2C SERINE 11A	PMZ_0000582-RA	DYRK4: DUAL SPECIFICITY TYROSINE-PHOSPHORYLATION-REGULATED KINASE 4
PMZ_0001808-RA	CTRB1: CHYMOTRYPSINOGEN B	PMZ_0001754-RA	PUTATIVE GOLGIN SUBFAMILY A MEMBER 6-LIKE PROTEIN 3	PMZ_0000583-RA	SMI35A: DUAL SPECIFICITY TYROSINE-PHOSPHORYLATION-REGULATED KINASE 2
PMZ_0001862-RA	UNCHARACTERIZED PROTEIN C7ORF57 HOMOLOG	PMZ_0001762-RA	ERH: ENHANCER OF RUDIMENTARY HOMOLOG	PMZ_0000592-RA	DYRK4: DUAL SPECIFICITY TYROSINE-PHOSPHORYLATION-REGULATED KINASE 4
PMZ_0001911-RA	SOX11: TRANSCRIPTION FACTOR SOX-11	PMZ_0001806-RA	CHYMOTRYPSIN B	PMZ_0000593-RA	PPK5: SERINE/THREONINE-PROTEIN KINASE PPK5
PMZ_0001913-RA	TRIT1: TRNA ISOPENTENYLTRANSFERASE%2C MITOCHONDRIAL	PMZ_0001814-RA	APP1: PROTEIN APP1	PMZ_0000595-RA	FN3K: FRUCTOSAMINE-3-KINASE
PMZ_0001918-RA	MUG1: MURINOGLOBULIN-1	PMZ_0001847-RA	MREG: MELANOREGULIN	PMZ_0000596-RA	DYRK4: DUAL SPECIFICITY TYROSINE-PHOSPHORYLATION-REGULATED KINASE 4
PMZ_0001933-RA	GJA3: GAP JUNCTION ALPHA-3 PROTEIN	PMZ_0001904-RA	LRDD: LEUCINE-RICH REPEAT AND DEATH DOMAIN-CONTAINING PROTEIN	PMZ_0000630-RA	ZMYND17: ZINC FINGER MYND DOMAIN-CONTAINING PROTEIN 17
PMZ_0001953-RA	PRC1: PROTEIN REGULATOR OF CYTOKINESIS 1	PMZ_0002173-RA	ESR1: ESTROGEN RECEPTOR	PMZ_0000634-RA	USP36: UBIQUITIN CARBOXYL-TERMINAL HYDROLASE 36
PMZ_0001954-RA	PRC1: PROTEIN REGULATOR OF CYTOKINESIS 1	PMZ_0002185-RA	PXR1: PROTEIN PXR1	PMZ_0000709-RA	MUC2: MUCIN-2
PMZ_0001983-RA	LMNB1: LAMIN-B1	PMZ_0002409-RA	CD109: CD109 ANTIGEN	PMZ_0000770-RA	GVIN1: INTERFERON-INDUCED VERY LARGE GTPASE 1
PMZ_0001984-RA	LMNB1: LAMIN-B1	PMZ_0002436-RA	EXT1: EXTENSIN-1	PMZ_0000780-RA	RTASE: PROBABLE RNA-DIRECTED DNA POLYMERASE FROM TRANSPOSON BS
PMZ_0001990-RA	ARPC4: ACTIN-RELATED PROTEIN 2/3 COMPLEX SUBUNIT 4	PMZ_0002463-RA	ERICH1: GLUTAMATE-RICH PROTEIN 1	PMZ_0000786-RA	GVIN1: INTERFERON-INDUCED VERY LARGE GTPASE 1
PMZ_0002028-RA	IGA: IMMUNOGLOBULIN A1 PROTEASE	PMZ_0002485-RA	CCDC155: COILED-COIL DOMAIN-CONTAINING PROTEIN 155	PMZ_0000787-RA	GVIN1: INTERFERON-INDUCED VERY LARGE GTPASE 1
PMZ_0002040-RA	CLDN10A: CLAUDIN-10A	PMZ_0002715-RA	MUC21: MUCIN-21	PMZ_0000788-RA	GVIN1: INTERFERON-INDUCED VERY LARGE GTPASE 1
PMZ_0002060-RA	INFB: TRANSLATION INITIATION FACTOR IF-2	PMZ_0002784-RA	ZNF841: ZINC FINGER PROTEIN 841	PMZ_0000792-RA	GVIN1: INTERFERON-INDUCED VERY LARGE GTPASE 1
PMZ_0002100-RA	WDR12: RIBOSOME BIOGENESIS PROTEIN WDR12	PMZ_0002925-RA	DDB_G0271982: PUTATIVE UNCHARACTERIZED PROTEIN DDB_G0271982	PMZ_0000803-RA	USP36: UBIQUITIN CARBOXYL-TERMINAL HYDROLASE 36
PMZ_0002108-RA	ZAN: ZONADHESIN	PMZ_0003004-RA	TOMM20: MITOCHONDRIAL IMPORT RECEPTOR SUBUNIT TOM20 HOMOLOG	PMZ_0000804-RA	USP36: UBIQUITIN CARBOXYL-TERMINAL HYDROLASE 36
PMZ_0002120-RA	HISTONE H1-GAMMA%2C LATE	PMZ_0003057-RA	FAU: 40S RIBOSOMAL PROTEIN S30	PMZ_0000805-RA	USP36: UBIQUITIN CARBOXYL-TERMINAL HYDROLASE 36
PMZ_0002158-RA	TMEM151B: TRANSMEMBRANE PROTEIN 151B	PMZ_0003071-RA	HISTIDINE-RICH GLYCOPROTEIN	PMZ_0000806-RA	USP36: UBIQUITIN CARBOXYL-TERMINAL HYDROLASE 36
PMZ_0002183-RA	HJURP: HOLLIDAY JUNCTION RECOGNITION PROTEIN	PMZ_0003329-RA	IGFBP3: INSULIN-LIKE GROWTH FACTOR-BINDING PROTEIN 3	PMZ_0000807-RA	TRIM54: TRIPARTITE MOTIF-CONTAINING PROTEIN 54
PMZ_0002209-RA	ACRC: ACIDIC REPEAT-CONTAINING PROTEIN	PMZ_0003365-RA	KRT8: KERATIN%2C TYPE II CYTOSKELETAL 8	PMZ_0000808-RA	TRIM54: TRIPARTITE MOTIF-CONTAINING PROTEIN 54
PMZ_0002210-RA	ACRC: ACIDIC REPEAT-CONTAINING PROTEIN	PMZ_0003457-RA	DHDH: TRANS-1%2C2-DIHYDROBENZENE-1%2C2-DIOL DEHYDROGENASE	PMZ_0000810-RA	USP36: UBIQUITIN CARBOXYL-TERMINAL HYDROLASE 36
PMZ_0002253-RA	CPSF2: CLEAVAGE AND POLYADENYLATION SPECIFICITY FACTOR SUBUNIT 2	PMZ_0003625-RA	S100A1: PROTEIN S100-A1	PMZ_0000811-RA	USP36: UBIQUITIN CARBOXYL-TERMINAL HYDROLASE 36
PMZ_0002275-RA	ESPL1: SEPARIN	PMZ_0003628-RA	S100A1: PROTEIN S100-A1	PMZ_0000813-RA	USP36: UBIQUITIN CARBOXYL-TERMINAL HYDROLASE 36
PMZ_0002277-RA	ESPL1: SEPARIN	PMZ_0003630-RA	S100A1: PROTEIN S100-A1	PMZ_0000814-RA	TRIM54: TRIPARTITE MOTIF-CONTAINING PROTEIN 54
PMZ_0002292-RA	MSN: MOESIN	PMZ_0003835-RA	ZP4: ZONA PELLUCIDA SPERM-BINDING PROTEIN 4	PMZ_0000815-RA	USP36: UBIQUITIN CARBOXYL-TERMINAL HYDROLASE 36
PMZ_0002342-RA	PGD: 6-PHOSPHOGLUCONATE DEHYDROGENASE%2C DECARBOXYLATING	PMZ_0003868-RA	GLOBIN-1	PMZ_0000817-RA	USP36: UBIQUITIN CARBOXYL-TERMINAL HYDROLASE 36
PMZ_0002345-RA	MUC4: MUCIN-4	PMZ_0003873-RA	FAM55C: PROTEIN FAM55C	PMZ_0000818-RA	TRIM54: TRIPARTITE MOTIF-CONTAINING PROTEIN 54
PMZ_0002346-RA	NOTCH3: NEUROGENIC LOCUS NOTCH HOMOLOG PROTEIN 3	PMZ_0003892-RA	NAT13: N-ACETYLTRANSFERASE 13	PMZ_0000819-RA	TRIM54: TRIPARTITE MOTIF-CONTAINING PROTEIN 54
PMZ_0002358-RA	OBSCN: OBSCURIN	PMZ_0003938-RA	TRYPSIN	PMZ_0000822-RA	USP36: UBIQUITIN CARBOXYL-TERMINAL HYDROLASE 36
PMZ_0002399-RA	CD109: CD109 ANTIGEN	PMZ_0003946-RA	TRYPSIN	PMZ_0000824-RA	USP36: UBIQUITIN CARBOXYL-TERMINAL HYDROLASE 36
PMZ_0002455-RA	REL: C-REL PROTO-ONCOGENE PROTEIN	PMZ_0003947-RA	CFDP2: CRANIOFACIAL DEVELOPMENT PROTEIN 2	PMZ_0000825-RA	DDB_G0267276: PUTATIVE UNCHARACTERIZED PROTEIN DDB_G0267276
PMZ_0002546-RA	TGM2: PROTEIN-GLUTAMINE GAMMA-GLUTAMYLTRANSFERASE 2	PMZ_0003989-RA	CTSL1: CATHEPSIN L1	PMZ_0000826-RA	USP36: UBIQUITIN CARBOXYL-TERMINAL HYDROLASE 36
PMZ_0002555-RA	HISTONE H3.2	PMZ_0004028-RA	CALD1: CALDESMON	PMZ_0000827-RA	TRIM54: TRIPARTITE MOTIF-CONTAINING PROTEIN 54
PMZ_0002565-RA	RPL23A: 60S RIBOSOMAL PROTEIN L23A	PMZ_0004111-RA	CISD1: CDGSH IRON SULFUR DOMAIN-CONTAINING PROTEIN 1	PMZ_0000828-RA	USP36: UBIQUITIN CARBOXYL-TERMINAL HYDROLASE 36
PMZ_0002573-RA	MYO10: MYOSIN-X	PMZ_0004183-RA	ATP5F1: ATP SYNTHASE SUBUNIT B%2C MITOCHONDRIAL	PMZ_0000829-RA	USP36: UBIQUITIN CARBOXYL-TERMINAL HYDROLASE 36
PMZ_0002582-RA	TESK2: DUAL SPECIFICITY TESTIS-SPECIFIC PROTEIN KINASE 2	PMZ_0004242-RA	CFDP2: CRANIOFACIAL DEVELOPMENT PROTEIN 2	PMZ_0000832-RA	USP36: UBIQUITIN CARBOXYL-TERMINAL HYDROLASE 36
PMZ_0002625-RA	SI:CH211-163L21.7: UNCHARACTERIZED PROTEIN C1ORF194 HOMOLOG	PMZ_0004382-RA	MUC19: MUCIN-19	PMZ_0000833-RA	USP36: UBIQUITIN CARBOXYL-TERMINAL HYDROLASE 36
PMZ_0002653-RA	APOL3: APOLIPOPROTEIN L3	PMZ_0004425-RA	P2RY4: P2Y PURINOCEPTOR 4	PMZ_0000835-RA	USP36: UBIQUITIN CARBOXYL-TERMINAL HYDROLASE 36
PMZ_0002679-RA	EIF2S2: EUKARYOTIC TRANSLATION INITIATION FACTOR 2 SUBUNIT 2	PMZ_0004427-RA	TMEM72: TRANSMEMBRANE PROTEIN 72	PMZ_0000836-RA	TRIM54: TRIPARTITE MOTIF-CONTAINING PROTEIN 54
PMZ_0002753-RA	C6ORF190: UNCHARACTERIZED PROTEIN C6ORF190	PMZ_0004583-RA	TWIST2: TWIST-RELATED PROTEIN 2	PMZ_0000837-RA	USP36: UBIQUITIN CARBOXYL-TERMINAL HYDROLASE 36
PMZ_0002786-RA	PAF: PCNA-ASSOCIATED FACTOR	PMZ_0004621-RA	B3GNT3: UDP-GLCNAC:BETAGAL BETA-1%2C3-N-ACETYLGLUCOSAMINYLTRANSFERASE 3	PMZ_0000840-RA	USP36: UBIQUITIN CARBOXYL-TERMINAL HYDROLASE 36
PMZ_0002799-RA	NCAPG2: CONDENSIN-2 COMPLEX SUBUNIT G2	PMZ_0004679-RA	HRH3: HISTAMINE H3 RECEPTOR	PMZ_0000853-RA	HIST3H2BB: HISTONE H2B TYPE 3-B
PMZ_0002823-RA	PLD1: PHOSPHOLIPASE D1	PMZ_0004740-RA	COX7A2: CYTOCHROME C OXIDASE POLYPEPTIDE 7A2%2C MITOCHONDRIAL	PMZ_0000863-RA	TERT: TELOMERASE REVERSE TRANSCRIPTASE
PMZ_0002882-RA	EEPD1: ENDONUCLEASE/EXONUCLEASE/PHOSPHATASE FAMILY DOMAIN-CONTAINING PROTEIN 1	PMZ_0004771-RA	OSBP: OXYSTEROL-BINDING PROTEIN 1	PMZ_0000876-RA	GP2: PANCREATIC SECRETORY GRANULE MEMBRANE MAJOR GLYCOPROTEIN GP2
PMZ_0002910-RA	DAK: BIFUNCTIONAL ATP-DEPENDENT DIHYDROXYACETONE KINASE/FAD-AMP LYASE	PMZ_0004839-RA	IKBKAP: ELONGATOR COMPLEX PROTEIN 1	PMZ_0000885-RA	GVIN1: INTERFERON-INDUCED VERY LARGE GTPASE 1
PMZ_0002953-RA	TRIM8: TRIPARTITE MOTIF-CONTAINING PROTEIN 8	PMZ_0004895-RA	INAU: ICE NUCLEATION PROTEIN INAU	PMZ_0000908-RA	SMN1: SURVIVAL MOTOR NEURON PROTEIN
PMZ_0003155-RA	CTSL1: CATHEPSIN L1	PMZ_0004915-RA	MORN4: MORN REPEAT-CONTAINING PROTEIN 4	PMZ_0000910-RA	SMN1: SURVIVAL MOTOR NEURON PROTEIN
PMZ_0003163-RA	FOXF2: FORKHEAD BOX PROTEIN F2	PMZ_0005003-RA	CHITIN-BINDING LECTIN 1	PMZ_0000916-RA	SMN1: SURVIVAL MOTOR NEURON PROTEIN
PMZ_0003176-RA	SH2D4B: SH2 DOMAIN-CONTAINING PROTEIN 4B	PMZ_0005054-RA	UPF0468 PROTEIN C16ORF80 HOMOLOG	PMZ_0000920-RA	SGS3: SALIVARY GLUE PROTEIN SGS-3
PMZ_0003296-RA	ADAMTSL1: ADAMTS-LIKE PROTEIN 1	PMZ_0005119-RA	SRAP: SERINE-RICH ADHESIN FOR PLATELETS	PMZ_0000925-RA	PSVA: PRESPORE VESICLE PROTEIN
PMZ_0003324-RA	PLCG2: 1-PHOSPHATIDYLINOSITOL-4%2C5-BISPHOSPHATE PHOSPHODIESTERASE GAMMA-2	PMZ_0005144-RA	SPRYD4: SPRY DOMAIN-CONTAINING PROTEIN 4	PMZ_0001063-RA	CELA2A: CHYMOTRYPSIN-LIKE ELASTASE FAMILY MEMBER 2A
PMZ_0003326-RA	PLCG1: 1-PHOSPHATIDYLINOSITOL-4%2C5-BISPHOSPHATE PHOSPHODIESTERASE GAMMA-1	PMZ_0005198-RA	HISTONE-BINDING PROTEIN N1/N2	PMZ_0001064-RA	CELA2A: CHYMOTRYPSIN-LIKE ELASTASE FAMILY MEMBER 2A
PMZ_0003338-RA	QNR-71: PROTEIN QNR-71	PMZ_0005199-RA	TTN: TITIN	PMZ_0001065-RA	PROPROTEINASE E
PMZ_0003339-RA	CDK2: CELL DIVISION PROTEIN KINASE 2	PMZ_0005203-RA	TTN: TITIN	PMZ_0001066-RA	CELA2A: CHYMOTRYPSIN-LIKE ELASTASE FAMILY MEMBER 2A
PMZ_0003346-RA	GAL3ST1: GALACTOSYLCERAMIDE SULFOTRANSFERASE	PMZ_0005204-RA	TTN: TITIN	PMZ_0001069-RA	CELA2A: CHYMOTRYPSIN-LIKE ELASTASE FAMILY MEMBER 2A
PMZ_0003350-RA	AGR2: ANTERIOR GRADIENT PROTEIN 2 HOMOLOG	PMZ_0005205-RA	TTN: TITIN	PMZ_0001092-RA	DDB_G0287399: P17/29C-LIKE PROTEIN DDB_G0287399
PMZ_0003351-RA	BZW2: BASIC LEUCINE ZIPPER AND W2 DOMAIN-CONTAINING PROTEIN 2	PMZ_0005206-RA	TTN: TITIN	PMZ_0001140-RA	SENP8: SENTRIN-SPECIFIC PROTEASE 8
PMZ_0003368-RA	SMARCE1: SWI/SNF-RELATED MATRIX-ASSOCIATED ACTIN-DEPENDENT REGULATOR OF CHROMATIN SUBFAMILY E MEMBER 1	PMZ_0005207-RA	TTN: TITIN	PMZ_0001155-RA	FAM55D: PROTEIN FAM55D
PMZ_0003384-RA	C6ORF224: UNCHARACTERIZED PROTEIN C6ORF224	PMZ_0005268-RA	C1QC: COMPLEMENT C1Q SUBCOMPONENT SUBUNIT C	PMZ_0001163-RA	HIST3H2BB: HISTONE H2B TYPE 3-B
PMZ_0003385-RA	AKD2: ADENYLATE KINASE DOMAIN-CONTAINING PROTEIN 2	PMZ_0005461-RA	SLCO5A1: SOLUTE CARRIER ORGANIC ANION TRANSPORTER FAMILY MEMBER 5A1	PMZ_0001167-RA	NFKBIE: NF-KAPPA-B INHIBITOR EPSILON
PMZ_0003388-RA	IGFBP5: INSULIN-LIKE GROWTH FACTOR-BINDING PROTEIN 5	PMZ_0005471-RA	CCNDBP1: CYCLIN-D1-BINDING PROTEIN 1 HOMOLOG	PMZ_0001243-RA	VIRAL PROTEIN TPX
PMZ_0003389-RA	LCT: LACTASE-PHLORIZIN HYDROLASE	PMZ_0005472-RA	CCNDBP1: CYCLIN-D1-BINDING PROTEIN 1 HOMOLOG	PMZ_0001351-RA	OTOL1: OTOLIN-1
PMZ_0003396-RA	DOK1: DOCKING PROTEIN 1	PMZ_0005512-RA	TRIM14: TRIPARTITE MOTIF-CONTAINING PROTEIN 14	PMZ_0001447-RA	RESA: RING-INFECTED ERYTHROCYTE SURFACE ANTIGEN
PMZ_0003399-RA	FIBRINOGEN-LIKE PROTEIN A	PMZ_0005545-RA	BRP44: BRAIN PROTEIN 44	PMZ_0001665-RA	ZAN: ZONADHESIN
PMZ_0003400-RA	LDHB: L-LACTATE DEHYDROGENASE B CHAIN	PMZ_0005677-RA	TAAR8A: TRACE AMINE-ASSOCIATED RECEPTOR 8A	PMZ_0001668-RA	ZAN: ZONADHESIN
PMZ_0003430-RA	ACADVL: VERY LONG-CHAIN SPECIFIC ACYL-COA DEHYDROGENASE%2C MITOCHONDRIAL	PMZ_0005678-RA	TAAR8A: TRACE AMINE-ASSOCIATED RECEPTOR 8A	PMZ_0001685-RA	SMI35A: DUAL SPECIFICITY TYROSINE-PHOSPHORYLATION-REGULATED KINASE 2
PMZ_0003506-RA	MPV17L: MPV17-LIKE PROTEIN	PMZ_0005727-RA	ATP5J: ATP SYNTHASE-COUPLING FACTOR 6%2C MITOCHONDRIAL	PMZ_0001686-RA	U88: UNCHARACTERIZED PROTEIN U88
PMZ_0003514-RA	FDXR: NADPH:ADRENODOXIN OXIDOREDUCTASE%2C MITOCHONDRIAL	PMZ_0005800-RA	PSPH: PHOSPHOSERINE PHOSPHATASE	PMZ_0001689-RA	DYRK4: DUAL SPECIFICITY TYROSINE-PHOSPHORYLATION-REGULATED KINASE 4
PMZ_0003527-RA	AMPD1: AMP DEAMINASE 1	PMZ_0005880-RA	C20ORF24: UNCHARACTERIZED PROTEIN C20ORF24	PMZ_0001698-RA	DYRK4: DUAL SPECIFICITY TYROSINE-PHOSPHORYLATION-REGULATED KINASE 4
PMZ_0003530-RA	ANGPT1: ANGIOPOIETIN-1	PMZ_0005970-RA	FLVCR1: FELINE LEUKEMIA VIRUS SUBGROUP C RECEPTOR-RELATED PROTEIN 1	PMZ_0001699-RA	DYRK4: DUAL SPECIFICITY TYROSINE-PHOSPHORYLATION-REGULATED KINASE 4
PMZ_0003531-RA	ANGPT2: ANGIOPOIETIN-2	PMZ_0006026-RA	COL11A1: COLLAGEN ALPHA-1	PMZ_0001700-RA	INTEGUMENTARY MUCIN C.1
PMZ_0003580-RA	GLI2: ZINC FINGER PROTEIN GLI2	PMZ_0006039-RA	CLIC6: CHLORIDE INTRACELLULAR CHANNEL PROTEIN 6	PMZ_0001742-RA	DMBT1: DELETED IN MALIGNANT BRAIN TUMORS 1 PROTEIN
PMZ_0003583-RA	P2: SKIN SECRETORY PROTEIN XP2	PMZ_0006064-RA	RBM12B: RNA-BINDING PROTEIN 12B	PMZ_0001744-RA	DMBT1: DELETED IN MALIGNANT BRAIN TUMORS 1 PROTEIN
PMZ_0003667-RA	MSC: MUSCULIN	PMZ_0006167-RA	DNAH7: DYNEIN HEAVY CHAIN 7%2C AXONEMAL	PMZ_0001756-RA	ZCCHC3: ZINC FINGER CCHC DOMAIN-CONTAINING PROTEIN 3
PMZ_0003707-RA	SAMD9L: STERILE ALPHA MOTIF DOMAIN-CONTAINING PROTEIN 9-LIKE	PMZ_0006168-RA	DNAH7: DYNEIN HEAVY CHAIN 7%2C AXONEMAL	PMZ_0001835-RA	PRG4: PROTEOGLYCAN 4
PMZ_0003708-RA	SAMD9: STERILE ALPHA MOTIF DOMAIN-CONTAINING PROTEIN 9	PMZ_0006173-RA	SRFBP1: SERUM RESPONSE FACTOR-BINDING PROTEIN 1	PMZ_0001902-RA	NETO1: NEUROPILIN AND TOLLOID-LIKE PROTEIN 1
PMZ_0003718-RA	LCE: LOW CHORIOLYTIC ENZYME	PMZ_0006245-RA	CHAC1: CATION TRANSPORT REGULATOR-LIKE PROTEIN 1	PMZ_0001939-RA	GJA3: GAP JUNCTION ALPHA-3 PROTEIN
PMZ_0003719-RA	ACTR2B: ACTIN-RELATED PROTEIN 2-B	PMZ_0006290-RA	STEAP4: METALLOREDUCTASE STEAP4	PMZ_0002104-RA	KRTAP10-6: KERATIN-ASSOCIATED PROTEIN 10-6
PMZ_0003736-RA	ATP8B3: PROBABLE PHOSPHOLIPID-TRANSPORTING ATPASE IK	PMZ_0006407-RA	VHS3: PROTEIN VHS3	PMZ_0002180-RA	LECT2: LEUKOCYTE CELL-DERIVED CHEMOTAXIN-2
PMZ_0003769-RA	IQGAP1: RAS GTPASE-ACTIVATING-LIKE PROTEIN IQGAP1	PMZ_0006566-RA	RNF182: RING FINGER PROTEIN 182	PMZ_0002203-RA	ANO6: ANOCTAMIN-6
PMZ_0003770-RA	IQGAP1: RAS GTPASE-ACTIVATING-LIKE PROTEIN IQGAP1	PMZ_0006833-RA	NXF1: NUCLEAR RNA EXPORT FACTOR 1	PMZ_0002230-RA	S100A1: PROTEIN S100-A1
PMZ_0003771-RA	M6PRBP1: MANNOSE-6-PHOSPHATE RECEPTOR-BINDING PROTEIN 1	PMZ_0006881-RA	OR2AT4: OLFACTORY RECEPTOR 2AT4	PMZ_0002246-RA	ZAN: ZONADHESIN
PMZ_0003775-RA	PLK2: SERINE/THREONINE-PROTEIN KINASE PLK2	PMZ_0006994-RA	DOK7: PROTEIN DOK-7	PMZ_0002305-RA	CYC: CYTOCHROME C
PMZ_0003824-RA	MYH7: MYOSIN-7	PMZ_0007102-RA	UGT2B31: UDP-GLUCURONOSYLTRANSFERASE 2B31	PMZ_0002403-RA	CD109: CD109 ANTIGEN
PMZ_0003828-RA	ROPN1L: ROPPORIN-1-LIKE PROTEIN	PMZ_0007103-RA	UGT2A2: UDP-GLUCURONOSYLTRANSFERASE 2A2	PMZ_0002587-RA	OR5AN1: OLFACTORY RECEPTOR 5AN1
PMZ_0003881-RA	TGFBI: TRANSFORMING GROWTH FACTOR-BETA-INDUCED PROTEIN IG-H3	PMZ_0007122-RA	RPTN: REPETIN	PMZ_0002659-RA	APOL3: APOLIPOPROTEIN L3
PMZ_0003884-RA	TGFBI: TRANSFORMING GROWTH FACTOR-BETA-INDUCED PROTEIN IG-H3	PMZ_0007151-RA	CYSLTR1: CYSTEINYL LEUKOTRIENE RECEPTOR 1	PMZ_0002702-RA	DDB_G0274557: UNCHARACTERIZED HISTIDINE-RICH PROTEIN DDB0167791
PMZ_0003912-RA	CDH23: CADHERIN-23	PMZ_0007357-RA	CHCHD7: COILED-COIL-HELIX-COILED-COIL-HELIX DOMAIN-CONTAINING PROTEIN 7	PMZ_0002792-RA	F5: COAGULATION FACTOR V
PMZ_0003950-RA	GPR146: PROBABLE G-PROTEIN COUPLED RECEPTOR 146	PMZ_0007412-RA	SLC34A1: SODIUM-DEPENDENT PHOSPHATE TRANSPORT PROTEIN 2A	PMZ_0002875-RA	FN3KRP: KETOSAMINE-3-KINASE
PMZ_0003970-RA	TRAK1: TRAFFICKING KINESIN-BINDING PROTEIN 1	PMZ_0007455-RA	EXOSC10: EXOSOME COMPONENT 10	PMZ_0002876-RA	YCF2: PROTEIN YCF2
PMZ_0004033-RA	CELA2A: CHYMOTRYPSIN-LIKE ELASTASE FAMILY MEMBER 2A	PMZ_0007528-RA	CMIP: C-MAF-INDUCING PROTEIN	PMZ_0002891-RA	48: UNCHARACTERIZED GENE 48 PROTEIN
PMZ_0004034-RA	CELA2A: CHYMOTRYPSIN-LIKE ELASTASE FAMILY MEMBER 2A	PMZ_0007605-RA	CHRNB1: ACETYLCHOLINE RECEPTOR SUBUNIT BETA	PMZ_0002924-RA	DYRK2: DUAL SPECIFICITY TYROSINE-PHOSPHORYLATION-REGULATED KINASE 2
PMZ_0004041-RA	FERRITIN HEAVY CHAIN 1	PMZ_0007643-RA	IVL: INVOLUCRIN	PMZ_0002937-RA	FMN2: FORMIN-2
PMZ_0004042-RA	FERRITIN HEAVY CHAIN 1	PMZ_0007655-RA	CCDC46: COILED-COIL DOMAIN-CONTAINING PROTEIN 46	PMZ_0003029-RA	CYP17A1: STEROID 17-ALPHA-HYDROXYLASE/17%2C20 LYASE
PMZ_0004124-RA	PPP2R5D: SERINE/THREONINE-PROTEIN PHOSPHATASE 2A 56 KDA REGULATORY SUBUNIT DELTA ISOFORM	PMZ_0007660-RA	MPZ: MYELIN PROTEIN P0	PMZ_0003069-RA	CHST8: CARBOHYDRATE SULFOTRANSFERASE 8
PMZ_0004204-RA	OPLAH: 5-OXOPROLINASE	PMZ_0007700-RA	WIPF2: WAS/WASL-INTERACTING PROTEIN FAMILY MEMBER 2	PMZ_0003152-RA	UCHL3: UBIQUITIN CARBOXYL-TERMINAL HYDROLASE ISOZYME L3
PMZ_0004319-RA	SLC28A3: SOLUTE CARRIER FAMILY 28 MEMBER 3	PMZ_0007706-RA	SLC22A3: SOLUTE CARRIER FAMILY 22 MEMBER 3	PMZ_0003262-RA	DHC1: DYNEIN-1-ALPHA HEAVY CHAIN%2C FLAGELLAR INNER ARM I1 COMPLEX
PMZ_0004485-RA	EDN2: ENDOTHELIN-2	PMZ_0007808-RA	PARP14: POLY [ADP-RIBOSE] POLYMERASE 14	PMZ_0003294-RA	DDB_G0270444: PROBABLE INACTIVE PROTEIN KINASE DDB_G0270444
PMZ_0004553-RA	ZMYND10: ZINC FINGER MYND DOMAIN-CONTAINING PROTEIN 10	PMZ_0007894-RA	OR52K1: OLFACTORY RECEPTOR 52K1	PMZ_0003295-RA	DIS3: EXOSOME COMPLEX EXONUCLEASE RRP44
PMZ_0004602-RA	RXFP4: RELAXIN-3 RECEPTOR 2	PMZ_0007901-RA	BTN3A3: BUTYROPHILIN SUBFAMILY 3 MEMBER A3	PMZ_0003319-RA	PSMD7: 26S PROTEASOME NON-ATPASE REGULATORY SUBUNIT 7
PMZ_0004671-RA	DPEP1: DIPEPTIDASE 1	PMZ_0007940-RA	UNCHARACTERIZED PROTEIN KIAA1751 HOMOLOG	PMZ_0003330-RA	TRAF3IP1: TRAF3-INTERACTING PROTEIN 1
PMZ_0004951-RA	CYP8B1: 7-ALPHA-HYDROXYCHOLEST-4-EN-3-ONE 12-ALPHA-HYDROXYLASE	PMZ_0008068-RA	CYP4B1: CYTOCHROME P450 4B1	PMZ_0003331-RA	ZC3H13: ZINC FINGER CCCH DOMAIN-CONTAINING PROTEIN 13
PMZ_0004954-RA	FBXO16: F-BOX ONLY PROTEIN 16	PMZ_0008165-RA	FAM55D: PROTEIN FAM55D	PMZ_0003395-RA	CLIC6: CHLORIDE INTRACELLULAR CHANNEL PROTEIN 6
PMZ_0004961-RA	RRM2: RIBONUCLEOSIDE-DIPHOSPHATE REDUCTASE SUBUNIT M2	PMZ_0008261-RA	U90/U86: IMMEDIATE-EARLY PROTEIN 2	PMZ_0003479-RA	IVL: INVOLUCRIN
PMZ_0004965-RA	LRRC70: LEUCINE-RICH REPEAT-CONTAINING PROTEIN 70	PMZ_0008311-RA	TMEM135: TRANSMEMBRANE PROTEIN 135	PMZ_0003572-RA	CPA1: CARBOXYPEPTIDASE A1
PMZ_0004985-RA	EPS8: EPIDERMAL GROWTH FACTOR RECEPTOR KINASE SUBSTRATE 8	PMZ_0008325-RA	ANPEP: AMINOPEPTIDASE N	PMZ_0003706-RA	SAMD9L: STERILE ALPHA MOTIF DOMAIN-CONTAINING PROTEIN 9-LIKE
PMZ_0004994-RA	SH3GLB1: ENDOPHILIN-B1	PMZ_0008524-RA	SRMS: TYROSINE-PROTEIN KINASE SRMS	PMZ_0003812-RA	PUTATIVE UNCHARACTERIZED PROTEIN FLJ46204
PMZ_0004996-RA	OSTA: ORGANIC SOLUTE TRANSPORTER SUBUNIT ALPHA	PMZ_0008531-RA	YCF2: PROTEIN YCF2	PMZ_0003819-RA	EBNA1: EPSTEIN-BARR NUCLEAR ANTIGEN 1
PMZ_0005004-RA	RNF150: RING FINGER PROTEIN 150	PMZ_0008650-RA	GVIN1: INTERFERON-INDUCED VERY LARGE GTPASE 1	PMZ_0003837-RA	FN3K: FRUCTOSAMINE-3-KINASE
PMZ_0005016-RA	GLYAT: GLYCINE N-ACYLTRANSFERASE	PMZ_0008700-RA	TRIM14: TRIPARTITE MOTIF-CONTAINING PROTEIN 14	PMZ_0003883-RA	POSTN: PERIOSTIN
PMZ_0005069-RA	GSG2: SERINE/THREONINE-PROTEIN KINASE HASPIN	PMZ_0008747-RA	PUTATIVE UNCHARACTERIZED PROTEIN FLJ46204	PMZ_0003927-RA	TRYPSIN
PMZ_0005098-RA	CPT1A: CARNITINE O-PALMITOYLTRANSFERASE 1%2C LIVER ISOFORM	PMZ_0008865-RA	CCDC88C: PROTEIN DAPLE	PMZ_0003960-RA	CSMD2: CUB AND SUSHI DOMAIN-CONTAINING PROTEIN 2
PMZ_0005159-RA	PAQR5B: MEMBRANE PROGESTIN RECEPTOR GAMMA-B	PMZ_0008940-RA	F2RL1: PROTEINASE-ACTIVATED RECEPTOR 2	PMZ_0003962-RA	DYRK4: DUAL SPECIFICITY TYROSINE-PHOSPHORYLATION-REGULATED KINASE 4
PMZ_0005183-RA	WDR74: WD REPEAT-CONTAINING PROTEIN 74	PMZ_0008943-RA	SH3BP2: SH3 DOMAIN-BINDING PROTEIN 2	PMZ_0004122-RA	DYRK2: DUAL SPECIFICITY TYROSINE-PHOSPHORYLATION-REGULATED KINASE 2
PMZ_0005234-RA	LRRN4: LEUCINE-RICH REPEAT NEURONAL PROTEIN 4	PMZ_0008974-RA	PIWIL1: PIWI-LIKE PROTEIN 1	PMZ_0004130-RA	MYLK: MYOSIN LIGHT CHAIN KINASE%2C SMOOTH MUSCLE
PMZ_0005266-RA	C1QC: COMPLEMENT C1Q SUBCOMPONENT SUBUNIT C	PMZ_0009108-RA	C10ORF57: TRANSMEMBRANE PROTEIN C10ORF57	PMZ_0004245-RA	TRIM8: TRIPARTITE MOTIF-CONTAINING PROTEIN 8
PMZ_0005321-RA	DCK: DEOXYCYTIDINE KINASE	PMZ_0009116-RA	DAN4: CELL WALL PROTEIN DAN4	PMZ_0004249-RA	TOP1: DNA TOPOISOMERASE 1
PMZ_0005389-RA	TK1: THYMIDINE KINASE%2C CYTOSOLIC	PMZ_0009149-RA	GVIN1: INTERFERON-INDUCED VERY LARGE GTPASE 1	PMZ_0004250-RA	TOP1: DNA TOPOISOMERASE 1
PMZ_0005392-RA	MYO1E: MYOSIN-IE	PMZ_0009170-RA	C1GALT1: GLYCOPROTEIN-N-ACETYLGALACTOSAMINE 3-BETA-GALACTOSYLTRANSFERASE 1	PMZ_0004251-RA	TRIM14: TRIPARTITE MOTIF-CONTAINING PROTEIN 14
PMZ_0005487-RA	CFDP2: CRANIOFACIAL DEVELOPMENT PROTEIN 2	PMZ_0009344-RA	CTSL1: CATHEPSIN L1	PMZ_0004274-RA	PRPG2: PROLINE-RICH PROTEOGLYCAN 2
PMZ_0005513-RA	CFDP2: CRANIOFACIAL DEVELOPMENT PROTEIN 2	PMZ_0009514-RA	FAM55C: PROTEIN FAM55C	PMZ_0004286-RA	DR1: PROTEIN DR1
PMZ_0005520-RA	TYMP: THYMIDINE PHOSPHORYLASE	PMZ_0009544-RA	HTR4: 5-HYDROXYTRYPTAMINE RECEPTOR 4	PMZ_0004298-RA	PKD2: POLYCYSTIN-2
PMZ_0005564-RA	SLC4A2: ANION EXCHANGE PROTEIN 2	PMZ_0009545-RA	HTR4: 5-HYDROXYTRYPTAMINE RECEPTOR 4	PMZ_0004305-RA	PKD1L3: POLYCYSTIC KIDNEY DISEASE PROTEIN 1-LIKE 3
PMZ_0005582-RA	NEUROD1: NEUROGENIC DIFFERENTIATION FACTOR 1	PMZ_0009620-RA	MYOSIN HEAVY CHAIN%2C FAST SKELETAL MUSCLE	PMZ_0004379-RA	MUC2: MUCIN-2
PMZ_0005659-RA	OR56B2P: PUTATIVE OLFACTORY RECEPTOR 56B2	PMZ_0009667-RA	CFDP2: CRANIOFACIAL DEVELOPMENT PROTEIN 2	PMZ_0004624-RA	MUC3A: MUCIN-3A
PMZ_0005721-RA	NLRP3: NACHT%2C LRR AND PYD DOMAINS-CONTAINING PROTEIN 3	PMZ_0009700-RA	PSMA4: PROTEASOME SUBUNIT ALPHA TYPE-4	PMZ_0004640-RA	B3GALT2: BETA-1%2C3-GALACTOSYLTRANSFERASE 2
PMZ_0005789-RA	FERMT2: FERMITIN FAMILY HOMOLOG 2	PMZ_0009721-RA	U88: UNCHARACTERIZED PROTEIN U88	PMZ_0004718-RA	LRRC67: LEUCINE-RICH REPEAT-CONTAINING PROTEIN 67
PMZ_0005836-RA	LYN: TYROSINE-PROTEIN KINASE LYN	PMZ_0009786-RA	HSE1: CLASS E VACUOLAR PROTEIN-SORTING MACHINERY PROTEIN HSE1	PMZ_0004750-RA	KRTAP5-5: KERATIN-ASSOCIATED PROTEIN 5-5
PMZ_0005837-RA	HCK: TYROSINE-PROTEIN KINASE HCK	PMZ_0009793-RA	CFDP2: CRANIOFACIAL DEVELOPMENT PROTEIN 2	PMZ_0004810-RA	ANLN: ACTIN-BINDING PROTEIN ANILLIN
PMZ_0005881-RA	ARHGAP12: RHO GTPASE-ACTIVATING PROTEIN 12	PMZ_0009811-RA	INAZ: ICE NUCLEATION PROTEIN	PMZ_0004900-RA	EDN2: ENDOTHELIN-2
PMZ_0005882-RA	ARHGAP12: RHO GTPASE-ACTIVATING PROTEIN 12	PMZ_0009953-RA	U88: UNCHARACTERIZED PROTEIN U88	PMZ_0004912-RA	RPTN: REPETIN
PMZ_0005915-RA	TSPAN18: TETRASPANIN-18	PMZ_0009958-RA	FAM55C: PROTEIN FAM55C	PMZ_0005015-RA	OTOL1: OTOLIN-1
PMZ_0005947-RA	RPS27L: 40S RIBOSOMAL PROTEIN S27-LIKE PROTEIN	PMZ_0010025-RA	FLVCR1: FELINE LEUKEMIA VIRUS SUBGROUP C RECEPTOR-RELATED PROTEIN 1	PMZ_0005097-RA	PROM1: PROMININ-1
PMZ_0005966-RA	V-FOS: P55-V-FOS-TRANSFORMING PROTEIN	PMZ_0010034-RA	USP36: UBIQUITIN CARBOXYL-TERMINAL HYDROLASE 36	PMZ_0005148-RA	TUBB2A: TUBULIN BETA-2A CHAIN
PMZ_0005967-RA	V-FOS: P55-V-FOS-TRANSFORMING PROTEIN	PMZ_0010037-RA	FOXL2: FORKHEAD BOX PROTEIN L2	PMZ_0005196-RA	YCF2-A: PROTEIN YCF2
PMZ_0005978-RA	KCNMB3: CALCIUM-ACTIVATED POTASSIUM CHANNEL SUBUNIT BETA-3	PMZ_0010073-RA	YCF2: PROTEIN YCF2	PMZ_0005262-RA	C1QTNF5: COMPLEMENT C1Q TUMOR NECROSIS FACTOR-RELATED PROTEIN 5
PMZ_0005993-RA	AKAP12: A-KINASE ANCHOR PROTEIN 12	PMZ_0010078-RA	YCF2: PROTEIN YCF2	PMZ_0005265-RA	C1QC: COMPLEMENT C1Q SUBCOMPONENT SUBUNIT C
PMZ_0006006-RA	MSGN1: MESOGENIN-1	PMZ_0010083-RA	PUTATIVE UNCHARACTERIZED PROTEIN FLJ46204	PMZ_0005330-RA	CHST9: CARBOHYDRATE SULFOTRANSFERASE 9
PMZ_0006007-RA	PSMC3IP: HOMOLOGOUS-PAIRING PROTEIN 2 HOMOLOG	PMZ_0010087-RA	YCF2: PROTEIN YCF2	PMZ_0005573-RA	ANO5: ANOCTAMIN-5
PMZ_0006072-RA	LIMD2: LIM DOMAIN-CONTAINING PROTEIN 2	PMZ_0010115-RA	CIRCUMSPOROZOITE PROTEIN	PMZ_0005577-RA	NODC: N-ACETYLGLUCOSAMINYLTRANSFERASE
PMZ_0006091-RA	OSR2: PROTEIN ODD-SKIPPED-RELATED 2	PMZ_0010125-RA	DIS3: EXOSOME COMPLEX EXONUCLEASE RRP44	PMZ_0005579-RA	YCF2: PROTEIN YCF2
PMZ_0006112-RA	CCN1: PROTEIN CEF-10	PMZ_0010146-RA	DMBT1: DELETED IN MALIGNANT BRAIN TUMORS 1 PROTEIN	PMZ_0005664-RA	OR2M3: OLFACTORY RECEPTOR 2M3
PMZ_0006118-RA	MYH9: MYOSIN-9	PMZ_0010149-RA	TRIM14: TRIPARTITE MOTIF-CONTAINING PROTEIN 14	PMZ_0005675-RA	TAAR7B: TRACE AMINE-ASSOCIATED RECEPTOR 7B
PMZ_0006121-RA	MYH10: MYOSIN-10	PMZ_0010188-RA	CASR: EXTRACELLULAR CALCIUM-SENSING RECEPTOR	PMZ_0005723-RA	TAAR1: TRACE AMINE-ASSOCIATED RECEPTOR 1
PMZ_0006134-RA	GALNTL4: PUTATIVE POLYPEPTIDE N-ACETYLGALACTOSAMINYLTRANSFERASE-LIKE PROTEIN 4	PMZ_0010277-RA	ZGC:113413: NATTERIN-LIKE PROTEIN	PMZ_0005799-RA	GM166: COILED-COIL DOMAIN-CONTAINING PROTEIN C16ORF93 HOMOLOG
PMZ_0006137-RA	GALNTL4: PUTATIVE POLYPEPTIDE N-ACETYLGALACTOSAMINYLTRANSFERASE-LIKE PROTEIN 4	PMZ_0010278-RA	ZGC:113413: NATTERIN-LIKE PROTEIN	PMZ_0005868-RA	TERT: TELOMERASE REVERSE TRANSCRIPTASE
PMZ_0006155-RA	USP36: UBIQUITIN CARBOXYL-TERMINAL HYDROLASE 36	PMZ_0010326-RA	DMBT1: DELETED IN MALIGNANT BRAIN TUMORS 1 PROTEIN	PMZ_0005883-RA	ARHGAP12: RHO GTPASE-ACTIVATING PROTEIN 12
PMZ_0006157-RA	CCDC151: COILED-COIL DOMAIN-CONTAINING PROTEIN 151	PMZ_0010438-RA	PHXR5: PUTATIVE PER-HEXAMER REPEAT PROTEIN 5	PMZ_0005958-RA	ANO5: ANOCTAMIN-5
PMZ_0006211-RA	FOXJ1-B: FORKHEAD BOX PROTEIN J1-B	PMZ_0010585-RA	PSPB: SPORE COAT PROTEIN SP85	PMZ_0005959-RA	ANO6: ANOCTAMIN-6
PMZ_0006226-RA	FHOD3: FH1/FH2 DOMAIN-CONTAINING PROTEIN 3	PMZ_0010735-RA	SPAPB1E7.04C: CHITINASE-LIKE PROTEIN PB1E7.04C	PMZ_0005983-RA	SOX11-B: TRANSCRIPTION FACTOR SOX-11-B
PMZ_0006283-RA	LRP2: LOW-DENSITY LIPOPROTEIN RECEPTOR-RELATED PROTEIN 2	PMZ_0010749-RA	VIM: VIMENTIN	PMZ_0006038-RA	USP36: UBIQUITIN CARBOXYL-TERMINAL HYDROLASE 36
PMZ_0006335-RA	ANGPT2: ANGIOPOIETIN-2	PMZ_0010922-RA	SAMD9: STERILE ALPHA MOTIF DOMAIN-CONTAINING PROTEIN 9	PMZ_0006199-RA	USP36: UBIQUITIN CARBOXYL-TERMINAL HYDROLASE 36
PMZ_0006348-RA	COL12A1: COLLAGEN ALPHA-1	PMZ_0011363-RA	CHKA: CHOLINE KINASE ALPHA	PMZ_0006200-RA	USP36: UBIQUITIN CARBOXYL-TERMINAL HYDROLASE 36
PMZ_0006349-RA	COL12A1: COLLAGEN ALPHA-1	PMZ_0011377-RA	DDB_G0281335: UNCHARACTERIZED TRANSMEMBRANE PROTEIN DDB_G0281335	PMZ_0006498-RA	DIS3: EXOSOME COMPLEX EXONUCLEASE RRP44
PMZ_0006376-RA	RAB3GAP2: RAB3 GTPASE-ACTIVATING PROTEIN NON-CATALYTIC SUBUNIT	PMZ_0011408-RA	S1PR1: SPHINGOSINE 1-PHOSPHATE RECEPTOR 1	PMZ_0006589-RA	LOXHD1: LIPOXYGENASE HOMOLOGY DOMAIN-CONTAINING PROTEIN 1
PMZ_0006378-RA	XRCC3: DNA REPAIR PROTEIN XRCC3	PMZ_0011446-RA	SSPO: SCO-SPONDIN	PMZ_0006646-RA	FAM55D: PROTEIN FAM55D
PMZ_0006404-RA	RIIA DOMAIN-CONTAINING PROTEIN C1ORF230 HOMOLOG	PMZ_0011483-RA	CFP: PROPERDIN	PMZ_0006799-RA	DIS3: EXOSOME COMPLEX EXONUCLEASE RRP44
PMZ_0006424-RA	ACTIN	PMZ_0011588-RA	MUC4: MUCIN-4	PMZ_0006828-RA	HRG: HISTIDINE-RICH GLYCOPROTEIN
PMZ_0006427-RA	IVL: INVOLUCRIN	PMZ_0011649-RA	HSP30: HEAT SHOCK PROTEIN 30	PMZ_0006831-RA	PRSS7: ENTEROPEPTIDASE
PMZ_0006434-RA	THSD4: THROMBOSPONDIN TYPE-1 DOMAIN-CONTAINING PROTEIN 4	PMZ_0011740-RA	ZAN: ZONADHESIN	PMZ_0006851-RA	UGT2A2: UDP-GLUCURONOSYLTRANSFERASE 2A2
PMZ_0006435-RA	THSD4: THROMBOSPONDIN TYPE-1 DOMAIN-CONTAINING PROTEIN 4	PMZ_0011742-RA	ZAN: ZONADHESIN	PMZ_0006884-RA	USP36: UBIQUITIN CARBOXYL-TERMINAL HYDROLASE 36
PMZ_0006441-RA	CALR: CALRETICULIN	PMZ_0011756-RA	ZGC:77778: UNCHARACTERIZED PROTEIN C6ORF58 HOMOLOG	PMZ_0007072-RA	ZGC:113413: NATTERIN-LIKE PROTEIN
PMZ_0006472-RA	CDC20: CELL DIVISION CYCLE PROTEIN 20 HOMOLOG	PMZ_0011763-RA	TIMM13: MITOCHONDRIAL IMPORT INNER MEMBRANE TRANSLOCASE SUBUNIT TIM13	PMZ_0007090-RA	NUF2: KINETOCHORE PROTEIN NUF2
PMZ_0006473-RA	CDC20: CELL DIVISION CYCLE PROTEIN 20 HOMOLOG	PMZ_0011766-RA	APOB: APOLIPOPROTEIN B-100	PMZ_0007098-RA	USP36: UBIQUITIN CARBOXYL-TERMINAL HYDROLASE 36
PMZ_0006517-RA	MSMB: BETA-MICROSEMINOPROTEIN	PMZ_0011795-RA	PRDM7: PROBABLE HISTONE-LYSINE N-METHYLTRANSFERASE PRDM7	PMZ_0007223-RA	PVRL3: POLIOVIRUS RECEPTOR-RELATED PROTEIN 3
PMZ_0006534-RA	POU6F2: POU DOMAIN%2C CLASS 6%2C TRANSCRIPTION FACTOR 2	PMZ_0011811-RA	TRIM14: TRIPARTITE MOTIF-CONTAINING PROTEIN 14	PMZ_0007228-RA	MYBD: MYB-LIKE PROTEIN D
PMZ_0006535-RA	POU6F2: POU DOMAIN%2C CLASS 6%2C TRANSCRIPTION FACTOR 2	PMZ_0011850-RA	HSPB11: HEAT SHOCK PROTEIN BETA-11	PMZ_0007234-RA	HISTIDINE-RICH PROTEIN PFHRP-II
PMZ_0006591-RA	EHD3: EH DOMAIN-CONTAINING PROTEIN 3	PMZ_0011894-RA	TXK: TYROSINE-PROTEIN KINASE TXK	PMZ_0007315-RA	HIST3H2BB: HISTONE H2B TYPE 3-B
PMZ_0006601-RA	ZNF385B: ZINC FINGER PROTEIN 385B	PMZ_0011993-RA	PADI4: PROTEIN-ARGININE DEIMINASE TYPE-4	PMZ_0007387-RA	CTRB1: CHYMOTRYPSINOGEN 2
PMZ_0006651-RA	NR1H4: BILE ACID RECEPTOR	PMZ_0012056-RA	PIN3: [PSI+] INDUCIBILITY PROTEIN 3	PMZ_0007418-RA	GRN: GRANULINS
PMZ_0006704-RA	PXR1: PROTEIN PXR1	PMZ_0012129-RA	DIS3: EXOSOME COMPLEX EXONUCLEASE RRP44	PMZ_0007456-RA	EXOSC10: EXOSOME COMPONENT 10
PMZ_0006709-RA	COL2A1: COLLAGEN ALPHA-1	PMZ_0012140-RA	MIMI_L668: COLLAGEN-LIKE PROTEIN 6	PMZ_0007457-RA	EXOSC10: EXOSOME COMPONENT 10
PMZ_0006725-RA	WDR16: WD REPEAT-CONTAINING PROTEIN 16	PMZ_0012172-RA	LAMA4: LAMININ SUBUNIT ALPHA-4	PMZ_0007460-RA	EXOSC10: EXOSOME COMPONENT 10
PMZ_0006726-RA	WDR16: WD REPEAT-CONTAINING PROTEIN 16	PMZ_0012201-RA	PF11_0207: UNCHARACTERIZED PROTEIN PF11_0207	PMZ_0007462-RA	EXOSC10: EXOSOME COMPONENT 10
PMZ_0006727-RA	PIK3R6: PHOSPHOINOSITIDE 3-KINASE REGULATORY SUBUNIT 6	PMZ_0012262-RA	OR2L2: OLFACTORY RECEPTOR 2L2	PMZ_0007464-RA	EXOSC10: EXOSOME COMPONENT 10
PMZ_0006781-RA	SMC2: STRUCTURAL MAINTENANCE OF CHROMOSOMES PROTEIN 2	PMZ_0012389-RA	UAFA: URO-ADHERENCE FACTOR A	PMZ_0007471-RA	EXOSC10: EXOSOME COMPONENT 10
PMZ_0006782-RA	SMC2: STRUCTURAL MAINTENANCE OF CHROMOSOMES PROTEIN 2	PMZ_0012390-RA	RRBP1: RIBOSOME-BINDING PROTEIN 1	PMZ_0007472-RA	EXOSC10: EXOSOME COMPONENT 10
PMZ_0006801-RA	SRAP: SERINE-RICH ADHESIN FOR PLATELETS	PMZ_0012422-RA	INTEGUMENTARY MUCIN C.1	PMZ_0007475-RA	EXOSC10: EXOSOME COMPONENT 10
PMZ_0006843-RA	ACTR3: ACTIN-RELATED PROTEIN 3	PMZ_0012886-RA	FBN1: FIBRILLIN-1	PMZ_0007478-RA	EXOSC10: EXOSOME COMPONENT 10
PMZ_0006895-RA	RUNX2: RUNT-RELATED TRANSCRIPTION FACTOR 2	PMZ_0012911-RA	FAU: PROTEIN ANOXIA UP-REGULATED	PMZ_0007480-RA	CAMK1G: CALCIUM/CALMODULIN-DEPENDENT PROTEIN KINASE TYPE 1G
PMZ_0006906-RA	SYNPO2: SYNAPTOPODIN-2	PMZ_0012996-RA	TROPONIN C%2C SKELETAL MUSCLE	PMZ_0007490-RA	EXOSC10: EXOSOME COMPONENT 10
PMZ_0006907-RA	BUD13: BUD13 HOMOLOG	PMZ_0013012-RA	U88: UNCHARACTERIZED PROTEIN U88	PMZ_0007541-RA	WSC3: CELL WALL INTEGRITY AND STRESS RESPONSE COMPONENT 3
PMZ_0006930-RA	CYB5D1: CYTOCHROME B5 DOMAIN-CONTAINING PROTEIN 1	PMZ_0013033-RA	LECT2: LEUKOCYTE CELL-DERIVED CHEMOTAXIN-2	PMZ_0007548-RA	TIMP3: METALLOPROTEINASE INHIBITOR 3
PMZ_0006931-RA	LSMD1: LSM DOMAIN-CONTAINING PROTEIN 1	PMZ_0013050-RA	PUTATIVE UNCHARACTERIZED PROTEIN FLJ46204	PMZ_0007661-RA	MPZL3: MYELIN PROTEIN ZERO-LIKE PROTEIN 3
PMZ_0007006-RA	SRD5A2: 3-OXO-5-ALPHA-STEROID 4-DEHYDROGENASE 2	PMZ_0013128-RA	GLUTATHIONE S-TRANSFERASE A	PMZ_0007729-RA	UAFA: URO-ADHERENCE FACTOR A
PMZ_0007010-RA	ARG2-A: ARGINASE%2C NON-HEPATIC 1	PMZ_0013137-RA	SER1: SERICIN-1	PMZ_0007756-RA	OLR1496: OLFACTORY RECEPTOR 1496
PMZ_0007045-RA	DPCD: PROTEIN DPCD	PMZ_0013238-RA	P2RY4: P2Y PURINOCEPTOR 4	PMZ_0007859-RA	KDELC1: KDEL MOTIF-CONTAINING PROTEIN 1
PMZ_0007046-RA	CDCA7: CELL DIVISION CYCLE-ASSOCIATED PROTEIN 7	PMZ_0013373-RA	USP36: UBIQUITIN CARBOXYL-TERMINAL HYDROLASE 36	PMZ_0007862-RA	USP36: UBIQUITIN CARBOXYL-TERMINAL HYDROLASE 36
PMZ_0007115-RA	COL28A1: COLLAGEN ALPHA-1	PMZ_0013380-RA	UCHL5: UBIQUITIN CARBOXYL-TERMINAL HYDROLASE ISOZYME L5	PMZ_0007897-RA	HSPB11: HEAT SHOCK PROTEIN BETA-11
PMZ_0007125-RA	GPR4: G-PROTEIN COUPLED RECEPTOR 4	PMZ_0013411-RA	COL11A1: COLLAGEN ALPHA-1	PMZ_0007979-RA	GJD3: GAP JUNCTION DELTA-3 PROTEIN
PMZ_0007196-RA	HISTIDINE-RICH GLYCOPROTEIN	PMZ_0013425-RA	TMEM62: TRANSMEMBRANE PROTEIN 62	PMZ_0008007-RA	CCNB2: G2/MITOTIC-SPECIFIC CYCLIN-B2
PMZ_0007214-RA	C3AR1: C3A ANAPHYLATOXIN CHEMOTACTIC RECEPTOR	PMZ_0013491-RA	DDB_G0271670: UNCHARACTERIZED PROTEIN DDB_G0271670	PMZ_0008050-RA	CASP3: CASPASE-3
PMZ_0007220-RA	PVRL3: POLIOVIRUS RECEPTOR-RELATED PROTEIN 3	PMZ_0013505-RA	COLEC11: COLLECTIN-11	PMZ_0008077-RA	PDS5A: SISTER CHROMATID COHESION PROTEIN PDS5 HOMOLOG A
PMZ_0007221-RA	PVRL3L: POLIOVIRUS RECEPTOR-RELATED PROTEIN 3-LIKE	PMZ_0013618-RA	OLFM4: OLFACTOMEDIN-4	PMZ_0008129-RA	HSPB11: HEAT SHOCK PROTEIN BETA-11
PMZ_0007224-RA	PVRL1: POLIOVIRUS RECEPTOR-RELATED PROTEIN 1	PMZ_0013623-RA	RBM25: RNA-BINDING PROTEIN 25	PMZ_0008184-RA	ALOX5: ARACHIDONATE 5-LIPOXYGENASE
PMZ_0007264-RA	GLE1: NUCLEOPORIN GLE1	PMZ_0013625-RA	UAFA: URO-ADHERENCE FACTOR A	PMZ_0008219-RA	AURKA: SERINE/THREONINE-PROTEIN KINASE 6
PMZ_0007272-RA	LGALS9B: GALECTIN-9B	PMZ_0013666-RA	POMC: PRO-OPIOMELANOCORTIN	PMZ_0008225-RA	SMN1: SURVIVAL MOTOR NEURON PROTEIN
PMZ_0007306-RA	HISTONE H3.2	PMZ_0013773-RA	FAM55C: PROTEIN FAM55C	PMZ_0008250-RA	UBE2C: UBIQUITIN-CONJUGATING ENZYME E2 C
PMZ_0007311-RA	HIST3H2BB: HISTONE H2B TYPE 3-B	PMZ_0013999-RA	DIS3: EXOSOME COMPLEX EXONUCLEASE RRP44	PMZ_0008324-RA	ANPEP: AMINOPEPTIDASE N
PMZ_0007388-RA	MCM7-B: DNA REPLICATION LICENSING FACTOR MCM7-B	PMZ_0014154-RA	NAPA: ALPHA-SOLUBLE NSF ATTACHMENT PROTEIN	PMZ_0008350-RA	ATP6V1G1: V-TYPE PROTON ATPASE SUBUNIT G 1
PMZ_0007403-RA	LTF: LACTOTRANSFERRIN	PMZ_0014174-RA	TRIM54: TRIPARTITE MOTIF-CONTAINING PROTEIN 54	PMZ_0008405-RA	AT2G35130: PENTATRICOPEPTIDE REPEAT-CONTAINING PROTEIN AT2G35130
PMZ_0007417-RA	GRN: GRANULINS	PMZ_0014209-RA	NUP85: NUCLEOPORIN NUP85	PMZ_0008441-RA	ANO4: ANOCTAMIN-4
PMZ_0007432-RA	ERCC6L: DNA EXCISION REPAIR PROTEIN ERCC-6-LIKE	PMZ_0014277-RA	KRTAP10-2: KERATIN-ASSOCIATED PROTEIN 10-2	PMZ_0008538-RA	QRICH2: GLUTAMINE-RICH PROTEIN 2
PMZ_0007438-RA	RTDR1: RHABDOID TUMOR DELETION REGION PROTEIN 1	PMZ_0014294-RA	UNCHARACTERIZED PROTEIN C1ORF131 HOMOLOG	PMZ_0008611-RA	ANO6: ANOCTAMIN-6
PMZ_0007445-RA	RIPK4: RECEPTOR-INTERACTING SERINE/THREONINE-PROTEIN KINASE 4	PMZ_0014306-RA	SIAE: SIALATE O-ACETYLESTERASE	PMZ_0008613-RA	SMI35A: DUAL SPECIFICITY TYROSINE-PHOSPHORYLATION-REGULATED KINASE 2
PMZ_0007476-RA	EXOSC10: EXOSOME COMPONENT 10	PMZ_0014378-RA	CYP7A1: CHOLESTEROL 7-ALPHA-MONOOXYGENASE	PMZ_0008614-RA	ANO5: ANOCTAMIN-5
PMZ_0007477-RA	ITGA6: INTEGRIN ALPHA-6	PMZ_0014426-RA	GVIN1: INTERFERON-INDUCED VERY LARGE GTPASE 1	PMZ_0008615-RA	ANO5: ANOCTAMIN-5
PMZ_0007484-RA	ITGA7: INTEGRIN ALPHA-7	PMZ_0014509-RA	FN3K: FRUCTOSAMINE-3-KINASE	PMZ_0008643-RA	F2R: PROTEINASE-ACTIVATED RECEPTOR 1
PMZ_0007521-RA	TAT: TYROSINE AMINOTRANSFERASE	PMZ_0014518-RA	UAFA: URO-ADHERENCE FACTOR A	PMZ_0008647-RA	GVIN1: INTERFERON-INDUCED VERY LARGE GTPASE 1
PMZ_0007526-RA	TRIM14: TRIPARTITE MOTIF-CONTAINING PROTEIN 14	PMZ_0014543-RA	MAFB: TRANSCRIPTION FACTOR MAFB	PMZ_0008649-RA	GVIN1: INTERFERON-INDUCED VERY LARGE GTPASE 1
PMZ_0007537-RA	PADI1: PROTEIN-ARGININE DEIMINASE TYPE-1	PMZ_0014565-RA	MUC4: MUCIN-4	PMZ_0008655-RA	ENOD2A: EARLY NODULIN-75
PMZ_0007587-RA	TYMS: THYMIDYLATE SYNTHASE	PMZ_0014708-RA	TMSB10: THYMOSIN BETA-10	PMZ_0008665-RA	UAFA: URO-ADHERENCE FACTOR A
PMZ_0007588-RA	SAMD12: STERILE ALPHA MOTIF DOMAIN-CONTAINING PROTEIN 12	PMZ_0014814-RA	TNNT1: TROPONIN T%2C SLOW SKELETAL MUSCLE	PMZ_0008675-RA	PLEKHA2: PLECKSTRIN HOMOLOGY DOMAIN-CONTAINING FAMILY A MEMBER 2
PMZ_0007601-RA	S100A1: PROTEIN S100-A1	PMZ_0014821-RA	CASP6: CASPASE-6	PMZ_0008762-RA	ITGB1-B: INTEGRIN BETA-1-B
PMZ_0007638-RA	RASSF10: RAS ASSOCIATION DOMAIN-CONTAINING PROTEIN 10	PMZ_0014932-RA	SLC5A9: SODIUM/GLUCOSE COTRANSPORTER 4	PMZ_0008825-RA	ZGC:113413: NATTERIN-LIKE PROTEIN
PMZ_0007648-RA	AK7: PUTATIVE ADENYLATE KINASE 7	PMZ_0015008-RA	GMFG: GLIA MATURATION FACTOR GAMMA	PMZ_0008972-RA	DIS3: EXOSOME COMPLEX EXONUCLEASE RRP44
PMZ_0007683-RA	RDX: RADIXIN	PMZ_0015010-RA	PAN1: ACTIN CYTOSKELETON-REGULATORY COMPLEX PROTEIN PAN1	PMZ_0008991-RA	TRPV5: TRANSIENT RECEPTOR POTENTIAL CATION CHANNEL SUBFAMILY V MEMBER 5
PMZ_0007697-RA	MYPN: MYOPALLADIN	PMZ_0015038-RA	KRTAP4-4: KERATIN-ASSOCIATED PROTEIN 4-4	PMZ_0009005-RA	PSPB: SPORE COAT PROTEIN SP85
PMZ_0007742-RA	MFSD2: MAJOR FACILITATOR SUPERFAMILY DOMAIN-CONTAINING PROTEIN 2	PMZ_0015140-RA	TMPRSS13: TRANSMEMBRANE PROTEASE%2C SERINE 13	PMZ_0009006-RA	PSPB: SPORE COAT PROTEIN SP85
PMZ_0007774-RA	IKZF4: ZINC FINGER PROTEIN EOS	PMZ_0015157-RA	GLUTATHIONE S-TRANSFERASE A	PMZ_0009099-RA	PKD1: POLYCYSTIN-1
PMZ_0007781-RA	KRTAP4-3: KERATIN-ASSOCIATED PROTEIN 4-3	PMZ_0015294-RA	TFPI2: TISSUE FACTOR PATHWAY INHIBITOR 2	PMZ_0009147-RA	DPP3: DIPEPTIDYL-PEPTIDASE 3
PMZ_0007812-RA	PTGES3: PROSTAGLANDIN E SYNTHASE 3	PMZ_0015403-RA	HSPB11: HEAT SHOCK PROTEIN BETA-11	PMZ_0009427-RA	SMI35A: DUAL SPECIFICITY TYROSINE-PHOSPHORYLATION-REGULATED KINASE 2
PMZ_0007816-RA	VWDE: VON WILLEBRAND FACTOR D AND EGF DOMAIN-CONTAINING PROTEIN	PMZ_0015423-RA	CELA2A: CHYMOTRYPSIN-LIKE ELASTASE FAMILY MEMBER 2A	PMZ_0009429-RA	SMI35A: DUAL SPECIFICITY TYROSINE-PHOSPHORYLATION-REGULATED KINASE 2
PMZ_0007978-RA	GJD3: GAP JUNCTION DELTA-3 PROTEIN	PMZ_0015502-RA	CYP4A14: CYTOCHROME P450 4A14	PMZ_0009430-RA	SMI35A: DUAL SPECIFICITY TYROSINE-PHOSPHORYLATION-REGULATED KINASE 2
PMZ_0007982-RA	E2F7: TRANSCRIPTION FACTOR E2F7	PMZ_0015558-RA	HSPB11: HEAT SHOCK PROTEIN BETA-11	PMZ_0009445-RA	FN3K: FRUCTOSAMINE-3-KINASE
PMZ_0008102-RA	ASL: ARGININOSUCCINATE LYASE	PMZ_0015618-RA	FAM55C: PROTEIN FAM55C	PMZ_0009537-RA	HRGPNT3: EXTENSIN
PMZ_0008103-RA	ASL: ARGININOSUCCINATE LYASE	PMZ_0015664-RA	C6ORF125: UNCHARACTERIZED PROTEIN C6ORF125	PMZ_0009648-RA	CATIONIC TRYPSIN
PMZ_0008106-RA	RHOA: TRANSFORMING PROTEIN RHOA	PMZ_0015720-RA	UAFA: URO-ADHERENCE FACTOR A	PMZ_0009690-RA	USP36: UBIQUITIN CARBOXYL-TERMINAL HYDROLASE 36
PMZ_0008142-RA	BHMT: BETAINE--HOMOCYSTEINE S-METHYLTRANSFERASE 1	PMZ_0015795-RA	DNAJA1: DNAJ HOMOLOG SUBFAMILY A MEMBER 1	PMZ_0009849-RA	DIS3: EXOSOME COMPLEX EXONUCLEASE RRP44
PMZ_0008217-RA	SLC7A6: Y+L AMINO ACID TRANSPORTER 2	PMZ_0015855-RA	GPR116: PROBABLE G-PROTEIN COUPLED RECEPTOR 116	PMZ_0009870-RA	DYRK2: DUAL SPECIFICITY TYROSINE-PHOSPHORYLATION-REGULATED KINASE 2
PMZ_0008319-RA	GVIN1: INTERFERON-INDUCED VERY LARGE GTPASE 1	PMZ_0015869-RA	CFDP2: CRANIOFACIAL DEVELOPMENT PROTEIN 2	PMZ_0009945-RA	SMI35A: DUAL SPECIFICITY TYROSINE-PHOSPHORYLATION-REGULATED KINASE 2
PMZ_0008343-RA	NUMA1: NUCLEAR MITOTIC APPARATUS PROTEIN 1	PMZ_0015888-RA	ANXA2: ANNEXIN A2	PMZ_0009951-RA	DIS3: EXOSOME COMPLEX EXONUCLEASE RRP44
PMZ_0008348-RA	PTPRC: LEUKOCYTE COMMON ANTIGEN	PMZ_0015925-RA	NIT2: NITRILASE HOMOLOG 2	PMZ_0009994-RA	TRIM14: TRIPARTITE MOTIF-CONTAINING PROTEIN 14
PMZ_0008349-RA	ORF92: UNCHARACTERIZED 29.3 KDA PROTEIN	PMZ_0015938-RA	TTN: TITIN	PMZ_0010049-RA	C9ORF135: UNCHARACTERIZED PROTEIN C9ORF135
PMZ_0008364-RA	ARMC3: ARMADILLO REPEAT-CONTAINING PROTEIN 3	PMZ_0015940-RA	OBSCN: OBSCURIN	PMZ_0010084-RA	YCF2: PROTEIN YCF2
PMZ_0008373-RA	FAM136A: PROTEIN FAM136A	PMZ_0015959-RA	COL21A1: COLLAGEN ALPHA-1	PMZ_0010107-RA	MMP10: STROMELYSIN-2
PMZ_0008429-RA	PPT2: LYSOSOMAL THIOESTERASE PPT2	PMZ_0016103-RA	TRIM14: TRIPARTITE MOTIF-CONTAINING PROTEIN 14	PMZ_0010124-RA	KIT: MAST/STEM CELL GROWTH FACTOR RECEPTOR
PMZ_0008430-RA	PPT2: LYSOSOMAL THIOESTERASE PPT2	PMZ_0016137-RA	NOTCH2: NEUROGENIC LOCUS NOTCH HOMOLOG PROTEIN 2	PMZ_0010135-RA	TERT: TELOMERASE REVERSE TRANSCRIPTASE
PMZ_0008444-RA	GDF7: GROWTH/DIFFERENTIATION FACTOR 7	PMZ_0016231-RA	ZP3: ZONA PELLUCIDA SPERM-BINDING PROTEIN 3	PMZ_0010157-RA	STD2: 3-BETA-HYDROXYSTEROID SULFOTRANSFERASE
PMZ_0008467-RA	TNNI1: TROPONIN I%2C SLOW SKELETAL MUSCLE	PMZ_0016255-RA	YAF2: YY1-ASSOCIATED FACTOR 2	PMZ_0010285-RA	CUZD1: CUB AND ZONA PELLUCIDA-LIKE DOMAIN-CONTAINING PROTEIN 1
PMZ_0008489-RA	RPL23A: 60S RIBOSOMAL PROTEIN L23A	PMZ_0016357-RA	FAM108C1: ABHYDROLASE DOMAIN-CONTAINING PROTEIN FAM108C1	PMZ_0010289-RA	PUTATIVE DMBT1-LIKE PROTEIN
PMZ_0008509-RA	MPDU1: MANNOSE-P-DOLICHOL UTILIZATION DEFECT 1 PROTEIN	PMZ_0016397-RA	PSPB: SPORE COAT PROTEIN SP85	PMZ_0010456-RA	GLOBIN-3
PMZ_0008517-RA	RBBP4: HISTONE-BINDING PROTEIN RBBP4	PMZ_0016408-RA	C7ORF52: PUTATIVE N-ACETYLTRANSFERASE C7ORF52	PMZ_0010466-RA	SIGLEC1: SIALOADHESIN
PMZ_0008526-RA	ACCN2B: AMILORIDE-SENSITIVE CATION CHANNEL 2-B%2C NEURONAL	PMZ_0016461-RA	ZAN: ZONADHESIN	PMZ_0010472-RA	KIT: MAST/STEM CELL GROWTH FACTOR RECEPTOR
PMZ_0008547-RA	ANO5: ANOCTAMIN-5	PMZ_0016493-RA	RBP1: RETINOL-BINDING PROTEIN 1	PMZ_0010543-RA	NOTCH2: NEUROGENIC LOCUS NOTCH HOMOLOG PROTEIN 2
PMZ_0008576-RA	TGFBI: TRANSFORMING GROWTH FACTOR-BETA-INDUCED PROTEIN IG-H3	PMZ_0016495-RA	SHFM1: 26S PROTEASOME COMPLEX SUBUNIT DSS1	PMZ_0010545-RA	MUC13: MUCIN-13
PMZ_0008579-RA	CXCL12: STROMAL CELL-DERIVED FACTOR 1	PMZ_0016592-RA	BDKRB1: B1 BRADYKININ RECEPTOR	PMZ_0010561-RA	CELA2A: CHYMOTRYPSIN-LIKE ELASTASE FAMILY MEMBER 2A
PMZ_0008617-RA	CRLF1: CYTOKINE RECEPTOR-LIKE FACTOR 1	PMZ_0016649-RA	SLC2A9: SOLUTE CARRIER FAMILY 2%2C FACILITATED GLUCOSE TRANSPORTER MEMBER 9	PMZ_0010656-RA	FABP7: FATTY ACID-BINDING PROTEIN%2C BRAIN
PMZ_0008664-RA	DNAL1: DYNEIN LIGHT CHAIN 1%2C AXONEMAL	PMZ_0016673-RA	MYO1C: MYOSIN-IC	PMZ_0010732-RA	UAFA: URO-ADHERENCE FACTOR A
PMZ_0008683-RA	ACE: ANGIOTENSIN-CONVERTING ENZYME	PMZ_0016764-RA	CYSLTR2: CYSTEINYL LEUKOTRIENE RECEPTOR 2	PMZ_0010767-RA	DDB_G0274557: UNCHARACTERIZED HISTIDINE-RICH PROTEIN DDB0167791
PMZ_0008684-RA	ACE: ANGIOTENSIN-CONVERTING ENZYME	PMZ_0016916-RA	TNFRSF23: TUMOR NECROSIS FACTOR RECEPTOR SUPERFAMILY MEMBER 23	PMZ_0010778-RA	U88: UNCHARACTERIZED PROTEIN U88
PMZ_0008686-RA	LRP2: LOW-DENSITY LIPOPROTEIN RECEPTOR-RELATED PROTEIN 2	PMZ_0017016-RA	TDRD6: TUDOR DOMAIN-CONTAINING PROTEIN 6	PMZ_0010780-RA	CYP2J3: CYTOCHROME P450 2J3
PMZ_0008688-RA	NXNL1: NUCLEOREDOXIN-LIKE PROTEIN 1	PMZ_0017088-RA	CFDP2: CRANIOFACIAL DEVELOPMENT PROTEIN 2	PMZ_0010791-RA	DYRK2: DUAL SPECIFICITY TYROSINE-PHOSPHORYLATION-REGULATED KINASE 2
PMZ_0008698-RA	TRIM14: TRIPARTITE MOTIF-CONTAINING PROTEIN 14	PMZ_0017186-RA	COL10A1: COLLAGEN ALPHA-1	PMZ_0010792-RA	DYRK2: DUAL SPECIFICITY TYROSINE-PHOSPHORYLATION-REGULATED KINASE 2
PMZ_0008728-RA	CIIC3: THIOREDOXIN DOMAIN-CONTAINING PROTEIN 3 HOMOLOG	PMZ_0017220-RA	COQ5: UBIQUINONE BIOSYNTHESIS METHYLTRANSFERASE COQ5%2C MITOCHONDRIAL	PMZ_0010793-RA	DYRK2: DUAL SPECIFICITY TYROSINE-PHOSPHORYLATION-REGULATED KINASE 2
PMZ_0008761-RA	UNCHARACTERIZED PROTEIN C21ORF70 HOMOLOG	PMZ_0017228-RA	SERPINF1: PIGMENT EPITHELIUM-DERIVED FACTOR	PMZ_0010810-RA	XDH: XANTHINE DEHYDROGENASE/OXIDASE
PMZ_0008790-RA	EIF3J: EUKARYOTIC TRANSLATION INITIATION FACTOR 3 SUBUNIT J	PMZ_0017241-RA	EXT2: EXTENSIN-2	PMZ_0011019-RA	UGT1: UDP-GLUCURONOSYLTRANSFERASE 1-5
PMZ_0008810-RA	KINESIN-RELATED MOTOR PROTEIN EG5 2	PMZ_0017295-RA	DMBT1: DELETED IN MALIGNANT BRAIN TUMORS 1 PROTEIN	PMZ_0011057-RA	ZNF22: ZINC FINGER PROTEIN 22
PMZ_0008811-RA	KINESIN-RELATED MOTOR PROTEIN EG5 1	PMZ_0017398-RA	ZCCHC3: ZINC FINGER CCHC DOMAIN-CONTAINING PROTEIN 3	PMZ_0011062-RA	ZNF217: ZINC FINGER PROTEIN 217
PMZ_0008841-RA	WDR46: WD REPEAT-CONTAINING PROTEIN 46	PMZ_0017495-RA	RPS17: 40S RIBOSOMAL PROTEIN S17	PMZ_0011152-RA	SMI35A: DUAL SPECIFICITY TYROSINE-PHOSPHORYLATION-REGULATED KINASE 2
PMZ_0008900-RA	MYH6: MYOSIN-6	PMZ_0017497-RA	PSPB: SPORE COAT PROTEIN SP85	PMZ_0011191-RA	PF10_0343: S-ANTIGEN PROTEIN
PMZ_0008945-RA	PRSS16: THYMUS-SPECIFIC SERINE PROTEASE	PMZ_0017703-RA	ESRP2: EPITHELIAL SPLICING REGULATORY PROTEIN 2	PMZ_0011262-RA	RBM12: RNA-BINDING PROTEIN 12
PMZ_0008987-RA	B3GAT1: GALACTOSYLGALACTOSYLXYLOSYLPROTEIN 3-BETA-GLUCURONOSYLTRANSFERASE 1	PMZ_0017714-RA	OCLN: OCCLUDIN	PMZ_0011311-RA	LECT2: LEUKOCYTE CELL-DERIVED CHEMOTAXIN-2
PMZ_0008988-RA	LBA1: LUPUS BRAIN ANTIGEN 1 HOMOLOG	PMZ_0017747-RA	GUCY2E: GUANYLYL CYCLASE GC-E	PMZ_0011407-RA	MC5R: MELANOCORTIN RECEPTOR 5
PMZ_0008990-RA	PAPP5: SERINE/THREONINE PROTEIN PHOSPHATASE 5	PMZ_0017754-RA	ZGC:113413: NATTERIN-LIKE PROTEIN	PMZ_0011409-RA	MC5R: MELANOCORTIN RECEPTOR 5
PMZ_0009013-RA	ZCCHC3: ZINC FINGER CCHC DOMAIN-CONTAINING PROTEIN 3	PMZ_0017835-RA	EXT2: EXTENSIN-2	PMZ_0011412-RA	MC4R: MELANOCORTIN RECEPTOR 4
PMZ_0009077-RA	PINX1: PIN2-INTERACTING PROTEIN X1	PMZ_0017840-RA	TRIB2: TRIBBLES HOMOLOG 2	PMZ_0011431-RA	SLC27A2: VERY LONG-CHAIN ACYL-COA SYNTHETASE
PMZ_0009104-RA	TPMT: PROBABLE THIOPURINE S-METHYLTRANSFERASE	PMZ_0017885-RA	C14ORF1: PROBABLE ERGOSTEROL BIOSYNTHETIC PROTEIN 28	PMZ_0011538-RA	DDB_G0270444: PROBABLE INACTIVE PROTEIN KINASE DDB_G0270444
PMZ_0009185-RA	OPTN: OPTINEURIN	PMZ_0017965-RA	PARP14: POLY [ADP-RIBOSE] POLYMERASE 14	PMZ_0011587-RA	EGF1: FIBROPELLIN-1
PMZ_0009194-RA	MYO9A: MYOSIN-IXA	PMZ_0018041-RA	ENDOD1: ENDONUCLEASE DOMAIN-CONTAINING 1 PROTEIN	PMZ_0011637-RA	SIAE: SIALATE O-ACETYLESTERASE
PMZ_0009200-RA	PPP1R13B: APOPTOSIS-STIMULATING OF P53 PROTEIN 1	PMZ_0018136-RA	DIS3: EXOSOME COMPLEX EXONUCLEASE RRP44	PMZ_0011671-RA	YJGL: UNCHARACTERIZED PROTEIN YJGL
PMZ_0009247-RA	TYMP: THYMIDINE PHOSPHORYLASE	PMZ_0018158-RA	HSPB11: HEAT SHOCK PROTEIN BETA-11	PMZ_0011672-RA	SLC25A4: ADP/ATP TRANSLOCASE 1
PMZ_0009284-RA	SORL1: SORTILIN-RELATED RECEPTOR	PMZ_0018173-RA	UBE2L3: UBIQUITIN-CONJUGATING ENZYME E2 L3	PMZ_0011725-RA	TUBA: TUBULIN ALPHA CHAIN
PMZ_0009290-RA	TMEM144: TRANSMEMBRANE PROTEIN 144	PMZ_0018201-RA	COL6A6: COLLAGEN ALPHA-6	PMZ_0011780-RA	INTEGUMENTARY MUCIN C.1
PMZ_0009320-RA	DR1: PROTEIN DR1	PMZ_0018209-RA	MUC1: MUCIN-1	PMZ_0011802-RA	PRDM7: PROBABLE HISTONE-LYSINE N-METHYLTRANSFERASE PRDM7
PMZ_0009368-RA	DOCK1: DEDICATOR OF CYTOKINESIS PROTEIN 1	PMZ_0018248-RA	EXSA: SPORE COAT ASSEMBLY PROTEIN EXSA	PMZ_0011847-RA	HSPB11: HEAT SHOCK PROTEIN BETA-11
PMZ_0009406-RA	PTPRB: RECEPTOR-TYPE TYROSINE-PROTEIN PHOSPHATASE BETA	PMZ_0018327-RA	CYLC2: CYLICIN-2	PMZ_0011848-RA	HSPB11: HEAT SHOCK PROTEIN BETA-11
PMZ_0009409-RA	MATN4: MATRILIN-4	PMZ_0018547-RA	HEPHL1: HEPHAESTIN-LIKE PROTEIN 1	PMZ_0011849-RA	HSPB11: HEAT SHOCK PROTEIN BETA-11
PMZ_0009413-RA	SDC2: SYNDECAN-2	PMZ_0018566-RA	NXF1: NUCLEAR RNA EXPORT FACTOR 1	PMZ_0011923-RA	TRYPTASE-2
PMZ_0009442-RA	UGT1: UDP-GLUCURONOSYLTRANSFERASE 1-2	PMZ_0018767-RA	IL13RA1: INTERLEUKIN-13 RECEPTOR ALPHA-1	PMZ_0011924-RA	PRSS7: ENTEROPEPTIDASE
PMZ_0009455-RA	NAT8L: N-ACETYLTRANSFERASE 8-LIKE PROTEIN	PMZ_0018987-RA	ST6GAL2: BETA-GALACTOSIDE ALPHA-2%2C6-SIALYLTRANSFERASE 2	PMZ_0011978-RA	SMI35A: DUAL SPECIFICITY TYROSINE-PHOSPHORYLATION-REGULATED KINASE 2
PMZ_0009478-RA	UPF0193 PROTEIN EVG1 HOMOLOG	PMZ_0019140-RA	C3: COMPLEMENT C3	PMZ_0012038-RA	SPCC663.09C: UNCHARACTERIZED OXIDOREDUCTASE C663.09C
PMZ_0009513-RA	PRIC285: PEROXISOMAL PROLIFERATOR-ACTIVATED RECEPTOR A-INTERACTING COMPLEX 285 KDA PROTEIN	PMZ_0019209-RA	YCF2: PROTEIN YCF2	PMZ_0012049-RA	U88: UNCHARACTERIZED PROTEIN U88
PMZ_0009550-RA	UAP1: UDP-N-ACETYLHEXOSAMINE PYROPHOSPHORYLASE	PMZ_0019218-RA	PFKM: 6-PHOSPHOFRUCTOKINASE%2C MUSCLE TYPE	PMZ_0012072-RA	EEA1: EARLY ENDOSOME ANTIGEN 1
PMZ_0009555-RA	KNTC1: KINETOCHORE-ASSOCIATED PROTEIN 1	PMZ_0019263-RA	IMP4: U3 SMALL NUCLEOLAR RIBONUCLEOPROTEIN PROTEIN IMP4	PMZ_0012092-RA	FAM166B: UPF0605 PROTEIN FAM166B
PMZ_0009565-RA	DENR: DENSITY-REGULATED PROTEIN	PMZ_0019294-RA	TMPRSS9: TRANSMEMBRANE PROTEASE%2C SERINE 9	PMZ_0012173-RA	OLFM4: OLFACTOMEDIN-4
PMZ_0009591-RA	CD163: SCAVENGER RECEPTOR CYSTEINE-RICH TYPE 1 PROTEIN M130	PMZ_0019537-RA	KRTAP10-1: KERATIN-ASSOCIATED PROTEIN 10-1	PMZ_0012200-RA	AGLZ: ADVENTUROUS-GLIDING MOTILITY PROTEIN Z
PMZ_0009624-RA	RAC1: RAS-RELATED C3 BOTULINUM TOXIN SUBSTRATE 1	PMZ_0019544-RA	RBM25: RNA-BINDING PROTEIN 25	PMZ_0012255-RA	TAAR9: TRACE AMINE-ASSOCIATED RECEPTOR 9
PMZ_0009639-RA	RAI14: ANKYCORBIN	PMZ_0019646-RA	GLRA4: GLYCINE RECEPTOR SUBUNIT ALPHA-4	PMZ_0012345-RA	CBP12: CALCIUM-BINDING PROTEIN F-LIKE
PMZ_0009668-RA	PTPN1: TYROSINE-PROTEIN PHOSPHATASE NON-RECEPTOR TYPE 1	PMZ_0019657-RA	PIR3: CELL WALL MANNOPROTEIN PIR3	PMZ_0012505-RA	CDH4: CADHERIN-4
PMZ_0009674-RA	MYBBP1A: MYB-BINDING PROTEIN 1A-LIKE PROTEIN	PMZ_0019703-RA	DIS3: EXOSOME COMPLEX EXONUCLEASE RRP44	PMZ_0012594-RA	MDM2: E3 UBIQUITIN-PROTEIN LIGASE MDM2
PMZ_0009684-RA	AASS: ALPHA-AMINOADIPIC SEMIALDEHYDE SYNTHASE%2C MITOCHONDRIAL	PMZ_0019787-RA	ACMSD: 2-AMINO-3-CARBOXYMUCONATE-6-SEMIALDEHYDE DECARBOXYLASE	PMZ_0012595-RA	MDM2: E3 UBIQUITIN-PROTEIN LIGASE MDM2
PMZ_0009687-RA	PIK3CG: PHOSPHATIDYLINOSITOL-4%2C5-BISPHOSPHATE 3-KINASE CATALYTIC SUBUNIT GAMMA ISOFORM	PMZ_0019867-RA	CPK4: CALCIUM-DEPENDENT PROTEIN KINASE 4	PMZ_0012612-RA	SHISA4: PROTEIN SHISA-4
PMZ_0009693-RA	CUZD1: CUB AND ZONA PELLUCIDA-LIKE DOMAIN-CONTAINING PROTEIN 1	PMZ_0019869-RA	U88: UNCHARACTERIZED PROTEIN U88	PMZ_0012637-RA	DDB_G0270444: PROBABLE INACTIVE PROTEIN KINASE DDB_G0270444
PMZ_0009715-RA	ITPKB: INOSITOL-TRISPHOSPHATE 3-KINASE B	PMZ_0019879-RA	FIBRINOGEN ALPHA-1 CHAIN	PMZ_0012638-RA	DIS3: EXOSOME COMPLEX EXONUCLEASE RRP44
PMZ_0009716-RA	DDB_G0287399: P17/29C-LIKE PROTEIN DDB_G0287399	PMZ_0019887-RA	INFB: TRANSLATION INITIATION FACTOR IF-2	PMZ_0012666-RA	CDH15: CADHERIN-15
PMZ_0009829-RA	ARHGAP11A: RHO GTPASE-ACTIVATING PROTEIN 11A	PMZ_0019954-RA	RBPJL: RECOMBINING BINDING PROTEIN SUPPRESSOR OF HAIRLESS-LIKE PROTEIN	PMZ_0012728-RA	SRAP: SERINE-RICH ADHESIN FOR PLATELETS
PMZ_0009845-RA	CRISP2: CYSTEINE-RICH SECRETORY PROTEIN 2	PMZ_0019967-RA	PUTATIVE UNCHARACTERIZED PROTEIN ENSP00000383309	PMZ_0012799-RA	CFDP2: CRANIOFACIAL DEVELOPMENT PROTEIN 2
PMZ_0009851-RA	SH3RF1: PUTATIVE E3 UBIQUITIN-PROTEIN LIGASE SH3RF1	PMZ_0020002-RA	SVMPI-CCE12: SNAKE VENOM METALLOPROTEASE INHIBITOR 02A10	PMZ_0012851-RA	FILIP1: FILAMIN-A-INTERACTING PROTEIN 1
PMZ_0009864-RA	HMCN1: HEMICENTIN-1	PMZ_0020135-RA	CRAM: CYSTEINE-RICH%2C ACIDIC INTEGRAL MEMBRANE PROTEIN	PMZ_0012852-RA	C3: COMPLEMENT C3
PMZ_0009890-RA	ASTACIN-LIKE METALLOENDOPEPTIDASE	PMZ_0020230-RA	ZP2: ZONA PELLUCIDA SPERM-BINDING PROTEIN 2	PMZ_0012891-RA	LTBP4: LATENT-TRANSFORMING GROWTH FACTOR BETA-BINDING PROTEIN 4
PMZ_0010004-RA	GPR18: N-ARACHIDONYL GLYCINE RECEPTOR	PMZ_0020251-RA	VIP: VIP PEPTIDES	PMZ_0012900-RA	AT4G27520: EARLY NODULIN-LIKE PROTEIN 2
PMZ_0010021-RA	CENPN: CENTROMERE PROTEIN N	PMZ_0020257-RA	PANCREATIC ALPHA-AMYLASE	PMZ_0012913-RA	PLEC1: PLECTIN-1
PMZ_0010038-RA	MYL3: MYOSIN LIGHT CHAIN 3	PMZ_0020372-RA	TRIM8: TRIPARTITE MOTIF-CONTAINING PROTEIN 8	PMZ_0013004-RA	ANO6: ANOCTAMIN-6
PMZ_0010047-RA	NOP58: NUCLEOLAR PROTEIN 58	PMZ_0020394-RA	ANO5: ANOCTAMIN-5	PMZ_0013140-RA	GM71: UNCHARACTERIZED PROTEIN C14ORF138 HOMOLOG
PMZ_0010067-RA	MYO3B: MYOSIN-IIIB	PMZ_0020395-RA	ANO8: ANOCTAMIN-8	PMZ_0013227-RA	PXR1: PROTEIN PXR1
PMZ_0010111-RA	ACVR1: ACTIVIN RECEPTOR TYPE-1	PMZ_0020445-RA	U88: UNCHARACTERIZED PROTEIN U88	PMZ_0013269-RA	TMEM68: TRANSMEMBRANE PROTEIN 68
PMZ_0010147-RA	DMBT1: DELETED IN MALIGNANT BRAIN TUMORS 1 PROTEIN	PMZ_0020515-RA	DYRK4: DUAL SPECIFICITY TYROSINE-PHOSPHORYLATION-REGULATED KINASE 4	PMZ_0013354-RA	FLG2: FILAGGRIN-2
PMZ_0010148-RA	TRIM47: TRIPARTITE MOTIF-CONTAINING PROTEIN 47	PMZ_0020599-RA	KRTAP10-6: KERATIN-ASSOCIATED PROTEIN 10-6	PMZ_0013462-RA	PROTEIN TSETSEEP
PMZ_0010159-RA	HCEA: HIGH CHORIOLYTIC ENZYME 1	PMZ_0020620-RA	GVIN1: INTERFERON-INDUCED VERY LARGE GTPASE 1	PMZ_0013582-RA	PF10_0343: S-ANTIGEN PROTEIN
PMZ_0010173-RA	NINJ1: NINJURIN-1	PMZ_0020631-RA	PLXNA2: PLEXIN-A2	PMZ_0013820-RA	KRTAP4-7: KERATIN-ASSOCIATED PROTEIN 4-7
PMZ_0010194-RA	GPX2: GLUTATHIONE PEROXIDASE 2	PMZ_0020746-RA	OR5AC2: OLFACTORY RECEPTOR 5AC2	PMZ_0013821-RA	NXF1: NUCLEAR RNA EXPORT FACTOR 1
PMZ_0010226-RA	XIRP2: XIN ACTIN-BINDING REPEAT-CONTAINING PROTEIN 2	PMZ_0020755-RA	ZP2: ZONA PELLUCIDA SPERM-BINDING PROTEIN 2	PMZ_0013928-RA	71: GLYCOPROTEIN X
PMZ_0010251-RA	PRC1: PROTEIN REGULATOR OF CYTOKINESIS 1	PMZ_0020802-RA	PEPTIDE/HISTIDINE TRANSPORTER ENSP00000340402	PMZ_0013995-RA	DYRK2: DUAL SPECIFICITY TYROSINE-PHOSPHORYLATION-REGULATED KINASE 2
PMZ_0010287-RA	CUZD1: CUB AND ZONA PELLUCIDA-LIKE DOMAIN-CONTAINING PROTEIN 1	PMZ_0020873-RA	ANKRD57: ANKYRIN REPEAT DOMAIN-CONTAINING PROTEIN 57	PMZ_0014109-RA	LAMPRIN 1.8-10
PMZ_0010350-RA	GCM2: CHORION-SPECIFIC TRANSCRIPTION FACTOR GCMB	PMZ_0020890-RA	USP36: UBIQUITIN CARBOXYL-TERMINAL HYDROLASE 36	PMZ_0014114-RA	SLC27A2: VERY LONG-CHAIN ACYL-COA SYNTHETASE
PMZ_0010376-RA	QNR-71: PROTEIN QNR-71	PMZ_0021001-RA	DYNEIN HEAVY CHAIN	PMZ_0014181-RA	71: GLYCOPROTEIN X
PMZ_0010415-RA	DUSP4: DUAL SPECIFICITY PROTEIN PHOSPHATASE 4	PMZ_0021048-RA	RP1: OXYGEN-REGULATED PROTEIN 1	PMZ_0014199-RA	OAM: OVARIAN ABUNDANT MESSAGE PROTEIN
PMZ_0010459-RA	CETP: CHOLESTERYL ESTER TRANSFER PROTEIN	PMZ_0021055-RA	POLR2A: DNA-DIRECTED RNA POLYMERASE II SUBUNIT RPB1	PMZ_0014260-RA	ALOX5: ARACHIDONATE 5-LIPOXYGENASE
PMZ_0010513-RA	CRISPLD2: CYSTEINE-RICH SECRETORY PROTEIN LCCL DOMAIN-CONTAINING 2	PMZ_0021080-RA	ZCCHC3: ZINC FINGER CCHC DOMAIN-CONTAINING PROTEIN 3	PMZ_0014301-RA	USP36: UBIQUITIN CARBOXYL-TERMINAL HYDROLASE 36
PMZ_0010514-RA	CRISPLD1: CYSTEINE-RICH SECRETORY PROTEIN LCCL DOMAIN-CONTAINING 1	PMZ_0021099-RA	AFGP8: ICE-STRUCTURING GLYCOPROTEIN	PMZ_0014305-RA	ANO6: ANOCTAMIN-6
PMZ_0010557-RA	CD27: CD27 ANTIGEN	PMZ_0021227-RA	TAAR4: TRACE AMINE-ASSOCIATED RECEPTOR 4	PMZ_0014371-RA	LRAT: LECITHIN RETINOL ACYLTRANSFERASE
PMZ_0010558-RA	FAS: TUMOR NECROSIS FACTOR RECEPTOR SUPERFAMILY MEMBER 6	PMZ_0021229-RA	LYVE1: LYMPHATIC VESSEL ENDOTHELIAL HYALURONIC ACID RECEPTOR 1	PMZ_0014441-RA	CTSL1: CATHEPSIN L1
PMZ_0010559-RA	TRIM14: TRIPARTITE MOTIF-CONTAINING PROTEIN 14	PMZ_0021390-RA	DMBT1: DELETED IN MALIGNANT BRAIN TUMORS 1 PROTEIN	PMZ_0014464-RA	MUC2: MUCIN-2
PMZ_0010621-RA	RIPK4: RECEPTOR-INTERACTING SERINE/THREONINE-PROTEIN KINASE 4	PMZ_0021409-RA	RPB1: DNA-DIRECTED RNA POLYMERASE II SUBUNIT RPB1	PMZ_0014507-RA	UNC-15: PARAMYOSIN
PMZ_0010625-RA	BAIAP3: BAI1-ASSOCIATED PROTEIN 3	PMZ_0021473-RA	MAGI2: MEMBRANE-ASSOCIATED GUANYLATE KINASE%2C WW AND PDZ DOMAIN-CONTAINING PROTEIN 2	PMZ_0014540-RA	IMP4: U3 SMALL NUCLEOLAR RIBONUCLEOPROTEIN PROTEIN IMP4
PMZ_0010627-RA	BAIAP3: BAI1-ASSOCIATED PROTEIN 3	PMZ_0021560-RA	ESF1: ESF1 HOMOLOG	PMZ_0014564-RA	FBN1: FIBRILLIN-1
PMZ_0010663-RA	SNAP25: SYNAPTOSOMAL-ASSOCIATED PROTEIN 25	PMZ_0021604-RA	UQCRH: CYTOCHROME B-C1 COMPLEX SUBUNIT 6%2C MITOCHONDRIAL	PMZ_0014585-RA	OR52P1P: PUTATIVE OLFACTORY RECEPTOR 52P1
PMZ_0010714-RA	DOCK1: DEDICATOR OF CYTOKINESIS PROTEIN 1	PMZ_0021674-RA	VASOTOCIN-NEUROPHYSIN VT 1	PMZ_0014653-RA	SLC38A2: SODIUM-COUPLED NEUTRAL AMINO ACID TRANSPORTER 2
PMZ_0010719-RA	BAIAP3: BAI1-ASSOCIATED PROTEIN 3	PMZ_0021728-RA	UNCHARACTERIZED PROTEIN C20ORF54 HOMOLOG	PMZ_0014717-RA	AAEL010235: 30 KDA SALIVARY GLAND ALLERGEN AED A 3
PMZ_0010730-RA	DDX49: PROBABLE ATP-DEPENDENT RNA HELICASE DDX49	PMZ_0021797-RA	OR52D1: OLFACTORY RECEPTOR 52D1	PMZ_0014735-RA	TDH: L-THREONINE 3-DEHYDROGENASE%2C MITOCHONDRIAL
PMZ_0010808-RA	CYP2J6: CYTOCHROME P450 2J6	PMZ_0021852-RA	POLYSIALOGLYCOPROTEIN	PMZ_0014834-RA	DIS3: EXOSOME COMPLEX EXONUCLEASE RRP44
PMZ_0010821-RA	STIP1: STRESS-INDUCED-PHOSPHOPROTEIN 1	PMZ_0021890-RA	U88: UNCHARACTERIZED PROTEIN U88	PMZ_0014926-RA	URM1: UBIQUITIN-RELATED MODIFIER 1 HOMOLOG
PMZ_0010874-RA	CENPF: CENTROMERE PROTEIN F	PMZ_0021917-RA	FNBP1: FORMIN-BINDING PROTEIN 1	PMZ_0014945-RA	ARMET: PROTEIN ARMET
PMZ_0010875-RA	MYH9: MYOSIN-9	PMZ_0022069-RA	SER1: SERICIN-1	PMZ_0015105-RA	TRANSMEMBRANE PROTEIN C20ORF123 HOMOLOG
PMZ_0010896-RA	AHSA1: ACTIVATOR OF 90 KDA HEAT SHOCK PROTEIN ATPASE HOMOLOG 1	PMZ_0022147-RA	FP1: ADHESIVE PLAQUE MATRIX PROTEIN	PMZ_0015106-RA	C1QTNF9: COMPLEMENT C1Q TUMOR NECROSIS FACTOR-RELATED PROTEIN 9
PMZ_0010907-RA	CCNA2: CYCLIN-A2	PMZ_0022294-RA	CCT6: T-COMPLEX PROTEIN 1 SUBUNIT ZETA	PMZ_0015244-RA	ITGB1: INTEGRIN BETA-1
PMZ_0010961-RA	LIFR: LEUKEMIA INHIBITORY FACTOR RECEPTOR	PMZ_0022337-RA	DDB_G0271982: PUTATIVE UNCHARACTERIZED PROTEIN DDB_G0271982	PMZ_0015248-RA	TRIM14: TRIPARTITE MOTIF-CONTAINING PROTEIN 14
PMZ_0010962-RA	LEPR: LEPTIN RECEPTOR	PMZ_0022358-RA	DDB_G0271982: PUTATIVE UNCHARACTERIZED PROTEIN DDB_G0271982	PMZ_0015250-RA	TRIM65: TRIPARTITE MOTIF-CONTAINING PROTEIN 65
PMZ_0010980-RA	KRT18: KERATIN%2C TYPE I CYTOSKELETAL 18	PMZ_0022447-RA	APOL3: APOLIPOPROTEIN L3	PMZ_0015306-RA	ZAN: ZONADHESIN
PMZ_0010990-RA	UBA1: UBIQUITIN-LIKE MODIFIER-ACTIVATING ENZYME 1	PMZ_0022538-RA	SLCO1C1: SOLUTE CARRIER ORGANIC ANION TRANSPORTER FAMILY MEMBER 1C1	PMZ_0015335-RA	DDB_G0271670: UNCHARACTERIZED PROTEIN DDB_G0271670
PMZ_0011014-RA	ZNFX1: NFX1-TYPE ZINC FINGER-CONTAINING PROTEIN 1	PMZ_0022544-RA	NEFM: NEUROFILAMENT MEDIUM POLYPEPTIDE	PMZ_0015427-RA	TMPRSS9: TRANSMEMBRANE PROTEASE%2C SERINE 9
PMZ_0011032-RA	PPARA: PEROXISOME PROLIFERATOR-ACTIVATED RECEPTOR ALPHA	PMZ_0022658-RA	UAFA: URO-ADHERENCE FACTOR A	PMZ_0015457-RA	USP36: UBIQUITIN CARBOXYL-TERMINAL HYDROLASE 36
PMZ_0011081-RA	NMI: N-MYC-INTERACTOR	PMZ_0022659-RA	ZCCHC3: ZINC FINGER CCHC DOMAIN-CONTAINING PROTEIN 3	PMZ_0015483-RA	CTSL1: CATHEPSIN L1
PMZ_0011129-RA	OLFM4: OLFACTOMEDIN-4	PMZ_0022727-RA	DMBT1: DELETED IN MALIGNANT BRAIN TUMORS 1 PROTEIN	PMZ_0015491-RA	71: GLYCOPROTEIN X
PMZ_0011215-RA	SI:DKEY-233P4.1: UNCHARACTERIZED PROTEIN C6ORF170 HOMOLOG	PMZ_0022737-RA	ZP3: ZONA PELLUCIDA SPERM-BINDING PROTEIN 3	PMZ_0015559-RA	HSPB11: HEAT SHOCK PROTEIN BETA-11
PMZ_0011224-RA	PDIA4: PROTEIN DISULFIDE-ISOMERASE A4	PMZ_0022775-RA	PUTATIVE UNCHARACTERIZED PROTEIN FLJ46204	PMZ_0015708-RA	RASD2: GTP-BINDING PROTEIN RHES
PMZ_0011320-RA	PLEC1: PLECTIN-1	PMZ_0022798-RA	ZCCHC3: ZINC FINGER CCHC DOMAIN-CONTAINING PROTEIN 3	PMZ_0015748-RA	ANO6: ANOCTAMIN-6
PMZ_0011352-RA	CFB: COMPLEMENT FACTOR B	PMZ_0022881-RA	RDH10B: RETINOL DEHYDROGENASE 10-B	PMZ_0015854-RA	GPR116: PROBABLE G-PROTEIN COUPLED RECEPTOR 116
PMZ_0011370-RA	MATN1: CARTILAGE MATRIX PROTEIN	PMZ_0022893-RA	KRTAP5-11: KERATIN-ASSOCIATED PROTEIN 5-11	PMZ_0015881-RA	NOS1: NITRIC OXIDE SYNTHASE%2C BRAIN
PMZ_0011372-RA	PLD3: PHOSPHOLIPASE D3	PMZ_0022973-RA	DDB_G0289901: UNCHARACTERIZED TRANSMEMBRANE PROTEIN DDB_G0289901	PMZ_0015899-RA	CFDP2: CRANIOFACIAL DEVELOPMENT PROTEIN 2
PMZ_0011411-RA	MC3R: MELANOCORTIN RECEPTOR 3	PMZ_0023010-RA	SMN1: SURVIVAL MOTOR NEURON PROTEIN	PMZ_0015915-RA	C6ORF132: UNCHARACTERIZED PROTEIN C6ORF132
PMZ_0011472-RA	PARVG: GAMMA-PARVIN	PMZ_0023074-RA	ANTHO-RFAMIDE NEUROPEPTIDES TYPE 1	PMZ_0015923-RA	NXF1: NUCLEAR RNA EXPORT FACTOR 1
PMZ_0011482-RA	ARHGEF3: RHO GUANINE NUCLEOTIDE EXCHANGE FACTOR 3	PMZ_0023079-RA	UAFA: URO-ADHERENCE FACTOR A	PMZ_0015992-RA	PRSS7: ENTEROPEPTIDASE
PMZ_0011505-RA	SLBP: HISTONE RNA HAIRPIN-BINDING PROTEIN	PMZ_0023099-RA	TPRX1: TETRA-PEPTIDE REPEAT HOMEOBOX PROTEIN 1	PMZ_0015993-RA	TMPRSS9: TRANSMEMBRANE PROTEASE%2C SERINE 9
PMZ_0011510-RA	KRT8: KERATIN%2C TYPE II CYTOSKELETAL 8	PMZ_0023114-RA	71: GLYCOPROTEIN X	PMZ_0015994-RA	ETNK1: ETHANOLAMINE KINASE 1
PMZ_0011516-RA	MMP15: MATRIX METALLOPROTEINASE-15	PMZ_0023119-RA	ZDBF2: DBF4-TYPE ZINC FINGER-CONTAINING PROTEIN 2 HOMOLOG	PMZ_0016060-RA	FN3K: FRUCTOSAMINE-3-KINASE
PMZ_0011572-RA	MLXIPL: WILLIAMS-BEUREN SYNDROME CHROMOSOMAL REGION 14 PROTEIN HOMOLOG	PMZ_0023223-RA	USP17L6: UBIQUITIN CARBOXYL-TERMINAL HYDROLASE 17-LIKE PROTEIN 6	PMZ_0016061-RA	DYRK4: DUAL SPECIFICITY TYROSINE-PHOSPHORYLATION-REGULATED KINASE 4
PMZ_0011596-RA	EHF: ETS HOMOLOGOUS FACTOR	PMZ_0023265-RA	UAFA: URO-ADHERENCE FACTOR A	PMZ_0016147-RA	BIRC5: BACULOVIRAL IAP REPEAT-CONTAINING PROTEIN 5
PMZ_0011707-RA	TSPAN15: TETRASPANIN-15	PMZ_0023290-RA	YCF2: PROTEIN YCF2	PMZ_0016215-RA	QRICH2: GLUTAMINE-RICH PROTEIN 2
PMZ_0011722-RA	TIMELESS: PROTEIN TIMELESS HOMOLOG	PMZ_0023383-RA	ATP1B2: SODIUM/POTASSIUM-TRANSPORTING ATPASE SUBUNIT BETA-2	PMZ_0016305-RA	TRIM14: TRIPARTITE MOTIF-CONTAINING PROTEIN 14
PMZ_0011732-RA	AK7: PUTATIVE ADENYLATE KINASE 7	PMZ_0023589-RA	PKD1L3: POLYCYSTIC KIDNEY DISEASE PROTEIN 1-LIKE 3	PMZ_0016312-RA	UGT1: UDP-GLUCURONOSYLTRANSFERASE 1-5
PMZ_0011787-RA	WDR7: WD REPEAT-CONTAINING PROTEIN 7	PMZ_0023672-RA	USP36: UBIQUITIN CARBOXYL-TERMINAL HYDROLASE 36	PMZ_0016313-RA	UGT1: UDP-GLUCURONOSYLTRANSFERASE 1-5
PMZ_0011793-RA	PDE6: CGMP-SPECIFIC 3'%2C5'-CYCLIC PHOSPHODIESTERASE	PMZ_0023693-RA	SRST: OCTAPEPTIDE-REPEAT PROTEIN T2	PMZ_0016314-RA	DIS3: EXOSOME COMPLEX EXONUCLEASE RRP44
PMZ_0011798-RA	PRDM7: PROBABLE HISTONE-LYSINE N-METHYLTRANSFERASE PRDM7	PMZ_0023730-RA	EXOD1: EXONUCLEASE DOMAIN-CONTAINING PROTEIN 1	PMZ_0016436-RA	USP36: UBIQUITIN CARBOXYL-TERMINAL HYDROLASE 36
PMZ_0011818-RA	WDR66: WD REPEAT-CONTAINING PROTEIN 66	PMZ_0023744-RA	TTRAP: TRAF AND TNF RECEPTOR-ASSOCIATED PROTEIN	PMZ_0016473-RA	ZBED1: ZINC FINGER BED DOMAIN-CONTAINING PROTEIN 1
PMZ_0011825-RA	VAV2: GUANINE NUCLEOTIDE EXCHANGE FACTOR VAV2	PMZ_0023866-RA	C17ORF97: UNCHARACTERIZED PROTEIN C17ORF97	PMZ_0016498-RA	SULT1B1: SULFOTRANSFERASE FAMILY CYTOSOLIC 1B MEMBER 1
PMZ_0011829-RA	DOCK5: DEDICATOR OF CYTOKINESIS PROTEIN 5	PMZ_0023873-RA	MUC5B: MUCIN-5B	PMZ_0016521-RA	GPR119: GLUCOSE-DEPENDENT INSULINOTROPIC RECEPTOR
PMZ_0011921-RA	LGALS3: GALECTIN-3	PMZ_0023901-RA	GADL1: GLUTAMATE DECARBOXYLASE-LIKE PROTEIN 1	PMZ_0016524-RA	SPBPJ4664.02: UNCHARACTERIZED THREONINE-RICH GPI-ANCHORED GLYCOPROTEIN PJ4664.02
PMZ_0011957-RA	FABP1: FATTY ACID-BINDING PROTEIN%2C LIVER	PMZ_0023966-RA	ZGC:113413: NATTERIN-LIKE PROTEIN	PMZ_0016526-RA	MUC5AC: MUCIN-5AC
PMZ_0011961-RA	ASB7: ANKYRIN REPEAT AND SOCS BOX PROTEIN 7	PMZ_0023968-RA	DIS3: EXOSOME COMPLEX EXONUCLEASE RRP44	PMZ_0016612-RA	SLC27A2: VERY LONG-CHAIN ACYL-COA SYNTHETASE
PMZ_0011982-RA	PVRL3L: POLIOVIRUS RECEPTOR-RELATED PROTEIN 3-LIKE	PMZ_0024045-RA	ACE2: ANGIOTENSIN-CONVERTING ENZYME 2	PMZ_0016613-RA	HDC: HISTIDINE DECARBOXYLASE
PMZ_0012015-RA	METTL9: METHYLTRANSFERASE-LIKE PROTEIN 9	PMZ_0024047-RA	CRAM: CYSTEINE-RICH%2C ACIDIC INTEGRAL MEMBRANE PROTEIN	PMZ_0016754-RA	DIS3: EXOSOME COMPLEX EXONUCLEASE RRP44
PMZ_0012018-RA	MYOSIN HEAVY CHAIN%2C EMBRYONIC SMOOTH MUSCLE ISOFORM	PMZ_0024084-RA	MUC2: MUCIN-2	PMZ_0016821-RA	SULT1B1: SULFOTRANSFERASE FAMILY CYTOSOLIC 1B MEMBER 1
PMZ_0012137-RA	PIK3R5: PHOSPHOINOSITIDE 3-KINASE REGULATORY SUBUNIT 5	PMZ_0024115-RA	CRAM: CYSTEINE-RICH%2C ACIDIC INTEGRAL MEMBRANE PROTEIN	PMZ_0016895-RA	AGLZ: ADVENTUROUS-GLIDING MOTILITY PROTEIN Z
PMZ_0012139-RA	NPY5R: NEUROPEPTIDE Y RECEPTOR TYPE 5	PMZ_0024125-RA	CLIC6: CHLORIDE INTRACELLULAR CHANNEL PROTEIN 6	PMZ_0016909-RA	OLFM4: OLFACTOMEDIN-4
PMZ_0012177-RA	IRX5: IROQUOIS-CLASS HOMEODOMAIN PROTEIN IRX-5	PMZ_0024126-RA	CALML5: CALMODULIN-LIKE PROTEIN 5	PMZ_0016942-RA	RBM25: RNA-BINDING PROTEIN 25
PMZ_0012191-RA	PUTATIVE DEFENSE PROTEIN HDD11			PMZ_0016947-RA	USP36: UBIQUITIN CARBOXYL-TERMINAL HYDROLASE 36
PMZ_0012211-RA	PROM1: PROMININ-1			PMZ_0016971-RA	ZGC:113413: NATTERIN-LIKE PROTEIN
PMZ_0012235-RA	HHIP: HEDGEHOG-INTERACTING PROTEIN			PMZ_0017008-RA	HSPB11: HEAT SHOCK PROTEIN BETA-11
PMZ_0012245-RA	CYCE3: G1/S-SPECIFIC CYCLIN-E3			PMZ_0017010-RA	HSPB11: HEAT SHOCK PROTEIN BETA-11
PMZ_0012278-RA	SLC15A4: SOLUTE CARRIER FAMILY 15 MEMBER 4			PMZ_0017023-RA	TRIM7: TRIPARTITE MOTIF-CONTAINING PROTEIN 7
PMZ_0012357-RA	ISG15: INTERFERON-INDUCED 17 KDA PROTEIN			PMZ_0017157-RA	DIS3: EXOSOME COMPLEX EXONUCLEASE RRP44
PMZ_0012365-RA	ITGA11: INTEGRIN ALPHA-11			PMZ_0017169-RA	OLFM4: OLFACTOMEDIN-4
PMZ_0012373-RA	TLR13: TOLL-LIKE RECEPTOR 13			PMZ_0017170-RA	PRSS7: ENTEROPEPTIDASE
PMZ_0012457-RA	CREM: CAMP-RESPONSIVE ELEMENT MODULATOR			PMZ_0017190-RA	SQT-3: CUTICLE COLLAGEN 1
PMZ_0012466-RA	COL25A1: COLLAGEN ALPHA-1			PMZ_0017200-RA	YHR217C: PUTATIVE UNCHARACTERIZED PROTEIN YHR217C
PMZ_0012508-RA	CDH1: CADHERIN-1			PMZ_0017382-RA	EXSA: SPORE COAT ASSEMBLY PROTEIN EXSA
PMZ_0012519-RA	RHOA: TRANSFORMING PROTEIN RHOA			PMZ_0017508-RA	SLC6A11: SODIUM- AND CHLORIDE-DEPENDENT GABA TRANSPORTER 3
PMZ_0012537-RA	STX17: SYNTAXIN-17			PMZ_0017588-RA	ZGC:113413: NATTERIN-LIKE PROTEIN
PMZ_0012558-RA	C8ORF74: UNCHARACTERIZED PROTEIN C8ORF74			PMZ_0017593-RA	HISTIDINE-RICH PROTEIN PFHRP-II
PMZ_0012560-RA	AMIGO2: AMPHOTERIN-INDUCED PROTEIN 2			PMZ_0017596-RA	PHLDA3: PLECKSTRIN HOMOLOGY-LIKE DOMAIN FAMILY A MEMBER 3
PMZ_0012585-RA	LRRC2: LEUCINE-RICH REPEAT-CONTAINING PROTEIN 2			PMZ_0017640-RA	GVIN1: INTERFERON-INDUCED VERY LARGE GTPASE 1
PMZ_0012604-RA	PLBD1: PUTATIVE PHOSPHOLIPASE B-LIKE 1			PMZ_0017645-RA	EXOSC10: EXOSOME COMPONENT 10
PMZ_0012610-RA	PTPRB: RECEPTOR-TYPE TYROSINE-PROTEIN PHOSPHATASE BETA			PMZ_0017845-RA	SLC6A14: SODIUM- AND CHLORIDE-DEPENDENT NEUTRAL AND BASIC AMINO ACID TRANSPORTER B
PMZ_0012752-RA	LAMB1: LAMININ SUBUNIT BETA-1			PMZ_0017897-RA	TRIM14: TRIPARTITE MOTIF-CONTAINING PROTEIN 14
PMZ_0012783-RA	F7: COAGULATION FACTOR VII			PMZ_0018097-RA	SDS: L-SERINE DEHYDRATASE
PMZ_0012884-RA	PHC2: POLYHOMEOTIC-LIKE PROTEIN 2			PMZ_0018160-RA	HSPB11: HEAT SHOCK PROTEIN BETA-11
PMZ_0012942-RA	C1QTNF9: COMPLEMENT C1Q TUMOR NECROSIS FACTOR-RELATED PROTEIN 9			PMZ_0018234-RA	HLH-13: HELIX-LOOP-HELIX PROTEIN 13
PMZ_0013013-RA	NFKBIZ: NF-KAPPA-B INHIBITOR ZETA			PMZ_0018259-RA	USP36: UBIQUITIN CARBOXYL-TERMINAL HYDROLASE 36
PMZ_0013038-RA	SLC4A11: SODIUM BICARBONATE TRANSPORTER-LIKE PROTEIN 11			PMZ_0018265-RA	UAFA: URO-ADHERENCE FACTOR A
PMZ_0013092-RA	FGL1: FIBRINOGEN-LIKE PROTEIN 1			PMZ_0018342-RA	NUBP1: NUCLEOTIDE-BINDING PROTEIN 1
PMZ_0013111-RA	TPM4: TROPOMYOSIN ALPHA-4 CHAIN			PMZ_0018357-RA	SLC38A2: SODIUM-COUPLED NEUTRAL AMINO ACID TRANSPORTER 2
PMZ_0013183-RA	PTPRC: LEUKOCYTE COMMON ANTIGEN			PMZ_0018378-RA	DYRK4: DUAL SPECIFICITY TYROSINE-PHOSPHORYLATION-REGULATED KINASE 4
PMZ_0013281-RA	DYSF: DYSFERLIN			PMZ_0018503-RA	CLIC6: CHLORIDE INTRACELLULAR CHANNEL PROTEIN 6
PMZ_0013282-RA	MYOF: MYOFERLIN			PMZ_0018506-RA	FH14: FORMIN-LIKE PROTEIN 14
PMZ_0013321-RA	BCAM: LUTHERAN BLOOD GROUP GLYCOPROTEIN			PMZ_0018518-RA	SMI35A: DUAL SPECIFICITY TYROSINE-PHOSPHORYLATION-REGULATED KINASE 2
PMZ_0013427-RA	RPL26: 60S RIBOSOMAL PROTEIN L26			PMZ_0018544-RA	LOXHD1: LIPOXYGENASE HOMOLOGY DOMAIN-CONTAINING PROTEIN 1
PMZ_0013484-RA	NTF3: NEUROTROPHIN-3			PMZ_0018565-RA	NXF1: NUCLEAR RNA EXPORT FACTOR 1
PMZ_0013551-RA	CRHR2: CORTICOTROPIN-RELEASING FACTOR RECEPTOR 2			PMZ_0018594-RA	UAFA: URO-ADHERENCE FACTOR A
PMZ_0013578-RA	ZNFX1: NFX1-TYPE ZINC FINGER-CONTAINING PROTEIN 1			PMZ_0018857-RA	DDB_G0270444: PROBABLE INACTIVE PROTEIN KINASE DDB_G0270444
PMZ_0013580-RA	ZNFX1: NFX1-TYPE ZINC FINGER-CONTAINING PROTEIN 1			PMZ_0018881-RA	GP1: VEGETATIVE CELL WALL PROTEIN GP1
PMZ_0013621-RA	MBD2: METHYL-CPG-BINDING DOMAIN PROTEIN 2			PMZ_0018934-RA	USP36: UBIQUITIN CARBOXYL-TERMINAL HYDROLASE 36
PMZ_0013647-RA	HMMR: HYALURONAN MEDIATED MOTILITY RECEPTOR			PMZ_0019016-RA	CNGB1: CYCLIC NUCLEOTIDE-GATED CATION CHANNEL BETA-1
PMZ_0013704-RA	ARAP2: ARF-GAP%2C RHO-GAP DOMAIN%2C ANK REPEAT AND PH DOMAIN-CONTAINING PROTEIN 2			PMZ_0019018-RA	INTEGUMENTARY MUCIN A.1
PMZ_0013708-RA	UNCHARACTERIZED PROTEIN C8ORF45 HOMOLOG			PMZ_0019072-RA	TRIM65: TRIPARTITE MOTIF-CONTAINING PROTEIN 65
PMZ_0013729-RA	KLF7: KRUEPPEL-LIKE FACTOR 7			PMZ_0019156-RA	USP36: UBIQUITIN CARBOXYL-TERMINAL HYDROLASE 36
PMZ_0013753-RA	ASB2: ANKYRIN REPEAT AND SOCS BOX PROTEIN 2			PMZ_0019163-RA	NOTCH1: NEUROGENIC LOCUS NOTCH PROTEIN HOMOLOG
PMZ_0013774-RA	THBS4B: THROMBOSPONDIN-4-B			PMZ_0019251-RA	PUTATIVE UNCHARACTERIZED PROTEIN FLJ46204
PMZ_0013777-RA	THBS3: THROMBOSPONDIN-3			PMZ_0019278-RA	DUB1: UBIQUITIN CARBOXYL-TERMINAL HYDROLASE DUB-1
PMZ_0013827-RA	ARHGAP24: RHO GTPASE-ACTIVATING PROTEIN 24			PMZ_0019423-RA	PUTATIVE KERATIN-ASSOCIATED PROTEIN 10-LIKE ENSP00000375147
PMZ_0013845-RA	KIF15: KINESIN-LIKE PROTEIN KIF15			PMZ_0019476-RA	ZNF676: ZINC FINGER PROTEIN 676
PMZ_0013846-RA	KIF15: KINESIN-LIKE PROTEIN KIF15			PMZ_0019490-RA	CLIC6: CHLORIDE INTRACELLULAR CHANNEL PROTEIN 6
PMZ_0013848-RA	KIF15-B: KINESIN-LIKE PROTEIN KIF15-B			PMZ_0019498-RA	KRTAP5-4: KERATIN-ASSOCIATED PROTEIN 5-4
PMZ_0013863-RA	SPC24: KINETOCHORE PROTEIN SPC24			PMZ_0019571-RA	PNO1: RNA-BINDING PROTEIN PNO1
PMZ_0013873-RA	CXORF41: UNCHARACTERIZED PROTEIN CXORF41			PMZ_0019580-RA	ENPP7: ECTONUCLEOTIDE PYROPHOSPHATASE/PHOSPHODIESTERASE FAMILY MEMBER 7
PMZ_0013876-RA	FRUCTOSE-BISPHOSPHATE ALDOLASE%2C NON-MUSCLE TYPE			PMZ_0019628-RA	ZP2: ZONA PELLUCIDA SPERM-BINDING PROTEIN 2
PMZ_0013904-RA	SRC42A: TYROSINE-PROTEIN KINASE SRC42A			PMZ_0019750-RA	TAAR4: TRACE AMINE-ASSOCIATED RECEPTOR 4
PMZ_0014005-RA	SIX4: HOMEOBOX PROTEIN SIX4			PMZ_0019827-RA	TRIM8: TRIPARTITE MOTIF-CONTAINING PROTEIN 8
PMZ_0014111-RA	CBFB: CORE-BINDING FACTOR SUBUNIT BETA			PMZ_0019918-RA	ZNF217: ZINC FINGER PROTEIN 217
PMZ_0014144-RA	ANXA11: ANNEXIN A11			PMZ_0019925-RA	ZCCHC3: ZINC FINGER CCHC DOMAIN-CONTAINING PROTEIN 3
PMZ_0014173-RA	TRIM54: TRIPARTITE MOTIF-CONTAINING PROTEIN 54			PMZ_0020004-RA	ZP4: ZONA PELLUCIDA SPERM-BINDING PROTEIN 4
PMZ_0014178-RA	GCNT4: BETA-1%2C3-GALACTOSYL-O-GLYCOSYL-GLYCOPROTEIN BETA-1%2C6-N-ACETYLGLUCOSAMINYLTRANSFERASE 4			PMZ_0020020-RA	TRIM8: TRIPARTITE MOTIF-CONTAINING PROTEIN 8
PMZ_0014205-RA	HHATL: PROTEIN-CYSTEINE N-PALMITOYLTRANSFERASE HHAT-LIKE PROTEIN			PMZ_0020023-RA	CYC: CYTOCHROME C
PMZ_0014206-RA	PCK2: PHOSPHOENOLPYRUVATE CARBOXYKINASE [GTP]%2C MITOCHONDRIAL			PMZ_0020050-RA	D17H6S56E-3: PROTEIN G7C
PMZ_0014225-RA	ACER2: ALKALINE CERAMIDASE 2			PMZ_0020099-RA	ZGC:113413: NATTERIN-LIKE PROTEIN
PMZ_0014235-RA	RH21: DEAD-BOX ATP-DEPENDENT RNA HELICASE 21			PMZ_0020159-RA	71: GLYCOPROTEIN X
PMZ_0014243-RA	THBS3: THROMBOSPONDIN-3			PMZ_0020202-RA	OVCH2: OVOCHYMASE-2
PMZ_0014279-RA	SLC1A5: NEUTRAL AMINO ACID TRANSPORTER B			PMZ_0020240-RA	TRIM8: TRIPARTITE MOTIF-CONTAINING PROTEIN 8
PMZ_0014280-RA	SLC1A4: NEUTRAL AMINO ACID TRANSPORTER A			PMZ_0020241-RA	CLIC6: CHLORIDE INTRACELLULAR CHANNEL PROTEIN 6
PMZ_0014345-RA	HCLS1: HEMATOPOIETIC LINEAGE CELL-SPECIFIC PROTEIN			PMZ_0020658-RA	ZCCHC3: ZINC FINGER CCHC DOMAIN-CONTAINING PROTEIN 3
PMZ_0014388-RA	PVRL3: POLIOVIRUS RECEPTOR-RELATED PROTEIN 3			PMZ_0020699-RA	DIS3: EXOSOME COMPLEX EXONUCLEASE RRP44
PMZ_0014449-RA	TRIM14: TRIPARTITE MOTIF-CONTAINING PROTEIN 14			PMZ_0020702-RA	ANO5: ANOCTAMIN-5
PMZ_0014472-RA	SRAP: SERINE-RICH ADHESIN FOR PLATELETS			PMZ_0020709-RA	AP1M1: AP-1 COMPLEX SUBUNIT MU-1
PMZ_0014551-RA	LCE: LOW CHORIOLYTIC ENZYME			PMZ_0020763-RA	HSPB11: HEAT SHOCK PROTEIN BETA-11
PMZ_0014552-RA	ASTACIN-LIKE METALLOENDOPEPTIDASE			PMZ_0020764-RA	HSPB11: HEAT SHOCK PROTEIN BETA-11
PMZ_0014628-RA	MYO16: MYOSIN-XVI			PMZ_0020780-RA	CENPE: CENTROMERE-ASSOCIATED PROTEIN E
PMZ_0014765-RA	ZMYM1: ZINC FINGER MYM-TYPE PROTEIN 1			PMZ_0020864-RA	MDM2: E3 UBIQUITIN-PROTEIN LIGASE MDM2
PMZ_0014790-RA	CD22: B-CELL RECEPTOR CD22			PMZ_0020868-RA	DIS-3: PROBABLE EXOSOME COMPLEX EXONUCLEASE RRP44
PMZ_0014813-RA	PDDC1: PARKINSON DISEASE 7 DOMAIN-CONTAINING PROTEIN 1			PMZ_0020878-RA	STOM: ERYTHROCYTE BAND 7 INTEGRAL MEMBRANE PROTEIN
PMZ_0014816-RA	CD82: CD82 ANTIGEN			PMZ_0020931-RA	ZP4: ZONA PELLUCIDA SPERM-BINDING PROTEIN 4
PMZ_0014887-RA	UTP15: U3 SMALL NUCLEOLAR RNA-ASSOCIATED PROTEIN 15 HOMOLOG			PMZ_0020937-RA	PSMB2: PROTEASOME SUBUNIT BETA TYPE-2
PMZ_0014912-RA	LRPAP1: ALPHA-2-MACROGLOBULIN RECEPTOR-ASSOCIATED PROTEIN			PMZ_0021004-RA	ATF3: CYCLIC AMP-DEPENDENT TRANSCRIPTION FACTOR ATF-3
PMZ_0014927-RA	THSD7A: THROMBOSPONDIN TYPE-1 DOMAIN-CONTAINING PROTEIN 7A			PMZ_0021060-RA	PUTATIVE UNCHARACTERIZED PROTEIN FLJ46204
PMZ_0014968-RA	MXA: INTERFERON-INDUCED GTP-BINDING PROTEIN MXA			PMZ_0021066-RA	LGALS12: GALECTIN-12
PMZ_0014994-RA	MUC2: MUCIN-2			PMZ_0021124-RA	GVIN1: INTERFERON-INDUCED VERY LARGE GTPASE 1
PMZ_0014995-RA	GNL3: GUANINE NUCLEOTIDE-BINDING PROTEIN-LIKE 3			PMZ_0021237-RA	ZGC:113413: NATTERIN-LIKE PROTEIN
PMZ_0014999-RA	FGD4: FYVE%2C RHOGEF AND PH DOMAIN-CONTAINING PROTEIN 4			PMZ_0021268-RA	KRTAP10-12: KERATIN-ASSOCIATED PROTEIN 10-12
PMZ_0015101-RA	PARP14: POLY [ADP-RIBOSE] POLYMERASE 14			PMZ_0021273-RA	TRIM14: TRIPARTITE MOTIF-CONTAINING PROTEIN 14
PMZ_0015146-RA	CDK9: CELL DIVISION PROTEIN KINASE 9			PMZ_0021308-RA	UAFA: URO-ADHERENCE FACTOR A
PMZ_0015149-RA	CRB2: CRUMBS HOMOLOG 2			PMZ_0021321-RA	CLIC6: CHLORIDE INTRACELLULAR CHANNEL PROTEIN 6
PMZ_0015192-RA	PLXNB1: PLEXIN-B1			PMZ_0021367-RA	UNCHARACTERIZED PROTEIN DKFZP434B061
PMZ_0015196-RA	BAG2: BAG FAMILY MOLECULAR CHAPERONE REGULATOR 2			PMZ_0021387-RA	MMP13: COLLAGENASE 3
PMZ_0015197-RA	PLEC1: PLECTIN-1			PMZ_0021466-RA	USP36: UBIQUITIN CARBOXYL-TERMINAL HYDROLASE 36
PMZ_0015198-RA	PLEC1: PLECTIN-1			PMZ_0021474-RA	HSPB11: HEAT SHOCK PROTEIN BETA-11
PMZ_0015249-RA	TRIM14: TRIPARTITE MOTIF-CONTAINING PROTEIN 14			PMZ_0021552-RA	ARMC4: ARMADILLO REPEAT-CONTAINING PROTEIN 4
PMZ_0015339-RA	BMP2: BONE MORPHOGENETIC PROTEIN 2			PMZ_0021575-RA	CYP4A24: CYTOCHROME P450 4A24
PMZ_0015389-RA	TAAR7B: TRACE AMINE-ASSOCIATED RECEPTOR 7B			PMZ_0021607-RA	FLG2: FILAGGRIN-2
PMZ_0015426-RA	FABP3: FATTY ACID-BINDING PROTEIN%2C HEART			PMZ_0021630-RA	UNCHARACTERIZED PROTEIN FLJ44048 HOMOLOG
PMZ_0015430-RA	SLCO1C1: SOLUTE CARRIER ORGANIC ANION TRANSPORTER FAMILY MEMBER 1C1			PMZ_0021799-RA	HSPB11: HEAT SHOCK PROTEIN BETA-11
PMZ_0015543-RA	SERPIND1: HEPARIN COFACTOR 2			PMZ_0021833-RA	PRDM7: PROBABLE HISTONE-LYSINE N-METHYLTRANSFERASE PRDM7
PMZ_0015560-RA	NP: PURINE NUCLEOSIDE PHOSPHORYLASE			PMZ_0021857-RA	TRYPSIN
PMZ_0015575-RA	DYNEIN INTERMEDIATE CHAIN 3%2C CILIARY			PMZ_0021903-RA	PBK: LYMPHOKINE-ACTIVATED KILLER T-CELL-ORIGINATED PROTEIN KINASE
PMZ_0015649-RA	PRIM2: DNA PRIMASE LARGE SUBUNIT			PMZ_0022000-RA	DYRK4: DUAL SPECIFICITY TYROSINE-PHOSPHORYLATION-REGULATED KINASE 4
PMZ_0015678-RA	ADNP: ACTIVITY-DEPENDENT NEUROPROTECTOR HOMEOBOX PROTEIN			PMZ_0022006-RA	USP36: UBIQUITIN CARBOXYL-TERMINAL HYDROLASE 36
PMZ_0015750-RA	TOP2A: DNA TOPOISOMERASE 2-ALPHA			PMZ_0022018-RA	HSPB11: HEAT SHOCK PROTEIN BETA-11
PMZ_0015774-RA	LOXL2: LYSYL OXIDASE HOMOLOG 2			PMZ_0022031-RA	USP36: UBIQUITIN CARBOXYL-TERMINAL HYDROLASE 36
PMZ_0015793-RA	DCTD: DEOXYCYTIDYLATE DEAMINASE			PMZ_0022053-RA	PROM1: PROMININ-1
PMZ_0015860-RA	LONP1: LON PROTEASE HOMOLOG%2C MITOCHONDRIAL			PMZ_0022061-RA	DIS3: EXOSOME COMPLEX EXONUCLEASE RRP44
PMZ_0015901-RA	JUN: TRANSCRIPTION FACTOR AP-1			PMZ_0022098-RA	DIS3: EXOSOME COMPLEX EXONUCLEASE RRP44
PMZ_0015989-RA	KPNA2: IMPORTIN SUBUNIT ALPHA-2			PMZ_0022135-RA	MUC4: MUCIN-4
PMZ_0015991-RA	CASP3: CASPASE-3			PMZ_0022169-RA	ZGC:113413: NATTERIN-LIKE PROTEIN
PMZ_0016008-RA	MUC1: MUCIN-1			PMZ_0022307-RA	RTOA: PROTEIN RTOA
PMZ_0016017-RA	RHBDL2: RHOMBOID-RELATED PROTEIN 2			PMZ_0022330-RA	CLIC6: CHLORIDE INTRACELLULAR CHANNEL PROTEIN 6
PMZ_0016045-RA	EXO1: EXONUCLEASE 1			PMZ_0022368-RA	PPK5: SERINE/THREONINE-PROTEIN KINASE PPK5
PMZ_0016070-RA	TRPA1: TRANSIENT RECEPTOR POTENTIAL CATION CHANNEL SUBFAMILY A MEMBER 1			PMZ_0022410-RA	SULT2B1: SULFOTRANSFERASE FAMILY CYTOSOLIC 2B MEMBER 1
PMZ_0016141-RA	CDC42EP3: CDC42 EFFECTOR PROTEIN 3			PMZ_0022446-RA	DIS3: EXOSOME COMPLEX EXONUCLEASE RRP44
PMZ_0016178-RA	CD40: TUMOR NECROSIS FACTOR RECEPTOR SUPERFAMILY MEMBER 5			PMZ_0022453-RA	PPK5: SERINE/THREONINE-PROTEIN KINASE PPK5
PMZ_0016180-RA	IFT74: INTRAFLAGELLAR TRANSPORT PROTEIN 74 HOMOLOG			PMZ_0022457-RA	UAFA: URO-ADHERENCE FACTOR A
PMZ_0016208-RA	MORN5: MORN REPEAT-CONTAINING PROTEIN 5			PMZ_0022467-RA	USO1: INTRACELLULAR PROTEIN TRANSPORT PROTEIN USO1
PMZ_0016236-RA	IL8: INTERLEUKIN-8			PMZ_0022499-RA	USP36: UBIQUITIN CARBOXYL-TERMINAL HYDROLASE 36
PMZ_0016246-RA	GDF11: GROWTH/DIFFERENTIATION FACTOR 11			PMZ_0022550-RA	TRIM25: TRIPARTITE MOTIF-CONTAINING PROTEIN 25
PMZ_0016300-RA	FAM148C: NUCLEAR-LOCALIZED FACTOR 3			PMZ_0022561-RA	ANO6: ANOCTAMIN-6
PMZ_0016324-RA	ADRB2: BETA-2 ADRENERGIC RECEPTOR			PMZ_0022572-RA	ANO6: ANOCTAMIN-6
PMZ_0016363-RA	C6ORF97: COILED-COIL DOMAIN-CONTAINING PROTEIN C6ORF97			PMZ_0022583-RA	DYRK4: DUAL SPECIFICITY TYROSINE-PHOSPHORYLATION-REGULATED KINASE 4
PMZ_0016369-RA	CG32138: FORMIN-LIKE PROTEIN CG32138			PMZ_0022586-RA	PADI3: PROTEIN-ARGININE DEIMINASE TYPE-3
PMZ_0016393-RA	PKHD1L1: FIBROCYSTIN-L			PMZ_0022784-RA	GPR110: G-PROTEIN COUPLED RECEPTOR 110
PMZ_0016406-RA	MFSD1: MAJOR FACILITATOR SUPERFAMILY DOMAIN-CONTAINING PROTEIN 1			PMZ_0022836-RA	HSPB11: HEAT SHOCK PROTEIN BETA-11
PMZ_0016419-RA	GBP5: GUANYLATE-BINDING PROTEIN 5			PMZ_0022878-RA	USP36: UBIQUITIN CARBOXYL-TERMINAL HYDROLASE 36
PMZ_0016443-RA	ITPRIP: INOSITOL 1%2C4%2C5-TRIPHOSPHATE RECEPTOR-INTERACTING PROTEIN			PMZ_0023012-RA	UAFA: URO-ADHERENCE FACTOR A
PMZ_0016650-RA	APITD1: CENTROMERE PROTEIN S			PMZ_0023037-RA	UAFA: URO-ADHERENCE FACTOR A
PMZ_0016695-RA	PUTATIVE UNCHARACTERIZED PROTEIN ENSP00000383309			PMZ_0023067-RA	SCAPER: S PHASE CYCLIN A-ASSOCIATED PROTEIN IN THE ENDOPLASMIC RETICULUM
PMZ_0016745-RA	MAL: MYELIN AND LYMPHOCYTE PROTEIN			PMZ_0023106-RA	GRP0.9: GLYCINE-RICH CELL WALL STRUCTURAL PROTEIN 2
PMZ_0016787-RA	SIGLEC5: SIALIC ACID-BINDING IG-LIKE LECTIN 5			PMZ_0023156-RA	C1QC: COMPLEMENT C1Q SUBCOMPONENT SUBUNIT C
PMZ_0016816-RA	MYOM1: MYOMESIN-1			PMZ_0023178-RA	YCF2: PROTEIN YCF2
PMZ_0016851-RA	RPS12: 40S RIBOSOMAL PROTEIN S12			PMZ_0023222-RA	UAFA: URO-ADHERENCE FACTOR A
PMZ_0016941-RA	MUC2: MUCIN-2			PMZ_0023230-RA	SRAP: SERINE-RICH ADHESIN FOR PLATELETS
PMZ_0016944-RA	PUS1: TRNA PSEUDOURIDINE SYNTHASE A			PMZ_0023239-RA	DDB_G0270444: PROBABLE INACTIVE PROTEIN KINASE DDB_G0270444
PMZ_0016952-RA	PIK3R5: PHOSPHOINOSITIDE 3-KINASE REGULATORY SUBUNIT 5			PMZ_0023257-RA	INTEGUMENTARY MUCIN C.1
PMZ_0017038-RA	TLR13: TOLL-LIKE RECEPTOR 13			PMZ_0023268-RA	EXOSC10: EXOSOME COMPONENT 10
PMZ_0017071-RA	TPM1: TROPOMYOSIN ALPHA-1 CHAIN			PMZ_0023272-RA	HSP30: HEAT SHOCK PROTEIN 30
PMZ_0017080-RA	RPS12: 40S RIBOSOMAL PROTEIN S12			PMZ_0023289-RA	PRR21: PUTATIVE PROLINE-RICH PROTEIN 21
PMZ_0017123-RA	CD22: B-CELL RECEPTOR CD22			PMZ_0023291-RA	YCF2: PROTEIN YCF2
PMZ_0017145-RA	GLO1: LACTOYLGLUTATHIONE LYASE			PMZ_0023324-RA	EXOSC10: EXOSOME COMPONENT 10
PMZ_0017158-RA	DIS3: EXOSOME COMPLEX EXONUCLEASE RRP44			PMZ_0023364-RA	DIS3: EXOSOME COMPLEX EXONUCLEASE RRP44
PMZ_0017160-RA	NOS1: NITRIC OXIDE SYNTHASE%2C BRAIN			PMZ_0023409-RA	MUC4: MUCIN-4
PMZ_0017196-RA	PTTG1IP: PITUITARY TUMOR-TRANSFORMING GENE 1 PROTEIN-INTERACTING PROTEIN			PMZ_0023411-RA	ZP3: ZONA PELLUCIDA SPERM-BINDING PROTEIN 3
PMZ_0017202-RA	DSE: DERMATAN-SULFATE EPIMERASE			PMZ_0023422-RA	BRDT: BROMODOMAIN TESTIS-SPECIFIC PROTEIN
PMZ_0017203-RA	GBP2: INTERFERON-INDUCED GUANYLATE-BINDING PROTEIN 2			PMZ_0023440-RA	ANO6: ANOCTAMIN-6
PMZ_0017216-RA	ALOX5: ARACHIDONATE 5-LIPOXYGENASE			PMZ_0023496-RA	DIS3: EXOSOME COMPLEX EXONUCLEASE RRP44
PMZ_0017226-RA	AKR1B8: ALDOSE REDUCTASE-RELATED PROTEIN 2			PMZ_0023507-RA	SDS-1: SERUM ALBUMIN SDS-1
PMZ_0017227-RA	C1QTNF9: COMPLEMENT C1Q TUMOR NECROSIS FACTOR-RELATED PROTEIN 9			PMZ_0023538-RA	ANO5: ANOCTAMIN-5
PMZ_0017238-RA	AWA1: CELL WALL PROTEIN AWA1			PMZ_0023540-RA	SMI35A: DUAL SPECIFICITY TYROSINE-PHOSPHORYLATION-REGULATED KINASE 2
PMZ_0017291-RA	RACGAP1: RAC GTPASE-ACTIVATING PROTEIN 1			PMZ_0023548-RA	ATP5J: ATP SYNTHASE-COUPLING FACTOR 6%2C MITOCHONDRIAL
PMZ_0017300-RA	LRP1B: LOW-DENSITY LIPOPROTEIN RECEPTOR-RELATED PROTEIN 1B			PMZ_0023590-RA	ANO6: ANOCTAMIN-6
PMZ_0017344-RA	GLP1R: GLUCAGON-LIKE PEPTIDE 1 RECEPTOR			PMZ_0023652-RA	YCF2: PROTEIN YCF2
PMZ_0017350-RA	RIBC1: RIB43A-LIKE WITH COILED-COILS PROTEIN 1			PMZ_0023659-RA	DIS3: EXOSOME COMPLEX EXONUCLEASE RRP44
PMZ_0017377-RA	TNFRSF17: TUMOR NECROSIS FACTOR RECEPTOR SUPERFAMILY MEMBER 17			PMZ_0023664-RA	PRKCD: PROTEIN KINASE C DELTA TYPE
PMZ_0017443-RA	DBNL: DREBRIN-LIKE PROTEIN			PMZ_0023719-RA	SMI35A: DUAL SPECIFICITY TYROSINE-PHOSPHORYLATION-REGULATED KINASE 2
PMZ_0017466-RA	POMC: PRO-OPIOMELANOCORTIN			PMZ_0023815-RA	SMI35A: DUAL SPECIFICITY TYROSINE-PHOSPHORYLATION-REGULATED KINASE 2
PMZ_0017555-RA	GCLC: GLUTAMATE--CYSTEINE LIGASE CATALYTIC SUBUNIT			PMZ_0023820-RA	MPZ: MYELIN PROTEIN P0
PMZ_0017556-RA	GCLC: GLUTAMATE--CYSTEINE LIGASE CATALYTIC SUBUNIT			PMZ_0023841-RA	YCF2: PROTEIN YCF2
PMZ_0017589-RA	ZGC:113413: NATTERIN-LIKE PROTEIN			PMZ_0023859-RA	MUC5AC: MUCIN-5AC
PMZ_0017590-RA	ZGC:113413: NATTERIN-LIKE PROTEIN			PMZ_0023865-RA	ZP3: ZONA PELLUCIDA SPERM-BINDING PROTEIN 3
PMZ_0017648-RA	EXOSC10: EXOSOME COMPONENT 10			PMZ_0023911-RA	UAFA: URO-ADHERENCE FACTOR A
PMZ_0017669-RA	GBP6: GUANYLATE-BINDING PROTEIN 6			PMZ_0023951-RA	UAFA: URO-ADHERENCE FACTOR A
PMZ_0017690-RA	UPK1B: UROPLAKIN-1B			PMZ_0023969-RA	YHR217C: PUTATIVE UNCHARACTERIZED PROTEIN YHR217C
PMZ_0017718-RA	ZINC-BINDING PROTEIN A33			PMZ_0024018-RA	DMBT1: DELETED IN MALIGNANT BRAIN TUMORS 1 PROTEIN
PMZ_0017721-RA	GRN: GRANULINS			PMZ_0024079-RA	SMI35A: DUAL SPECIFICITY TYROSINE-PHOSPHORYLATION-REGULATED KINASE 2
PMZ_0017727-RA	TRIM8: TRIPARTITE MOTIF-CONTAINING PROTEIN 8			PMZ_0024118-RA	BASIC PROLINE-RICH PROTEIN
PMZ_0017731-RA	E2F3: TRANSCRIPTION FACTOR E2F3			PMZ_0024119-RA	UAFA: URO-ADHERENCE FACTOR A
PMZ_0017741-RA	JUN: TRANSCRIPTION FACTOR AP-1
PMZ_0017798-RA	GBP1: INTERFERON-INDUCED GUANYLATE-BINDING PROTEIN 1
PMZ_0017851-RA	BCO2: BETA%2CBETA-CAROTENE 9'%2C10'-OXYGENASE
PMZ_0017855-RA	RPL18A: 60S RIBOSOMAL PROTEIN L18A
PMZ_0017858-RA	CDKN3: CYCLIN-DEPENDENT KINASE INHIBITOR 3
PMZ_0017922-RA	PSPB: SPORE COAT PROTEIN SP85
PMZ_0018004-RA	FCGBP: IGGFC-BINDING PROTEIN
PMZ_0018043-RA	BICC1: PROTEIN BICAUDAL C HOMOLOG 1
PMZ_0018059-RA	SLC46A2: THYMIC STROMAL COTRANSPORTER HOMOLOG
PMZ_0018081-RA	EGR1: EARLY GROWTH RESPONSE PROTEIN 1
PMZ_0018092-RA	ACRC: ACIDIC REPEAT-CONTAINING PROTEIN
PMZ_0018155-RA	CLN5: CEROID-LIPOFUSCINOSIS NEURONAL PROTEIN 5
PMZ_0018167-RA	NPM1: NUCLEOPHOSMIN
PMZ_0018213-RA	RPL5: 60S RIBOSOMAL PROTEIN L5
PMZ_0018238-RA	RAD51-B: DNA REPAIR PROTEIN RAD51 HOMOLOG B
PMZ_0018249-RA	CLEC18A: C-TYPE LECTIN DOMAIN FAMILY 18 MEMBER A
PMZ_0018257-RA	LBA1: LUPUS BRAIN ANTIGEN 1
PMZ_0018376-RA	PVRL3: POLIOVIRUS RECEPTOR-RELATED PROTEIN 3
PMZ_0018398-RA	LAMB2: LAMININ SUBUNIT BETA-2
PMZ_0018444-RA	SNRNP70: U1 SMALL NUCLEAR RIBONUCLEOPROTEIN 70 KDA
PMZ_0018451-RA	UBE1AY: UBIQUITIN-LIKE MODIFIER-ACTIVATING ENZYME 1 Y
PMZ_0018465-RA	UPF0704 PROTEIN C6ORF165 HOMOLOG
PMZ_0018487-RA	NAS-14: ZINC METALLOPROTEINASE NAS-14
PMZ_0018495-RA	ASTACIN-LIKE METALLOENDOPEPTIDASE
PMZ_0018513-RA	TRIM14: TRIPARTITE MOTIF-CONTAINING PROTEIN 14
PMZ_0018636-RA	CSPG4: CHONDROITIN SULFATE PROTEOGLYCAN 4
PMZ_0018699-RA	CATHEPSIN L
PMZ_0018724-RA	PITPNB: PHOSPHATIDYLINOSITOL TRANSFER PROTEIN BETA ISOFORM
PMZ_0018815-RA	CXCL15: C-X-C MOTIF CHEMOKINE 15
PMZ_0018821-RA	IFI27L1: INTERFERON ALPHA-INDUCIBLE PROTEIN 27-LIKE PROTEIN 1
PMZ_0018923-RA	TLR6: TOLL-LIKE RECEPTOR 6
PMZ_0019042-RA	ZNF704: ZINC FINGER PROTEIN 704
PMZ_0019052-RA	RSPH9: RADIAL SPOKE HEAD PROTEIN 9 HOMOLOG
PMZ_0019068-RA	CXCR4: C-X-C CHEMOKINE RECEPTOR TYPE 4
PMZ_0019080-RA	RUNX1: RUNT-RELATED TRANSCRIPTION FACTOR 1
PMZ_0019106-RA	SPC25: KINETOCHORE PROTEIN SPC25
PMZ_0019142-RA	RPL12: 60S RIBOSOMAL PROTEIN L12
PMZ_0019248-RA	RAB27B: RAS-RELATED PROTEIN RAB-27B
PMZ_0019303-RA	ADAMTS9: A DISINTEGRIN AND METALLOPROTEINASE WITH THROMBOSPONDIN MOTIFS 9
PMZ_0019305-RA	DPP3: DIPEPTIDYL-PEPTIDASE 3
PMZ_0019312-RA	CEBPA: CCAAT/ENHANCER-BINDING PROTEIN ALPHA
PMZ_0019358-RA	MYOF: MYOFERLIN
PMZ_0019381-RA	SLCO3A1: SOLUTE CARRIER ORGANIC ANION TRANSPORTER FAMILY MEMBER 3A1
PMZ_0019394-RA	IFT74: INTRAFLAGELLAR TRANSPORT PROTEIN 74 HOMOLOG
PMZ_0019409-RA	HSPB11: HEAT SHOCK PROTEIN BETA-11
PMZ_0019418-RA	FGD3: FYVE%2C RHOGEF AND PH DOMAIN-CONTAINING PROTEIN 3
PMZ_0019419-RA	DLGAP2: DISKS LARGE-ASSOCIATED PROTEIN 2
PMZ_0019523-RA	FANCI: FANCONI ANEMIA GROUP I PROTEIN
PMZ_0019557-RA	DIRC2: DISRUPTED IN RENAL CARCINOMA PROTEIN 2 HOMOLOG
PMZ_0019558-RA	GBP2: INTERFERON-INDUCED GUANYLATE-BINDING PROTEIN 2
PMZ_0019595-RA	DBR1-A: LARIAT DEBRANCHING ENZYME A
PMZ_0019596-RA	CYR61: PROTEIN CYR61
PMZ_0019645-RA	NIACR2: NIACIN RECEPTOR 2
PMZ_0019692-RA	CHEK1: SERINE/THREONINE-PROTEIN KINASE CHK1
PMZ_0019749-RA	DNAH10: DYNEIN HEAVY CHAIN 10%2C AXONEMAL
PMZ_0019807-RA	DRG2: DEVELOPMENTALLY-REGULATED GTP-BINDING PROTEIN 2
PMZ_0019949-RA	SHMT1: SERINE HYDROXYMETHYLTRANSFERASE%2C CYTOSOLIC
PMZ_0019955-RA	SLC44A4: CHOLINE TRANSPORTER-LIKE PROTEIN 4
PMZ_0019956-RA	SLC44A4: CHOLINE TRANSPORTER-LIKE PROTEIN 4
PMZ_0019958-RA	ERMN: ERMIN
PMZ_0019969-RA	CENPE: CENTROMERE-ASSOCIATED PROTEIN E
PMZ_0019970-RA	CENPE: CENTROMERE-ASSOCIATED PROTEIN E
PMZ_0020057-RA	HSD17B14: 17-BETA-HYDROXYSTEROID DEHYDROGENASE 14
PMZ_0020061-RA	PTPRJ: RECEPTOR-TYPE TYROSINE-PROTEIN PHOSPHATASE ETA
PMZ_0020101-RA	COL12A1: COLLAGEN ALPHA-1
PMZ_0020104-RA	CEACAM1: CARCINOEMBRYONIC ANTIGEN-RELATED CELL ADHESION MOLECULE 1
PMZ_0020106-RA	MUSK: MUSCLE%2C SKELETAL RECEPTOR TYROSINE PROTEIN KINASE
PMZ_0020119-RA	ARF4: ADP-RIBOSYLATION FACTOR 4
PMZ_0020125-RA	GTF2F2: GENERAL TRANSCRIPTION FACTOR IIF SUBUNIT 2
PMZ_0020157-RA	GCOM1: GRINL1A COMPLEX LOCUS PROTEIN 1
PMZ_0020305-RA	NDC80: KINETOCHORE PROTEIN NDC80 HOMOLOG
PMZ_0020353-RA	PLA1A: PHOSPHOLIPASE A1 MEMBER A
PMZ_0020363-RA	ZGC:113413: NATTERIN-LIKE PROTEIN
PMZ_0020368-RA	OR52D1: OLFACTORY RECEPTOR 52D1
PMZ_0020369-RA	NAALADL1: N-ACETYLATED-ALPHA-LINKED ACIDIC DIPEPTIDASE-LIKE PROTEIN
PMZ_0020487-RA	LRP2: LOW-DENSITY LIPOPROTEIN RECEPTOR-RELATED PROTEIN 2
PMZ_0020535-RA	CEP250: CENTROSOME-ASSOCIATED PROTEIN CEP250
PMZ_0020578-RA	DTNBP1A: DYSBINDIN-A
PMZ_0020630-RA	CYP4B1: CYTOCHROME P450 4B1
PMZ_0020681-RA	TPX2: TARGETING PROTEIN FOR XKLP2
PMZ_0020703-RA	CAV3: CAVEOLIN-3
PMZ_0020704-RA	HABP2: HYALURONAN-BINDING PROTEIN 2
PMZ_0020805-RA	FIBH: FIBROIN HEAVY CHAIN
PMZ_0020813-RA	SCN3A: SODIUM CHANNEL PROTEIN TYPE 3 SUBUNIT ALPHA
PMZ_0020820-RA	TSPAN13: TETRASPANIN-13
PMZ_0020844-RA	RPTN: REPETIN
PMZ_0020905-RA	SKA1: SPINDLE AND KINETOCHORE-ASSOCIATED PROTEIN 1
PMZ_0021037-RA	TNFAIP6: TUMOR NECROSIS FACTOR-INDUCIBLE GENE 6 PROTEIN
PMZ_0021052-RA	RHOA: TRANSFORMING PROTEIN RHOA
PMZ_0021070-RA	TRIM14: TRIPARTITE MOTIF-CONTAINING PROTEIN 14
PMZ_0021101-RA	CYP2J2: CYTOCHROME P450 2J2
PMZ_0021104-RA	PEB: EJACULATORY BULB-SPECIFIC PROTEIN 1
PMZ_0021117-RA	CTSZ: CATHEPSIN Z
PMZ_0021128-RA	THBS2: THROMBOSPONDIN-2
PMZ_0021134-RA	PTPRB: RECEPTOR-TYPE TYROSINE-PROTEIN PHOSPHATASE BETA
PMZ_0021193-RA	SPATA4: SPERMATOGENESIS-ASSOCIATED PROTEIN 4
PMZ_0021228-RA	SNRPB: SMALL NUCLEAR RIBONUCLEOPROTEIN-ASSOCIATED PROTEIN B'
PMZ_0021265-RA	ACAN: AGGRECAN CORE PROTEIN
PMZ_0021266-RA	TCOF1: TREACLE PROTEIN
PMZ_0021339-RA	DSE: DERMATAN-SULFATE EPIMERASE
PMZ_0021369-RA	ENPP: ENTERIN NEUROPEPTIDES
PMZ_0021382-RA	TRIM14: TRIPARTITE MOTIF-CONTAINING PROTEIN 14
PMZ_0021402-RA	GREM1: GREMLIN-1
PMZ_0021446-RA	PLXND1: PLEXIN-D1
PMZ_0021464-RA	MYOF: MYOFERLIN
PMZ_0021487-RA	OSBP2: OXYSTEROL-BINDING PROTEIN 2
PMZ_0021506-RA	FAM83E: PROTEIN FAM83E
PMZ_0021508-RA	LYPLAL1: LYSOPHOSPHOLIPASE-LIKE PROTEIN 1
PMZ_0021527-RA	CTSL1: CATHEPSIN L1
PMZ_0021616-RA	PRKCQ: PROTEIN KINASE C THETA TYPE
PMZ_0021619-RA	EFHB: EF-HAND DOMAIN-CONTAINING FAMILY MEMBER B
PMZ_0021670-RA	NOG: NOGGIN
PMZ_0021672-RA	SMYD2: SET AND MYND DOMAIN-CONTAINING PROTEIN 2
PMZ_0021704-RA	MOXD1: DBH-LIKE MONOOXYGENASE PROTEIN 1
PMZ_0021713-RA	EIF2A: EUKARYOTIC TRANSLATION INITIATION FACTOR 2A
PMZ_0021751-RA	CHST11: CARBOHYDRATE SULFOTRANSFERASE 11
PMZ_0021777-RA	COL29A1: COLLAGEN ALPHA-5
PMZ_0021778-RA	MOXD1: DBH-LIKE MONOOXYGENASE PROTEIN 1
PMZ_0021817-RA	UMOD: UROMODULIN
PMZ_0021825-RA	PTGS2: PROSTAGLANDIN G/H SYNTHASE 2
PMZ_0021869-RA	CMPK2: UMP-CMP KINASE 2%2C MITOCHONDRIAL
PMZ_0021900-RA	TRIM71: TRIPARTITE MOTIF-CONTAINING PROTEIN 71
PMZ_0021922-RA	FAM55C: PROTEIN FAM55C
PMZ_0021979-RA	SRA1: STEROID RECEPTOR RNA ACTIVATOR 1
PMZ_0022041-RA	SNRNP70: U1 SMALL NUCLEAR RIBONUCLEOPROTEIN 70 KDA
PMZ_0022066-RA	CCN1: PROTEIN CEF-10
PMZ_0022112-RA	MARCH4: E3 UBIQUITIN-PROTEIN LIGASE MARCH4
PMZ_0022154-RA	CNTN4: CONTACTIN-4
PMZ_0022175-RA	HNRNPL: HETEROGENEOUS NUCLEAR RIBONUCLEOPROTEIN L
PMZ_0022234-RA	PPA1: INORGANIC PYROPHOSPHATASE
PMZ_0022239-RA	SON: SON PROTEIN
PMZ_0022372-RA	CYSLTR1: CYSTEINYL LEUKOTRIENE RECEPTOR 1
PMZ_0022488-RA	NOS1: NITRIC OXIDE SYNTHASE%2C BRAIN
PMZ_0022506-RA	NRAP: NEBULIN-RELATED-ANCHORING PROTEIN
PMZ_0022548-RA	PUTATIVE TRANSMEMBRANE PROTEIN ENSP00000369095
PMZ_0022578-RA	DYNEIN INTERMEDIATE CHAIN 2%2C CILIARY
PMZ_0022652-RA	PSMD12: 26S PROTEASOME NON-ATPASE REGULATORY SUBUNIT 12
PMZ_0022713-RA	GALNTL4: PUTATIVE POLYPEPTIDE N-ACETYLGALACTOSAMINYLTRANSFERASE-LIKE PROTEIN 4
PMZ_0022726-RA	CIRCUMSPOROZOITE PROTEIN
PMZ_0022748-RA	DDB_G0268530: PUTATIVE UNCHARACTERIZED PROTEIN DDB_G0268530
PMZ_0022778-RA	VAV3: GUANINE NUCLEOTIDE EXCHANGE FACTOR VAV3
PMZ_0022792-RA	CHAD: CHONDROADHERIN
PMZ_0022805-RA	SYT12: SYNAPTOTAGMIN-12
PMZ_0022859-RA	WDR3: WD REPEAT-CONTAINING PROTEIN 3
PMZ_0022917-RA	IKBKE: INHIBITOR OF NUCLEAR FACTOR KAPPA-B KINASE SUBUNIT EPSILON
PMZ_0022957-RA	SRMS: TYROSINE-PROTEIN KINASE SRMS
PMZ_0022999-RA	TMED10: TRANSMEMBRANE PROTEIN TMP21
PMZ_0023077-RA	FOSL2: FOS-RELATED ANTIGEN 2
PMZ_0023090-RA	CCDC39: COILED-COIL DOMAIN-CONTAINING PROTEIN 39
PMZ_0023154-RA	LAMIN-L
PMZ_0023155-RA	CSMD2: CUB AND SUSHI DOMAIN-CONTAINING PROTEIN 2
PMZ_0023157-RA	AGXT2: ALANINE--GLYOXYLATE AMINOTRANSFERASE 2%2C MITOCHONDRIAL
PMZ_0023201-RA	MCM2: DNA REPLICATION LICENSING FACTOR MCM2
PMZ_0023208-RA	TSPAN18: TETRASPANIN-18
PMZ_0023218-RA	TOP2B: DNA TOPOISOMERASE 2-BETA
PMZ_0023228-RA	TRMT6: TRNA
PMZ_0023233-RA	SLC17A5: SIALIN
PMZ_0023247-RA	BYSL: BYSTIN
PMZ_0023369-RA	CATIONIC TRYPSIN
PMZ_0023424-RA	SVEP1: SUSHI%2C VON WILLEBRAND FACTOR TYPE A%2C EGF AND PENTRAXIN DOMAIN-CONTAINING PROTEIN 1
PMZ_0023470-RA	ZGC:113413: NATTERIN-LIKE PROTEIN
PMZ_0023588-RA	MYD88: MYELOID DIFFERENTIATION PRIMARY RESPONSE PROTEIN MYD88
PMZ_0023767-RA	HAPLN4: HYALURONAN AND PROTEOGLYCAN LINK PROTEIN 4
PMZ_0023851-RA	PHYHD1: PHYTANOYL-COA DIOXYGENASE DOMAIN-CONTAINING PROTEIN 1
PMZ_0023878-RA	PUTATIVE UNCHARACTERIZED PROTEIN FLJ46204
PMZ_0023944-RA	GBP4: GUANYLATE-BINDING PROTEIN 4
PMZ_0023959-RA	HSPBP1: HSP70-BINDING PROTEIN 1
PMZ_0024086-RA	GRB14: GROWTH FACTOR RECEPTOR-BOUND PROTEIN 14
PMZ_0024102-RA	ACTIN%2C CYTOPLASMIC TYPE 5
PMZ_0024111-RA	CTSL1: CATHEPSIN L1
PMZ_0024120-RA	RPLP0: 60S ACIDIC RIBOSOMAL PROTEIN P0

## Sheet: 2wpi
973 unique elements in "Spinal Cord 2wpi":		223 unique elements in "Brain 2wpi":		661 shared elements in "Spinal Cord 2wpi" and "Brain 2wpi":
Lamprey Gene ID	Gene Symbol: Gene Name	Lamprey Gene ID	Gene Symbol: Gene Name	Lamprey Gene ID	Gene Symbol: Gene Name
PMZ_0000006-RA	HSPA14: HEAT SHOCK 70 KDA PROTEIN 14	PMZ_0000133-RA	HSPB11: HEAT SHOCK PROTEIN BETA-11	PMZ_0000004-RA	RESA: RING-INFECTED ERYTHROCYTE SURFACE ANTIGEN
PMZ_0000007-RA	NLRP3: NACHT%2C LRR AND PYD DOMAINS-CONTAINING PROTEIN 3	PMZ_0000137-RA	HSPB11: HEAT SHOCK PROTEIN BETA-11	PMZ_0000008-RA	UAFA: URO-ADHERENCE FACTOR A
PMZ_0000036-RA	TEC: TYROSINE-PROTEIN KINASE TEC	PMZ_0000138-RA	HSPB11: HEAT SHOCK PROTEIN BETA-11	PMZ_0000009-RA	DIS3: EXOSOME COMPLEX EXONUCLEASE RRP44
PMZ_0000038-RA	SNAP25: SYNAPTOSOMAL-ASSOCIATED PROTEIN 25	PMZ_0000168-RA	HSPB11: HEAT SHOCK PROTEIN BETA-11	PMZ_0000010-RA	DIS3: EXOSOME COMPLEX EXONUCLEASE RRP44
PMZ_0000070-RA	ZGC:113413: NATTERIN-LIKE PROTEIN	PMZ_0000204-RA	SGK1-A: SERINE/THREONINE-PROTEIN KINASE SGK1-A	PMZ_0000011-RA	73: IMMEDIATE-EARLY PROTEIN
PMZ_0000085-RA	USP36: UBIQUITIN CARBOXYL-TERMINAL HYDROLASE 36	PMZ_0000336-RA	NLRP3: NACHT%2C LRR AND PYD DOMAINS-CONTAINING PROTEIN 3	PMZ_0000013-RA	DIS3: EXOSOME COMPLEX EXONUCLEASE RRP44
PMZ_0000088-RA	USP36: UBIQUITIN CARBOXYL-TERMINAL HYDROLASE 36	PMZ_0000339-RA	NLRP3: NACHT%2C LRR AND PYD DOMAINS-CONTAINING PROTEIN 3	PMZ_0000014-RA	DIS3: EXOSOME COMPLEX EXONUCLEASE RRP44
PMZ_0000095-RA	TERT: TELOMERASE REVERSE TRANSCRIPTASE	PMZ_0000406-RA	ZGC:113413: NATTERIN-LIKE PROTEIN	PMZ_0000017-RA	DIS3: EXOSOME COMPLEX EXONUCLEASE RRP44
PMZ_0000123-RA	NETO1: NEUROPILIN AND TOLLOID-LIKE PROTEIN 1	PMZ_0000588-RA	GVIN1: INTERFERON-INDUCED VERY LARGE GTPASE 1	PMZ_0000047-RA	DDB_G0270444: PROBABLE INACTIVE PROTEIN KINASE DDB_G0270444
PMZ_0000151-RA	SAMD9L: STERILE ALPHA MOTIF DOMAIN-CONTAINING PROTEIN 9-LIKE	PMZ_0000590-RA	GVIN1: INTERFERON-INDUCED VERY LARGE GTPASE 1	PMZ_0000067-RA	73: IMMEDIATE-EARLY PROTEIN
PMZ_0000212-RA	POSTN: PERIOSTIN	PMZ_0000591-RA	GVIN1: INTERFERON-INDUCED VERY LARGE GTPASE 1	PMZ_0000068-RA	DIS3: EXOSOME COMPLEX EXONUCLEASE RRP44
PMZ_0000213-RA	PKD2: POLYCYSTIN-2	PMZ_0000679-RA	GLUL: GLUTAMINE SYNTHETASE	PMZ_0000077-RA	DDB_G0270444: PROBABLE INACTIVE PROTEIN KINASE DDB_G0270444
PMZ_0000215-RA	LRRC67: LEUCINE-RICH REPEAT-CONTAINING PROTEIN 67	PMZ_0000755-RA	TRIM65: TRIPARTITE MOTIF-CONTAINING PROTEIN 65	PMZ_0000078-RA	DIS3: EXOSOME COMPLEX EXONUCLEASE RRP44
PMZ_0000216-RA	ANLN: ACTIN-BINDING PROTEIN ANILLIN	PMZ_0000801-RA	FBXO33: F-BOX ONLY PROTEIN 33	PMZ_0000080-RA	DIS3: EXOSOME COMPLEX EXONUCLEASE RRP44
PMZ_0000217-RA	EDN2: ENDOTHELIN-2	PMZ_0000884-RA	GVIN1: INTERFERON-INDUCED VERY LARGE GTPASE 1	PMZ_0000082-RA	DIS3: EXOSOME COMPLEX EXONUCLEASE RRP44
PMZ_0000219-RA	RPTN: REPETIN	PMZ_0000908-RA	SMN1: SURVIVAL MOTOR NEURON PROTEIN	PMZ_0000083-RA	DIS3: EXOSOME COMPLEX EXONUCLEASE RRP44
PMZ_0000221-RA	C1QTNF5: COMPLEMENT C1Q TUMOR NECROSIS FACTOR-RELATED PROTEIN 5	PMZ_0000921-RA	SMN1: SURVIVAL MOTOR NEURON PROTEIN	PMZ_0000084-RA	DIS3: EXOSOME COMPLEX EXONUCLEASE RRP44
PMZ_0000223-RA	CHST9: CARBOHYDRATE SULFOTRANSFERASE 9	PMZ_0001000-RA	IKZF5: ZINC FINGER PROTEIN PEGASUS	PMZ_0000086-RA	DIS3: EXOSOME COMPLEX EXONUCLEASE RRP44
PMZ_0000224-RA	TERT: TELOMERASE REVERSE TRANSCRIPTASE	PMZ_0001167-RA	NFKBIE: NF-KAPPA-B INHIBITOR EPSILON	PMZ_0000090-RA	DIS3: EXOSOME COMPLEX EXONUCLEASE RRP44
PMZ_0000225-RA	ARHGAP12: RHO GTPASE-ACTIVATING PROTEIN 12	PMZ_0001175-RA	GLH-2: ATP-DEPENDENT RNA HELICASE GLH-2	PMZ_0000100-RA	MYOSIN HEAVY CHAIN%2C CLONE 203
PMZ_0000251-RA	SOX11-B: TRANSCRIPTION FACTOR SOX-11-B	PMZ_0001183-RA	CSN2: BETA-CASEIN	PMZ_0000126-RA	ZNF217: ZINC FINGER PROTEIN 217
PMZ_0000264-RA	NUF2: KINETOCHORE PROTEIN NUF2	PMZ_0001246-RA	PSPB: SPORE COAT PROTEIN SP85	PMZ_0000132-RA	HSPB11: HEAT SHOCK PROTEIN BETA-11
PMZ_0000267-RA	EXOSC10: EXOSOME COMPONENT 10	PMZ_0001363-RA	ZAN: ZONADHESIN	PMZ_0000136-RA	HSPB11: HEAT SHOCK PROTEIN BETA-11
PMZ_0000296-RA	EXOSC10: EXOSOME COMPONENT 10	PMZ_0001797-RA	GLR-1: GLUTAMATE RECEPTOR 1	PMZ_0000142-RA	ZNF217: ZINC FINGER PROTEIN 217
PMZ_0000317-RA	KDELC1: KDEL MOTIF-CONTAINING PROTEIN 1	PMZ_0001814-RA	APP1: PROTEIN APP1	PMZ_0000147-RA	ZNF219: ZINC FINGER PROTEIN 219
PMZ_0000348-RA	ALOX5: ARACHIDONATE 5-LIPOXYGENASE	PMZ_0001847-RA	MREG: MELANOREGULIN	PMZ_0000148-RA	UNCHARACTERIZED PROTEIN C18ORF54 HOMOLOG
PMZ_0000351-RA	AURKA: SERINE/THREONINE-PROTEIN KINASE 6	PMZ_0001904-RA	LRDD: LEUCINE-RICH REPEAT AND DEATH DOMAIN-CONTAINING PROTEIN	PMZ_0000149-RA	FN3KRP: KETOSAMINE-3-KINASE
PMZ_0000352-RA	UBE2C: UBIQUITIN-CONJUGATING ENZYME E2 C	PMZ_0001939-RA	GJA3: GAP JUNCTION ALPHA-3 PROTEIN	PMZ_0000155-RA	ANO6: ANOCTAMIN-6
PMZ_0000389-RA	ATP6V1G1: V-TYPE PROTON ATPASE SUBUNIT G 1	PMZ_0002135-RA	PKD1: POLYCYSTIN-1	PMZ_0000157-RA	ANO5: ANOCTAMIN-5
PMZ_0000395-RA	PLEKHA2: PLECKSTRIN HOMOLOGY DOMAIN-CONTAINING FAMILY A MEMBER 2	PMZ_0002171-RA	SLC30A10: ZINC TRANSPORTER 10	PMZ_0000159-RA	FIBH: FIBROIN HEAVY CHAIN
PMZ_0000396-RA	ITGB1-B: INTEGRIN BETA-1-B	PMZ_0002234-RA	NMT3: PUTATIVE PHOSPHOETHANOLAMINE N-METHYLTRANSFERASE 3	PMZ_0000161-RA	ANO6: ANOCTAMIN-6
PMZ_0000398-RA	PKD1: POLYCYSTIN-1	PMZ_0002409-RA	CD109: CD109 ANTIGEN	PMZ_0000163-RA	ANO6: ANOCTAMIN-6
PMZ_0000400-RA	DPP3: DIPEPTIDYL-PEPTIDASE 3	PMZ_0002412-RA	MED30: MEDIATOR OF RNA POLYMERASE II TRANSCRIPTION SUBUNIT 30	PMZ_0000165-RA	ANO5: ANOCTAMIN-5
PMZ_0000433-RA	TRIM14: TRIPARTITE MOTIF-CONTAINING PROTEIN 14	PMZ_0002669-RA	FAM65A: PROTEIN FAM65A	PMZ_0000242-RA	71: GLYCOPROTEIN X
PMZ_0000464-RA	MMP10: STROMELYSIN-2	PMZ_0002784-RA	ZNF841: ZINC FINGER PROTEIN 841	PMZ_0000340-RA	RNH1: RIBONUCLEASE INHIBITOR
PMZ_0000468-RA	STD2: 3-BETA-HYDROXYSTEROID SULFOTRANSFERASE	PMZ_0002813-RA	PEG3: PATERNALLY-EXPRESSED GENE 3 PROTEIN	PMZ_0000341-RA	DDB_G0274557: UNCHARACTERIZED HISTIDINE-RICH PROTEIN DDB0167791
PMZ_0000494-RA	GLOBIN-3	PMZ_0002885-RA	SPEG: STRIATED MUSCLE-SPECIFIC SERINE/THREONINE-PROTEIN KINASE	PMZ_0000344-RA	AGP19: LYSINE-RICH ARABINOGALACTAN PROTEIN 19
PMZ_0000526-RA	SIGLEC1: SIALOADHESIN	PMZ_0003004-RA	TOMM20: MITOCHONDRIAL IMPORT RECEPTOR SUBUNIT TOM20 HOMOLOG	PMZ_0000364-RA	ZP3: ZONA PELLUCIDA SPERM-BINDING PROTEIN 3
PMZ_0000532-RA	KIT: MAST/STEM CELL GROWTH FACTOR RECEPTOR	PMZ_0003102-RA	ANAPC4: ANAPHASE-PROMOTING COMPLEX SUBUNIT 4	PMZ_0000365-RA	ZP2: ZONA PELLUCIDA SPERM-BINDING PROTEIN 2
PMZ_0000537-RA	CELA2A: CHYMOTRYPSIN-LIKE ELASTASE FAMILY MEMBER 2A	PMZ_0003346-RA	GAL3ST1: GALACTOSYLCERAMIDE SULFOTRANSFERASE	PMZ_0000368-RA	ZP3: ZONA PELLUCIDA SPERM-BINDING PROTEIN 3
PMZ_0000540-RA	FABP7: FATTY ACID-BINDING PROTEIN%2C BRAIN	PMZ_0003630-RA	S100A1: PROTEIN S100-A1	PMZ_0000372-RA	ZP3: ZONA PELLUCIDA SPERM-BINDING PROTEIN 3
PMZ_0000553-RA	XDH: XANTHINE DEHYDROGENASE/OXIDASE	PMZ_0003989-RA	CTSL1: CATHEPSIN L1	PMZ_0000374-RA	ZP3: ZONA PELLUCIDA SPERM-BINDING PROTEIN 3
PMZ_0000585-RA	MC4R: MELANOCORTIN RECEPTOR 4	PMZ_0004111-RA	CISD1: CDGSH IRON SULFUR DOMAIN-CONTAINING PROTEIN 1	PMZ_0000375-RA	ZP4: ZONA PELLUCIDA SPERM-BINDING PROTEIN 4
PMZ_0000633-RA	SIAE: SIALATE O-ACETYLESTERASE	PMZ_0004183-RA	ATP5F1: ATP SYNTHASE SUBUNIT B%2C MITOCHONDRIAL	PMZ_0000378-RA	ZP4: ZONA PELLUCIDA SPERM-BINDING PROTEIN 4
PMZ_0000636-RA	PRSS7: ENTEROPEPTIDASE	PMZ_0004412-RA	SGS3: SALIVARY GLUE PROTEIN SGS-3	PMZ_0000379-RA	ZP4: ZONA PELLUCIDA SPERM-BINDING PROTEIN 4
PMZ_0000638-RA	SPCC663.09C: UNCHARACTERIZED OXIDOREDUCTASE C663.09C	PMZ_0004425-RA	P2RY4: P2Y PURINOCEPTOR 4	PMZ_0000381-RA	ZP4: ZONA PELLUCIDA SPERM-BINDING PROTEIN 4
PMZ_0000654-RA	FAM166B: UPF0605 PROTEIN FAM166B	PMZ_0004440-RA	KCNMB4: CALCIUM-ACTIVATED POTASSIUM CHANNEL SUBUNIT BETA-4	PMZ_0000409-RA	TRIM8: TRIPARTITE MOTIF-CONTAINING PROTEIN 8
PMZ_0000715-RA	PF10_0343: S-ANTIGEN PROTEIN	PMZ_0004513-RA	PKD2: POLYCYSTIN-2	PMZ_0000422-RA	PXR1: PROTEIN PXR1
PMZ_0000773-RA	DYRK2: DUAL SPECIFICITY TYROSINE-PHOSPHORYLATION-REGULATED KINASE 2	PMZ_0004594-RA	XYLT1: XYLOSYLTRANSFERASE 1	PMZ_0000428-RA	U88: UNCHARACTERIZED PROTEIN U88
PMZ_0000805-RA	LAMPRIN 1.8-10	PMZ_0004627-RA	WASL: NEURAL WISKOTT-ALDRICH SYNDROME PROTEIN	PMZ_0000435-RA	NODC: N-ACETYLGLUCOSAMINYLTRANSFERASE
PMZ_0000812-RA	SLC27A2: VERY LONG-CHAIN ACYL-COA SYNTHETASE	PMZ_0004648-RA	CAMSAP1: CALMODULIN-REGULATED SPECTRIN-ASSOCIATED PROTEIN 1	PMZ_0000436-RA	YCF2: PROTEIN YCF2
PMZ_0000831-RA	ALOX5: ARACHIDONATE 5-LIPOXYGENASE	PMZ_0004839-RA	IKBKAP: ELONGATOR COMPLEX PROTEIN 1	PMZ_0000437-RA	PXR1: PROTEIN PXR1
PMZ_0000837-RA	CTSL1: CATHEPSIN L1	PMZ_0004910-RA	PSPB: SPORE COAT PROTEIN SP85	PMZ_0000512-RA	EXOSC10: EXOSOME COMPONENT 10
PMZ_0000839-RA	TRANSMEMBRANE PROTEIN C20ORF123 HOMOLOG	PMZ_0004951-RA	CYP8B1: 7-ALPHA-HYDROXYCHOLEST-4-EN-3-ONE 12-ALPHA-HYDROXYLASE	PMZ_0000517-RA	ZGC:113413: NATTERIN-LIKE PROTEIN
PMZ_0000863-RA	ITGB1: INTEGRIN BETA-1	PMZ_0005003-RA	CHITIN-BINDING LECTIN 1	PMZ_0000524-RA	MDM2: E3 UBIQUITIN-PROTEIN LIGASE MDM2
PMZ_0000879-RA	TRIM14: TRIPARTITE MOTIF-CONTAINING PROTEIN 14	PMZ_0005004-RA	RNF150: RING FINGER PROTEIN 150	PMZ_0000536-RA	ZGC:113413: NATTERIN-LIKE PROTEIN
PMZ_0000929-RA	TRIM65: TRIPARTITE MOTIF-CONTAINING PROTEIN 65	PMZ_0005052-RA	CSNK2A1: CASEIN KINASE II SUBUNIT ALPHA	PMZ_0000541-RA	ZGC:113413: NATTERIN-LIKE PROTEIN
PMZ_0000947-RA	NOS1: NITRIC OXIDE SYNTHASE%2C BRAIN	PMZ_0005153-RA	NTSR2: NEUROTENSIN RECEPTOR TYPE 2	PMZ_0000543-RA	TRIM14: TRIPARTITE MOTIF-CONTAINING PROTEIN 14
PMZ_0000988-RA	BIRC5: BACULOVIRAL IAP REPEAT-CONTAINING PROTEIN 5	PMZ_0005407-RA	CFDP2: CRANIOFACIAL DEVELOPMENT PROTEIN 2	PMZ_0000580-RA	DDB_G0271670: UNCHARACTERIZED PROTEIN DDB_G0271670
PMZ_0000996-RA	TRIM7: TRIPARTITE MOTIF-CONTAINING PROTEIN 7	PMZ_0005512-RA	TRIM14: TRIPARTITE MOTIF-CONTAINING PROTEIN 14	PMZ_0000581-RA	DYRK4: DUAL SPECIFICITY TYROSINE-PHOSPHORYLATION-REGULATED KINASE 4
PMZ_0000997-RA	SQT-3: CUTICLE COLLAGEN 1	PMZ_0005678-RA	TAAR8A: TRACE AMINE-ASSOCIATED RECEPTOR 8A	PMZ_0000582-RA	DYRK4: DUAL SPECIFICITY TYROSINE-PHOSPHORYLATION-REGULATED KINASE 4
PMZ_0001067-RA	EXSA: SPORE COAT ASSEMBLY PROTEIN EXSA	PMZ_0005735-RA	GVIN1: INTERFERON-INDUCED VERY LARGE GTPASE 1	PMZ_0000583-RA	SMI35A: DUAL SPECIFICITY TYROSINE-PHOSPHORYLATION-REGULATED KINASE 2
PMZ_0001103-RA	PHLDA3: PLECKSTRIN HOMOLOGY-LIKE DOMAIN FAMILY A MEMBER 3	PMZ_0005880-RA	C20ORF24: UNCHARACTERIZED PROTEIN C20ORF24	PMZ_0000584-RA	FN3K: FRUCTOSAMINE-3-KINASE
PMZ_0001115-RA	SDS: L-SERINE DEHYDRATASE	PMZ_0006271-RA	RASSF8: RAS ASSOCIATION DOMAIN-CONTAINING PROTEIN 8	PMZ_0000592-RA	DYRK4: DUAL SPECIFICITY TYROSINE-PHOSPHORYLATION-REGULATED KINASE 4
PMZ_0001116-RA	HLH-13: HELIX-LOOP-HELIX PROTEIN 13	PMZ_0006313-RA	RBMS2: RNA-BINDING MOTIF%2C SINGLE-STRANDED-INTERACTING PROTEIN 2	PMZ_0000593-RA	PPK5: SERINE/THREONINE-PROTEIN KINASE PPK5
PMZ_0001130-RA	USP36: UBIQUITIN CARBOXYL-TERMINAL HYDROLASE 36	PMZ_0006344-RA	NIPA2: NON-IMPRINTED IN PRADER-WILLI/ANGELMAN SYNDROME REGION PROTEIN 2 HOMOLOG	PMZ_0000595-RA	FN3K: FRUCTOSAMINE-3-KINASE
PMZ_0001141-RA	LOXHD1: LIPOXYGENASE HOMOLOGY DOMAIN-CONTAINING PROTEIN 1	PMZ_0006355-RA	OTOA: OTOANCORIN	PMZ_0000596-RA	DYRK4: DUAL SPECIFICITY TYROSINE-PHOSPHORYLATION-REGULATED KINASE 4
PMZ_0001148-RA	TAAR4: TRACE AMINE-ASSOCIATED RECEPTOR 4	PMZ_0006566-RA	RNF182: RING FINGER PROTEIN 182	PMZ_0000630-RA	ZMYND17: ZINC FINGER MYND DOMAIN-CONTAINING PROTEIN 17
PMZ_0001149-RA	TRIM8: TRIPARTITE MOTIF-CONTAINING PROTEIN 8	PMZ_0007258-RA	ANKRD9: ANKYRIN REPEAT DOMAIN-CONTAINING PROTEIN 9	PMZ_0000634-RA	USP36: UBIQUITIN CARBOXYL-TERMINAL HYDROLASE 36
PMZ_0001173-RA	STOM: ERYTHROCYTE BAND 7 INTEGRAL MEMBRANE PROTEIN	PMZ_0007271-RA	IGF1R: INSULIN-LIKE GROWTH FACTOR 1 RECEPTOR	PMZ_0000709-RA	MUC2: MUCIN-2
PMZ_0001176-RA	LGALS12: GALECTIN-12	PMZ_0007357-RA	CHCHD7: COILED-COIL-HELIX-COILED-COIL-HELIX DOMAIN-CONTAINING PROTEIN 7	PMZ_0000749-RA	TRIM7: TRIPARTITE MOTIF-CONTAINING PROTEIN 7
PMZ_0001186-RA	TRIM14: TRIPARTITE MOTIF-CONTAINING PROTEIN 14	PMZ_0007366-RA	DEAF1: DEFORMED EPIDERMAL AUTOREGULATORY FACTOR 1 HOMOLOG	PMZ_0000756-RA	TRIM14: TRIPARTITE MOTIF-CONTAINING PROTEIN 14
PMZ_0001187-RA	MMP13: COLLAGENASE 3	PMZ_0007551-RA	BARD1: BRCA1-ASSOCIATED RING DOMAIN PROTEIN 1	PMZ_0000770-RA	GVIN1: INTERFERON-INDUCED VERY LARGE GTPASE 1
PMZ_0001200-RA	PBK: LYMPHOKINE-ACTIVATED KILLER T-CELL-ORIGINATED PROTEIN KINASE	PMZ_0007697-RA	MYPN: MYOPALLADIN	PMZ_0000780-RA	RTASE: PROBABLE RNA-DIRECTED DNA POLYMERASE FROM TRANSPOSON BS
PMZ_0001213-RA	PRKCD: PROTEIN KINASE C DELTA TYPE	PMZ_0007894-RA	OR52K1: OLFACTORY RECEPTOR 52K1	PMZ_0000781-RA	RNF135: RING FINGER PROTEIN 135
PMZ_0001215-RA	SMI35A: DUAL SPECIFICITY TYROSINE-PHOSPHORYLATION-REGULATED KINASE 2	PMZ_0007908-RA	ADAMTS19: A DISINTEGRIN AND METALLOPROTEINASE WITH THROMBOSPONDIN MOTIFS 19	PMZ_0000786-RA	GVIN1: INTERFERON-INDUCED VERY LARGE GTPASE 1
[truncated: 897 more rows]

## Sheet: 3wpi
788 unique elements in "Spinal Cord 3wpi":		486 unique elements in "Brain 3wpi":		313 shared elements in "Spinal Cord 3wpi" and "Brain 3wpi":
[truncated: 789 more rows]

## Sheet: 4wpi
633 unique elements in "Spinal Cord 4wpi":		618 unique elements in "Brain 4wpi":		572 common elements in "Spinal Cord 4wpi" and "Brain 4wpi":
[truncated: 634 more rows]

[truncated: 3 more sheets: 5wpi, 6wpi, 12wpi]
