# Supplementary material for: Highly conserved molecular pathways, including Wnt signaling, promote functional recovery from spinal cord injury in lampreys
Source: Sci Rep. 2018 Jan 15;8:742. doi: 10.1038/s41598-017-18757-1 (PMC5768751; doi:10.1038/s41598-017-18757-1)
Supplement: Supplementary file 6 — Supplemental Table S5 [file 41598_2017_18757_MOESM6_ESM.xlsx]

## Sheet: Spinal Cord - KEGG
Spinal Cord, 1dpi
Term	Overlap	P-value	Adjusted P-value	Z-score	Combined Score	Genes
HSA04512 ECM RECEPTOR INTERACTION	17/87	8.97068e-06	0.00118413	-1.8535	12.4902	COL11A1;LAMC1;TNC;COL2A1;COL6A6;TNR;COL6A3;COL6A2;TNN;AGRN;THBS1;THBS2;THBS3;FN1;COL5A1;ITGA6;ITGA7
HSA01430 CELL COMMUNICATION	21/138	2.44387e-05	0.00161296	-1.83653	11.8083	LAMC1;FN1;ITGA6;GJA3;COL11A1;TNC;VIM;COL2A1;KRT9;COL17A1;COL6A6;TNR;KRT8;COL6A3;COL6A2;TNN;THBS1;THBS2;THBS3;COL5A1;GJB1
HSA04510 FOCAL ADHESION	25/200	8.06246e-05	0.00354748	-2.05014	11.5659	CTNNB1;BRAF;LAMC1;RAC1;COL11A1;FLNC;FLNB;FLNA;COL2A1;COL6A6;COL6A3;COL6A2;THBS1;THBS2;THBS3;PDGFC;ACTN4;FN1;ITGA6;ITGA7;ARHGAP5;TNC;TNR;TNN;COL5A1
HSA04080 NEUROACTIVE LIGAND RECEPTOR INTERACTION	24/254	0.00427544	0.141089	-1.92561	3.77105	GRIN3A;HTR1A;GRIN2B;GRID2;GRIN2A;F2;PRLHR;PTH2R;GPR83;MCHR1;NMUR2;MC5R;HTR5A;RXFP2;NPFFR1;GLP1R;ADORA2A;ADRA2A;ADRA2C;P2RX4;LEPR;TAAR1;CHRM3;PRSS2
HSA05217 BASAL CELL CARCINOMA	8/56	0.0121644	0.270173	-1.64186	2.14869	SHH;CTNNB1;WNT3;HHIP;WNT10A;FZD8;BMP2;FZD2															\
HSA00910 NITROGEN METABOLISM	5/24	0.0122806	0.270173	-1.17989	1.54412	CA13;GLUD1;GLS2;ASRGL1;CA8
HSA00561 GLYCEROLIPID METABOLISM	8/58	0.0145201	0.273807	-1.42077	1.84037	DAK;GLB1;MGLL;ADHFE1;DGKB;DGKG;PPAP2B;DGKI
HSA04920 ADIPOCYTOKINE SIGNALING PATHWAY	9/72	0.0167795	0.276862	-1.42927	1.83552	LEPR;NFKBIE;POMC;G6PC2;TNFRSF1A;ACSL1;PCK2;ADIPOQ;CPT1A
HSA00471 D GLUTAMINE AND D GLUTAMATE METABOLISM	2/4	0.0315376	0.462552	2.74123	-2.11348	GLS2;GLUD1
Spinal Cord, 6wpi
Term	Overlap	P-value	Adjusted P-value	Z-score	Combined Score	Genes
HSA03320 PPAR SIGNALING PATHWAY	7/70	0.0103777	0.969547	-1.92757	0.0596121	CYP7A1;ACADM;SLC27A2;PCK2;CPT1A;FABP1;FABP7
HSA04320 DORSO VENTRAL AXIS FORMATION	4/28	0.0173883	0.969547	-1.74654	0.0540137	PIWIL1;FMN2;NOTCH2;NOTCH1
HSA04020 CALCIUM SIGNALING PATHWAY	11/174	0.0313219	0.969547	-1.85268	0.057296	TNNC2;ITPKB;GRIN2A;CYSLTR1;CACNA1I;CACNA1D;MYLK;TACR3;PHKB;ADRB2;F2R
Spinal Cord, 12wpi
Term	Overlap	P-value	Adjusted P-value	Z-score	Combined Score	Genes
HSA04510 FOCAL ADHESION	23/200	0.000834352	0.116452	-2.1704	4.66696	JUN;LAMB2;RAC1;LAMA1;LAMA4;COL11A1;PARVG;FLNC;COL2A1;COL6A6;COL6A3;COL6A1;THBS2;PDGFC;COL1A1;ITGB1;ITGB6;VAV3;VAV2;MYLK;RHOA;IGF1R;COL5A1
HSA04512 ECM RECEPTOR INTERACTION	13/87	0.00152225	0.116452	-1.7941	3.85782	COL11A1;COL1A1;COL2A1;ITGB1;LAMB2;COL6A6;COL6A3;ITGB6;COL6A1;THBS2;COL5A1;LAMA1;LAMA4
HSA05131 PATHOGENIC ESCHERICHIA COLI INFECTION EPEC	9/53	0.00379926	0.120698	-1.89166	3.99985	OCLN;TUBB2A;RHOA;TUBA1A;NCL;KRT18;WASL;CDH1;ITGB1
HSA05130 PATHOGENIC ESCHERICHIA COLI INFECTION EHEC	9/53	0.00379926	0.120698	-1.71409	3.62437	OCLN;TUBB2A;RHOA;TUBA1A;NCL;KRT18;WASL;CDH1;ITGB1
HSA04520 ADHERENS JUNCTION	11/75	0.00394437	0.120698	-1.68513	3.56314	IQGAP1;RHOA;INSR;WASL;CDH1;IGF1R;PVRL1;PVRL3;RAC1;PTPRB;PTPN1
HSA04080 NEUROACTIVE LIGAND RECEPTOR INTERACTION	24/254	0.00702368	0.179104	-1.81384	3.11943	GRIN2D;HTR4;PRLHR;TRHR;MC5R;GRM4;GRM7;MC3R;MC4R;PTGIR;C3AR1;CYSLTR1;P2RY8;P2RY5;P2RY4;P2RY1;GABRA1;LEPR;GABBR1;TAAR9;TAAR1;ADRB1;PRSS1;F2R
HSA04662 B CELL RECEPTOR SIGNALING PATHWAY	9/64	0.0111879	0.2194	-1.59899	2.42545	SYK;LYN;JUN;RAC1;CD22;CHP;VAV3;VAV2;PLCG2
HSA05060 PRION DISEASE	4/14	0.0114719	0.2194	0.229463	-0.348063	LAMA1;NFE2L2;HSPA5;PRNP
HSA00604 GLYCOSPHINGOLIPID BIOSYNTHESIS GANGLIOSERIES	4/16	0.0167692	0.285076	-0.130376	0.163622	ST8SIA1;ST3GAL2;LCT;B4GALNT1
HSA01430 CELL COMMUNICATION	14/138	0.0220162	0.336848	-1.38776	1.51005	GJD3;KRT18;COL1A1;LAMB2;LAMA1;LAMA4;COL11A1;COL2A1;COL6A6;KRT8;COL6A3;COL6A1;THBS2;COL5A1
HSA00512 O GLYCAN BIOSYNTHESIS	5/31	0.034266	0.457087	-0.728949	0.57068	ST3GAL2;GALNTL4;GCNT1;C1GALT1;GALNT13
HSA04514 CELL ADHESION MOLECULES	13/134	0.03585	0.457087	-1.19936	0.938954	OCLN;ITGB1;PVRL1;PVRL3;NRXN3;SIGLEC1;CNTN2;CDH1;CDH4;CD22;SELP;MPZ;NLGN1
HSA04610 COMPLEMENT AND COAGULATION CASCADES	8/69	0.0410934	0.483638	-1.13741	0.826235	MASP2;C1QC;F5;SERPINF2;C3AR1;FGA;CFB;F2R

## Sheet: Brain - KEGG
Brain, 1dpi
Term	Overlap	P-value	Adjusted P-value	Z-score	Combined Score	Genes
HSA04512 ECM RECEPTOR INTERACTION	25/87	2.82659e-08	4.15509e-06	-1.8535	22.967	FNDC3A;COL11A1;LAMC1;COL1A1;TNC;COL3A1;COL2A1;ITGB1;HMMR;COL6A6;FNDC1;ITGAV;COL6A3;GP1BA;AGRN;THBS1;THBS2;THBS3;FN1;COL4A6;COL5A1;ITGA6;ITGA5;ITGA8;ITGA7
HSA04510 FOCAL ADHESION	33/200	1.31789e-05	0.000768842	-2.11027	15.132	PPP1CA;JUN;LAMC1;PXN;RAC1;COL11A1;FLNC;FLNB;FLNA;COL3A1;COL2A1;COL6A6;COL6A3;THBS1;THBS2;THBS3;CAPN2;PDGFC;COL1A1;ITGB1;ITGAV;FN1;VAV3;VAV2;ITGA6;ITGA5;ITGA8;ITGA7;RHOA;TNC;PIK3R5;COL5A1;COL4A6
HSA01430 CELL COMMUNICATION	26/138	1.56906e-05	0.000768842	-1.78043	12.7668	GJD3;LAMC1;COL1A1;LMNB2;FN1;ITGA6;GJA3;COL11A1;KRT6A;TNC;COL3A1;VIM;COL2A1;GJC1;KRT9;COL17A1;COL6A6;KRT7;KRT8;COL6A3;THBS1;THBS2;THBS3;COL4A6;COL5A1;GJB1
HSA05030 AMYOTROPHIC LATERAL SCLEROSIS	5/19	0.0173426	0.450062	-1.29821	1.03645	SLC1A2;RAC1;NEFH;NEFL;NEFM
HSA04910 INSULIN SIGNALING PATHWAY	17/135	0.0192318	0.450062	-1.69598	1.35402	IRS2;FBP2;PPP1CA;G6PC2;PPP1R3C;GYS1;PRKAR1B;PRKAR1A;PTPN1;IKBKB;PHKB;RHOQ;MKNK2;SORBS1;FASN;PIK3R5;PCK2															\
HSA04662 B CELL RECEPTOR SIGNALING PATHWAY	10/64	0.0207097	0.450062	-1.67164	1.33459	FOS;JUN;NFKBIE;RAC1;CD22;PIK3R5;NFATC3;VAV3;VAV2;IKBKB
HSA04710 CIRCADIAN RHYTHM	4/13	0.0214315	0.450062	-0.0337869	0.0269744	ARNTL;NR1D1;PER1;CLOCK
HSA00251 GLUTAMATE METABOLISM	6/31	0.0306133	0.562519	-1.11679	0.642523	PPAT;GLS2;ALDH4A1;EPRS;GLUL;GFPT1
HSA00910 NITROGEN METABOLISM	5/24	0.0371719	0.587229	-0.665032	0.354023	CA13;GLS2;CA12;GLUL;CA8
HSA04670 LEUKOCYTE TRANSENDOTHELIAL MIGRATION	14/115	0.0399476	0.587229	-1.40902	0.750079	RAPGEF4;GNAI3;ITGB1;PXN;RAC1;VAV3;VAV2;CXCR4;RHOA;CLDN17;CLDN19;PIK3R5;MAPK11;CYBA
Brain, 6wpi
Term	Overlap	P-value	Adjusted P-value	Z-score	Combined Score	Genes
HSA04512 ECM RECEPTOR INTERACTION	27/87	3.75704e-10	5.25985e-08	-1.8535	31.0657	SV2C;COL11A1;LAMC1;TNC;COL2A1;ITGB3;ITGB1;LAMB2;TNR;FNDC1;ITGAV;COL6A3;ITGB6;COL6A2;COL6A1;TNN;AGRN;THBS1;THBS2;THBS3;FN1;COL4A1;ITGA1;COL5A1;ITGA6;ITGA5;ITGA7
HSA04510 FOCAL ADHESION	38/200	1.68794e-08	1.18156e-06	-2.11027	28.8024	JUN;PDGFRA;LAMC1;LAMB2;RAC1;COL11A1;PARVG;FLNC;FLNB;FLNA;COL2A1;COL6A3;COL6A2;COL6A1;THBS1;THBS2;THBS3;CAPN2;ITGB3;ITGB1;DOCK1;ITGAV;ITGB6;FN1;ITGA1;VAV2;ITGA6;ITGA5;ITGA7;MYLK;ARHGAP5;PAK2;RHOA;TNC;TNR;TNN;COL4A1;COL5A1
HSA01430 CELL COMMUNICATION	28/138	4.83139e-07	2.25465e-05	-1.78043	19.0505	GJD3;KRT10;LAMC1;LMNB2;LAMB2;FN1;ITGA6;GJA3;COL11A1;KRT6A;TNC;VIM;COL2A1;KRT9;COL17A1;KRT7;TNR;KRT8;COL6A3;COL6A2;COL6A1;TNN;THBS1;THBS2;THBS3;COL4A1;COL5A1;GJB1
HSA04020 CALCIUM SIGNALING PATHWAY	21/174	0.0068113	0.238395	-1.7962	2.57543	ITPKB;PRKX;ATP2B2;ATP2B3;BST1;HTR4;PDGFRA;ERBB4;ADORA2A;TRHR;AVPR1B;CACNA1H;CACNA1D;MYLK;PHKB;HTR5A;ADRB2;HRH2;ITPR1;ITPR2;F2R
HSA05030 AMYOTROPHIC LATERAL SCLEROSIS	5/19	0.0130414	0.365159	-1.13975	1.14821	SLC1A2;RAC1;NEFH;NEFL;NEFM
HSA04670 LEUKOCYTE TRANSENDOTHELIAL MIGRATION	14/115	0.0235714	0.506136	-1.63261	1.11172	OCLN;RAPGEF4;GNAI3;GNAI1;ITGB1;RAC1;VAV2;ARHGAP5;CXCR4;RHOA;TXK;CLDN17;CLDN19;MAPK11
HSA04810 REGULATION OF ACTIN CYTOSKELETON	22/212	0.0253068	0.506136	-1.80443	1.22873	MYH9;PDGFRA;RAC1;IQGAP1;ITGB3;ITGB1;DOCK1;ITGAV;ITGB6;FN1;ITGA1;VAV2;ITGA6;ITGA5;ITGA7;MYLK;MYH10;PAK2;RHOA;CHRM4;WASL;F2R
HSA04530 TIGHT JUNCTION	15/136	0.0392779	0.687363	-1.45609	0.545875	OCLN;MYH2;MYH7;MYH9;GNAI3;GNAI1;MYH11;MYH10;RHOA;PRKCD;PRKCQ;EPB41L3;EPB41L1;CLDN17;CLDN19
Brain, 12wpi
Term	Overlap	P-value	Adjusted P-value	Z-score	Combined Score	Genes
HSA00512 O GLYCAN BIOSYNTHESIS	4/31	0.0103644	0.778223	-1.99502	0.500235	ST3GAL2;GALNTL4;GCNT1;GALNT13
HSA04080 NEUROACTIVE LIGAND RECEPTOR INTERACTION	13/254	0.0138968	0.778223	-2.03738	0.510858	HTR4;MC5R;GRM7;MC3R;MC4R;F2RL1;P2RY8;P2RY4;P2RY1;TAAR9;TAAR1;PRSS1;F2R
HSA04320 DORSO VENTRAL AXIS FORMATION	3/28	0.0403203	0.943999	-1.62819	0.0938334	FMN2;NOTCH2;NOTCH1
