# Supplementary material for: Highly conserved molecular pathways, including Wnt signaling, promote functional recovery from spinal cord injury in lampreys
Source: Sci Rep. 2018 Jan 15;8:742. doi: 10.1038/s41598-017-18757-1 (PMC5768751; doi:10.1038/s41598-017-18757-1)
Supplement: Supplementary file 7 — Supplemental Table S6 [file 41598_2017_18757_MOESM7_ESM.xlsx]

## Sheet: Spinal Cord
DE Wnt Pathway Members, 6hpi		DE Wnt Pathway Members, 1dpi		DE Wnt Pathway Members, 3dpi		DE Wnt Pathway Members, 1wpi		DE Wnt Pathway Members, 2wpi		DE Wnt Pathway Members, 3wpi		DE Wnt Pathway Members, 4wpi		DE Wnt Pathway Members, 5wpi		DE Wnt Pathway Members, 6wpi		DE Wnt Pathway Members, 12wpi
Official Gene Symbol	Lamprey Gene ID	Official Gene Symbol	Lamprey Gene ID	Official Gene Symbol	Lamprey Gene ID	Official Gene Symbol	Lamprey Gene ID	Official Gene Symbol	Lamprey Gene ID	Official Gene Symbol	Lamprey Gene ID	Official Gene Symbol	Lamprey Gene ID	Official Gene Symbol	Lamprey Gene ID	Official Gene Symbol	Lamprey Gene ID	Official Gene Symbol	Lamprey Gene ID
CDH15	PMZ_0012666-RA	ARRB1	PMZ_0022757-RA	ANKRD6	PMZ_0004226-RA	BIRC5	PMZ_0016147-RA	BIRC5	PMZ_0016147-RA	BIRC5	PMZ_0016147-RA	BIRC5	PMZ_0016147-RA	CDH1	PMZ_0022191-RA	ARRB1	PMZ_0022757-RA	CAT	PMZ_0019359-RA
HIST2H3C	PMZ_0000850-RA	BRAF	PMZ_0011036-RA	Ankrd6	PMZ_0004227-RA	CDH1	PMZ_0012508-RA	CDH1	PMZ_0022191-RA	CDH8	PMZ_0008748-RA	CDH1	PMZ_0012508-RA	HIST3H2BB	PMZ_0000853-RA	CDH1	PMZ_0022191-RA	CDH1	PMZ_0012508-RA
HIST2H3C	PMZ_0001162-RA	CCDC88C	PMZ_0017537-RA	AXIN1	PMZ_0009089-RA	CDH15	PMZ_0012666-RA	CDH23	PMZ_0000267-RA	FHL2	PMZ_0024024-RA	CDH2	PMZ_0012665-RA	JUN	PMZ_0015901-RA	FZD2	PMZ_0006259-RA	CDH23	PMZ_0023914-RA
HIST2H4A	PMZ_0023786-RA	CDH2	PMZ_0012665-RA	CDH15	PMZ_0012666-RA	CDH23	PMZ_0003912-RA	H2AFX	PMZ_0000865-RA	FRZB	PMZ_0006148-RA	CTNNB1	PMZ_0000777-RA	LDLR	PMZ_0009285-RA	FZD8	PMZ_0020886-RA	CDH23	PMZ_0021276-RA
JUN	PMZ_0015901-RA	CDH4	PMZ_0016409-RA	CDH23	PMZ_0023914-RA	CDH4	PMZ_0012505-RA	H2AFX	PMZ_0001464-RA	GNAZ	PMZ_0022461-RA	CTNNB1	PMZ_0003976-RA	MDM2	PMZ_0000524-RA	GNB3	PMZ_0021429-RA	CDH23	PMZ_0000267-RA
JUN	PMZ_0017741-RA	CTNNB1	PMZ_0000777-RA	EIF4E	PMZ_0020558-RA	H2AFX	PMZ_0001464-RA	HIST3H2BB	PMZ_0000853-RA	GPC5	PMZ_0021700-RA	FHL2	PMZ_0024024-RA	MDM2	PMZ_0012594-RA	GNG11	PMZ_0006705-RA	CDH4	PMZ_0012505-RA
MDM2	PMZ_0000524-RA	EIF4E	PMZ_0020558-RA	FZD3	PMZ_0021632-RA	HIST2H3C	PMZ_0002555-RA	JUN	PMZ_0015901-RA	H2AFX	PMZ_0000860-RA	FRZB	PMZ_0006148-RA	MDM2	PMZ_0012595-RA	HNF4A	PMZ_0002236-RA	FHL2	PMZ_0024024-RA
MDM2	PMZ_0012594-RA	FLNA	PMZ_0014836-RA	GPC5	PMZ_0021700-RA	HIST3H2BB	PMZ_0007306-RA	JUN	PMZ_0017741-RA	H2AFX	PMZ_0000865-RA	H2AFX	PMZ_0000865-RA	MDM2	PMZ_0020864-RA	MDM2	PMZ_0000524-RA	FZD3	PMZ_0014861-RA
MDM2	PMZ_0012595-RA	FLNA	PMZ_0020532-RA	H2AFX	PMZ_0000865-RA	HIST3H2BB	PMZ_0000853-RA	MAP3K9	PMZ_0006124-RA	IGF1R	PMZ_0007271-RA	HIST2H4A	PMZ_0023786-RA	PIK3CG	PMZ_0009687-RA	MDM2	PMZ_0012594-RA	FZD3	PMZ_0021632-RA
MDM2	PMZ_0020864-RA	FRZB	PMZ_0006148-RA	HIST2H4A	PMZ_0010658-RA	HIST3H2BB	PMZ_0001163-RA	MDM2	PMZ_0000524-RA	JUN	PMZ_0015901-RA	IGF1R	PMZ_0007271-RA	PLCG1	PMZ_0003326-RA	MDM2	PMZ_0012595-RA	GNAI1	PMZ_0000283-RA
PSMD12	PMZ_0022652-RA	FZD2	PMZ_0006259-RA	HIST2H4A	PMZ_0023786-RA	HIST3H2BB	PMZ_0007311-RA	MDM2	PMZ_0012594-RA	JUN	PMZ_0017741-RA	LDLR	PMZ_0009285-RA	PLCG2	PMZ_0003324-RA	MDM2	PMZ_0020864-RA	GPC5	PMZ_0021700-RA
PTGS2	PMZ_0021825-RA	FZD8	PMZ_0015195-RA	JUN	PMZ_0015901-RA	HIST3H2BB	PMZ_0007315-RA	MDM2	PMZ_0012595-RA	MAP3K9	PMZ_0006124-RA	MDM2	PMZ_0000524-RA	PRKCD	PMZ_0023664-RA	PCK2	PMZ_0014206-RA	H2AFX	PMZ_0000865-RA
RAC1	PMZ_0016133-RA	FZD8	PMZ_0020886-RA	JUN	PMZ_0017741-RA	JUN	PMZ_0015901-RA	MDM2	PMZ_0020864-RA	MDM2	PMZ_0000524-RA	MDM2	PMZ_0012594-RA	PRKCQ	PMZ_0021616-RA	PPP2R5D	PMZ_0004124-RA	HIPK2	PMZ_0022511-RA
RACGAP1	PMZ_0017291-RA	GNB3	PMZ_0021429-RA	LDLR	PMZ_0009285-RA	JUN	PMZ_0017741-RA	MUSK	PMZ_0020106-RA	MDM2	PMZ_0012594-RA	MDM2	PMZ_0012595-RA	PSMD12	PMZ_0000633-RA	PRKG2	PMZ_0009418-RA	HIST2H4A	PMZ_0023786-RA
RHOA	PMZ_0021052-RA	GNG11	PMZ_0006705-RA	MAP3K9	PMZ_0006124-RA	MDM2	PMZ_0000524-RA	PDGFRA	PMZ_0020194-RA	MDM2	PMZ_0020864-RA	MDM2	PMZ_0020864-RA	PSMD12	PMZ_0022652-RA	PSMD12	PMZ_0022652-RA	IGF1R	PMZ_0007271-RA
VIM	PMZ_0023009-RA	H2AFX	PMZ_0001464-RA	MDM2	PMZ_0000524-RA	MDM2	PMZ_0012594-RA	PIK3CG	PMZ_0009687-RA	PDGFRA	PMZ_0020194-RA	PCK2	PMZ_0014206-RA	PTGS2	PMZ_0021825-RA	PTGS2	PMZ_0021825-RA	INSR	PMZ_0017433-RA
		HIST2H4A	PMZ_0023786-RA	MDM2	PMZ_0012594-RA	MDM2	PMZ_0012595-RA	PLCG1	PMZ_0003326-RA	PIK3CG	PMZ_0009687-RA	PIN1	PMZ_0005768-RA	RHOA	PMZ_0021052-RA	RBBP5	PMZ_0009457-RA	JUN	PMZ_0017741-RA
		HNF4A	PMZ_0002236-RA	MDM2	PMZ_0012595-RA	MDM2	PMZ_0020864-RA	PLCG2	PMZ_0003324-RA	PLCG1	PMZ_0003326-RA	PLCG1	PMZ_0003326-RA	SFRP1	PMZ_0000988-RA	SERPINF1	PMZ_0021914-RA	LDLR	PMZ_0009285-RA
		MDM2	PMZ_0000524-RA	MDM2	PMZ_0020864-RA	MUSK	PMZ_0020106-RA	PPP2R5D	PMZ_0004124-RA	PLCG2	PMZ_0003324-RA	PLCG2	PMZ_0003324-RA	TERT	PMZ_0000863-RA	SFRP1	PMZ_0000988-RA	LGR4	PMZ_0002974-RA
		MDM2	PMZ_0012594-RA	MOV10	PMZ_0017956-RA	PCK2	PMZ_0014206-RA	PRKCD	PMZ_0023664-RA	PRKCQ	PMZ_0021616-RA	PPP2R5D	PMZ_0004124-RA	TERT	PMZ_0010135-RA	TERT	PMZ_0000863-RA	MDM2	PMZ_0000524-RA
		NRCAM	PMZ_0014784-RA	PIK3CG	PMZ_0015505-RA	PIK3CG	PMZ_0009687-RA	PRKCQ	PMZ_0021616-RA	PRKD1	PMZ_0001493-RA	PPP3R1	PMZ_0019572-RA			TERT	PMZ_0005868-RA	MDM2	PMZ_0012594-RA
		PCK2	PMZ_0014206-RA	PLCG1	PMZ_0003326-RA	PLCG1	PMZ_0003326-RA	PSMB2	PMZ_0020937-RA	PSMD12	PMZ_0022652-RA	PRKCQ	PMZ_0021616-RA			TERT	PMZ_0010135-RA	MDM2	PMZ_0012595-RA
		PLCB3	PMZ_0008502-RA	PLCG2	PMZ_0003324-RA	PLCG2	PMZ_0003324-RA	PSMD12	PMZ_0000633-RA	PTGS2	PMZ_0021825-RA	PSMD12	PMZ_0000633-RA					MDM2	PMZ_0020864-RA
		PRKCD	PMZ_0021414-RA	PPP2R5D	PMZ_0004124-RA	PPP2R5D	PMZ_0004124-RA	PSMD12	PMZ_0022652-RA	RAC1	PMZ_0006214-RA	PSMD12	PMZ_0022652-RA					PDE6B	PMZ_0000981-RA
		PRKG1	PMZ_0013772-RA	PPP3R1	PMZ_0019572-RA	PRKCD	PMZ_0023664-RA	PSMD7	PMZ_0003319-RA	RACGAP1	PMZ_0017291-RA	PSMD7	PMZ_0003319-RA					PLCG1	PMZ_0003326-RA
		PRKG2	PMZ_0009418-RA	PRKCQ	PMZ_0021616-RA	PRKCQ	PMZ_0021616-RA	PTGS2	PMZ_0021825-RA	RHOA	PMZ_0014032-RA	RACGAP1	PMZ_0017291-RA					PLCG2	PMZ_0003324-RA
		PRKG2	PMZ_0021082-RA	PRKD1	PMZ_0000481-RA	PSMB2	PMZ_0020937-RA	RAC1	PMZ_0009624-RA	RUNX2	PMZ_0006895-RA	RUNX2	PMZ_0006895-RA					PPP2R5D	PMZ_0004124-RA
		PSMD12	PMZ_0022652-RA	PSMB2	PMZ_0020937-RA	PSMD12	PMZ_0000633-RA	RACGAP1	PMZ_0017291-RA	SFRP1	PMZ_0000988-RA	TERT	PMZ_0000863-RA					PRKCQ	PMZ_0021616-RA
		PTGS2	PMZ_0021825-RA	PSMD12	PMZ_0000633-RA	PSMD12	PMZ_0022652-RA	RHOA	PMZ_0008106-RA	SOD2	PMZ_0013712-RA	TERT	PMZ_0010135-RA					PRKD1	PMZ_0000481-RA
		RAC1	PMZ_0006214-RA	PSMD12	PMZ_0022652-RA	PSMD7	PMZ_0003319-RA	RHOA	PMZ_0021052-RA	TERT	PMZ_0000863-RA	WNT7A	PMZ_0017623-RA					PSMB2	PMZ_0020937-RA
		RSPO2	PMZ_0006324-RA	PTGS2	PMZ_0021825-RA	PTGS2	PMZ_0021825-RA	RUNX2	PMZ_0006895-RA	TERT	PMZ_0010134-RA	WNT7B	PMZ_0008789-RA					PSMD12	PMZ_0022652-RA
		SFRP1	PMZ_0000988-RA	RAC1	PMZ_0009624-RA	RAC1	PMZ_0009624-RA	SFRP1	PMZ_0000988-RA	VANGL2	PMZ_0009942-RA	WNT7B	PMZ_0008788-RA					PTGS2	PMZ_0021825-RA
		SFRP2	PMZ_0023890-RA	RHOA	PMZ_0021052-RA	RACGAP1	PMZ_0017291-RA	TERT	PMZ_0000863-RA	WNT7A	PMZ_0017623-RA							RAC1	PMZ_0016133-RA
		VIM	PMZ_0010749-RA	RUNX2	PMZ_0006895-RA	RHOA	PMZ_0008106-RA	TERT	PMZ_0005868-RA	WNT7B	PMZ_0008788-RA							RAC1	PMZ_0009624-RA
		WNT10A	PMZ_0001866-RA	SDC2	PMZ_0009413-RA	RHOA	PMZ_0012519-RA	TERT	PMZ_0010133-RA	WNT7B	PMZ_0008789-RA							RHOA	PMZ_0012519-RA
		WNT3	PMZ_0001868-RA	TERT	PMZ_0010133-RA	RHOA	PMZ_0021052-RA	TERT	PMZ_0010134-RA									TERT	PMZ_0000863-RA
				TERT	PMZ_0005868-RA	RUNX2	PMZ_0006895-RA	TERT	PMZ_0010135-RA									TERT	PMZ_0010135-RA
				TERT	PMZ_0010135-RA	SDC2	PMZ_0009413-RA	TERT	PMZ_0010136-RA									TERT	PMZ_0005868-RA
				UBE2D2	PMZ_0004480-RA	SFRP1	PMZ_0000988-RA	WNT7B	PMZ_0008789-RA
				WNT10A	PMZ_0001866-RA	TERT	PMZ_0000863-RA
				WNT10A	PMZ_0001867-RA	TERT	PMZ_0005868-RA
						TERT	PMZ_0010135-RA

## Sheet: Brain
DE Wnt Pathway Members, 6hpi		DE Wnt Pathway Members, 1dpi		DE Wnt Pathway Members, 3dpi		DE Wnt Pathway Members, 1wpi		DE Wnt Pathway Members, 2wpi		DE Wnt Pathway Members, 3wpi		DE Wnt Pathway Members, 4wpi		DE Wnt Pathway Members, 5wpi		DE Wnt Pathway Members, 6wpi		DE Wnt Pathway Members, 12wpi
Official Gene Symbol	Lamprey Gene ID	Official Gene Symbol	Lamprey Gene ID	Official Gene Symbol	Lamprey Gene ID	Official Gene Symbol	Lamprey Gene ID	Official Gene Symbol	Lamprey Gene ID	Official Gene Symbol	Lamprey Gene ID	Official Gene Symbol	Lamprey Gene ID	Official Gene Symbol	Lamprey Gene ID	Official Gene Symbol	Lamprey Gene ID	Official Gene Symbol	Lamprey Gene ID
CDH8	PMZ_0008748-RA	CDH8	PMZ_0008748-RA	BIRC5	PMZ_0016147-RA	BIRC5	PMZ_0016147-RA	CSNK2A1	PMZ_0005052-RA	CDH2	PMZ_0013404-RA	AP2B1	PMZ_0023903-RA	CDH1	PMZ_0022191-RA	CCDC88C	PMZ_0017537-RA	CDH4	PMZ_0014138-RA
CSNK2A1	PMZ_0005052-RA	CLTC	PMZ_0016373-RA	CDH2	PMZ_0012665-RA	CCDC88C	PMZ_0008865-RA	H2AFX	PMZ_0000865-RA	GPC5	PMZ_0021700-RA	AP2S1	PMZ_0005445-RA	GNG2	PMZ_0007318-RA	CDKN1A	PMZ_0005227-RA	CDH8	PMZ_0008748-RA
CTNNB1	PMZ_0000777-RA	EIF4G1	PMZ_0020842-RA	CDH4	PMZ_0012505-RA	CDH15	PMZ_0012666-RA	HIST3H2BB	PMZ_0000853-RA	H2AFX	PMZ_0000865-RA	CTNNB1	PMZ_0000777-RA	H3F3A	PMZ_0016926-RA	ERBB4	PMZ_0008170-RA	FZD4	PMZ_0013192-RA
FZD3	PMZ_0021632-RA	FLNA	PMZ_0014836-RA	FZD3	PMZ_0021632-RA	CDH4	PMZ_0012505-RA	IGF1R	PMZ_0007271-RA	H3F3A	PMZ_0016926-RA	FLNA	PMZ_0020532-RA	HIST3H2BB	PMZ_0000853-RA	FLNA	PMZ_0014836-RA	GPC5	PMZ_0021700-RA
GPC5	PMZ_0021700-RA	FLNA	PMZ_0019754-RA	H2AFX	PMZ_0000865-RA	H2AFX	PMZ_0000865-RA	MDM2	PMZ_0000524-RA	MAP3K2	PMZ_0006076-RA	H3F3A	PMZ_0016926-RA	IGF1R	PMZ_0007271-RA	FLNA	PMZ_0019754-RA	H2AFX	PMZ_0000865-RA
H2AFX	PMZ_0000865-RA	FLNA	PMZ_0020532-RA	HIST2H4A	PMZ_0023786-RA	HIST3H2BB	PMZ_0000853-RA	MDM2	PMZ_0012594-RA	MDM2	PMZ_0000524-RA	HIST2H4A	PMZ_0023786-RA	LDLR	PMZ_0009285-RA	FLNA	PMZ_0020532-RA	H3F3A	PMZ_0016926-RA
HIST2H4A	PMZ_0023786-RA	FRZB	PMZ_0006148-RA	HIST3H2BB	PMZ_0000853-RA	HIST3H2BB	PMZ_0001163-RA	MDM2	PMZ_0012595-RA	MDM2	PMZ_0012594-RA	HIST3H2BB	PMZ_0000853-RA	MDM2	PMZ_0000524-RA	FRZB	PMZ_0006148-RA	HIST2H4A	PMZ_0023786-RA
HIST3H2BB	PMZ_0000853-RA	FZD2	PMZ_0006259-RA	LDLR	PMZ_0009285-RA	HIST3H2BB	PMZ_0007315-RA	MDM2	PMZ_0020864-RA	MDM2	PMZ_0012595-RA	LDLR	PMZ_0009285-RA	MDM2	PMZ_0012594-RA	GNAI1	PMZ_0000283-RA	LDLR	PMZ_0009285-RA
HIST3H2BB	PMZ_0001163-RA	GNAI3	PMZ_0000284-RA	LRP6	PMZ_0017391-RA	MDM2	PMZ_0000524-RA	PSMB2	PMZ_0020937-RA	MDM2	PMZ_0020864-RA	MDM2	PMZ_0000524-RA	MDM2	PMZ_0012595-RA	GNAI3	PMZ_0000284-RA	LGR4	PMZ_0002976-RA
HIST3H2BB	PMZ_0007315-RA	GNAT1	PMZ_0000286-RA	MDM2	PMZ_0000524-RA	MDM2	PMZ_0012594-RA	PSMD7	PMZ_0003319-RA	TERT	PMZ_0000863-RA	MDM2	PMZ_0012594-RA	MDM2	PMZ_0020864-RA	GNB3	PMZ_0021429-RA	LRP6	PMZ_0017391-RA
LRP6	PMZ_0017391-RA	GNAZ	PMZ_0022461-RA	MDM2	PMZ_0012594-RA	MDM2	PMZ_0012595-RA	TERT	PMZ_0010135-RA	TERT	PMZ_0005868-RA	MDM2	PMZ_0012595-RA	PRKCD	PMZ_0023664-RA	GNG11	PMZ_0006705-RA	MDM2	PMZ_0000524-RA
MDM2	PMZ_0000524-RA	GNB3	PMZ_0021429-RA	MDM2	PMZ_0012595-RA	MDM2	PMZ_0020864-RA			TERT	PMZ_0010135-RA	MDM2	PMZ_0020864-RA	REST	PMZ_0007778-RA	H3F3A	PMZ_0016926-RA	MDM2	PMZ_0012594-RA
MDM2	PMZ_0012594-RA	GNG11	PMZ_0006705-RA	MDM2	PMZ_0020864-RA	PRKCD	PMZ_0023664-RA			VIM	PMZ_0010749-RA	PRKCD	PMZ_0021414-RA	SRY	PMZ_0006678-RA	HIST2H4A	PMZ_0023786-RA	MDM2	PMZ_0012595-RA
MDM2	PMZ_0012595-RA	H2AFX	PMZ_0000860-RA	MET	PMZ_0000874-RA	PSMA4	PMZ_0009700-RA					PRKCD	PMZ_0023664-RA	TERT	PMZ_0010135-RA	HNF4A	PMZ_0002236-RA	MDM2	PMZ_0020864-RA
MDM2	PMZ_0020864-RA	H2AFX	PMZ_0000865-RA	PPP2R5D	PMZ_0004124-RA	PSMB2	PMZ_0020937-RA					PSMA6	PMZ_0001168-RA			ITPR1	PMZ_0011915-RA	PPP2R5D	PMZ_0004124-RA
MET	PMZ_0000874-RA	HIST2H4A	PMZ_0023786-RA	PRKCD	PMZ_0023664-RA	PSMD7	PMZ_0003319-RA					PSMC4	PMZ_0006837-RA			ITPR2	PMZ_0023068-RA	PRKCD	PMZ_0023664-RA
PSMB2	PMZ_0020937-RA	HNF4A	PMZ_0002236-RA	PSMA6	PMZ_0001168-RA	SERPINF1	PMZ_0017228-RA					PSMD4	PMZ_0001951-RA			JUN	PMZ_0015901-RA	PSMB2	PMZ_0020937-RA
PTGS2	PMZ_0021825-RA	IKBKB	PMZ_0007189-RA	PSMC4	PMZ_0006837-RA	TERT	PMZ_0000863-RA					PSMD6	PMZ_0019261-RA			MDM2	PMZ_0000524-RA	RAC1	PMZ_0016133-RA
RAC1	PMZ_0016133-RA	ITPR1	PMZ_0011915-RA	PSMD5	PMZ_0020678-RA	TERT	PMZ_0005868-RA					PSMD8	PMZ_0018798-RA			MDM2	PMZ_0012594-RA	SERPINF1	PMZ_0017228-RA
RHOA	PMZ_0014032-RA	ITPR1	PMZ_0022293-RA	PTGS2	PMZ_0021825-RA	TERT	PMZ_0010135-RA					SERPINF1	PMZ_0017228-RA			MDM2	PMZ_0012595-RA	TERT	PMZ_0000863-RA
SGK1	PMZ_0018641-RA	ITPR2	PMZ_0023068-RA	RAC1	PMZ_0016133-RA	VIM	PMZ_0010749-RA					TERT	PMZ_0010133-RA			MDM2	PMZ_0020864-RA	TERT	PMZ_0005868-RA
TERT	PMZ_0010135-RA	JUN	PMZ_0015901-RA	TERT	PMZ_0000863-RA							TERT	PMZ_0010135-RA			NRCAM	PMZ_0014784-RA	TERT	PMZ_0010135-RA
		JUN	PMZ_0017741-RA	TERT	PMZ_0005868-RA							VIM	PMZ_0010749-RA			PCK2	PMZ_0014206-RA
		LRP6	PMZ_0016258-RA	TERT	PMZ_0010135-RA											PDE6B	PMZ_0000981-RA
		MAP1B	PMZ_0005949-RA													PDGFRA	PMZ_0020194-RA
		MAP3K13	PMZ_0020694-RA													PRKCD	PMZ_0021414-RA
		NFATC3	PMZ_0011590-RA													PRKCD	PMZ_0023664-RA
		NRCAM	PMZ_0014784-RA													PRKCQ	PMZ_0021616-RA
		PCK2	PMZ_0014206-RA													PTGS2	PMZ_0021825-RA
		PDE6B	PMZ_0000981-RA													RAC1	PMZ_0006214-RA
		PLCB1	PMZ_0008503-RA													RHOA	PMZ_0014032-RA
		PRKCQ	PMZ_0021616-RA													RSPO2	PMZ_0006324-RA
		PSMD5	PMZ_0020678-RA													SFRP2	PMZ_0023890-RA
		PTGS2	PMZ_0021825-RA													TERT	PMZ_0000863-RA
		PXN	PMZ_0015311-RA													TERT	PMZ_0010135-RA
		RAC1	PMZ_0006214-RA													VIM	PMZ_0010749-RA
		RAC1	PMZ_0016133-RA													WNT10A	PMZ_0001866-RA
		RHOA	PMZ_0014032-RA													WNT10A	PMZ_0001867-RA
		RSPO2	PMZ_0006324-RA													WNT7B	PMZ_0008788-RA
		SERPINF1	PMZ_0017228-RA													WNT7B	PMZ_0008789-RA
		SFRP1	PMZ_0000988-RA
		VIM	PMZ_0010749-RA
		WNT10A	PMZ_0001866-RA
		WNT10A	PMZ_0001867-RA
		WNT7B	PMZ_0008789-RA
		WNT8A	PMZ_0019826-RA

## Sheet: VehicleC59-3dpiSC
RSEM data: 3dpi C59 vs. vehicle SPINAL CORD (Genes in red indicate direct targets of Wnt signaling pathway)
Gene Symbol	Gene Name	gene_id	SC-VEH	SC-C59	PPEE	PPDE	PostFC	Log2PostFC	RealFC	C1Mean	C2Mean
A3galt2	Similar to A3galt2: Alpha 1%2C3-galactosyltransferase 2 (Mus musculus)	PMZ_0003700-RA	3.35	0.79	0.00481193	0.995188	0.251812	-1.98958	0.245411	12.65	51.5769
ACAN	Similar to ACAN: Aggrecan core protein (Fragment) (Oryctolagus cuniculus)	PMZ_0021265-RA	4.64	10.9	0.00153417	0.998466	2.42349	1.27709	2.43283	163.715	67.2883
Acot11	Similar to Acot11: Acyl-coenzyme A thioesterase 11 (Mus musculus)	PMZ_0015163-RA	3.07	0.43	0.0138305	0.986169	0.159322	-2.64998	0.146435	4.20617	28.782
Adamts15	Similar to Adamts15: A disintegrin and metalloproteinase with thrombospondin motifs 15 (Mus musculus)	PMZ_0022978-RA	58.73	110.93	0.000316047	0.999684	1.96149	0.971949	1.96179	2729.41	1391.28
Adamts7	Similar to Adamts7: A disintegrin and metalloproteinase with thrombospondin motifs 7 (Mus musculus)	PMZ_0020716-RA	0.9	3.3	0.0236324	0.976368	3.71014	1.89147	3.8128	44.4112	11.6406
ADAMTS9	Similar to ADAMTS9: A disintegrin and metalloproteinase with thrombospondin motifs 9 (Homo sapiens)	PMZ_0019303-RA	0	0.82	0.00840567	0.991594	32.3186	5.01429	739.935	14.4436	0.00953362
AGP19	Similar to AGP19: Lysine-rich arabinogalactan protein 19 (Arabidopsis thaliana)	PMZ_0000344-RA	2.23	6.78	0.000642347	0.999358	3.11781	1.64053	3.14925	93.6056	29.7163
Agr2	Similar to Agr2: Anterior gradient protein 2 homolog (Mus musculus)	PMZ_0003350-RA	9.47	3.11	0.000211926	0.999788	0.34245	-1.54603	0.34017	43.2784	127.245
AHSA1	Similar to AHSA1: Activator of 90 kDa heat shock protein ATPase homolog 1 (Homo sapiens)	PMZ_0010896-RA	0	0.95	1.27498e-11	1	106.137	6.72979	4746.31	47.4531	0
ANKFN1	Similar to ANKFN1: Ankyrin repeat and fibronectin type-III domain-containing protein 1 (Homo sapiens)	PMZ_0006483-RA	3.29	0	0.0413298	0.95867	0.0349303	-4.83938	0.000801284	0	12.47
ANKRD5	Similar to ANKRD5: Ankyrin repeat domain-containing protein 5 (Homo sapiens)	PMZ_0000842-RA	9.56	3.48	3.56116e-06	0.999996	0.379168	-1.39909	0.378228	110.283	291.595
Ano4	Similar to Ano4: Anoctamin-4 (Mus musculus)	PMZ_0008441-RA	0.94	5.76	7.3356e-06	0.999993	6.10784	2.61066	6.3521	58.6136	9.21901
ANO5	Similar to ANO5: Anoctamin-5 (Homo sapiens)	PMZ_0020702-RA	0.23	1.6	0.00419012	0.99581	6.63687	2.7305	7.21799	30.8907	4.27106
ANXA2	Similar to ANXA2: Annexin A2 (Bos taurus)	PMZ_0015888-RA	24.06	10.59	5.86322e-05	0.999941	0.457687	-1.12757	0.457286	272.866	596.719
ARHGAP18	Similar to ARHGAP18: Rho GTPase-activating protein 18 (Homo sapiens)	PMZ_0006018-RA	2.53	5	0.00283575	0.997164	2.05369	1.03822	2.05647	343.815	167.182
asrgl1	Similar to asrgl1: L-asparaginase (Danio rerio)	PMZ_0002283-RA	0.62	2.63	0.022471	0.977529	4.22724	2.07972	4.39213	37.9289	8.62793
Athl1	Similar to Athl1: Acid trehalase-like protein 1 (Mus musculus)	PMZ_0003158-RA	1.33	5.47	0.015745	0.984255	4.10624	2.03782	4.24735	41.254	9.70523
atpbd3	Similar to atpbd3: Cytoplasmic tRNA 2-thiolation protein 1 (Danio rerio)	PMZ_0024095-RA	4.44	0.25	0.0247255	0.975275	0.0811438	-3.62338	0.0586736	1.04892	18.0376
Bag2	Similar to Bag2: BAG family molecular chaperone regulator 2 (Mus musculus)	PMZ_0015196-RA	378.18	752.2	4.46585e-05	0.999955	2.0428	1.03055	2.04301	4340.9	2124.75
BTBD6	Similar to BTBD6: BTB/POZ domain-containing protein 6 (Homo sapiens)	PMZ_0015425-RA	0.12	3.48	2.2212e-05	0.999978	20.3485	4.34685	28.7158	29.2963	1.01056
btd	Similar to btd: Biotinidase (Fugu rubripes)	PMZ_0003100-RA	2.27	4.12	0.0495942	0.950406	1.88748	0.916464	1.89003	290.383	153.634
C1qtnf9	Similar to C1qtnf9: Complement C1q tumor necrosis factor-related protein 9 (Mus musculus)	PMZ_0017227-RA	2.5	7.48	7.02457e-05	0.99993	3.08072	1.62327	3.10393	122.797	39.555
CALML5	Similar to CALML5: Calmodulin-like protein 5 (Homo sapiens)	PMZ_0024126-RA	217.27	49.17	0	1	0.228744	-2.12819	0.228096	119.808	525.283
calub	Similar to calub: Calumenin-B (Danio rerio)	PMZ_0013296-RA	64.01	106.56	0.0596417	0.940358	1.73244	0.792805	1.73253	6434.67	3714.03
Ccdc138	Similar to Ccdc138: Coiled-coil domain-containing protein 138 (Mus musculus)	PMZ_0000482-RA	0	0.99	0.00795819	0.992042	33.0478	5.04648	1447.46	14.4646	0
CCDC64	Similar to CCDC64: Coiled-coil domain-containing protein 64A (Homo sapiens)	PMZ_0013166-RA	1.95	0	0.0669845	0.933015	0.0372382	-4.74707	0.000856226	0	11.6692
ccnb2	Similar to ccnb2: G2/mitotic-specific cyclin-B2 (Anguilla japonica)	PMZ_0008007-RA	11.95	19.99	0.0746897	0.92531	1.73845	0.7978	1.73922	735.46	422.864
CDH2	Similar to CDH2: Cadherin-2 (Gallus gallus)	PMZ_0012665-RA	2.08	0.13	0.055178	0.944822	0.0881431	-3.50401	0.0638694	1.04892	16.5694
cdk2	Similar to cdk2: Cell division protein kinase 2 (Carassius auratus)	PMZ_0003339-RA	8.5	16	0.018226	0.981774	1.94971	0.963261	1.95237	307.648	157.572
CELA2A	Similar to CELA2A: Chymotrypsin-like elastase family member 2A (Sus scrofa)	PMZ_0001066-RA	6.18	2	2.61134e-06	0.999997	0.337517	-1.56697	0.336053	67.1099	199.72
CELA2A	Similar to CELA2A: Chymotrypsin-like elastase family member 2A (Sus scrofa)	PMZ_0001063-RA	4.01	1.48	0.0016362	0.998364	0.385336	-1.37581	0.383308	51.2712	133.776
CHST9	Similar to CHST9: Carbohydrate sulfotransferase 9 (Homo sapiens)	PMZ_0002079-RA	4.88	1.94	0.00394929	0.996051	0.414954	-1.26898	0.413211	61.2044	148.133
Cldn19	Similar to Cldn19: Claudin-19 (Mus musculus)	PMZ_0020468-RA	0.65	0	0.0172276	0.982772	0.0314705	-4.98985	0.000719399	0	13.8905
Cntn3	Similar to Cntn3: Contactin-3 (Rattus norvegicus)	PMZ_0014019-RA	16.38	7.85	0.0280587	0.971941	0.497872	-1.00615	0.496902	113.566	228.559
COL11A1	Similar to COL11A1: Collagen alpha-1(XI) chain (Homo sapiens)	PMZ_0013411-RA	4.2	10.04	0.0585314	0.941469	2.44777	1.29147	2.46628	85.1303	34.5117
Col12a1	Similar to Col12a1: Collagen alpha-1(XII) chain (Mus musculus)	PMZ_0009943-RA	4.23	9.65	0.00613549	0.993865	2.35179	1.23376	2.36148	145.338	61.5395
Col28a1	Similar to Col28a1: Collagen alpha-1(XXVIII) chain (Mus musculus)	PMZ_0007115-RA	4.64	9.06	0.0811863	0.918814	2.0174	1.0125	2.02302	161.806	79.9776
COL6A3	Similar to COL6A3: Collagen alpha-3(VI) chain (Gallus gallus)	PMZ_0011346-RA	5.54	12.25	1.73588e-05	0.999983	2.294	1.19787	2.29677	474.248	206.479
COL6A3	Similar to COL6A3: Collagen alpha-3(VI) chain (Gallus gallus)	PMZ_0006546-RA	2.46	5.02	0.00878345	0.991217	2.11522	1.08081	2.12004	216.539	102.134
Commd3	Similar to Commd3: COMM domain-containing protein 3 (Mus musculus)	PMZ_0008365-RA	41.71	91.95	1.23443e-05	0.999988	2.26456	1.17923	2.26676	573.36	252.937
CUZD1	Similar to CUZD1: CUB and zona pellucida-like domain-containing protein 1 (Homo sapiens)	PMZ_0010287-RA	4.61	0.11	1.97359e-08	1	0.0342222	-4.86892	0.0244005	1.04892	43.3875
CUZD1	Similar to CUZD1: CUB and zona pellucida-like domain-containing protein 1 (Homo sapiens)	PMZ_0010328-RA	1.58	0.08	0.00443502	0.995565	0.0696203	-3.84435	0.050167	1.04892	21.0979
CYP7B1	Similar to CYP7B1: 25-hydroxycholesterol 7-alpha-hydroxylase (Homo sapiens)	PMZ_0014366-RA	0.12	1.05	0.000410676	0.999589	8.10473	3.01876	8.92077	34.2682	3.83252
DDB_G0271670	Similar to DDB_G0271670: Uncharacterized protein DDB_G0271670 (Dictyostelium discoideum)	PMZ_0002139-RA	0.35	1.47	0.00450699	0.995493	4.25122	2.08788	4.38681	46.4147	10.5728
DDB_G0271670	Similar to DDB_G0271670: Uncharacterized protein DDB_G0271670 (Dictyostelium discoideum)	PMZ_0019651-RA	9.18	16.44	0.0990891	0.900911	1.8546	0.891104	1.85728	260.898	140.468
Ddr2	Similar to Ddr2: Discoidin domain-containing receptor 2 (Mus musculus)	PMZ_0013259-RA	3.57	11.02	0.0662382	0.933762	3.09752	1.63111	3.15622	49.7607	15.7591
DPP6	Similar to DPP6: Dipeptidyl aminopeptidase-like protein 6 (Bos taurus)	PMZ_0016129-RA	0	20.06	1.38e-07	1	71.3703	6.15725	3177.13	31.7613	0
Dus2l	Similar to Dus2l: tRNA-dihydrouridine synthase 2-like (Mus musculus)	PMZ_0007954-RA	6.75	0.58	0.00630965	0.99369	0.10377	-3.26854	0.0874424	2.10833	24.2154
Dusp4	Similar to Dusp4: Dual specificity protein phosphatase 4 (Rattus norvegicus)	PMZ_0010415-RA	11.72	25.32	0.000906209	0.999094	2.22924	1.15655	2.23391	259.838	116.31
DYRK2	Similar to DYRK2: Dual specificity tyrosine-phosphorylation-regulated kinase 2 (Gallus gallus)	PMZ_0009870-RA	5.04	9.95	0.0112824	0.988718	2.04877	1.03476	2.05263	246.15	119.914
Eaf6	Similar to Eaf6: Chromatin modification-related protein EAF6 homolog (Mus musculus)	PMZ_0014191-RA	20.14	36.13	0.0688706	0.931129	1.84923	0.886924	1.85148	308.624	166.686
Ech1	Similar to Ech1: Delta(3%2C5)-Delta(2%2C4)-dienoyl-CoA isomerase%2C mitochondrial (Rattus norvegicus)	PMZ_0003362-RA	7.05	17.31	2.43037e-08	1	2.55143	1.3513	2.55383	727.877	285.008
Epha7	Similar to Epha7: Ephrin type-A receptor 7 (Mus musculus)	PMZ_0009114-RA	3.23	0	0.0615041	0.938496	0.0368039	-4.764	0.000845869	0	11.8122
Ermn	Similar to Ermn: Ermin (Mus musculus)	PMZ_0019958-RA	3	0.62	5.37594e-05	0.999946	0.218833	-2.1921	0.213841	14.7583	69.052
F2RL1	Similar to F2RL1: Proteinase-activated receptor 2 (Bos taurus)	PMZ_0009220-RA	8.43	3.81	0.0722416	0.927758	0.469833	-1.08978	0.468085	62.631	133.814
FABP7	Similar to FABP7: Fatty acid-binding protein%2C brain (Homo sapiens)	PMZ_0010656-RA	30.75	76.88	3.63629e-08	1	2.57622	1.36525	2.57911	621.065	240.8
FCGBP	Similar to FCGBP: IgGFc-binding protein (Homo sapiens)	PMZ_0003875-RA	0.33	0.93	0.0535329	0.946467	2.88544	1.52879	2.92674	58.9493	20.135
FIBH	Similar to FIBH: Fibroin heavy chain (Bombyx mori)	PMZ_0000159-RA	0.6	3.67	8.40695e-05	0.999916	6.05534	2.59821	6.34641	48.6384	7.6555
FLJ46204	Similar to Putative uncharacterized protein FLJ46204 (Homo sapiens)	PMZ_0021060-RA	0.21	3.69	0.0112744	0.988726	12.7741	3.67515	17.5956	18.954	1.06777
FLNC	Similar to FLNC: Filamin-C (Homo sapiens)	PMZ_0014831-RA	13.59	2.72	0.0191581	0.980842	0.212146	-2.23687	0.202339	7.16412	35.446
FN1	Similar to Fn1: Fibronectin (Mus musculus)	PMZ_0000223-RA	18.2	33.51	0.0244809	0.975519	1.90085	0.926645	1.90301	349.563	183.684
FN1	Similar to FN1: Fibronectin (Fragments) (Gallus gallus)	PMZ_0023126-RA	1.78	5.68	0.0411482	0.958852	3.2236	1.68867	3.28757	50.4216	15.3301
Fn3k	Similar to Fn3k: Fructosamine-3-kinase (Mus musculus)	PMZ_0016060-RA	0	1.44	0.018717	0.981283	30.1428	4.91374	1316.34	13.1534	0
fscn	Similar to fscn: Fascin (Xenopus laevis)	PMZ_0022503-RA	0.3	2.69	0.0976518	0.902348	7.71765	2.94816	9.24922	17.8946	1.92579
Gadl1	Similar to Gadl1: Glutamate decarboxylase-like protein 1 (Mus musculus)	PMZ_0023901-RA	6.33	1.44	0.0221544	0.977846	0.243113	-2.0403	0.23484	9.47174	40.3654
Gcnt1	Similar to Gcnt1: Beta-1%2C3-galactosyl-O-glycosyl-glycoprotein beta-1%2C6-N-acetylglucosaminyltransferase (Mus musculus)	PMZ_0001562-RA	0.68	3.53	0.0264093	0.973591	5.00442	2.3232	5.30681	31.0061	5.83458
Globin-1	Similar to Globin-1 (Petromyzon marinus)	PMZ_0003868-RA	22.2	4.39	6.4504e-14	1	0.206223	-2.27772	0.20475	48.6908	237.845
GPR172A	Similar to GPR172A: Porcine endogenous retrovirus A receptor 1 (Homo sapiens)	PMZ_0017702-RA	5.72	0	0.00272399	0.997276	0.0260791	-5.26096	0.000592928	0	16.8554
GRB14	Similar to GRB14: Growth factor receptor-bound protein 14 (Bos taurus)	PMZ_0002557-RA	22.17	10.23	0.0919655	0.908035	0.476106	-1.07065	0.47437	63.1554	133.147
GRIK2	Similar to GRIK2: Glutamate receptor%2C ionotropic kainate 2 (Homo sapiens)	PMZ_0021824-RA	57.83	21.6	0.0133195	0.98668	0.373632	-1.42031	0.370553	33.2612	89.7781
Gvin1	Similar to Gvin1: Interferon-induced very large GTPase 1 (Mus musculus)	PMZ_0000792-RA	0.34	1.2	0.00299102	0.997009	3.63829	1.86326	3.71038	59.9143	16.1404
GVIN1	Similar to GVIN1: Interferon-induced very large GTPase 1 (Homo sapiens)	PMZ_0017909-RA	7.98	3.68	0.00318331	0.996817	0.480789	-1.05653	0.48007	152.974	318.661
GVIN1	Similar to GVIN1: Interferon-induced very large GTPase 1 (Homo sapiens)	PMZ_0005111-RA	2.46	0.64	0.00483466	0.995165	0.275672	-1.85898	0.270197	15.7653	58.3744
Gvin1	Similar to Gvin1: Interferon-induced very large GTPase 1 (Mus musculus)	PMZ_0021124-RA	9.94	3.49	0.0270815	0.972919	0.366048	-1.44989	0.362379	27.618	76.2308
GVIN1	Similar to GVIN1: Interferon-induced very large GTPase 1 (Homo sapiens)	PMZ_0000590-RA	0.22	1.36	0.0586292	0.941371	5.76697	2.52781	6.31586	24.1986	3.82298
H3F2	Similar to Histone H3.2 (Bos taurus)	PMZ_0007310-RA	182.12	437.56	4.70701e-09	1	2.46022	1.29879	2.46097	2118.84	860.972
H3F2	Similar to Histone H3.2 (Bos taurus)	PMZ_0007306-RA	133.06	223.63	0.0726389	0.927361	1.72112	0.783349	1.72163	1082.89	628.99
HEPH	Similar to HEPH: Hephaestin (Homo sapiens)	PMZ_0004574-RA	0.41	1.16	0.0204393	0.979561	2.88555	1.52885	2.92072	69.1028	23.6529
HIST2H3C	Similar to Histone H3.2 (Bos taurus)	PMZ_0000867-RA	13.13	0	2.18714e-14	1	0.00722086	-7.11361	0.000161123	0	62.0543
HIST3H2BB	Similar to HIST3H2BB: Histone H2B type 3-B (Homo sapiens)	PMZ_0007315-RA	27.39	1.79	0	1	0.0702618	-3.83112	0.0669977	8.41233	125.701
HIST3H2BB	Similar to HIST3H2BB: Histone H2B type 3-B (Homo sapiens)	PMZ_0001163-RA	75.49	166.31	4.76441e-06	0.999995	2.25308	1.1719	2.25467	782.2	346.919
HMCN1	Similar to HMCN1: Hemicentin-1 (Homo sapiens)	PMZ_0020143-RA	0.77	2.06	0.00728399	0.992716	2.77114	1.47048	2.79594	88.1407	31.5182
HSPA14	Similar to HSPA14: Heat shock 70 kDa protein 14 (Homo sapiens)	PMZ_0000251-RA	13.44	3.14	0.000500118	0.9995	0.244307	-2.03323	0.239093	15.2828	63.9515
hspb11	Similar to hspb11: Heat shock protein beta-11 (Danio rerio)	PMZ_0000133-RA	6.58	16.22	0.00273518	0.997265	2.52989	1.33907	2.54312	129.751	51.0144
HTR1A	Similar to HTR1A: 5-hydroxytryptamine receptor 1A (Canis familiaris)	PMZ_0019060-RA	0	1.89	0.0987153	0.901285	24.3328	4.60483	1054.11	10.5311	0
htr1aa	Similar to htr1aa: 5-hydroxytryptamine receptor 1A-alpha (Fugu rubripes)	PMZ_0012290-RA	0.14	1.5	0.00271978	0.99728	9.44056	3.23887	11.0222	25.9503	2.34527
IGFBP3	Similar to IGFBP3: Insulin-like growth factor-binding protein 3 (Sus scrofa)	PMZ_0002444-RA	2.29	7.42	0.0449818	0.955018	3.26853	1.70864	3.3373	48.5755	14.5483
INPP5B	Similar to INPP5B: Type II inositol-1%2C4%2C5-trisphosphate 5-phosphatase (Homo sapiens)	PMZ_0023135-RA	6.63	1.44	0.0103757	0.989624	0.232081	-2.1073	0.224089	9.49272	42.396
IQGAP1	Similar to IQGAP1: Ras GTPase-activating-like protein IQGAP1 (Homo sapiens)	PMZ_0003768-RA	7.78	16.8	0.0118921	0.988108	2.22283	1.1524	2.23034	160.422	71.9216
KCNA3	Similar to KCNA3: Potassium voltage-gated channel subfamily A member 3 (Homo sapiens)	PMZ_0007632-RA	2.01	0.37	0.0181987	0.981801	0.199247	-2.32737	0.188719	6.32498	33.5583
krt18	Similar to krt18: Keratin%2C type I cytoskeletal 18 (Acipenser baerii)	PMZ_0002962-RA	1.49	3.5	0.0544052	0.945595	2.42839	1.28	2.44585	88.319	36.1038
Krt6a	Similar to Krt6a: Keratin%2C type II cytoskeletal 6A (Rattus norvegicus)	PMZ_0022402-RA	8.75	17.16	0.0261646	0.973835	2.02496	1.01789	2.02925	213.843	105.375
Krt8	Similar to Krt8: Keratin%2C type II cytoskeletal 8 (Mus musculus)	PMZ_0003365-RA	12.87	6.06	0.00110403	0.998896	0.489851	-1.02958	0.489408	248.646	508.066
Lect2	Similar to Lect2: Leukocyte cell-derived chemotaxin-2 (Mus musculus)	PMZ_0013033-RA	211.25	113.78	0.0211838	0.978816	0.559703	-0.837267	0.559669	3229.41	5770.22
LGALS3	Similar to LGALS3: Galectin-3 (Cricetulus longicaudatus)	PMZ_0011921-RA	13.73	4.59	4.29191e-06	0.999996	0.34764	-1.52433	0.346249	71.6517	206.956
Mal2	Similar to Mal2: Protein MAL2 (Mus musculus)	PMZ_0011570-RA	5.54	1.12	5.1785e-07	0.999999	0.212899	-2.23176	0.209298	20.1812	96.4612
Mcm6	Similar to Mcm6: DNA replication licensing factor MCM6 (Fragment) (Rattus norvegicus)	PMZ_0017847-RA	2.76	5.97	0.000526026	0.999474	2.24773	1.16847	2.25223	275.562	122.345
Mdm2	Similar to Mdm2: E3 ubiquitin-protein ligase Mdm2 (Mus musculus)	PMZ_0020864-RA	10.4	18.33	0.0542172	0.945783	1.8286	0.870737	1.83034	383.485	209.511
Megf6	Similar to Megf6: Multiple epidermal growth factor-like domains 6 (Rattus norvegicus)	PMZ_0013103-RA	0.56	1.76	0.00827723	0.991723	3.24353	1.69756	3.29512	63.2289	19.1816
MRPL1	Similar to MRPL1: 39S ribosomal protein L1%2C mitochondrial (Bos taurus)	PMZ_0021768-RA	3.66	10.27	0.0225098	0.97749	2.85163	1.51179	2.88543	69.7531	24.1677
Mrpl50	Similar to Mrpl50: 39S ribosomal protein L50%2C mitochondrial (Mus musculus)	PMZ_0013880-RA	2.45	7.08	0.0316024	0.968398	2.93811	1.55489	2.97908	62.1904	20.8691
MRPS9	Similar to MRPS9: 28S ribosomal protein S9%2C mitochondrial (Bos taurus)	PMZ_0019159-RA	17.92	42.1	2.80598e-05	0.999972	2.41623	1.27276	2.4211	310.742	128.342
Muc1	Similar to Integumentary mucin C.1 (Fragment) (Xenopus laevis)	PMZ_0023257-RA	0.13	1.21	6.74928e-05	0.999933	8.93723	3.15983	9.84889	37.8345	3.83252
MUC1	Similar to MUC1: Mucin-1 (Mesocricetus auratus)	PMZ_0016008-RA	0	1.05	0.0242426	0.975757	29.2597	4.87084	1276.49	12.7549	0
Muc2	Similar to Muc2: Mucin-2 (Fragments) (Mus musculus)	PMZ_0000713-RA	2.08	0.76	0.0251017	0.974898	0.3827	-1.38572	0.379526	32.5689	85.8312
Mum1	Similar to Mum1: Mutated melanoma-associated antigen 1 (Rattus norvegicus)	PMZ_0009326-RA	0.95	2.92	0.0152084	0.984792	3.15084	1.65573	3.20057	61.0786	19.0768
MYH3	Similar to MYH3: Myosin-3 (Gallus gallus)	PMZ_0021354-RA	1.33	0	0.0872447	0.912755	0.0386677	-4.69273	0.000890387	0	11.2211
NANOS1	Similar to NANOS1: Nanos homolog 1 (Homo sapiens)	PMZ_0011427-RA	2.91	17.06	1.16124e-07	1	5.835	2.54473	5.99284	81.008	13.5091
nat13	Similar to nat13: N-acetyltransferase NAT13 (Danio rerio)	PMZ_0021287-RA	0.38	4.45	0.00558449	0.994416	9.96804	3.31731	12.0127	23.2441	1.92579
ncapg2	Similar to ncapg2: Condensin-2 complex subunit G2 (Xenopus laevis)	PMZ_0002799-RA	1.37	3.32	0.000255484	0.999745	2.51163	1.32863	2.52058	187.956	74.5625
NEB	Similar to NEB: Nebulin (Homo sapiens)	PMZ_0000199-RA	2.15	0.32	0.0308489	0.969151	0.169843	-2.55772	0.156326	4.22714	27.0946
Nnmt	Similar to Nnmt: Nicotinamide N-methyltransferase (Mus musculus)	PMZ_0008089-RA	2.82	0.52	3.01416e-05	0.99997	0.198774	-2.3308	0.193355	12.608	65.2481
Notch3	Similar to Notch3: Neurogenic locus notch homolog protein 3 (Rattus norvegicus)	PMZ_0002346-RA	1.59	0.38	0.00786071	0.992139	0.252095	-1.98796	0.245299	11.9052	48.5643
Nrp2	Similar to Nrp2: Neuropilin-2 (Mus musculus)	PMZ_0015475-RA	4.27	0.27	0.0633152	0.936685	0.0894966	-3.48202	0.0648767	1.04892	16.312
OAM	Similar to OAM: Ovarian abundant message protein (Ascaris suum)	PMZ_0014199-RA	5.11	0	2.4647e-13	1	0.00780412	-7.00155	0.000174238	0	57.3829
OBSCN	Similar to OBSCN: Obscurin (Homo sapiens)	PMZ_0009059-RA	3.66	1.92	0.0490935	0.950907	0.548357	-0.866812	0.547903	240.402	438.775
OLFM4	Similar to OLFM4: Olfactomedin-4 (Homo sapiens)	PMZ_0011129-RA	11.9	3.08	2.27596e-14	1	0.269519	-1.89154	0.268875	134.587	500.582
OLFM4	Similar to OLFM4: Olfactomedin-4 (Homo sapiens)	PMZ_0013618-RA	2.18	0.24	1.06908e-06	0.999999	0.12048	-3.05314	0.113502	6.304	55.6192
Olfr1	Similar to Olfr1: Olfactory receptor 1 (Mus musculus)	PMZ_0006883-RA	0.08	1.56	0.00433245	0.995668	14.5062	3.8586	20.5737	20.2022	0.972429
OPTN	Similar to OPTN: Optineurin (Gallus gallus)	PMZ_0009185-RA	4.24	1.07	0.00612482	0.993875	0.267624	-1.90172	0.261673	14.2024	54.3035
otof	Similar to otof: Otoferlin (Danio rerio)	PMZ_0013199-RA	1.35	0.33	0.00229413	0.997706	0.258207	-1.9534	0.252587	14.7058	58.2504
otof	Similar to otof: Otoferlin (Danio rerio)	PMZ_0019999-RA	2	0.57	0.0412775	0.958723	0.302582	-1.7246	0.296382	14.7058	49.6416
PAF	Similar to PAF: PCNA-associated factor (Homo sapiens)	PMZ_0002786-RA	20.09	41.92	0.000857181	0.999143	2.14872	1.10348	2.15203	329.57	153.139
PF11_0213	Similar to PF11_0213: Uncharacterized protein PF11_0213 (Plasmodium falciparum (isolate 3D7))	PMZ_0005906-RA	31.18	15.98	0.0604917	0.939508	0.529923	-0.916145	0.529188	149.335	282.205
pgcp	Similar to pgcp: Plasma glutamate carboxypeptidase (Xenopus laevis)	PMZ_0004609-RA	2.73	12.65	2.70596e-05	0.999973	4.64451	2.21553	4.75457	69.4804	14.6055
PGP	Similar to PGP: Phosphoglycolate phosphatase (Bos taurus)	PMZ_0012711-RA	5.89	16.6	0.0164598	0.98354	2.84765	1.50977	2.87961	73.4558	25.5024
PIK3AP1	Similar to PIK3AP1: Phosphoinositide 3-kinase adapter protein 1 (Gallus gallus)	PMZ_0001773-RA	0.16	1.49	0.00189263	0.998107	8.63004	3.10937	9.79177	28.3733	2.88869
PKHD1L1	Similar to PKHD1L1: Fibrocystin-L (Homo sapiens)	PMZ_0013298-RA	1.72	4.8	0.000822604	0.999177	2.87725	1.52469	2.89944	108.238	37.3241
PKHD1L1	Similar to PKHD1L1: Fibrocystin-L (Homo sapiens)	PMZ_0013300-RA	0.81	5.14	0.00100916	0.998991	6.12959	2.61579	6.51506	38.2541	5.86318
PKIA	Similar to PKIA: cAMP-dependent protein kinase inhibitor alpha (Gallus gallus)	PMZ_0018068-RA	20.02	4.22	0.0258514	0.974149	0.220211	-2.18304	0.21047	7.42635	35.3221
Polr3b	Similar to Polr3b: DNA-directed RNA polymerase III subunit RPC2 (Mus musculus)	PMZ_0021780-RA	3.73	0.79	0.0176429	0.982357	0.227085	-2.1387	0.218235	8.40184	38.5349
ppk5	Similar to ppk5: Serine/threonine-protein kinase ppk5 (Schizosaccharomyces pombe)	PMZ_0022368-RA	14.08	34.06	0.00161222	0.998388	2.4633	1.30059	2.47372	153.331	61.9781
PRKCE	Similar to PRKCE: Protein kinase C epsilon type (Homo sapiens)	PMZ_0017777-RA	15.41	8.35	0.0388065	0.961194	0.564347	-0.825345	0.564133	506.943	898.63
PROL1	Similar to Basic proline-rich protein (Sus scrofa)	PMZ_0024118-RA	15.25	86.47	0	1	5.87548	2.55471	5.88301	1680.12	285.58
Prom1	Similar to Prom1: Prominin-1 (Mus musculus)	PMZ_0022053-RA	0.25	2.58	0.0308566	0.969143	8.67466	3.11681	10.4331	20.0868	1.91626
Ptpmt1	Similar to Ptpmt1: Protein-tyrosine phosphatase mitochondrial 1 (Mus musculus)	PMZ_0014712-RA	3.86	7.61	0.0540437	0.945956	2.04079	1.02913	2.04632	170.03	83.0855
PTPRZ1	Similar to PTPRZ1: Receptor-type tyrosine-protein phosphatase zeta (Homo sapiens)	PMZ_0002378-RA	24.66	12.58	0.0433258	0.956674	0.528901	-0.91893	0.528237	165.509	313.332
Purpurin	Similar to Purpurin (Gallus gallus)	PMZ_0017676-RA	1.89	6.7	0.0001405	0.99986	3.6191	1.85563	3.66948	84.1968	22.9379
Putative DMBT1	Similar to Putative DMBT1-like protein (Mus musculus)	PMZ_0010289-RA	15.62	0.43	0	1	0.0305491	-5.03273	0.0282574	5.26557	186.687
RAD54B	Similar to RAD54B: DNA repair and recombination protein RAD54B (Gallus gallus)	PMZ_0004354-RA	0.06	0.55	0.0964177	0.903582	7.76671	2.9573	9.32481	17.8631	1.90672
RDX	Similar to RDX: Radixin (Gallus gallus)	PMZ_0007683-RA	3.56	1.12	4.96949e-05	0.99995	0.330497	-1.59729	0.328351	45.2084	137.704
ripA	Similar to ripA: Ras-interacting protein RIP3 (Dictyostelium discoideum)	PMZ_0018313-RA	1.24	0	0.00118436	0.998816	0.0241995	-5.36888	0.000549158	0	18.1997
Rnf135	Similar to Rnf135: RING finger protein 135 (Mus musculus)	PMZ_0000781-RA	1.76	0.36	0.0224168	0.977583	0.220035	-2.18419	0.210481	7.5732	36.018
rtn3-A	Similar to rtn3-A: Reticulon-3-A (Xenopus laevis)	PMZ_0006144-RA	18.18	5.91	0.0922791	0.907721	0.33497	-1.57789	0.329237	16.8456	51.186
SAMD9L	Similar to SAMD9L: Sterile alpha motif domain-containing protein 9-like (Homo sapiens)	PMZ_0013956-RA	0.63	2.03	8.96509e-05	0.99991	3.32342	1.73267	3.35707	102.312	30.4695
SAMD9L	Similar to SAMD9L: Sterile alpha motif domain-containing protein 9-like (Homo sapiens)	PMZ_0003706-RA	2.08	4.61	0.000340982	0.999659	2.29812	1.20045	2.3031	264.747	114.947
sdrC	Similar to sdrC: Serine-aspartate repeat-containing protein C (Staphylococcus aureus (strain Mu50 / ATCC 700699))	PMZ_0004704-RA	2.45	0.55	0.0411741	0.958826	0.240974	-2.05305	0.231778	8.43331	36.4184
SDS	Similar to SDS: L-serine dehydratase (Homo sapiens)	PMZ_0018097-RA	222.83	81.06	4.8259e-11	1	0.378	-1.40354	0.377954	2236.65	5917.81
SEMA3C	Similar to SEMA3C: Semaphorin-3C (Homo sapiens)	PMZ_0000264-RA	2.95	5.71	0.0339038	0.966096	2.01116	1.00803	2.01549	208.127	103.259
Sgs3	Similar to Sgs3: Salivary glue protein Sgs-3 (Drosophila melanogaster)	PMZ_0001176-RA	0.34	2.26	0.0495607	0.950439	6.17456	2.62634	6.83804	23.5273	3.4321
SH3BP2	Similar to SH3BP2: SH3 domain-binding protein 2 (Homo sapiens)	PMZ_0008943-RA	4.81	1.08	0.0885831	0.911417	0.241837	-2.04789	0.231438	7.43684	32.1664
SH3GLB1	Similar to SH3GLB1: Endophilin-B1 (Gallus gallus)	PMZ_0004994-RA	11.55	4.55	9.09751e-05	0.999909	0.410378	-1.28498	0.409375	106.182	259.391
SHISA4	Similar to SHISA4: Protein shisa-4 (Homo sapiens)	PMZ_0012612-RA	221.2	383.45	0.0301079	0.969892	1.76262	0.817721	1.76307	1305.51	740.467
SIRT4	Similar to SIRT4: NAD-dependent deacetylase sirtuin-4 (Bos taurus)	PMZ_0010684-RA	1.25	4.74	0.000100802	0.999899	3.85864	1.94809	3.92145	78.7634	20.0778
SLC1A2	Similar to SLC1A2: Excitatory amino acid transporter 2 (Homo sapiens)	PMZ_0008146-RA	16.26	5.23	1.26525e-07	1	0.334838	-1.57846	0.333742	89.3469	267.733
Slc6a13	Similar to Slc6a13: Sodium- and chloride-dependent GABA transporter 2 (Mus musculus)	PMZ_0020315-RA	14.55	28.2	0.0215162	0.978484	1.99756	0.998237	2.00115	245.279	122.564
SLCO5A1	Similar to SLCO5A1: Solute carrier organic anion transporter family member 5A1 (Homo sapiens)	PMZ_0020823-RA	0	1.45	0.0846884	0.915312	24.8906	4.63753	1079.29	10.7829	0
smi35A	Similar to smi35A: Dual specificity tyrosine-phosphorylation-regulated kinase 2 (Drosophila melanogaster)	PMZ_0000882-RA	7.89	19.18	3.36459e-05	0.999966	2.50883	1.32702	2.51547	252.349	100.313
SNTB1	Similar to SNTB1: Beta-1-syntrophin (Homo sapiens)	PMZ_0020432-RA	0.62	4.32	1.87485e-05	0.999981	6.85767	2.77772	7.23323	49.7817	6.87374
SPC25	Similar to SPC25: Kinetochore protein Spc25 (Bos taurus)	PMZ_0019106-RA	4.33	8.17	0.0374289	0.962571	1.95628	0.96811	1.9597	241.619	123.289
Sptbn1	Similar to Sptbn1: Spectrin beta chain%2C brain 1 (Mus musculus)	PMZ_0003636-RA	0.12	2.13	0.0162637	0.983736	12.7544	3.67293	17.8856	18.0729	1.00103
Ssh2	Similar to Ssh2: Protein phosphatase Slingshot homolog 2 (Mus musculus)	PMZ_0007666-RA	41.84	19.73	0.000106883	0.999893	0.490517	-1.02763	0.490383	822.321	1676.91
STOM	Similar to STOM: Erythrocyte band 7 integral membrane protein (Homo sapiens)	PMZ_0020878-RA	166.41	88.8	0.012575	0.987425	0.554112	-0.85175	0.554058	2000.57	3610.77
SVEP1	Similar to SVEP1: Sushi%2C von Willebrand factor type A%2C EGF and pentraxin domain-containing protein 1 (Homo sapiens)	PMZ_0019222-RA	0.51	2.39	0.00369193	0.996308	4.64247	2.21489	4.82261	43.0267	8.91394
Synpo2	Similar to Synpo2: Synaptopodin-2 (Mus musculus)	PMZ_0013768-RA	1.95	4.96	0.00166449	0.998336	2.6327	1.39655	2.64809	124.024	46.8292
Tcof1	Similar to Tcof1: Treacle protein (Mus musculus)	PMZ_0021266-RA	5.01	12.97	0.000181587	0.999818	2.66672	1.41507	2.67898	160.768	60.0046
TIMP3	Similar to TIMP3: Metalloproteinase inhibitor 3 (Scyliorhinus torazame)	PMZ_0007548-RA	128.5	71.21	0.0463905	0.95361	0.574098	-0.80063	0.573987	972.243	1693.85
TMCO6	Similar to TMCO6: Transmembrane and coiled-coil domain-containing protein 6 (Homo sapiens)	PMZ_0023309-RA	4.13	12.4	0.000221508	0.999778	3.07482	1.6205	3.10092	108.783	35.0742
TMED10	Similar to TMED10: Transmembrane protein Tmp21 (Mesocricetus auratus)	PMZ_0022999-RA	38.81	3.99	0.0140357	0.985964	0.115251	-3.11715	0.0984378	2.27615	23.2144
Tmprss6	Similar to Tmprss6: Transmembrane protease%2C serine 6 (Mus musculus)	PMZ_0004205-RA	1.55	0.59	0.0907138	0.909286	0.402131	-1.31426	0.398678	30.4501	76.3929
TNNT1	Similar to TNNT1: Troponin T%2C slow skeletal muscle (Homo sapiens)	PMZ_0014814-RA	15.14	5.08	0.000672454	0.999328	0.348904	-1.5191	0.346419	40.0477	115.624
TOMM5	Similar to TOMM5: Mitochondrial import receptor subunit TOM5 homolog (Bos taurus)	PMZ_0021217-RA	79.63	15.92	1.88738e-15	1	0.204884	-2.28712	0.203644	57.6381	283.072
TOP2A	Similar to TOP2A: DNA topoisomerase 2-alpha (Gallus gallus)	PMZ_0015750-RA	3.9	6.98	0.0268355	0.973164	1.8602	0.895457	1.86186	425.305	228.426
Top2b	Similar to Top2b: DNA topoisomerase 2-beta (Mus musculus)	PMZ_0023218-RA	4	10.09	0.000604967	0.999395	2.60309	1.38022	2.61562	147.614	56.4295
TRAK1	Similar to TRAK1: Trafficking kinesin-binding protein 1 (Homo sapiens)	PMZ_0018050-RA	9.42	3.27	0.0444722	0.955528	0.362002	-1.46593	0.35788	24.4398	68.3084
Trim7	Similar to Trim7: Tripartite motif-containing protein 7 (Mus musculus)	PMZ_0017023-RA	2.58	0.46	3.46206e-05	0.999965	0.191769	-2.38256	0.186033	11.5591	62.1783
Trnt1	Similar to Trnt1: tRNA-nucleotidyltransferase 1%2C mitochondrial (Mus musculus)	PMZ_0019653-RA	6.81	14.33	0.0120551	0.987945	2.17191	1.11897	2.17827	177.215	81.3504
uafA	Similar to uafA: Uro-adherence factor A (Staphylococcus saprophyticus subsp. saprophyticus (strain ATCC 15305 / DSM 20229))	PMZ_0023265-RA	0.15	1.36	0.0774956	0.922504	7.83465	2.96987	9.3628	18.4715	1.96393
UPK1B	Similar to UPK1B: Uroplakin-1b (Mustela vison)	PMZ_0017690-RA	1.8	0.53	0.0736214	0.926379	0.314057	-1.6709	0.307718	14.6849	47.7444
VGLL4	Similar to VGLL4: Transcription cofactor vestigial-like protein 4 (Homo sapiens)	PMZ_0008308-RA	0.39	4.14	0.0158581	0.984142	9.12267	3.18946	10.9565	21.4084	1.94486
VWDE	Similar to VWDE: Von Willebrand factor D and EGF domain-containing protein (Homo sapiens)	PMZ_0005367-RA	0.15	0.56	0.0233262	0.976674	3.87556	1.9544	3.99635	41.9778	10.4965
WDR25	Similar to WDR25: WD repeat-containing protein 25 (Homo sapiens)	PMZ_0004015-RA	5.24	13.83	2.06807e-06	0.999998	2.73087	1.44936	2.739	257.226	93.9062
WIF1	Similar to WIF1: Wnt inhibitory factor 1 (Homo sapiens)	PMZ_0014269-RA	9.96	19.17	0.019046	0.980954	1.98935	0.992294	1.99268	260.845	130.897
ycf2	Similar to ycf2: Protein ycf2 (Fragment) (Oenothera picensis)	PMZ_0022290-RA	7.7	18.86	0.00327877	0.996721	2.50691	1.32591	2.51981	129.835	51.5197
YHR217C	Similar to YHR217C: Putative uncharacterized protein YHR217C (Saccharomyces cerevisiae)	PMZ_0023969-RA	5.9	12.23	0.0136632	0.986337	2.14087	1.09819	2.14671	184.799	86.0791
Zc3h10	Similar to Zc3h10: Zinc finger CCCH domain-containing protein 10 (Mus musculus)	PMZ_0020786-RA	1.74	4.43	0.00273533	0.997265	2.62863	1.39431	2.64501	116.063	43.8737
zgc:113413	Similar to zgc:113413: Natterin-like protein (Danio rerio)	PMZ_0000540-RA	0	0.92	0.0399644	0.960036	27.5399	4.78345	1198.87	11.9787	0
ZNF217	Similar to ZNF217: Zinc finger protein 217 (Homo sapiens)	PMZ_0011062-RA	26.22	44.39	0.0461368	0.953863	1.75625	0.8125	1.75692	874.935	497.989
ZNF283	Similar to ZNF283: Zinc finger protein 283 (Macaca fascicularis)	PMZ_0023499-RA	2.51	5.89	0.0693637	0.930636	2.40833	1.26804	2.42584	86.1163	35.4937
ZNF782	Similar to ZNF782: Zinc finger protein 782 (Homo sapiens)	PMZ_0012354-RA	1.06	0	0.00703556	0.992964	0.0285998	-5.12785	0.000651888	0	15.3301
ZP2	Similar to ZP2: Zona pellucida sperm-binding protein 2 (Canis familiaris)	PMZ_0020230-RA	0	0.47	0.0773716	0.922628	25.2159	4.65626	1093.97	10.9297	0
ZP4	Similar to ZP4: Zona pellucida sperm-binding protein 4 (Oryctolagus cuniculus)	PMZ_0000375-RA	0	0.6	0.00337967	0.99662	35.9527	5.16803	1578.57	15.7757	0
	Similar to 110 kDa antigen (Fragment) (Plasmodium knowlesi)	PMZ_0021355-RA	33.5	9.78	2.47081e-09	1	0.302387	-1.72553	0.30129	84.5849	280.765
	Similar to LWamide neuropeptides (Hydractinia echinata)	PMZ_0023962-RA	3318.28	1842.09	0.084725	0.915275	0.570599	-0.80945	0.57059	11143.8	19530.3

## Sheet: VehicleC59-3dpiBRAIN
RSEM data: 3dpi C59 vs. vehicle BRAIN (Genes in red indicate direct targets of Wnt signaling pathway)
Gene Symbol	Gene Name	gene_id	BR-VEH	BR-C59	PPEE	PPDE	PostFC	Log2PostFC	RealFC	C1Mean	C2Mean
PROL1	Similar to Basic proline-rich protein (Sus scrofa)	PMZ_0024118-RA	3.67	34.11	0	1	9.59039	3.26159	9.64926	655.965	67.9718
48	Similar to 48: Uncharacterized gene 48 protein (Saimiriine herpesvirus 2 (strain 11))	PMZ_0006014-RA	0.8	2.16	0.00822779	0.991772	2.7832	1.47675	2.80869	91.5429	32.5863
71	Similar to 71: Glycoprotein X (Equine herpesvirus 1 (strain V592))	PMZ_0000242-RA	0	1.27	0.00211516	0.997885	36.8322	5.20289	1706.21	17.0521	0
71	Similar to 71: Glycoprotein X (Equine herpesvirus 1 (strain V592))	PMZ_0023114-RA	0.7	0	0.0262391	0.973761	0.0382867	-4.70701	0.000835861	0	11.9537
71	Similar to 71: Glycoprotein X (Equine herpesvirus 1 (strain V592))	PMZ_0015491-RA	0.75	2.64	0.0692348	0.930765	3.54108	1.82419	3.64987	39.7111	10.8729
Acot11	Similar to Acot11: Acyl-coenzyme A thioesterase 11 (Mus musculus)	PMZ_0015163-RA	12.46	5.22	0.0427897	0.95721	0.437317	-1.19325	0.435048	50.2496	115.516
BAALC	Similar to BAALC: Brain and acute leukemia cytoplasmic protein (Homo sapiens)	PMZ_0005452-RA	1.16	4.54	0.00724311	0.992757	3.95599	1.98404	4.07028	49.0375	12.0402
Bicd2	Similar to Bicd2: Protein bicaudal D homolog 2 (Mus musculus)	PMZ_0006873-RA	5.11	12.78	0.0204095	0.97959	2.57346	1.36371	2.59328	95.9007	36.9743
Caskin1	Similar to Caskin1: Caskin-1 (Rattus norvegicus)	PMZ_0009401-RA	1.97	4.32	0.0285516	0.971448	2.2672	1.18091	2.27686	139.026	61.0547
CCDC136	Similar to CCDC136: Coiled-coil domain-containing protein 136 (Homo sapiens)	PMZ_0002530-RA	1.69	5.59	0.005761	0.994239	3.37131	1.75331	3.42982	64.748	18.8709
FMNL1	Similar to FMNL1: Formin-like protein 1 (Homo sapiens)	PMZ_0016295-RA	0	1.25	0.000118955	0.999881	47.0588	5.55639	2192.88	21.9188	0
infB	Similar to infB: Translation initiation factor IF-2 (Frankia alni (strain ACN14a))	PMZ_0015367-RA	5.4	12.08	0.00676696	0.993233	2.31657	1.21199	2.3246	177.442	76.3265
INO80B	Similar to INO80B: INO80 complex subunit B (Homo sapiens)	PMZ_0008642-RA	0	1.36	0.00241611	0.997584	36.3656	5.1845	1684	16.83	0
IPO4	Similar to IPO4: Importin-4 (Homo sapiens)	PMZ_0022524-RA	4.14	21.32	1.3825e-08	1	5.24389	2.39064	5.3337	117.412	22.0052
KRTAP5-11	Similar to KRTAP5-11: Keratin-associated protein 5-11 (Homo sapiens)	PMZ_0022893-RA	0	2.37	0.00074153	0.999258	40.5262	5.34078	1882	18.81	0
NANOS1	Similar to NANOS1: Nanos homolog 1 (Homo sapiens)	PMZ_0011427-RA	1.89	25.14	1.9984e-15	1	13.0861	3.70996	13.7301	120.031	8.73291
otof	Similar to otof: Otoferlin (Danio rerio)	PMZ_0018440-RA	1.04	0.1	0.0437669	0.956233	0.123478	-3.01767	0.101434	1.86898	18.5142
pgcp	Similar to pgcp: Plasma glutamate carboxypeptidase (Xenopus laevis)	PMZ_0004609-RA	4.18	14.06	0.00122179	0.998778	3.43744	1.78133	3.48859	77.433	22.1889
Smn1	Similar to Smn1: Survival motor neuron protein (Rattus norvegicus)	PMZ_0000910-RA	5.31	1.25	0.0453307	0.954669	0.254225	-1.97582	0.244429	8.66021	35.4612
SPBPJ4664.02	Similar to SPBPJ4664.02: Uncharacterized threonine-rich GPI-anchored glycoprotein PJ4664.02 (Schizosaccharomyces pombe)	PMZ_0007651-RA	1.06	0	0.011439	0.988561	0.0347238	-4.84793	0.000755341	0	13.2291
TTN	Similar to TTN: Titin (Homo sapiens)	PMZ_0005204-RA	5.4	2.3	0.00101725	0.998983	0.444288	-1.17043	0.443441	135.538	305.663
Vps13b	Similar to Vps13b: Vacuolar protein sorting-associated protein 13B (Mus musculus)	PMZ_0005124-RA	2.97	1.21	0.0447475	0.955253	0.42763	-1.22557	0.425094	44.6982	105.162
ZMYM1	Similar to ZMYM1: Zinc finger MYM-type protein 1 (Homo sapiens)	PMZ_0018667-RA	2.62	0.84	0.036812	0.963188	0.33829	-1.56367	0.333027	19.4947	58.558
ZMYM1	Similar to ZMYM1: Zinc finger MYM-type protein 1 (Homo sapiens)	PMZ_0006346-RA	0.73	0.11	0.0525149	0.947485	0.176561	-2.50176	0.160204	3.74721	23.4427
ACACB	Similar to ACACB: Acetyl-CoA carboxylase 2 (Homo sapiens)	PMZ_0015823-RA	6.12	1.88	0.041281	0.958719	0.324906	-1.62191	0.318968	16.8856	52.9595
ACE	Similar to ACE: Angiotensin-converting enzyme (Fragment) (Gallus gallus)	PMZ_0008684-RA	28.06	12.6	0.0566189	0.943381	0.467157	-1.09802	0.465421	66.5152	142.926
ADAMTS2	Similar to ADAMTS2: A disintegrin and metalloproteinase with thrombospondin motifs 2 (Homo sapiens)	PMZ_0019880-RA	0.5	2.86	0.00916659	0.990833	5.56476	2.47632	5.9514	32.7256	5.49049
ADCY5	Similar to ADCY5: Adenylate cyclase type 5 (Homo sapiens)	PMZ_0003499-RA	2.93	0	0.0239549	0.976045	0.0378587	-4.72323	0.000826159	0	12.0942
AFUA_6G14090	Similar to AFUA_6G14090: Uncharacterized protein AFUA_6G14090 (Aspergillus fumigatus)	PMZ_0016507-RA	0.08	2.11	3.01e-05	0.99997	19.4944	4.28498	27.2399	30.2922	1.10242
AGTR1	Similar to AGTR1: Type-1 angiotensin II receptor (Homo sapiens)	PMZ_0007693-RA	0	0.93	0.0368592	0.963141	26.8388	4.74625	1230.64	12.2964	0
AHSA1	Similar to AHSA1: Activator of 90 kDa heat shock protein ATPase homolog 1 (Homo sapiens)	PMZ_0010896-RA	0	0.87	9.45451e-10	1	91.7956	6.52035	4321.85	43.2085	0
AKT2	Similar to AKT2: RAC-beta serine/threonine-protein kinase (Homo sapiens)	PMZ_0024011-RA	0	3.46	0.0326538	0.967346	27.2666	4.76906	1250.99	12.4999	0
Ambp	Similar to Ambp: Protein AMBP (Rattus norvegicus)	PMZ_0006544-RA	0.51	2.92	1.21289e-05	0.999988	5.70182	2.51142	5.9035	64.1096	10.8513
AMT	Similar to AMT: Aminomethyltransferase%2C mitochondrial (Homo sapiens)	PMZ_0015006-RA	10.86	21.13	0.0181825	0.981818	2.01967	1.01412	2.02261	327.043	161.688
Ank2	Similar to Ank2: Ankyrin-2 (Mus musculus)	PMZ_0014984-RA	4.16	0.53	0.000277232	0.999723	0.141819	-2.81787	0.131313	4.98702	38.0443
ANKFN1	Similar to ANKFN1: Ankyrin repeat and fibronectin type-III domain-containing protein 1 (Homo sapiens)	PMZ_0006484-RA	12.37	24	0.028815	0.971185	2.01183	1.00851	2.0152	282.197	140.029
ANKRD5	Similar to ANKRD5: Ankyrin repeat domain-containing protein 5 (Homo sapiens)	PMZ_0000842-RA	19.68	7.95	1.69993e-05	0.999983	0.420593	-1.2495	0.420138	248.879	592.389
Ano4	Similar to Ano4: Anoctamin-4 (Mus musculus)	PMZ_0008441-RA	0	1.16	0.0536195	0.94638	25.0642	4.64755	563.856	11.7227	0.0108081
ANO6	Similar to ANO6: Anoctamin-6 (Homo sapiens)	PMZ_0015748-RA	2.07	0	0.0543365	0.945664	0.0421336	-4.56889	0.000923458	0	10.8189
ANO7	Similar to ANO7: Anoctamin-7 (Homo sapiens)	PMZ_0021859-RA	3.45	10.29	0.0477456	0.952254	3.03621	1.60227	3.08925	55.2458	17.8765
ARMC1	Similar to ARMC1: Armadillo repeat-containing protein 1 (Bos taurus)	PMZ_0019664-RA	1.58	0.17	0.0177405	0.98226	0.130045	-2.94292	0.111662	2.45188	22.0376
Arrdc3	Similar to Arrdc3: Arrestin domain-containing protein 3 (Mus musculus)	PMZ_0014180-RA	9.56	18.75	0.0532113	0.946789	2.03208	1.02295	2.03678	208.215	102.223
ASTL	Similar to Astacin-like metalloendopeptidase (Coturnix coturnix japonica)	PMZ_0018495-RA	0	2.89	0.001158	0.998842	38.9514	5.2836	1807.06	18.0606	0
ATF7	Similar to ATF7: Cyclic AMP-dependent transcription factor ATF-7 (Pongo abelii)	PMZ_0023367-RA	4.96	1.33	0.0353595	0.96464	0.286968	-1.80104	0.27942	12.2871	43.9996
ATP1B2	Similar to ATP1B2: Sodium/potassium-transporting ATPase subunit beta-2 (Homo sapiens)	PMZ_0023383-RA	6.46	0.87	1.52424e-08	1	0.144772	-2.78814	0.139848	11.3064	80.9091
Axin1	Similar to Axin1: Axin-1 (Rattus norvegicus)	PMZ_0023118-RA	1.97	5.32	0.0714639	0.928536	2.76288	1.46617	2.80001	61.9353	22.1133
Bag2	Similar to Bag2: BAG family molecular chaperone regulator 2 (Mus musculus)	PMZ_0015196-RA	26.34	68.78	2.15624e-06	0.999998	2.70139	1.4337	2.70679	397.565	146.871
Bcdin3d	Similar to Bcdin3d: Probable methyltransferase BCDIN3D (Mus musculus)	PMZ_0000134-RA	26.15	49.75	0.0156885	0.984312	1.97329	0.980604	1.97525	458.214	231.973
BCHE	Similar to BCHE: Cholinesterase (Equus caballus)	PMZ_0000565-RA	4.23	0	0.00058208	0.999418	0.0260225	-5.2641	0.000561115	0	17.8117
Bpgm	Similar to Bpgm: Bisphosphoglycerate mutase (Mus musculus)	PMZ_0015796-RA	3.65	11.46	2.95096e-05	0.99997	3.23351	1.6931	3.25788	139.072	42.681
BTBD6	Similar to BTBD6: BTB/POZ domain-containing protein 6 (Homo sapiens)	PMZ_0015425-RA	0	3.42	2.43045e-06	0.999998	61.3295	5.93851	2872.01	28.7101	0
C12orf4	Similar to C12orf4: Uncharacterized protein C12orf4 (Homo sapiens)	PMZ_0022441-RA	13.17	27.12	0.00927884	0.990721	2.13402	1.09357	2.13833	262.184	122.607
C14orf119	Similar to C14orf119: Uncharacterized protein C14orf119 (Homo sapiens)	PMZ_0000036-RA	5.88	15.24	0.0934506	0.906549	2.64799	1.4049	2.67993	64.4057	24.0263
C3orf2	Similar to C3orf23: Uncharacterized protein C3orf23 (Homo sapiens)	PMZ_0008448-RA	1.53	0	0	1	0.00285229	-8.45366	6.0104e-05	0	166.368
CCDC48	Similar to CCDC48: Coiled-coil domain-containing protein 48 (Homo sapiens)	PMZ_0019778-RA	2.19	0.68	0.0735965	0.926404	0.330272	-1.59827	0.323885	15.8123	48.8416
CELA2A	Similar to CELA2A: Chymotrypsin-like elastase family member 2A (Sus scrofa)	PMZ_0001064-RA	0.33	3.53	6.72351e-06	0.999993	10.0661	3.33143	11.1197	44.5686	3.99898
CELA2A	Similar to CELA2A: Chymotrypsin-like elastase family member 2A (Sus scrofa)	PMZ_0001066-RA	0.62	2.52	3.77862e-05	0.999962	4.17538	2.06191	4.25047	83.7339	19.6923
Cela2a	Similar to Cela2a: Chymotrypsin-like elastase family member 2A (Rattus norvegicus)	PMZ_0004033-RA	0	1.23	0.0107436	0.989256	31.155	4.96139	1436.04	14.3504	0
CELA2A	Similar to CELA2A: Chymotrypsin-like elastase family member 2A (Bos taurus)	PMZ_0001069-RA	0.69	0	0.026056	0.973944	0.0382534	-4.70827	0.000835107	0	11.9645
CFDP2	Similar to CFDP2: Craniofacial development protein 2 (Tragulus javanicus)	PMZ_0023468-RA	0.48	3.54	0.0163225	0.983678	6.77264	2.75972	7.56028	25.8048	3.40454
CFDP2	Similar to CFDP2: Craniofacial development protein 2 (Tragulus javanicus)	PMZ_0014663-RA	12.18	5.19	0.044118	0.955882	0.444651	-1.16925	0.442539	54.2096	122.509
CFP	Similar to CFP: Properdin (Cavia porcellus)	PMZ_0011483-RA	0.05	1.03	0.00350558	0.996494	13.9386	3.80102	19.4106	21.373	1.09161
CGNL1	Similar to CGNL1: Cingulin-like protein 1 (Homo sapiens)	PMZ_0007137-RA	0.17	1.04	0.0166757	0.983324	5.87374	2.55428	6.37764	28.7286	4.49615
CHAT	Similar to CHAT: Choline O-acetyltransferase (Gallus gallus)	PMZ_0005773-RA	6.54	3.4	0.0745292	0.925471	0.541943	-0.883786	0.541447	232.577	429.555
CILP	Similar to CILP: Cartilage intermediate layer protein 1 (Homo sapiens)	PMZ_0003306-RA	0.15	1.94	0.0996693	0.900331	9.90716	3.30847	13.6741	15.0536	1.09161
CNTN2	Similar to CNTN2: Contactin-2 (Gallus gallus)	PMZ_0009461-RA	1.79	4.85	0.0700576	0.929942	2.77685	1.47345	2.81473	61.5004	21.8431
Cog1	Similar to Cog1: Conserved oligomeric Golgi complex subunit 1 (Mus musculus)	PMZ_0023858-RA	1.07	4.15	0.0639219	0.936078	3.87646	1.95474	4.02824	35.5568	8.81937
COL12A1	Similar to COL12A1: Collagen alpha-1(XII) chain (Homo sapiens)	PMZ_0020404-RA	6.88	1.56	0.0624978	0.937502	0.245645	-2.02535	0.234681	7.51292	32.0459
COL6A1	Similar to COL6A1: Collagen alpha-1(VI) chain (Gallus gallus)	PMZ_0011345-RA	2.76	6.1	0.0119788	0.988021	2.2908	1.19585	2.29924	163.702	71.1926
Commd3	Similar to Commd3: COMM domain-containing protein 3 (Mus musculus)	PMZ_0008365-RA	18.24	75.9	1.63203e-14	1	4.30032	2.10444	4.31433	473.416	109.723
CPA6	Similar to CPA6: Carboxypeptidase A6 (Homo sapiens)	PMZ_0020874-RA	3.2	0.2	0.0646895	0.93531	0.0943008	-3.40659	0.0657607	0.962246	14.7746
crygs	Similar to crygs: Beta-crystallin S (Cyprinus carpio)	PMZ_0001179-RA	0	1.51	0.0122143	0.987786	30.7078	4.94054	1414.76	14.1376	0
Csmd1	Similar to Csmd1: CUB and sushi domain-containing protein 1 (Mus musculus)	PMZ_0013204-RA	5.18	14.04	0.0450247	0.954975	2.77188	1.47087	2.80611	67.681	24.1128
CTRB1	Similar to CTRB1: Chymotrypsinogen 2 (Canis familiaris)	PMZ_0007387-RA	1.22	0	0.00144278	0.998557	0.0281882	-5.14876	0.000609139	0	16.4066
Cyp2j3	Similar to Cyp2j3: Cytochrome P450 2J3 (Rattus norvegicus)	PMZ_0010780-RA	0	2.91	2.50629e-09	1	87.8877	6.45759	4135.88	41.3488	0
cyp2k1	Similar to cyp2k1: Cytochrome P450 2K1 (Oncorhynchus mykiss)	PMZ_0010807-RA	0.2	3.32	0.0141498	0.98585	12.1179	3.59907	16.6854	18.9118	1.12404
Cyp3a2	Similar to Cyp3a2: Cytochrome P450 3A2 (Rattus norvegicus)	PMZ_0011274-RA	4.75	2.18	0.0461702	0.95383	0.478223	-1.06424	0.476807	81.8094	171.589
D9Ertd402e	Similar to D9Ertd402e: Uncharacterized protein C3orf23 homolog (Mus musculus)	PMZ_0008449-RA	4.35	1.39	0.0276448	0.972355	0.337553	-1.56681	0.332528	20.4107	61.4005
DDB_G0271670	Similar to DDB_G0271670: Uncharacterized protein DDB_G0271670 (Dictyostelium discoideum)	PMZ_0019651-RA	3.65	10.79	2.10447e-05	0.999979	3.05054	1.60907	3.06782	169.587	55.2724
DDB_G0284215	Similar to DDB_G0284215: Putative uncharacterized protein DDB_G0284215 (Dictyostelium discoideum)	PMZ_0010707-RA	0	0.76	0.0714671	0.928533	24.4669	4.61276	1117.76	11.1676	0
Derp6	Similar to Derp6: Dermal papilla-derived protein 6 homolog (Rattus norvegicus)	PMZ_0016154-RA	5.27	13.7	0.00390031	0.9961	2.68006	1.42226	2.69837	115.303	42.7242
DICER1	Similar to DICER1: Endoribonuclease Dicer (Cricetulus griseus)	PMZ_0021366-RA	4.55	2.04	0.0153094	0.984691	0.466377	-1.10043	0.465157	94.7719	203.753
DIS3	Similar to DIS3: Exosome complex exonuclease RRP44 (Homo sapiens)	PMZ_0016314-RA	0.49	0	0.00697886	0.993021	0.0329072	-4.92545	0.000714509	0	13.9856
Dis3	Similar to Dis3: Exosome complex exonuclease RRP44 (Mus musculus)	PMZ_0008972-RA	0.14	2.04	0.0945838	0.905416	10.7274	3.42323	15.5512	14.6002	0.929492
DPP6	Similar to DPP6: Dipeptidyl aminopeptidase-like protein 6 (Bos taurus)	PMZ_0016129-RA	2.82	33.31	1.52857e-07	1	11.0717	3.4688	12.1031	55.0515	4.53938
EDN3	Similar to Endothelin-3 receptor (Xenopus laevis)	PMZ_0005300-RA	6.44	1.31	0.000699151	0.999301	0.218475	-2.19446	0.211442	10.9363	51.7598
eed	Similar to eed: Polycomb protein eed (Danio rerio)	PMZ_0020038-RA	6.14	2.25	0.0274856	0.972514	0.38395	-1.38101	0.380509	31.7263	83.3949
EEPD1	Similar to EEPD1: Endonuclease/exonuclease/phosphatase family domain-containing protein 1 (Homo sapiens)	PMZ_0002882-RA	2.17	0.54	0.0668986	0.933101	0.269826	-1.8899	0.260332	9.31713	35.8179
Epn2	Similar to Epn2: Epsin-2 (Mus musculus)	PMZ_0012156-RA	10.85	1.73	0.059251	0.940749	0.18104	-2.46562	0.164786	3.85823	23.4643
ESF1	Similar to ESF1: ESF1 homolog (Homo sapiens)	PMZ_0021560-RA	0.23	3.53	2.31119e-07	1	13.8596	3.79282	15.8189	48.3621	3.04787
F10	Similar to Trocarin (Tropidechis carinatus)	PMZ_0004353-RA	0	0.55	0.00252573	0.997474	36.21	5.17832	1676.6	16.756	0
FA2H	Similar to FA2H: Fatty acid 2-hydroxylase (Macaca fascicularis)	PMZ_0020726-RA	0.95	0	0.0102899	0.98971	0.0343179	-4.8649	0.000746203	0	13.3912
fam110b	Similar to fam110b: Protein FAM110B (Danio rerio)	PMZ_0024033-RA	5.55	15.85	0.00956984	0.99043	2.92442	1.54815	2.95786	79.302	26.804
Fam98b	Similar to Fam98b: Protein FAM98B (Mus musculus)	PMZ_0018799-RA	4.92	21.88	5.33232e-08	1	4.54878	2.18548	4.6073	130.153	28.2414
Fancd2	Similar to Fancd2: Fanconi anemia group D2 protein homolog (Rattus norvegicus)	PMZ_0010998-RA	10.79	2.16	0.0100851	0.989915	0.217024	-2.20408	0.207161	7.6517	36.9743
Fasn	Similar to Fasn: Fatty acid synthase (Rattus norvegicus)	PMZ_0013561-RA	17.63	4.72	0.00922047	0.99078	0.282899	-1.82164	0.276621	14.7113	53.208
FBXO38	Similar to FBXO38: F-box only protein 38 (Homo sapiens)	PMZ_0009566-RA	3.63	9.62	0.00597033	0.99403	2.72766	1.44766	2.74936	101.97	37.0824
FILIP1	Similar to FILIP1: Filamin-A-interacting protein 1 (Homo sapiens)	PMZ_0012851-RA	4.16	0.96	0.006213	0.993787	0.248465	-2.00888	0.240949	11.2139	46.5719
FLVCR1	Similar to FLVCR1: Feline leukemia virus subgroup C receptor-related protein 1 (Homo sapiens)	PMZ_0020204-RA	3.5	0.82	0.00806063	0.991939	0.252454	-1.9859	0.244869	11.2324	45.9018
FOSL2	Similar to FOSL2: Fos-related antigen 2 (Gallus gallus)	PMZ_0023077-RA	0	5.5	0.000494246	0.999506	41.9649	5.39111	1950.47	19.4947	0
FRAAL5717	Similar to FRAAL5717: 2'%2C3'-cyclic-nucleotide 2'-phosphodiesterase (Frankia alni (strain ACN14a))	PMZ_0005938-RA	0.86	2.87	0.00169794	0.998302	3.43975	1.7823	3.49335	74.0651	21.1946
Globin	Similar to Globin-2 (Petromyzon marinus)	PMZ_0003867-RA	0	1.67	0.00241611	0.997584	36.3656	5.1845	1684	16.83	0
Gpr158	Similar to Gpr158: Probable G-protein coupled receptor 158 (Mus musculus)	PMZ_0023141-RA	4.67	1.68	0.00414147	0.995859	0.377184	-1.40666	0.374583	41.7744	111.539
GSTENG00029219001	Similar to GSTENG00029219001: UPF0733 protein C2orf88 homolog (Tetraodon nigroviridis)	PMZ_0017201-RA	9.67	0.84	0.0121482	0.987852	0.109627	-3.18932	0.0898019	1.86898	20.9136
gtaN	Similar to gtaN: GATA zinc finger domain-containing protein 14 (Dictyostelium discoideum)	PMZ_0017902-RA	0.79	0.05	0.045171	0.954829	0.0893158	-3.48494	0.0616305	0.934488	15.315
Gulp1	Similar to Gulp1: PTB domain-containing engulfment adapter protein 1 (Mus musculus)	PMZ_0003373-RA	10.38	4.53	0.0132647	0.986735	0.454809	-1.13667	0.453426	83.2712	183.661
GVIN1	Similar to GVIN1: Interferon-induced very large GTPase 1 (Homo sapiens)	PMZ_0000786-RA	0.36	1.48	0.00868506	0.991315	4.11915	2.04235	4.25552	45.3366	10.6459
h2afx	Similar to h2afx: Histone H2A.x (Danio rerio)	PMZ_0000865-RA	6.3	0	2.00609e-06	0.999998	0.0174309	-5.84221	0.00037264	0	26.8256
HAPLN4	Similar to HAPLN4: Hyaluronan and proteoglycan link protein 4 (Homo sapiens)	PMZ_0023767-RA	5.22	20.77	0.00066049	0.99934	4.02048	2.00737	4.10935	65.0533	15.823
Herc4	Similar to Herc4: Probable E3 ubiquitin-protein ligase HERC4 (Mus musculus)	PMZ_0011522-RA	7.17	21.01	0.000165409	0.999835	3.01595	1.59261	3.0373	133.595	43.978
Hipk2	Similar to Hipk2: Homeodomain-interacting protein kinase 2 (Mesocricetus auratus)	PMZ_0022511-RA	2.42	0	5.47719e-11	1	0.0105361	-6.56851	0.000223707	0	44.6913
Hist1h1b	Similar to Hist1h1b: Histone H1.5 (Mus musculus)	PMZ_0023785-RA	336.22	175.93	0.0285523	0.971448	0.543198	-0.880449	0.543122	1515.82	2790.95
HIST3H2BB	Similar to HIST3H2BB: Histone H2B type 3-B (Homo sapiens)	PMZ_0001163-RA	97.63	50.03	0.0438881	0.956112	0.531327	-0.912327	0.530837	236.574	445.67
HOX21	Similar to HOX21: Homeobox-leucine zipper protein HOX21 (Oryza sativa subsp. indica)	PMZ_0015817-RA	10.53	28.29	1.91948e-05	0.999981	2.77943	1.47479	2.78917	237.323	85.081
HRNR	Similar to HRNR: Hornerin (Homo sapiens)	PMZ_0022087-RA	12.63	21.98	0.0883137	0.911686	1.80913	0.855298	1.81018	653.032	360.751
HS3ST3A1	Similar to HS3ST3A1: Heparan sulfate glucosamine 3-O-sulfotransferase 3A1 (Homo sapiens)	PMZ_0010225-RA	11.87	23.38	0.0652128	0.934787	2.03875	1.02769	2.04397	189.664	92.7871
hspb11	Similar to hspb11: Heat shock protein beta-11 (Danio rerio)	PMZ_0000133-RA	6.62	24.03	4.72881e-08	1	3.74125	1.90352	3.76635	191.635	50.8735
hspb11	Similar to hspb11: Heat shock protein beta-11 (Danio rerio)	PMZ_0020763-RA	86.13	174.24	0.000527415	0.999473	2.09864	1.06945	2.0994	1405.64	669.537
hspb11	Similar to hspb11: Heat shock protein beta-11 (Danio rerio)	PMZ_0000135-RA	21.19	43.11	0.0044672	0.995533	2.10872	1.07637	2.11167	369.493	174.972
hspb11	Similar to hspb11: Heat shock protein beta-11 (Danio rerio)	PMZ_0000137-RA	1.38	5.68	0.00523052	0.994769	4.14877	2.05268	4.27904	48.177	11.2512
IFI27L1	Similar to IFI27L1: Interferon alpha-inducible protein 27-like protein 1 (Homo sapiens)	PMZ_0018821-RA	9.14	18.77	0.00199945	0.998001	2.13335	1.09312	2.13589	443.771	207.763
IGDCC3	Similar to IGDCC3: Immunoglobulin superfamily DCC subclass member 3 (Homo sapiens)	PMZ_0005641-RA	2.28	7.47	0.010518	0.989482	3.3355	1.7379	3.39681	60.2699	17.736
ITPRIP	Similar to ITPRIP: Inositol 1%2C4%2C5-triphosphate receptor-interacting protein (Bos taurus)	PMZ_0020431-RA	2.84	9.26	0.0265702	0.97343	3.30534	1.7248	3.37411	52.6829	15.6068
JAG2	Similar to JAG2: Protein jagged-2 (Homo sapiens)	PMZ_0023361-RA	1.46	0.08	0.0231259	0.976874	0.083168	-3.58783	0.0572685	0.934488	16.4823
Jakmip1	Similar to Jakmip1: Janus kinase and microtubule-interacting protein 1 (Rattus norvegicus)	PMZ_0013536-RA	5.48	22.12	5.20384e-08	1	4.1424	2.05047	4.18238	153.136	36.6069
JUN	Similar to Jun: Transcription factor AP-1 (Mus musculus)	PMZ_0015901-RA	21.03	39.74	0.00899162	0.991008	1.96335	0.973316	1.96458	716.993	364.955
KIAA2032	Similar to Uncharacterized protein KIAA2032 homolog (Mus musculus)	PMZ_0002665-RA	4.82	0.61	0.0408348	0.959165	0.15078	-2.72948	0.132403	2.84047	21.5188
KLHL21	Similar to KLHL21: Kelch-like protein 21 (Bos taurus)	PMZ_0015176-RA	1.72	4.96	0.00045904	0.999541	2.97035	1.57063	2.99309	120.845	40.3681
KRT10	Similar to Keratin%2C type 1 cytoskeletal 11 (Lampetra fluviatilis)	PMZ_0017411-RA	11.95	4.54	0.0163132	0.983687	0.397146	-1.33226	0.394389	40.1645	101.855
Krt7	Similar to Krt7: Keratin%2C type II cytoskeletal 7 (Mus musculus)	PMZ_0011511-RA	0.24	2.33	0.0865243	0.913476	8.15013	3.02682	10.0895	17.3204	1.70767
KRTAP16-1	Similar to Putative keratin-associated protein 10-like ENSP00000375147 homolog (Mus musculus)	PMZ_0020662-RA	15.69	5.44	0.000391579	0.999608	0.361906	-1.46631	0.359823	51.3321	142.677
Lama2	Similar to Lama2: Laminin subunit alpha-2 (Mus musculus)	PMZ_0006019-RA	9.59	2.17	0.00712059	0.992879	0.242163	-2.04595	0.234177	10.3441	44.2049
Lca5	Similar to Lca5: Lebercilin (Rattus norvegicus)	PMZ_0010155-RA	0.09	1.2	0.0656244	0.934376	10.4384	3.38383	14.43	15.8863	1.09161
LRAT	Similar to LRAT: Lecithin retinol acyltransferase (Bos taurus)	PMZ_0014371-RA	4.87	2.34	0.0953999	0.9046	0.50033	-0.999049	0.499014	88.2953	176.949
LRBA	Similar to LRBA: Lipopolysaccharide-responsive and beige-like anchor protein (Homo sapiens)	PMZ_0006395-RA	0	5.91	0.0217968	0.978203	28.6858	4.84227	1318.54	13.1754	0
Lrrc30	Similar to Lrrc30: Leucine-rich repeat-containing protein 30 (Mus musculus)	PMZ_0016794-RA	0.91	0	0.0657458	0.934254	0.0432936	-4.5297	0.000950007	0	10.5162
Magi2	Similar to Magi2: Membrane-associated guanylate kinase%2C WW and PDZ domain-containing protein 2 (Mus musculus)	PMZ_0012446-RA	1.57	6.01	0.0506142	0.949386	3.82026	1.93367	3.95764	37.8422	9.55432
Map1b	Similar to Map1b: Microtubule-associated protein 1B (Rattus norvegicus)	PMZ_0005949-RA	16.21	7.7	0.079113	0.920887	0.494894	-1.01481	0.493562	87.1757	176.636
map3k13-B	Similar to map3k13-B: Mitogen-activated protein kinase kinase kinase 13-B (Xenopus laevis)	PMZ_0014881-RA	17.82	8.31	0.0363438	0.963656	0.485574	-1.04224	0.484392	98.2046	202.748
Mchr1	Similar to Mchr1: Melanin-concentrating hormone receptor 1 (Fragment) (Rattus norvegicus)	PMZ_0019913-RA	1.21	0	0.0242931	0.975707	0.037924	-4.72075	0.000827637	0	12.0726
mcts1-A	Similar to mcts1-A: Malignant T cell amplified sequence 1-A (Xenopus laevis)	PMZ_0019942-RA	2.29	0.12	0	1	0.0558665	-4.16187	0.0532845	9.06731	170.346
Mdm2	Similar to Mdm2: E3 ubiquitin-protein ligase Mdm2 (Mus musculus)	PMZ_0012594-RA	2.09	7.76	0.0090928	0.990907	3.74623	1.90544	3.84216	51.2303	13.3263
MDN1	Similar to MDN1: Midasin (Homo sapiens)	PMZ_0023787-RA	4.51	0.45	0.00142749	0.998573	0.11724	-3.09247	0.102704	2.89599	28.2847
med1	Similar to med1: Mediator of RNA polymerase II transcription subunit 1 (Xenopus laevis)	PMZ_0011660-RA	3.14	0.17	0.0176523	0.982348	0.0809495	-3.62683	0.0556989	0.934488	16.947
Megf6	Similar to Megf6: Multiple epidermal growth factor-like domains 6 (Rattus norvegicus)	PMZ_0013103-RA	1.16	2.65	0.0747819	0.925218	2.36118	1.23951	2.37721	94.0502	39.5575
MEIS2	Similar to MEIS2: Homeobox protein Meis2 (Homo sapiens)	PMZ_0020921-RA	71.11	28.83	0.00014876	0.999851	0.420645	-1.24932	0.419837	140.266	334.109
Mertk	Similar to Mertk: Proto-oncogene tyrosine-protein kinase MER (Mus musculus)	PMZ_0008420-RA	11.23	4.14	0.0177414	0.982259	0.386193	-1.37261	0.383092	35.3163	92.2035
METRN	Similar to METRN: Meteorin (Homo sapiens)	PMZ_0008018-RA	0.75	6.61	0.00154679	0.998453	8.1426	3.02549	9.13283	30.6808	3.3505
mettl12	Similar to mettl12: Methyltransferase-like protein 12 (Danio rerio)	PMZ_0004569-RA	27.36	98.68	2.4758e-14	1	3.73904	1.90267	3.74417	931.5	248.78
MGAM	Similar to MGAM: Maltase-glucoamylase%2C intestinal (Homo sapiens)	PMZ_0004271-RA	1.82	0	0.0454494	0.954551	0.0411107	-4.60434	0.000900101	0	11.0999
MMP9	Similar to MMP9: Matrix metalloproteinase-9 (Bos taurus)	PMZ_0023423-RA	1.84	6.57	0.0550052	0.944995	3.5846	1.84181	3.69373	40.7474	11.0242
MRP63	Similar to MRP63: Ribosomal protein 63%2C mitochondrial (Homo sapiens)	PMZ_0006382-RA	28.07	59.58	0.00134279	0.998657	2.19793	1.13614	2.20116	379.8	172.54
Mrpl50	Similar to Mrpl50: 39S ribosomal protein L50%2C mitochondrial (Mus musculus)	PMZ_0013880-RA	0.67	6.91	8.99192e-08	1	9.90576	3.30827	10.6357	60.4457	5.67423
MRPS9	Similar to MRPS9: 28S ribosomal protein S9%2C mitochondrial (Bos taurus)	PMZ_0019159-RA	9.32	21.68	0.00521663	0.994783	2.40316	1.26493	2.41304	159.677	66.1669
Muc1	Similar to Integumentary mucin C.1 (Fragment) (Xenopus laevis)	PMZ_0023257-RA	0	0.51	0.00445219	0.995548	34.2269	5.09706	1582.23	15.8123	0
Muc2	Similar to Muc2: Mucin-2 (Fragments) (Mus musculus)	PMZ_0000713-RA	0.43	0	0.000779926	0.99922	0.0266849	-5.22783	0.00057578	0	17.3577
MYH2	Similar to Myosin heavy chain%2C fast skeletal muscle (Cyprinus carpio)	PMZ_0009620-RA	2.42	1.13	0.0683854	0.931615	0.48601	-1.04094	0.484571	80.6436	166.433
NCOR1	Similar to NCOR1: Nuclear receptor corepressor 1 (Homo sapiens)	PMZ_0015654-RA	9.23	0	0.0772791	0.922721	0.0443399	-4.49525	0.000974009	0	10.2568
ndst1	Similar to ndst1: Bifunctional heparan sulfate N-deacetylase/N-sulfotransferase 1 (Xenopus laevis)	PMZ_0001974-RA	13.92	6.32	0.0667759	0.933224	0.473021	-1.08002	0.471327	68.2917	144.904
NEB	Similar to NEB: Nebulin (Homo sapiens)	PMZ_0000189-RA	1.26	0.42	6.02128e-05	0.99994	0.348711	-1.5199	0.346879	57.4294	165.579
NEB	Similar to NEB: Nebulin (Homo sapiens)	PMZ_0000186-RA	0.65	0.05	0.00777632	0.992224	0.10531	-3.24729	0.0861125	1.85972	21.7026
Nos1	Similar to Nos1: Nitric oxide synthase%2C brain (Mus musculus)	PMZ_0006471-RA	0.21	3.21	0.02548	0.97452	11.4297	3.51472	15.7145	17.8108	1.12404
NPHP3	Similar to NPHP3: Nephrocystin-3 (Homo sapiens)	PMZ_0006079-RA	0.69	3.4	0.00192497	0.998075	4.93473	2.30297	5.14544	44.7537	8.68967
Nrap	Similar to Nrap: Nebulin-related-anchoring protein (Mus musculus)	PMZ_0022506-RA	0.64	0	0.0994093	0.900591	0.0461041	-4.43896	0.0010146	0	9.84614
NRP2	Similar to NRP2: Neuropilin-2 (Homo sapiens)	PMZ_0015362-RA	2.53	0.61	0.0379463	0.962054	0.258584	-1.9513	0.249349	9.31713	37.3959
NTM	Similar to NTM: Neurotrimin (Bos taurus)	PMZ_0013015-RA	5.9	21.8	0.00377653	0.996223	3.72736	1.89815	3.81027	58.3824	15.315
Numbl	Similar to Numbl: Numb-like protein (Mus musculus)	PMZ_0008740-RA	16.95	6.33	0.0384685	0.961532	0.390375	-1.35707	0.386896	31.5691	81.6116
Obscn	Similar to Obscn: Obscurin (Mus musculus)	PMZ_0017392-RA	0.9	0.32	0.000318937	0.999681	0.368446	-1.44047	0.36656	57.1703	155.982
OLFM4	Similar to OLFM4: Olfactomedin-4 (Homo sapiens)	PMZ_0011129-RA	0.29	1.16	0.00491406	0.995086	4.0515	2.01846	4.16979	50.1015	12.0077
Olfm4	Similar to Olfm4: Olfactomedin-4 (Mus musculus)	PMZ_0001369-RA	1.99	0	0.0412601	0.95874	0.0405803	-4.62308	0.000888006	0	11.2512
OPTN	Similar to OPTN: Optineurin (Gallus gallus)	PMZ_0009185-RA	3.93	0	3.29514e-12	1	0.0094771	-6.72134	0.00020101	0	49.7387
OR2AG1	Similar to OR2AG1: Olfactory receptor 2AG1 (Homo sapiens)	PMZ_0019818-RA	0	0.57	0.0109249	0.989075	31.0967	4.95869	1433.27	14.3227	0
ORF92	Similar to ORF92: Uncharacterized 29.3 kDa protein (Orgyia pseudotsugata multicapsid polyhedrosis virus)	PMZ_0016723-RA	1.79	0.28	0.0607993	0.939201	0.179815	-2.47541	0.163363	3.78422	23.2157
P2RY5	Similar to P2RY5: Oleoyl-L-alpha-lysophosphatidic acid receptor (Gallus gallus)	PMZ_0013588-RA	0	1.07	0.001344	0.998656	38.4264	5.26403	1782.08	17.8108	0
PAN1	Similar to PAN1: Actin cytoskeleton-regulatory complex protein PAN1 (Chaetomium globosum)	PMZ_0015010-RA	0	2.3	0.00064645	0.999354	41.0123	5.35798	1905.14	19.0414	0
Pde1c	Similar to Pde1c: Calcium/calmodulin-dependent 3'%2C5'-cyclic nucleotide phosphodiesterase 1C (Mus musculus)	PMZ_0006145-RA	3.1	14.13	0.00711505	0.992885	4.52063	2.17652	4.70572	41.6911	8.85179
Pde5a	Similar to Pde5a: cGMP-specific 3'%2C5'-cyclic phosphodiesterase (Rattus norvegicus)	PMZ_0011304-RA	0.65	3.45	0.0142899	0.98571	5.19901	2.37824	5.52935	32.7349	5.912
PELI3	Similar to PELI3: Protein pellino homolog 3 (Homo sapiens)	PMZ_0009967-RA	4.82	10.7	0.00137772	0.998622	2.30324	1.20367	2.3085	266.459	115.419
PF11_0213	Similar to PF11_0213: Uncharacterized protein PF11_0213 (Plasmodium falciparum (isolate 3D7))	PMZ_0005906-RA	58.8	27.4	0.00246096	0.997539	0.484286	-1.04607	0.48383	254.921	526.893
PGP	Similar to PGP: Phosphoglycolate phosphatase (Bos taurus)	PMZ_0012711-RA	1.06	6.55	0.0144425	0.985558	5.91166	2.56356	6.41465	29.1727	4.53938
PHKA1	Similar to PHKA1: Phosphorylase b kinase regulatory subunit alpha%2C skeletal muscle isoform (Homo sapiens)	PMZ_0021271-RA	12.95	0.56	0.000367806	0.999632	0.0629478	-3.9897	0.0448665	1.07327	24.1344
PIPOX	Similar to PIPOX: Peroxisomal sarcosine oxidase (Bos taurus)	PMZ_0015361-RA	2.95	8.38	0.00366077	0.996339	2.91723	1.5446	2.9455	93.0417	31.5811
PLA2G2E	Similar to PLA2G2E: Group IIE secretory phospholipase A2 (Homo sapiens)	PMZ_0006919-RA	23.32	41.26	0.097449	0.902551	1.83604	0.876597	1.83769	432.918	235.572
PLEC1	Similar to PLEC1: Plectin-1 (Homo sapiens)	PMZ_0015197-RA	2.21	0.99	0.0826254	0.917375	0.466881	-1.09887	0.464937	59.3909	127.751
POMC	Similar to POMC: Pro-opiomelanocortin (Fragment) (Ovis aries)	PMZ_0013666-RA	35.31	16.09	0.00645858	0.993541	0.474009	-1.07701	0.473174	138.924	293.612
Pppde1	Similar to Pppde1: PPPDE peptidase domain-containing protein 1 (Rattus norvegicus)	PMZ_0013967-RA	0.37	3.02	0.0872356	0.912764	7.14701	2.83734	8.42752	18.8378	2.22646
Prkd1	Similar to Prkd1: Serine/threonine-protein kinase D1 (Mus musculus)	PMZ_0001493-RA	10.76	3.17	0.0281729	0.971827	0.311528	-1.68257	0.305415	16.0158	52.4623
PTCHD2	Similar to PTCHD2: Patched domain-containing protein 2 (Homo sapiens)	PMZ_0007019-RA	2.06	0	1.13461e-05	0.999989	0.0194223	-5.68614	0.000416037	0	24.0263
Ptgr2	Similar to Ptgr2: Prostaglandin reductase 2 (Mus musculus)	PMZ_0014751-RA	1.57	5.66	0.082021	0.917979	3.61811	1.85524	3.74065	37.2222	9.94341
PURP	Similar to Purpurin (Gallus gallus)	PMZ_0017676-RA	4.18	9.58	0.0259884	0.974012	2.36834	1.24387	2.38103	119.55	50.2034
QARS	Similar to QARS: Glutaminyl-tRNA synthetase (Bos taurus)	PMZ_0022636-RA	2.63	10.56	0.00033844	0.999662	4.06726	2.02406	4.15318	69.0689	16.6228
ralyl	Similar to ralyl: RNA-binding Raly-like protein (Xenopus tropicalis)	PMZ_0010398-RA	27.44	60.1	0.000158287	0.999842	2.27191	1.18391	2.2743	562.766	247.44
RBP3	Similar to RBP3: Retinol-binding protein 3 (Bos taurus)	PMZ_0008244-RA	3.6	0	0.00712823	0.992872	0.0329812	-4.92221	0.000716168	0	13.9532
rcl	Similar to rcl: Deoxyribonucleoside 5'-monophosphate N-glycosidase (Tetraodon nigroviridis)	PMZ_0008855-RA	1.7	13.06	9.58947e-06	0.99999	7.46355	2.89986	7.92036	52.2018	6.5821
REPIN1	Similar to REPIN1: Replication initiator 1 (Homo sapiens)	PMZ_0004637-RA	4.84	13.84	0.000223674	0.999776	2.94795	1.55971	2.9677	136.371	45.945
RGS9	Similar to Regulator of G-protein signaling 9 (Tamias striatus)	PMZ_0007569-RA	0	2.99	0.00653937	0.993461	32.8854	5.03937	1518.39	15.1739	0
RNF144B	Similar to RNF144B: E3 ubiquitin-protein ligase RNF144B (Homo sapiens)	PMZ_0008516-RA	5.15	16.2	0.020327	0.979673	3.19203	1.67447	3.24861	58.623	18.0386
RNF150	Similar to RNF150: RING finger protein 150 (Homo sapiens)	PMZ_0005004-RA	1.33	6.43	0.00817096	0.991829	4.76559	2.25266	4.99232	38.6194	7.72776
Rnf24	Similar to Rnf24: RING finger protein 24 (Mus musculus)	PMZ_0007944-RA	19.76	41.99	0.00575613	0.994244	2.19798	1.13618	2.20297	246.538	111.907
RPL23A	Similar to RPL23A: 60S ribosomal protein L23a (Bos taurus)	PMZ_0002565-RA	133.57	263.95	0.00279863	0.997201	2.03795	1.02712	2.03927	742.844	364.264
RPRM	Similar to RPRM: Protein reprimo (Bos taurus)	PMZ_0001733-RA	4.84	14.33	0.0213957	0.978604	3.02283	1.5959	3.06763	64.5075	21.0217
Rxfp1	Similar to Rxfp1: Relaxin receptor 1 (Mus musculus)	PMZ_0011601-RA	2.55	0.48	0.0379429	0.962057	0.20834	-2.26299	0.19562	5.66244	28.9872
s1pr1	Similar to s1pr1: Sphingosine 1-phosphate receptor 1 (Danio rerio)	PMZ_0001901-RA	0.67	2.39	0.0124268	0.987573	3.58708	1.84281	3.67189	52.1741	14.2018
SAMD9L	Similar to SAMD9L: Sterile alpha motif domain-containing protein 9-like (Homo sapiens)	PMZ_0003706-RA	1.36	4.15	6.61858e-07	0.999999	3.15396	1.65716	3.16747	235.177	74.2405
SDR39U1	Similar to SDR39U1: Epimerase family protein SDR39U1 (Bos taurus)	PMZ_0020189-RA	10.44	21.96	0.00517007	0.99483	2.17994	1.12429	2.18442	268.615	122.963
Sema3c	Similar to Sema3c: Semaphorin-3C (Mus musculus)	PMZ_0007069-RA	6.58	1.63	0.00360295	0.996397	0.264263	-1.91995	0.257988	14.0821	54.6131
SEMA3D	Similar to SEMA3D: Semaphorin-3D (Gallus gallus)	PMZ_0005909-RA	0.23	1.77	0.0645367	0.935463	6.86116	2.77845	7.91419	20.5125	2.58312
SERPINH1	Similar to SERPINH1: Serpin H1 (Homo sapiens)	PMZ_0009309-RA	1.83	5.91	0.000225536	0.999774	3.32103	1.73163	3.35646	102.433	30.5111
Sgs3	Similar to Sgs3: Salivary glue protein Sgs-3 (Drosophila melanogaster)	PMZ_0001176-RA	0	1.19	0.035467	0.964533	26.9749	4.75355	1237.12	12.3612	0
SHH	Similar to SHH: Sonic hedgehog protein (Cynops pyrrhogaster)	PMZ_0020707-RA	1.99	6.44	0.000441521	0.999558	3.31375	1.72847	3.35194	94.6146	28.2198
SIPA1L2	Similar to SIPA1L2: Signal-induced proliferation-associated 1-like protein 2 (Homo sapiens)	PMZ_0017311-RA	1.34	0.18	0.0905069	0.909493	0.162166	-2.62446	0.142408	2.80347	19.7463
SIRT4	Similar to SIRT4: NAD-dependent deacetylase sirtuin-4 (Bos taurus)	PMZ_0010684-RA	2.61	8.19	3.79267e-05	0.999962	3.23457	1.69358	3.25974	134.853	41.3624
SLC15A2	Similar to SLC15A2: Solute carrier family 15 member 2 (Homo sapiens)	PMZ_0006081-RA	0	3.27	0.0314166	0.968583	27.4027	4.77624	1257.47	12.5647	0
SLC4A2	Similar to SLC4A2: Anion exchange protein 2 (Cavia porcellus)	PMZ_0005564-RA	0.93	3.48	0.0510096	0.94899	3.77142	1.91511	3.90242	38.4528	9.84614
SMAD6	Similar to SMAD6: Mothers against decapentaplegic homolog 6 (Homo sapiens)	PMZ_0022366-RA	5.98	14.59	0.0104553	0.989545	2.5175	1.33199	2.5328	117.015	46.1936
smi35A	Similar to smi35A: Dual specificity tyrosine-phosphorylation-regulated kinase 2 (Drosophila melanogaster)	PMZ_0019316-RA	1.31	9.29	0.017337	0.982663	6.57044	2.71599	7.29385	26.1564	3.57747
SNN	Similar to SNN: Stannin (Bos taurus)	PMZ_0014283-RA	0.74	7.51	0.00933331	0.990667	8.8124	3.13953	10.4243	23.5288	2.24807
SSPO	Similar to SSPO: SCO-spondin (Gallus gallus)	PMZ_0011450-RA	29.54	13.26	0.000144862	0.999855	0.467233	-1.09779	0.467076	741.891	1588.38
SSPO	Similar to SSPO: SCO-spondin (Gallus gallus)	PMZ_0017230-RA	13.29	5.73	0.000155978	0.999844	0.448995	-1.15523	0.448572	271.779	605.889
SSPO	Similar to SSPO: SCO-spondin (Gallus gallus)	PMZ_0017223-RA	42.53	18.06	0.00017264	0.999827	0.441725	-1.17878	0.441187	213.184	483.217
ST18	Similar to ST18: Suppression of tumorigenicity protein 18 (Homo sapiens)	PMZ_0001263-RA	0.14	2.35	0.00896063	0.991039	12.7704	3.67473	17.6999	19.6798	1.10242
ST3GAL2	Similar to ST3GAL2: CMP-N-acetylneuraminate-beta-galactosamide-alpha-2%2C3-sialyltransferase (Homo sapiens)	PMZ_0001424-RA	22.81	52.99	0.000253845	0.999746	2.40243	1.2645	2.40757	306.309	127.222
St3gal6	Similar to St3gal6: Type 2 lactosamine alpha-2%2C3-sialyltransferase (Rattus norvegicus)	PMZ_0012273-RA	6.34	0	0.000280913	0.999719	0.024502	-5.35096	0.000527523	0	18.9465
Stk3	Similar to Stk3: Serine/threonine-protein kinase 3 (Rattus norvegicus)	PMZ_0017943-RA	0.87	3.73	0.016831	0.983169	4.29464	2.10254	4.46999	39.119	8.74371
tada3l	Similar to tada3l: Transcriptional adapter 3-like (Xenopus tropicalis)	PMZ_0001989-RA	0.59	2.92	0.0594154	0.940585	4.81966	2.26893	5.14575	28.0717	5.44726
Tbr1	Similar to Tbr1: T-box brain protein 1 (Mus musculus)	PMZ_0006315-RA	0	1.3	0.0116813	0.988319	30.8634	4.94782	1422.16	14.2116	0
tbx20	Similar to tbx20: T-box transcription factor TBX20 (Danio rerio)	PMZ_0017953-RA	1.17	6.32	0.043824	0.956176	5.19868	2.37815	5.59652	27.5073	4.90686
TG	Similar to TG: Thyroglobulin (Bos taurus)	PMZ_0001285-RA	0.39	1.54	0.000408311	0.999592	4.06425	2.02299	4.15178	67.6995	16.2985
THBS2	Similar to THBS2: Thrombospondin-2 (Gallus gallus)	PMZ_0006628-RA	1.11	3.92	0.0373015	0.962699	3.55952	1.83168	3.6583	44.1523	12.0618
TLR2	Similar to TLR2: Toll-like receptor 2 (Capra hircus)	PMZ_0000753-RA	0	2.69	0.00206881	0.997931	36.9099	5.20594	1709.91	17.0891	0
Tmco7	Similar to Tmco7: Transmembrane and coiled-coil domain-containing protein 7 (Mus musculus)	PMZ_0009729-RA	0.72	4.58	0.0124597	0.98754	6.0667	2.60091	6.6008	29.1634	4.40969
Tmem214	Similar to Tmem214: Transmembrane protein 214 (Rattus norvegicus)	PMZ_0004882-RA	5.26	2.68	0.0352564	0.964744	0.531574	-0.911657	0.531155	276.137	519.889
Tmprss7	Similar to Tmprss7: Transmembrane protease%2C serine 7 (Mus musculus)	PMZ_0020280-RA	0	1.64	1.71527e-07	1	71.3617	6.15708	3349.43	33.4843	0
TOMM5	Similar to TOMM5: Mitochondrial import receptor subunit TOM5 homolog (Bos taurus)	PMZ_0021217-RA	605.61	49.15	0	1	0.084113	-3.57153	0.0839141	180.051	2145.77
TPRXL	Similar to TPRXL: Putative protein TPRXL (Homo sapiens)	PMZ_0018841-RA	6.97	20.18	3.79069e-07	1	3.00123	1.58555	3.0104	305.929	101.617
Trim14	Similar to Trim14: Tripartite motif-containing protein 14 (Mus musculus)	PMZ_0015248-RA	2.66	0.4	0.0407576	0.959242	0.172584	-2.53463	0.156525	3.74721	23.9939
Trim14	Similar to Trim14: Tripartite motif-containing protein 14 (Mus musculus)	PMZ_0000111-RA	0	1.49	0.0860344	0.913966	23.7864	4.57206	1085.38	10.8438	0
Trim14	Similar to Trim14: Tripartite motif-containing protein 14 (Mus musculus)	PMZ_0000756-RA	0	0.92	0.0887905	0.91121	23.6697	4.56497	1079.83	10.7883	0
TRIM8	Similar to TRIM8: Tripartite motif-containing protein 8 (Homo sapiens)	PMZ_0009277-RA	0	0.51	0.0326538	0.967346	27.2666	4.76906	1250.99	12.4999	0
TRIM8	Similar to TRIM8: Tripartite motif-containing protein 8 (Homo sapiens)	PMZ_0013051-RA	0	1.26	0.0860344	0.913966	23.7864	4.57206	1085.38	10.8438	0
Trnt1	Similar to Trnt1: tRNA-nucleotidyltransferase 1%2C mitochondrial (Mus musculus)	PMZ_0019653-RA	3.59	8.45	0.0336717	0.966328	2.42609	1.27863	2.44172	103.728	42.4756
Tsg101	Similar to Tsg101: Tumor susceptibility gene 101 protein (Rattus norvegicus)	PMZ_0018420-RA	0.29	2.6	0.00173564	0.998264	8.16491	3.02944	9.17778	30.2367	3.28565
TTN	Similar to TTN: Titin (Homo sapiens)	PMZ_0005199-RA	3.57	1.2	1.08107e-10	1	0.349202	-1.51787	0.349103	1069.79	3064.43
TTN	Similar to TTN: Titin (Homo sapiens)	PMZ_0005206-RA	5.59	1.96	2.7264e-07	1	0.365272	-1.45296	0.364637	169.725	465.481
TTN	Similar to TTN: Titin (Homo sapiens)	PMZ_0005203-RA	4.78	1.79	3.40701e-06	0.999997	0.38927	-1.36116	0.388628	172.362	443.53
uafA	Similar to uafA: Uro-adherence factor A (Staphylococcus saprophyticus subsp. saprophyticus (strain ATCC 15305 / DSM 20229))	PMZ_0021308-RA	8.17	3.34	0.0799964	0.920004	0.426908	-1.228	0.423969	38.5083	90.8417
Ube1ay	Similar to Ube1ay: Ubiquitin-like modifier-activating enzyme 1 Y (Mus musculus)	PMZ_0018451-RA	2.59	0.3	0.0160408	0.983959	0.139624	-2.84039	0.122556	2.86823	23.4751
UBL7	Similar to UBL7: Ubiquitin-like protein 7 (Bos taurus)	PMZ_0006723-RA	53.93	95.22	0.042697	0.957303	1.83396	0.874962	1.83453	1259.02	686.29
UPF0668	Similar to UPF0668 protein C10orf76 homolog (Xenopus laevis)	PMZ_0001171-RA	5.88	0.97	0.092188	0.907812	0.187475	-2.41523	0.170505	3.79347	22.297
UPK1A	Similar to UPK1A: Uroplakin-1a (Bos taurus)	PMZ_0003256-RA	0.59	2.7	0.00278824	0.997212	4.55281	2.18676	4.72002	46.7152	9.88937
USH2A	Similar to USH2A: Usherin (Homo sapiens)	PMZ_0009904-RA	2.71	0.44	0.0859689	0.914031	0.185092	-2.43368	0.168106	3.74721	22.3402
USP36	Similar to USP36: Ubiquitin carboxyl-terminal hydrolase 36 (Homo sapiens)	PMZ_0016436-RA	0.01	0.39	0.0304583	0.969542	20.5815	4.36328	60.919	13.7675	0.216161
VPS13B	Similar to VPS13B: Vacuolar protein sorting-associated protein 13B (Homo sapiens)	PMZ_0005123-RA	0	3.83	0.0207336	0.979266	28.8608	4.85104	1326.86	13.2586	0
Vps13b	Similar to Vps13b: Vacuolar protein sorting-associated protein 13B (Mus musculus)	PMZ_0011712-RA	10.52	3.59	0.058059	0.941941	0.358521	-1.47987	0.353598	21.4562	60.698
vwc2l	Similar to vwc2l: von Willebrand factor C domain-containing protein 2-like (Danio rerio)	PMZ_0010765-RA	4.61	13.04	0.014647	0.985353	2.89688	1.5345	2.93123	75.3882	25.7124
WDR25	Similar to WDR25: WD repeat-containing protein 25 (Homo sapiens)	PMZ_0004015-RA	5.52	10.59	0.0950578	0.904942	1.98794	0.991274	1.99265	194.873	97.7913
WFIKKN2	Similar to WFIKKN2: WAP%2C kazal%2C immunoglobulin%2C kunitz and NTR domain-containing protein 2 (Homo sapiens)	PMZ_0011867-RA	1.21	0.26	0.0739828	0.926017	0.234112	-2.09473	0.221939	6.49516	29.3006
YHR217C	Similar to YHR217C: Putative uncharacterized protein YHR217C (Saccharomyces cerevisiae)	PMZ_0012473-RA	5.99	12.54	0.0400287	0.959971	2.16829	1.11656	2.17587	156.282	71.8195
YHR217C	Similar to YHR217C: Putative uncharacterized protein YHR217C (Saccharomyces cerevisiae)	PMZ_0006804-RA	12.66	26.01	0.0422459	0.957754	2.12401	1.08679	2.13052	171.354	80.4227
zgc	Similar to zgc:113413: Natterin-like protein (Danio rerio)	PMZ_0000406-RA	2.1	0	1.77152e-05	0.999982	0.0200047	-5.64352	0.000428762	0	23.313
zgc	Similar to zgc:113413: Natterin-like protein (Danio rerio)	PMZ_0000399-RA	0	1.86	3.33362e-05	0.999967	51.6667	5.69116	2412.17	24.1117	0
zgc	Similar to zgc:113413: Natterin-like protein (Danio rerio)	PMZ_0017590-RA	0	0.77	0.0782308	0.921769	24.1363	4.59314	1102.03	11.0103	0
zgc:113413	Similar to zgc:113413: Natterin-like protein (Danio rerio)	PMZ_0000518-RA	1.01	0	0.0174614	0.982539	0.0364485	-4.778	0.000794245	0	12.5806
ZNF135	Similar to ZNF135: Zinc finger protein 135 (Homo sapiens)	PMZ_0019928-RA	6.02	13.04	0.0116487	0.988351	2.24419	1.16619	2.25136	182.022	80.8442
ZNF79	Similar to ZNF79: Zinc finger protein 79 (Homo sapiens)	PMZ_0012194-RA	7.34	14.84	0.0141632	0.985837	2.09671	1.06812	2.10082	260.787	124.13
ZSCAN22	Similar to ZSCAN22: Zinc finger and SCAN domain-containing protein 22 (Homo sapiens)	PMZ_0018522-RA	1.29	5.9	4.17315e-06	0.999996	4.66102	2.22065	4.75299	88.138	18.5358
	Similar to Calcium-binding allergen Ole e 8 (Olea europaea)	PMZ_0003336-RA	17.35	39.7	3.49574e-05	0.999965	2.37496	1.2479	2.37762	572.758	240.89
	Petromyzon marinus internal transcribed spacer 1, partial sequence; 5.8S ribosomal RNA gene and internal transcribed spacer 2, complete sequence; and 28S ribosomal RNA gene, partial sequence.	gi|3603300|gb|AF061798.1|	8228.45	18497.2	0.000162062	0.999838	2.33913	1.22597	2.33913	1.23313e+06	527176
	Similar to Uncharacterized proline-rich protein (Fragment) (Owenia fusiformis)	PMZ_0008384-RA	14.75	7.13	0.0915654	0.908435	0.503243	-0.990673	0.502003	93.6802	186.623

## Sheet: GOMolecular3dpiSC
GO MOLECULAR FUNCTION: 3dpi C59 vs. vehicle SPINAL CORD
Term	Overlap	P-value	Adjusted P-value	Old P-value	Old Adjusted P-value	Z-score	Combined Score	Genes
cadherin binding involved in cell-cell adhesion	12/294	1.00829e-05	0.00675555	8.13636e-06	0.00545136	-2.88045	33.1386	SH3GLB1;NOTCH3;CCNB2;KRT18;ANXA2;RDX;ARHGAP18;AHSA1;IQGAP1;PROM1;OLFM4;SPTBN1
cadherin binding	10/275	0.000145917	0.0488821	0.000124356	0.0416592	-2.80683	24.7913	SH3GLB1;NOTCH3;CCNB2;RDX;ARHGAP18;AHSA1;IQGAP1;PROM1;OLFM4;SPTBN1
protein tyrosine phosphatase activity	1975-04-01	0.00407786	0.31968	0.00423656	0.320236	-2.16418	11.9077	DUSP4;PTPRZ1;PGP;SSH2
ankyrin binding	2017-03-18	0.000471717	0.10535	0.000671433	0.149953	-1.5332	11.7429	OBSCN;FLNC;SPTBN1
protein tyrosine/threonine phosphatase activity	1933-03-01	0.00286788	0.31968	0.00329361	0.320236	-1.956	11.4508	DUSP4;PGP;SSH2
phosphoprotein phosphatase activity	1957-03-01	0.0132254	0.31968	0.0136775	0.320236	-2.12495	9.1917	DUSP4;PGP;SSH2
ATP-dependent DNA helicase activity	1960-03-01	0.0151798	0.31968	0.0155917	0.320236	-2.12285	8.89005	TOP2A;MCM6;RAD54B
MAP kinase tyrosine phosphatase activity	1955-03-01	0.0120075	0.31968	0.0124805	0.320236	-1.86352	8.24089	DUSP4;PTPRZ1;PGP
prenylated protein tyrosine phosphatase activity	1956-03-01	0.012608	0.31968	0.0130711	0.320236	-1.88299	8.23514	DUSP4;PTPRZ1;PGP
protein tyrosine phosphatase activity, via thiol-phosphate intermediate	1954-03-01	0.0114239	0.31968	0.0119056	0.320236	-1.84036	8.2302	DUSP4;PTPRZ1;PGP
protein tyrosine phosphatase activity, metal-dependent	1954-03-01	0.0114239	0.31968	0.0119056	0.320236	-1.83271	8.19595	DUSP4;PTPRZ1;PGP
non-membrane spanning protein tyrosine phosphatase activity	1955-03-01	0.0120075	0.31968	0.0124805	0.320236	-1.83817	8.12879	DUSP4;PTPRZ1;PGP
actin monomer binding	4/141	0.034251	0.31968	0.0329849	0.320236	-2.34104	7.89878	SYNPO2;PRKCE;RDX;SSH2
transmembrane receptor protein tyrosine phosphatase activity	1958-03-01	0.0138598	0.31968	0.0142997	0.320236	-1.83868	7.86727	DUSP4;PTPRZ1;PGP
protease binding	1978-03-01	0.0301704	0.31968	0.0301138	0.320236	-2.13359	7.46946	ANXA2;FN1;TIMP3
metalloendopeptidase activity	4/137	0.0312953	0.31968	0.0301972	0.320236	-2.14351	7.42573	CELA2A;TMPRSS6;ADAMTS9;ADAMTS7
intracellular calcium activated chloride channel activity	2017-02-13	0.00545021	0.31968	0.00674939	0.320236	-1.42166	7.40982	ANO4;ANO5
magnesium ion binding	4/148	0.0398022	0.31968	0.038216	0.320236	-2.283	7.35999	TOP2A;DYRK2;IGFBP3;PGP
caspase binding	1983-03-01	0.0353275	0.31968	0.0350724	0.320236	-2.07755	6.94543	ANXA2;FN1;TIMP3
phosphatidylglycerophosphatase activity	1931-02-01	0.0293551	0.31968	0.0308063	0.320236	-1.95404	6.89442	DUSP4;PTPMT1
ubiquitin-specific protease binding	1991-03-01	0.0444593	0.31968	0.0438276	0.320236	-2.19325	6.82799	ANXA2;FN1;TIMP3
disordered domain specific binding	2017-02-20	0.0127603	0.31968	0.0142978	0.320236	-1.55669	6.78938	FN1;MDM2
glycerol-3-phosphatase activity	1931-02-01	0.0293551	0.31968	0.0308063	0.320236	-1.8708	6.60072	DUSP4;PGP
nucleotide phosphatase activity, acting on free nucleotides	1933-02-01	0.032961	0.31968	0.0343462	0.320236	-1.91472	6.53385	DUSP4;PGP
phosphoglycolate phosphatase activity	1932-02-01	0.0311371	0.31968	0.0325571	0.320236	-1.83198	6.3558	DUSP4;PGP
MAP kinase phosphatase activity	1932-02-01	0.0311371	0.31968	0.0325571	0.320236	-1.81547	6.29852	PGP;SSH2
transmembrane receptor protein phosphatase activity	1931-02-01	0.0293551	0.31968	0.0308063	0.320236	-1.78275	6.29006	PGP;SSH2
protein histidine phosphatase activity	1931-02-01	0.0293551	0.31968	0.0308063	0.320236	-1.77385	6.25865	PGP;SSH2
protein arginine phosphatase activity	1931-02-01	0.0293551	0.31968	0.0308063	0.320236	-1.76504	6.22758	PGP;SSH2
alpha-actinin binding	2017-02-20	0.0127603	0.31968	0.0142978	0.320236	-1.35706	5.91871	SYNPO2;PROM1
phosphatidylinositol-4,5-bisphosphate 5-phosphatase activity	2017-02-09	0.00257333	0.31968	0.00361287	0.320236	-0.961091	5.73056	INPP5B;PTPMT1
DNA translocase activity	1932-02-01	0.0311371	0.31968	0.0325571	0.320236	-1.63269	5.66438	TOP2A;RAD54B
DNA topoisomerase type II (ATP-hydrolyzing) activity	1931-02-01	0.0293551	0.31968	0.0308063	0.320236	-1.58671	5.59839	TOP2A;TOP2B
DNA-dependent ATPase activity	1940-02-01	0.0468266	0.31968	0.0478803	0.320236	-1.82055	5.57326	TOP2A;MYH3
protein tyrosine/serine/threonine phosphatase activity	1941-02-01	0.0489547	0.31968	0.0499497	0.320236	-1.73841	5.24455	PGP;SSH2
transmembrane receptor protein tyrosine kinase activity	3/114	0.0764322	0.31968	0.0743632	0.320236	-1.8761	4.82412	EPHA7;DYRK2;DDR2
actin binding	3/125	0.0944661	0.31968	0.0915593	0.320236	-1.91485	4.51813	SYNPO2;RDX;SSH2
propionate kinase activity	1960-02-01	0.0951421	0.31968	0.0946144	0.320236	-1.80587	4.24809	FN3K;CDK2
ammonia kinase activity	1960-02-01	0.0951421	0.31968	0.0946144	0.320236	-1.80505	4.24618	FN3K;CDK2
(deoxy)adenylate kinase activity	1960-02-01	0.0951421	0.31968	0.0946144	0.320236	-1.80112	4.23694	FN3K;CDK2
butyrate kinase activity	1960-02-01	0.0951421	0.31968	0.0946144	0.320236	-1.79275	4.21724	FN3K;CDK2
phenol kinase activity	1962-02-01	0.100538	0.31968	0.0998164	0.320236	-1.8322	4.20897	FN3K;CDK2
dehydrogluconokinase activity	1962-02-01	0.100538	0.31968	0.0998164	0.320236	-1.83151	4.20738	FN3K;CDK2
polyphosphate-glucose phosphotransferase activity	1962-02-01	0.100538	0.31968	0.0998164	0.320236	-1.82632	4.19547	FN3K;CDK2
N2-acetyl-L-aminoadipate kinase activity	1960-02-01	0.0951421	0.31968	0.0946144	0.320236	-1.78129	4.19028	FN3K;CDK2
carbamate kinase activity	1960-02-01	0.0951421	0.31968	0.0946144	0.320236	-1.77231	4.16915	FN3K;CDK2
farnesyl diphosphate kinase activity	1960-02-01	0.0951421	0.31968	0.0946144	0.320236	-1.76372	4.14895	FN3K;CDK2
formate kinase activity	1960-02-01	0.0951421	0.31968	0.0946144	0.320236	-1.76147	4.14364	FN3K;CDK2
acetate kinase activity	1960-02-01	0.0951421	0.31968	0.0946144	0.320236	-1.75506	4.12858	FN3K;CDK2
acyl-phosphate-hexose phosphotransferase activity	1962-02-01	0.100538	0.31968	0.0998164	0.320236	-1.79678	4.12761	FN3K;CDK2
macrolide 2'-kinase activity	1962-02-01	0.100538	0.31968	0.0998164	0.320236	-1.79639	4.1267	FN3K;CDK2
beta-glucoside kinase activity	1962-02-01	0.100538	0.31968	0.0998164	0.320236	-1.79505	4.12363	FN3K;CDK2
ADP-thymidine kinase activity	1962-02-01	0.100538	0.31968	0.0998164	0.320236	-1.78611	4.10308	FN3K;CDK2
hamamelose kinase activity	1962-02-01	0.100538	0.31968	0.0998164	0.320236	-1.78489	4.10028	FN3K;CDK2
lombricine kinase activity	1960-02-01	0.0951421	0.31968	0.0946144	0.320236	-1.73401	4.07905	FN3K;CDK2
thiamine-phosphate kinase activity	1960-02-01	0.0951421	0.31968	0.0946144	0.320236	-1.73293	4.07653	FN3K;CDK2
guanidinoacetate kinase activity	1960-02-01	0.0951421	0.31968	0.0946144	0.320236	-1.73158	4.07334	FN3K;CDK2
glycerol-3-phosphate-glucose phosphotransferase activity	1962-02-01	0.100538	0.31968	0.0998164	0.320236	-1.77095	4.06826	FN3K;CDK2
collagen binding	1949-02-01	0.067161	0.31968	0.0675985	0.320236	-1.5029	4.05882	FN1;DDR2
(S)-lactate 2-kinase activity	1962-02-01	0.100538	0.31968	0.0998164	0.320236	-1.76573	4.05626	FN3K;CDK2
thiamine kinase activity	1962-02-01	0.100538	0.31968	0.0998164	0.320236	-1.75682	4.0358	FN3K;CDK2
5-methyldeoxycytidine-5'-phosphate kinase activity	1960-02-01	0.0951421	0.31968	0.0946144	0.320236	-1.71492	4.03415	FN3K;CDK2
4-(cytidine 5'-diphospho)-2-C-methyl-D-erythritol kinase activity	1962-02-01	0.100538	0.31968	0.0998164	0.320236	-1.75579	4.03343	FN3K;CDK2
collagen V binding	1951-02-01	0.0720145	0.31968	0.0722915	0.320236	-1.53296	4.03304	FN1;DDR2
glycerate 2-kinase activity	1960-02-01	0.0951421	0.31968	0.0946144	0.320236	-1.7136	4.03104	FN3K;CDK2
S-methyl-5-thioribose kinase activity	1962-02-01	0.100538	0.31968	0.0998164	0.320236	-1.73785	3.99221	FN3K;CDK2
ATP:2-methylpropanoate phosphotransferase activity	1960-02-01	0.0951421	0.31968	0.0946144	0.320236	-1.68954	3.97445	FN3K;CDK2
collagen binding involved in cell-matrix adhesion	1950-02-01	0.0695737	0.31968	0.0699319	0.320236	-1.48843	3.9672	FN1;DDR2
alpha-glucan, water dikinase activity	1960-02-01	0.0951421	0.31968	0.0946144	0.320236	-1.68417	3.96182	FN3K;CDK2
hydroxymethylpyrimidine kinase activity	1962-02-01	0.100538	0.31968	0.0998164	0.320236	-1.72363	3.95956	FN3K;CDK2
taurocyamine kinase activity	1960-02-01	0.0951421	0.31968	0.0946144	0.320236	-1.68168	3.95596	FN3K;CDK2
shikimate kinase activity	1962-02-01	0.100538	0.31968	0.0998164	0.320236	-1.7166	3.94339	FN3K;CDK2
amino acid kinase activity	1960-02-01	0.0951421	0.31968	0.0946144	0.320236	-1.67591	3.94237	FN3K;CDK2
AMP-thymidine kinase activity	1962-02-01	0.100538	0.31968	0.0998164	0.320236	-1.71366	3.93665	FN3K;CDK2
autoinducer-2 kinase activity	1960-02-01	0.0951421	0.31968	0.0946144	0.320236	-1.67344	3.93657	FN3K;CDK2
phosphomethylpyrimidine kinase activity	1960-02-01	0.0951421	0.31968	0.0946144	0.320236	-1.6695	3.92732	FN3K;CDK2
glucuronokinase activity	1962-02-01	0.100538	0.31968	0.0998164	0.320236	-1.70808	3.92383	FN3K;CDK2
tagatose kinase activity	1962-02-01	0.100538	0.31968	0.0998164	0.320236	-1.70767	3.92288	FN3K;CDK2
viomycin kinase activity	1962-02-01	0.100538	0.31968	0.0998164	0.320236	-1.69508	3.89397	FN3K;CDK2
phosphoglycerate kinase (GTP) activity	1960-02-01	0.0951421	0.31968	0.0946144	0.320236	-1.65523	3.89373	FN3K;CDK2
phosphoglucokinase activity	1962-02-01	0.100538	0.31968	0.0998164	0.320236	-1.69383	3.8911	FN3K;CDK2
opheline kinase activity	1960-02-01	0.0951421	0.31968	0.0946144	0.320236	-1.6483	3.87744	FN3K;CDK2
phosphatidylinositol 3-kinase activity	1961-02-01	0.0978294	0.31968	0.0972053	0.320236	-1.66428	3.86867	FN3K;CDK2
selenide, water dikinase activity	1961-02-01	0.0978294	0.31968	0.0972053	0.320236	-1.66421	3.86852	FN3K;CDK2
acetylglutamate kinase activity	1960-02-01	0.0951421	0.31968	0.0946144	0.320236	-1.6444	3.86826	FN3K;CDK2
diphosphate-glycerol phosphotransferase activity	1962-02-01	0.100538	0.31968	0.0998164	0.320236	-1.67817	3.85512	FN3K;CDK2
pyruvate, water dikinase activity	1960-02-01	0.0951421	0.31968	0.0946144	0.320236	-1.63407	3.84396	FN3K;CDK2
triokinase activity	1963-02-01	0.103268	0.31968	0.102447	0.320236	-1.69175	3.841	FN3K;CDK2
aminoglycoside phosphotransferase activity	1962-02-01	0.100538	0.31968	0.0998164	0.320236	-1.66606	3.82729	FN3K;CDK2
hypotaurocyamine kinase activity	1960-02-01	0.0951421	0.31968	0.0946144	0.320236	-1.62584	3.82461	FN3K;CDK2
phosphomevalonate kinase activity	1961-02-01	0.0978294	0.31968	0.0972053	0.320236	-1.64435	3.82235	FN3K;CDK2
inositol pentakisphosphate 2-kinase activity	1963-02-01	0.103268	0.31968	0.102447	0.320236	-1.6776	3.80889	FN3K;CDK2
phosphoribulokinase activity	1962-02-01	0.100538	0.31968	0.0998164	0.320236	-1.65616	3.80457	FN3K;CDK2
5-dehydro-2-deoxygluconokinase activity	1962-02-01	0.100538	0.31968	0.0998164	0.320236	-1.64792	3.78563	FN3K;CDK2
glucosamine kinase activity	1962-02-01	0.100538	0.31968	0.0998164	0.320236	-1.64515	3.77927	FN3K;CDK2
thiamine-diphosphate kinase activity	1960-02-01	0.0951421	0.31968	0.0946144	0.320236	-1.60619	3.77838	FN3K;CDK2
glutamate 1-kinase activity	1960-02-01	0.0951421	0.31968	0.0946144	0.320236	-1.6002	3.76429	FN3K;CDK2
hydroxylysine kinase activity	1963-02-01	0.103268	0.31968	0.102447	0.320236	-1.65713	3.76239	FN3K;CDK2
pantetheine kinase activity	1962-02-01	0.100538	0.31968	0.0998164	0.320236	-1.63277	3.75082	FN3K;CDK2
alkylglycerone kinase activity	1962-02-01	0.100538	0.31968	0.0998164	0.320236	-1.63275	3.75079	FN3K;CDK2
agmatine kinase activity	1960-02-01	0.0951421	0.31968	0.0946144	0.320236	-1.59303	3.74741	FN3K;CDK2
acetate kinase (diphosphate) activity	1960-02-01	0.0951421	0.31968	0.0946144	0.320236	-1.59295	3.74723	FN3K;CDK2
undecaprenol kinase activity	1962-02-01	0.100538	0.31968	0.0998164	0.320236	-1.63114	3.74709	FN3K;CDK2
glucose-1,6-bisphosphate synthase activity	1963-02-01	0.103268	0.31968	0.102447	0.320236	-1.64515	3.73521	FN3K;CDK2
inositol 3-kinase activity	1962-02-01	0.100538	0.31968	0.0998164	0.320236	-1.62338	3.72926	FN3K;CDK2
phytol kinase activity	1960-02-01	0.0951421	0.31968	0.0946144	0.320236	-1.58514	3.72885	FN3K;CDK2
riboflavin kinase activity	1963-02-01	0.103268	0.31968	0.102447	0.320236	-1.64125	3.72635	FN3K;CDK2
lipid kinase activity	1960-02-01	0.0951421	0.31968	0.0946144	0.320236	-1.58204	3.72157	FN3K;CDK2
polyphosphate kinase activity	1960-02-01	0.0951421	0.31968	0.0946144	0.320236	-1.58094	3.71897	FN3K;CDK2
riboflavin phosphotransferase activity	1962-02-01	0.100538	0.31968	0.0998164	0.320236	-1.61773	3.71628	FN3K;CDK2
diphosphate-serine phosphotransferase activity	1962-02-01	0.100538	0.31968	0.0998164	0.320236	-1.61751	3.71578	FN3K;CDK2
pyridoxal kinase activity	1963-02-01	0.103268	0.31968	0.102447	0.320236	-1.62823	3.69679	FN3K;CDK2
diphosphoinositol-pentakisphosphate kinase activity	1962-02-01	0.100538	0.31968	0.0998164	0.320236	-1.60658	3.69066	FN3K;CDK2
phenol, water dikinase activity	1960-02-01	0.0951421	0.31968	0.0946144	0.320236	-1.56068	3.67132	FN3K;CDK2
2-phosphoglycerate kinase activity	1960-02-01	0.0951421	0.31968	0.0946144	0.320236	-1.55966	3.66893	FN3K;CDK2
cobinamide kinase activity	1962-02-01	0.100538	0.31968	0.0998164	0.320236	-1.59568	3.66563	FN3K;CDK2
kinase activity	1960-02-01	0.0951421	0.31968	0.0946144	0.320236	-1.55535	3.65879	FN3K;CDK2
xylitol kinase activity	1962-02-01	0.100538	0.31968	0.0998164	0.320236	-1.59165	3.65637	FN3K;CDK2
fucokinase activity	1963-02-01	0.103268	0.31968	0.102447	0.320236	-1.60979	3.65492	FN3K;CDK2
scyllo-inosamine 4-kinase activity	1962-02-01	0.100538	0.31968	0.0998164	0.320236	-1.58891	3.65007	FN3K;CDK2
nucleobase-containing compound kinase activity	1960-02-01	0.0951421	0.31968	0.0946144	0.320236	-1.54654	3.63804	FN3K;CDK2
phosphatidylinositol phosphate kinase activity	1963-02-01	0.103268	0.31968	0.102447	0.320236	-1.59062	3.61139	FN3K;CDK2
phosphatidylinositol kinase activity	1962-02-01	0.100538	0.31968	0.0998164	0.320236	-1.57161	3.61033	FN3K;CDK2
NAD+ kinase activity	1964-02-01	0.106017	0.31968	0.105097	0.320236	-1.6086	3.60994	FN3K;CDK2
dolichol kinase activity	1963-02-01	0.103268	0.31968	0.102447	0.320236	-1.58978	3.60949	FN3K;CDK2
glycerone kinase activity	1963-02-01	0.103268	0.31968	0.102447	0.320236	-1.58857	3.60675	FN3K;CDK2
glycerate kinase activity	1963-02-01	0.103268	0.31968	0.102447	0.320236	-1.58535	3.59942	FN3K;CDK2
D-arabinokinase activity	1962-02-01	0.100538	0.31968	0.0998164	0.320236	-1.5631	3.59079	FN3K;CDK2
phosphoglucan, water dikinase activity	1960-02-01	0.0951421	0.31968	0.0946144	0.320236	-1.52342	3.58367	FN3K;CDK2
T2-induced deoxynucleotide kinase activity	1960-02-01	0.0951421	0.31968	0.0946144	0.320236	-1.5174	3.5695	FN3K;CDK2
acylglycerol kinase activity	1963-02-01	0.103268	0.31968	0.102447	0.320236	-1.57068	3.56612	FN3K;CDK2
adenylylsulfate kinase activity	1964-02-01	0.106017	0.31968	0.105097	0.320236	-1.58594	3.55908	FN3K;CDK2
fructosamine-3-kinase activity	1960-02-01	0.0951421	0.31968	0.0946144	0.320236	-1.51083	3.55404	FN3K;CDK2
phosphoenolpyruvate-glycerone phosphotransferase activity	1962-02-01	0.100538	0.31968	0.0998164	0.320236	-1.5378	3.53266	FN3K;CDK2
inosine kinase activity	1962-02-01	0.100538	0.31968	0.0998164	0.320236	-1.5369	3.53058	FN3K;CDK2
dephospho-CoA kinase activity	1964-02-01	0.106017	0.31968	0.105097	0.320236	-1.57157	3.52685	FN3K;CDK2
metallopeptidase activity	1946-02-01	0.0600985	0.31968	0.0607619	0.320236	-1.25345	3.52442	ADAMTS9;ADAMTS7
mevalonate kinase activity	1963-02-01	0.103268	0.31968	0.102447	0.320236	-1.54887	3.51661	FN3K;CDK2
ADP-specific glucokinase activity	1963-02-01	0.103268	0.31968	0.102447	0.320236	-1.54584	3.50972	FN3K;CDK2
sedoheptulokinase activity	1963-02-01	0.103268	0.31968	0.102447	0.320236	-1.54254	3.50224	FN3K;CDK2
hydroxyethylthiazole kinase activity	1962-02-01	0.100538	0.31968	0.0998164	0.320236	-1.51938	3.49035	FN3K;CDK2
ribosylnicotinamide kinase activity	1964-02-01	0.106017	0.31968	0.105097	0.320236	-1.5515	3.4818	FN3K;CDK2
pantothenate kinase activity	1964-02-01	0.106017	0.31968	0.105097	0.320236	-1.54304	3.46282	FN3K;CDK2
phosphoramidate-hexose phosphotransferase activity	1962-02-01	0.100538	0.31968	0.0998164	0.320236	-1.50267	3.45196	FN3K;CDK2
tetraacyldisaccharide 4'-kinase activity	1962-02-01	0.100538	0.31968	0.0998164	0.320236	-1.49987	3.44552	FN3K;CDK2
phosphatidylinositol bisphosphate kinase activity	1962-02-01	0.100538	0.31968	0.0998164	0.320236	-1.49976	3.44528	FN3K;CDK2
inositol tetrakisphosphate kinase activity	1962-02-01	0.100538	0.31968	0.0998164	0.320236	-1.4969	3.4387	FN3K;CDK2
choline kinase activity	1964-02-01	0.106017	0.31968	0.105097	0.320236	-1.52831	3.42976	FN3K;CDK2
carbohydrate kinase activity	1962-02-01	0.100538	0.31968	0.0998164	0.320236	-1.4866	3.41505	FN3K;CDK2
glucose-1-phosphate phosphodismutase activity	1962-02-01	0.100538	0.31968	0.0998164	0.320236	-1.47922	3.39809	FN3K;CDK2
inositol 5-diphosphate pentakisphosphate 5-kinase activity	1965-02-01	0.108787	0.31968	0.107766	0.320236	-1.52938	3.39272	FN3K;CDK2
metalloexopeptidase activity	1956-02-01	0.0846179	0.31968	0.0844629	0.320236	-1.37251	3.38956	ADAMTS9;ADAMTS7
galacturonokinase activity	1962-02-01	0.100538	0.31968	0.0998164	0.320236	-1.46416	3.3635	FN3K;CDK2
erythritol kinase activity	1962-02-01	0.100538	0.31968	0.0998164	0.320236	-1.46336	3.36165	FN3K;CDK2
inositol diphosphate tetrakisphosphate kinase activity	1965-02-01	0.108787	0.31968	0.107766	0.320236	-1.50617	3.34123	FN3K;CDK2
nitric-oxide synthase activity	2017-01-11	0.0911615	0.31968	0.0958241	0.320236	-1.39163	3.33312	NANOS1
inositol hexakisphosphate kinase activity	1965-02-01	0.108787	0.31968	0.107766	0.320236	-1.50232	3.33269	FN3K;CDK2
diphosphate-protein phosphotransferase activity	1962-02-01	0.100538	0.31968	0.0998164	0.320236	-1.45005	3.33108	FN3K;CDK2
phosphoglycerate kinase activity	1962-02-01	0.100538	0.31968	0.0998164	0.320236	-1.44772	3.32573	FN3K;CDK2
phosphoribokinase activity	1962-02-01	0.100538	0.31968	0.0998164	0.320236	-1.43274	3.29133	FN3K;CDK2
NADH kinase activity	1962-02-01	0.100538	0.31968	0.0998164	0.320236	-1.43097	3.28724	FN3K;CDK2
ribosylnicotinate kinase activity	1962-02-01	0.100538	0.31968	0.0998164	0.320236	-1.42924	3.28327	FN3K;CDK2
protein homodimerization activity	8/582	0.132971	0.348009	0.118846	0.330402	-1.62377	3.27617	SH3GLB1;TOP2A;SDS;GRB14;RDX;AGR2;OLFM4;DDR2
inositol heptakisphosphate kinase activity	1965-02-01	0.108787	0.31968	0.107766	0.320236	-1.47039	3.26186	FN3K;CDK2
ADP-specific phosphofructokinase activity	1962-02-01	0.100538	0.31968	0.0998164	0.320236	-1.41829	3.25812	FN3K;CDK2
inositol trisphosphate kinase activity	1962-02-01	0.100538	0.31968	0.0998164	0.320236	-1.41722	3.25566	FN3K;CDK2
inositol-1,3,4,5,6-pentakisphosphate kinase activity	1965-02-01	0.108787	0.31968	0.107766	0.320236	-1.46371	3.24704	FN3K;CDK2
adenosylcobinamide kinase activity	1962-02-01	0.100538	0.31968	0.0998164	0.320236	-1.41089	3.24113	FN3K;CDK2
tagatose-6-phosphate kinase activity	1962-02-01	0.100538	0.31968	0.0998164	0.320236	-1.39997	3.21604	FN3K;CDK2
alkylglycerol kinase activity	1962-02-01	0.100538	0.31968	0.0998164	0.320236	-1.39768	3.21078	FN3K;CDK2
gluconokinase activity	1962-02-01	0.100538	0.31968	0.0998164	0.320236	-1.39633	3.20769	FN3K;CDK2
pseudouridine kinase activity	1962-02-01	0.100538	0.31968	0.0998164	0.320236	-1.37793	3.16541	FN3K;CDK2
D-erythro-sphingosine kinase activity	1962-02-01	0.100538	0.31968	0.0998164	0.320236	-1.37099	3.14947	FN3K;CDK2
creatine kinase activity	1965-02-01	0.108787	0.31968	0.107766	0.320236	-1.40508	3.11698	FN3K;CDK2
ethanolamine kinase activity	1966-02-01	0.111575	0.321141	0.110452	0.320236	-1.37643	3.01859	FN3K;CDK2
glycerol kinase activity	1966-02-01	0.111575	0.321141	0.110452	0.320236	-1.3746	3.01458	FN3K;CDK2
actin filament binding	4/208	0.106723	0.31968	0.101248	0.320236	-1.34096	3.00042	MYH3;SYNPO2;RDX;SSH2
diacylglycerol kinase activity	1969-02-01	0.120051	0.33153	0.118617	0.330402	-1.2976	2.7507	FN3K;CDK2
ubiquitin binding	1965-02-01	0.108787	0.31968	0.107766	0.320236	-0.654102	1.45104	TOP2A;DYRK2
linear polyubiquitin binding	1966-02-01	0.111575	0.321141	0.110452	0.320236	-0.635062	1.39273	TOP2A;DYRK2
protein serine/threonine phosphatase activity	1971-02-01	0.125787	0.339827	0.124143	0.338237	-0.641147	1.3292	PGP;SSH2
histone deacetylase binding	1976-02-01	0.1404	0.356319	0.138218	0.355999	-0.565654	1.11053	TOP2A;TOP2B
metalloendopeptidase activity involved in amyloid precursor protein catabolic process	1966-02-01	0.111575	0.321141	0.110452	0.320236	-0.461131	1.01129	TMPRSS6;ADAMTS7
cyclin-dependent protein serine/threonine kinase activity	4/314	0.288666	0.45355	0.274825	0.43737	-0.229623	0.285303	CCNB2;DYRK2;PRKCE;CDK2
IDP phosphatase activity	2017-01-11	0.0911615	0.31968	0.0958241	0.320236	-0.103636	0.248221	PGP
arginine binding	2017-01-11	0.0911615	0.31968	0.0958241	0.320236	-0.101064	0.24206	NANOS1
tRNA binding	11/1219	0.48711	0.639928	0.45368	0.608979	-0.14951	0.107538	TOP2A;LGALS3;ZC3H10;MRPS9;MRPL1;KRT18;TCOF1;ANXA2;RDX;TRNT1;SPTBN1
G-protein coupled olfactory receptor activity	1/419	0.974748	0.974748	0.972639	0.972639	1.3366	-0.0341849	F2RL1
sequence-specific DNA binding	2/612	0.970601	0.972052	0.967959	0.969406	1.2469	-0.0372072	TOP2A;HIST3H2BB
GU repeat RNA binding	10/1199	0.593397	0.738676	0.563859	0.702601	0.0768914	-0.040129	TOP2A;LGALS3;ZC3H10;MRPS9;MRPL1;KRT18;TCOF1;ANXA2;RDX;SPTBN1
RNA binding	10/1199	0.593397	0.738676	0.563859	0.702601	0.0824981	-0.043055	TOP2A;LGALS3;ZC3H10;MRPS9;MRPL1;KRT18;TCOF1;ANXA2;RDX;SPTBN1
histone pre-mRNA DCP binding	10/1200	0.594467	0.738676	0.564964	0.702601	0.0878286	-0.0456787	TOP2A;LGALS3;ZC3H10;MRPS9;MRPL1;KRT18;TCOF1;ANXA2;RDX;SPTBN1
base pairing with RNA	10/1199	0.593397	0.738676	0.563859	0.702601	0.090675	-0.0473225	TOP2A;LGALS3;ZC3H10;MRPS9;MRPL1;KRT18;TCOF1;ANXA2;RDX;SPTBN1
7S RNA binding	10/1200	0.594467	0.738676	0.564964	0.702601	0.0947977	-0.0493033	TOP2A;LGALS3;ZC3H10;MRPS9;MRPL1;KRT18;TCOF1;ANXA2;RDX;SPTBN1
alpha-aminoacyl-tRNA binding	10/1199	0.593397	0.738676	0.563859	0.702601	0.0971807	-0.0507178	TOP2A;LGALS3;ZC3H10;MRPS9;MRPL1;KRT18;TCOF1;ANXA2;RDX;SPTBN1
miRNA binding	10/1203	0.597671	0.738676	0.568271	0.702601	0.0990243	-0.0509692	TOP2A;LGALS3;ZC3H10;MRPS9;MRPL1;KRT18;TCOF1;ANXA2;RDX;SPTBN1
RNA cap binding	10/1201	0.595537	0.738676	0.566067	0.702601	0.0999901	-0.0518241	TOP2A;LGALS3;ZC3H10;MRPS9;MRPL1;KRT18;TCOF1;ANXA2;RDX;SPTBN1
adenyl-nucleotide exchange factor activity	2017-01-10	0.0832275	0.31968	0.0881981	0.320236	0.0209599	-0.05211	BAG2
telomeric repeat-containing RNA binding	10/1200	0.594467	0.738676	0.564964	0.702601	0.102202	-0.053154	TOP2A;LGALS3;ZC3H10;MRPS9;MRPL1;KRT18;TCOF1;ANXA2;RDX;SPTBN1
piRNA binding	10/1202	0.596605	0.738676	0.56717	0.702601	0.104557	-0.0540037	TOP2A;LGALS3;ZC3H10;MRPS9;MRPL1;KRT18;TCOF1;ANXA2;RDX;SPTBN1
N6-methyladenosine-containing RNA binding	10/1199	0.593397	0.738676	0.563859	0.702601	0.104922	-0.0547579	TOP2A;LGALS3;ZC3H10;MRPS9;MRPL1;KRT18;TCOF1;ANXA2;RDX;SPTBN1
pre-miRNA binding	10/1201	0.595537	0.738676	0.566067	0.702601	0.10582	-0.0548454	TOP2A;LGALS3;ZC3H10;MRPS9;MRPL1;KRT18;TCOF1;ANXA2;RDX;SPTBN1
rRNA binding	10/1205	0.599801	0.738676	0.57047	0.702601	0.108261	-0.0553383	TOP2A;LGALS3;ZC3H10;MRPS9;MRPL1;KRT18;TCOF1;ANXA2;RDX;SPTBN1
siRNA binding	10/1203	0.597671	0.738676	0.568271	0.702601	0.108391	-0.0557903	TOP2A;LGALS3;ZC3H10;MRPS9;MRPL1;KRT18;TCOF1;ANXA2;RDX;SPTBN1
primary miRNA binding	10/1204	0.598737	0.738676	0.569371	0.702601	0.110822	-0.0568444	TOP2A;LGALS3;ZC3H10;MRPS9;MRPL1;KRT18;TCOF1;ANXA2;RDX;SPTBN1
RNA stem-loop binding	10/1200	0.594467	0.738676	0.564964	0.702601	0.10935	-0.0568716	TOP2A;LGALS3;ZC3H10;MRPS9;MRPL1;KRT18;TCOF1;ANXA2;RDX;SPTBN1
snoRNA binding	10/1206	0.600864	0.738676	0.571569	0.702662	0.11291	-0.0575149	TOP2A;LGALS3;ZC3H10;MRPS9;MRPL1;KRT18;TCOF1;ANXA2;RDX;SPTBN1
single-stranded RNA binding	10/1216	0.611419	0.748905	0.58249	0.71347	0.117099	-0.0576093	TOP2A;LGALS3;ZC3H10;MRPS9;MRPL1;KRT18;TCOF1;ANXA2;RDX;SPTBN1
snRNA binding	10/1202	0.596605	0.738676	0.56717	0.702601	0.111716	-0.0577013	TOP2A;LGALS3;ZC3H10;MRPS9;MRPL1;KRT18;TCOF1;ANXA2;RDX;SPTBN1
ribonuclease P RNA binding	10/1199	0.593397	0.738676	0.563859	0.702601	0.111794	-0.0583444	TOP2A;LGALS3;ZC3H10;MRPS9;MRPL1;KRT18;TCOF1;ANXA2;RDX;SPTBN1
translation factor activity, RNA binding	10/1210	0.605102	0.742524	0.57595	0.706752	0.116358	-0.0584533	TOP2A;LGALS3;ZC3H10;MRPS9;MRPL1;KRT18;TCOF1;ANXA2;RDX;SPTBN1
G-quadruplex RNA binding	10/1201	0.595537	0.738676	0.566067	0.702601	0.113445	-0.0587978	TOP2A;LGALS3;ZC3H10;MRPS9;MRPL1;KRT18;TCOF1;ANXA2;RDX;SPTBN1
telomerase RNA binding	10/1205	0.599801	0.738676	0.57047	0.702601	0.115092	-0.0588303	TOP2A;LGALS3;ZC3H10;MRPS9;MRPL1;KRT18;TCOF1;ANXA2;RDX;SPTBN1
pre-mRNA binding	10/1200	0.594467	0.738676	0.564964	0.702601	0.116487	-0.0605835	TOP2A;LGALS3;ZC3H10;MRPS9;MRPL1;KRT18;TCOF1;ANXA2;RDX;SPTBN1
AU-rich element binding	10/1203	0.597671	0.738676	0.568271	0.702601	0.118856	-0.0611769	TOP2A;LGALS3;ZC3H10;MRPS9;MRPL1;KRT18;TCOF1;ANXA2;RDX;SPTBN1
regulatory region RNA binding	10/1199	0.593397	0.738676	0.563859	0.702601	0.119372	-0.0622992	TOP2A;LGALS3;ZC3H10;MRPS9;MRPL1;KRT18;TCOF1;ANXA2;RDX;SPTBN1
single-stranded DNA binding	2/544	0.951203	0.955482	0.947134	0.951394	1.26137	-0.063103	TOP2A;HIST3H2BB
protein kinase binding	1/352	0.954284	0.957142	0.950917	0.953764	1.37154	-0.064179	IQGAP1
double-stranded RNA binding	10/1223	0.618728	0.753632	0.590067	0.721432	0.134079	-0.06437	TOP2A;LGALS3;ZC3H10;MRPS9;MRPL1;KRT18;TCOF1;ANXA2;RDX;SPTBN1
BRE binding	10/1200	0.594467	0.738676	0.564964	0.702601	0.12434	-0.0646682	TOP2A;LGALS3;ZC3H10;MRPS9;MRPL1;KRT18;TCOF1;ANXA2;RDX;SPTBN1
misfolded RNA binding	10/1199	0.593397	0.738676	0.563859	0.702601	0.126634	-0.0660891	TOP2A;LGALS3;ZC3H10;MRPS9;MRPL1;KRT18;TCOF1;ANXA2;RDX;SPTBN1
21U-RNA binding	10/1199	0.593397	0.738676	0.563859	0.702601	0.134176	-0.0700251	TOP2A;LGALS3;ZC3H10;MRPS9;MRPL1;KRT18;TCOF1;ANXA2;RDX;SPTBN1
mRNA binding	10/1230	0.62597	0.758408	0.597586	0.72919	0.155597	-0.07289	TOP2A;LGALS3;ZC3H10;MRPS9;MRPL1;KRT18;TCOF1;ANXA2;RDX;SPTBN1
double-stranded DNA binding	2/521	0.942242	0.947901	0.937578	0.943209	1.26076	-0.0750065	TOP2A;HIST3H2BB
GTPase activator activity	3/231	0.322799	0.481143	0.310906	0.471283	0.0714403	-0.0807792	INPP5B;ARHGAP18;IQGAP1
damaged DNA binding	2/506	0.935582	0.942617	0.930499	0.937495	1.25506	-0.0835694	TOP2A;HIST3H2BB
DNA binding, bending	2/490	0.927685	0.940586	0.922128	0.936001	1.19022	-0.0893419	TOP2A;HIST3H2BB
bent DNA binding	2/482	0.923403	0.940586	0.9176	0.936001	1.13775	-0.0906662	TOP2A;HIST3H2BB
recombination hotspot binding	2/482	0.923403	0.940586	0.9176	0.936001	1.14574	-0.091303	TOP2A;HIST3H2BB
G-quadruplex DNA binding	2/486	0.925573	0.940586	0.919894	0.936001	1.18136	-0.0913694	TOP2A;HIST3H2BB
DNA clamp loader activity	2/488	0.926636	0.940586	0.921018	0.936001	1.20085	-0.0914983	TOP2A;HIST3H2BB
triplex DNA binding	2/482	0.923403	0.940586	0.9176	0.936001	1.15392	-0.0919552	TOP2A;HIST3H2BB
DNA clamp unloader activity	2/482	0.923403	0.940586	0.9176	0.936001	1.15729	-0.0922236	TOP2A;HIST3H2BB
regulatory region DNA binding	2/484	0.924495	0.940586	0.918754	0.936001	1.18021	-0.0926549	TOP2A;HIST3H2BB
DNA end binding	2/483	0.923951	0.940586	0.918179	0.936001	1.17325	-0.092799	TOP2A;HIST3H2BB
DNA clamp activity	2/482	0.923403	0.940586	0.9176	0.936001	1.16719	-0.093012	TOP2A;HIST3H2BB
flap-structured DNA binding	2/483	0.923951	0.940586	0.918179	0.936001	1.18083	-0.0933988	TOP2A;HIST3H2BB
DNA secondary structure binding	2/482	0.923403	0.940586	0.9176	0.936001	1.173	-0.0934756	TOP2A;HIST3H2BB
topological DNA entrapment activity	2/482	0.923403	0.940586	0.9176	0.936001	1.18115	-0.0941244	TOP2A;HIST3H2BB
random coil DNA binding	2/482	0.923403	0.940586	0.9176	0.936001	1.18628	-0.0945337	TOP2A;HIST3H2BB
base pairing with DNA	2/482	0.923403	0.940586	0.9176	0.936001	1.19637	-0.0953374	TOP2A;HIST3H2BB
DNA binding	2/482	0.923403	0.940586	0.9176	0.936001	1.20311	-0.0958745	TOP2A;HIST3H2BB
histone-dependent DNA binding	2/482	0.923403	0.940586	0.9176	0.936001	1.20903	-0.0963464	TOP2A;HIST3H2BB
negative regulation of SREBP signaling pathway by DNA binding	2/482	0.923403	0.940586	0.9176	0.936001	1.21475	-0.0968021	TOP2A;HIST3H2BB
mitogen-activated protein kinase binding	1/308	0.932568	0.940994	0.928112	0.936499	1.40064	-0.0977834	IQGAP1
mitogen-activated protein kinase kinase binding	1/305	0.930759	0.940586	0.926222	0.936001	1.3917	-0.0998614	IQGAP1
mitogen-activated protein kinase kinase kinase binding	1/304	0.930145	0.940586	0.925581	0.936001	1.39937	-0.101334	IQGAP1
protein kinase B binding	1/303	0.929526	0.940586	0.924935	0.936001	1.38795	-0.101431	IQGAP1
JUN kinase binding	1/301	0.928272	0.940586	0.923625	0.936001	1.38603	-0.103163	IQGAP1
protein tyrosine kinase binding	1/301	0.928272	0.940586	0.923625	0.936001	1.3918	-0.103593	IQGAP1
protein histidine kinase binding	1/297	0.925696	0.940586	0.920938	0.936001	1.37244	-0.105965	IQGAP1
mitogen-activated protein kinase kinase kinase kinase binding	1/297	0.925696	0.940586	0.920938	0.936001	1.37893	-0.106466	IQGAP1
3-phosphoinositide-dependent protein kinase binding	1/297	0.925696	0.940586	0.920938	0.936001	1.38471	-0.106912	IQGAP1
zinc ion binding	1/280	0.913684	0.940586	0.908435	0.936001	1.31255	-0.118485	MDM2
clathrin-uncoating ATPase activity	2017-01-11	0.0911615	0.31968	0.0958241	0.320236	0.0556584	-0.133309	MYH3
core promoter binding	1/250	0.88759	0.93504	0.881428	0.928549	1.26999	-0.15144	ZNF217
transcription regulatory region sequence-specific DNA binding	1/242	0.879395	0.927865	0.872985	0.921102	1.24193	-0.159615	ZNF217
E-box binding	1/233	0.869463	0.918834	0.862774	0.911764	1.27738	-0.178678	ZNF217
ubiquitin protein ligase activity	2/390	0.853991	0.903908	0.844983	0.894374	1.14729	-0.181082	RNF135;MDM2
ATP binding	3/243	0.351165	0.508165	0.338476	0.494072	0.201821	-0.211206	DYRK2;TRNT1;MCM6
enhancer binding	1/212	0.843015	0.893703	0.835686	0.885933	1.2637	-0.215802	ZNF217
protein heterodimerization activity	3/244	0.353525	0.508288	0.340774	0.496345	0.212082	-0.220523	TOP2A;TOP2B;TCOF1
ribosomal protein S6 kinase activity	3/295	0.471028	0.630369	0.455909	0.608979	0.303347	-0.228371	DYRK2;PRKCE;CDK2
cAMP response element binding	1/208	0.837404	0.889161	0.829957	0.881254	1.29309	-0.229457	ZNF217
G-protein coupled receptor kinase activity	3/296	0.473247	0.630369	0.458098	0.608979	0.307021	-0.229694	DYRK2;PRKCE;CDK2
RNA polymerase II regulatory region DNA binding	1/205	0.833065	0.889161	0.825531	0.881254	1.27292	-0.23249	ZNF217
purine-rich negative regulatory element binding	1/207	0.83597	0.889161	0.828494	0.881254	1.29869	-0.232676	ZNF217
core promoter proximal region DNA binding	1/206	0.834524	0.889161	0.827019	0.881254	1.28956	-0.233274	ZNF217
sterol response element binding	1/205	0.833065	0.889161	0.825531	0.881254	1.27734	-0.233298	ZNF217
Rho-dependent protein serine/threonine kinase activity	3/295	0.471028	0.630369	0.455909	0.608979	0.310671	-0.233885	DYRK2;PRKCE;CDK2
estrogen response element binding	1/208	0.837404	0.889161	0.829957	0.881254	1.31939	-0.234124	ZNF217
vitamin D response element binding	1/206	0.834524	0.889161	0.827019	0.881254	1.29786	-0.234776	ZNF217
mitochondrial light strand promoter anti-sense binding	1/205	0.833065	0.889161	0.825531	0.881254	1.2888	-0.235391	ZNF217
N-box binding	1/205	0.833065	0.889161	0.825531	0.881254	1.29034	-0.235673	ZNF217
eukaryotic translation initiation factor 2alpha kinase activity	3/296	0.473247	0.630369	0.458098	0.608979	0.315207	-0.235818	DYRK2;PRKCE;CDK2
transcription regulatory region DNA binding	1/206	0.834524	0.889161	0.827019	0.881254	1.30554	-0.236165	ZNF217
juvenile hormone response element binding	1/204	0.831593	0.889161	0.824031	0.881254	1.28122	-0.236272	ZNF217
mitochondrial heavy strand promoter anti-sense binding	1/205	0.833065	0.889161	0.825531	0.881254	1.30089	-0.237599	ZNF217
plastid RNA polymerase regulatory region DNA binding	1/204	0.831593	0.889161	0.824031	0.881254	1.28968	-0.237833	ZNF217
protein kinase C activity	3/297	0.475462	0.630811	0.460284	0.609467	0.319932	-0.237859	DYRK2;PRKCE;CDK2
intronic transcription regulatory region DNA binding	1/204	0.831593	0.889161	0.824031	0.881254	1.29257	-0.238365	ZNF217
GTP-dependent protein kinase activity	3/295	0.471028	0.630369	0.455909	0.608979	0.316657	-0.238392	DYRK2;PRKCE;CDK2
AMP-activated protein kinase activity	3/298	0.477673	0.631245	0.462466	0.609945	0.323047	-0.238676	DYRK2;PRKCE;CDK2
protein kinase C binding	3/328	0.541848	0.702201	0.526056	0.682718	0.389716	-0.238806	TOP2A;TOP2B;IQGAP1
histone serine kinase activity	3/298	0.477673	0.631245	0.462466	0.609945	0.323225	-0.238808	DYRK2;PRKCE;CDK2
RNA polymerase III regulatory region DNA binding	1/205	0.833065	0.889161	0.825531	0.881254	1.31029	-0.239317	ZNF217
RNA polymerase II core promoter proximal region sequence-specific DNA binding	2/333	0.786127	0.867718	0.775098	0.855545	0.996281	-0.239743	MUC1;ZNF217
RNA polymerase I regulatory region DNA binding	1/204	0.831593	0.889161	0.824031	0.881254	1.30064	-0.239854	ZNF217
serum response element binding	1/205	0.833065	0.889161	0.825531	0.881254	1.31681	-0.240507	ZNF217
DNA-dependent protein kinase activity	3/297	0.475462	0.630811	0.460284	0.609467	0.323977	-0.240866	DYRK2;PRKCE;CDK2
transcription termination site DNA binding	1/204	0.831593	0.889161	0.824031	0.881254	1.30743	-0.241105	ZNF217
carbohydrate response element binding	1/205	0.833065	0.889161	0.825531	0.881254	1.32017	-0.241121	ZNF217
bacterial-type RNA polymerase regulatory region DNA binding	1/204	0.831593	0.889161	0.824031	0.881254	1.31377	-0.242274	ZNF217
myosin light chain kinase activity	3/299	0.47988	0.632913	0.464645	0.611615	0.330989	-0.243018	DYRK2;PRKCE;CDK2
histone threonine kinase activity	3/296	0.473247	0.630369	0.458098	0.608979	0.324899	-0.243069	DYRK2;PRKCE;CDK2
mitochondrial light strand promoter sense binding	1/205	0.833065	0.889161	0.825531	0.881254	1.33084	-0.24307	ZNF217
retinoic acid-responsive element binding	1/205	0.833065	0.889161	0.825531	0.881254	1.33229	-0.243335	ZNF217
mitochondrial heavy strand promoter sense binding	1/204	0.831593	0.889161	0.824031	0.881254	1.3214	-0.243682	ZNF217
Goodpasture-antigen-binding protein kinase activity	3/295	0.471028	0.630369	0.455909	0.608979	0.324083	-0.243982	DYRK2;PRKCE;CDK2
mitochondrial RNA polymerase regulatory region DNA binding	1/204	0.831593	0.889161	0.824031	0.881254	1.32728	-0.244767	ZNF217
transmembrane receptor protein serine/threonine kinase activity	3/296	0.473247	0.630369	0.458098	0.608979	0.329415	-0.246448	DYRK2;PRKCE;CDK2
cyclic nucleotide-dependent protein kinase activity	3/295	0.471028	0.630369	0.455909	0.608979	0.331199	-0.249339	DYRK2;PRKCE;CDK2
ubiquitin conjugating enzyme activity	2/324	0.773184	0.856925	0.761869	0.84512	0.976388	-0.251165	RNF135;MDM2
Fas-activated serine/threonine kinase activity	3/295	0.471028	0.630369	0.455909	0.608979	0.336807	-0.253562	DYRK2;PRKCE;CDK2
calcium-dependent protein serine/threonine kinase activity	3/296	0.473247	0.630369	0.458098	0.608979	0.340483	-0.254728	DYRK2;PRKCE;CDK2
RNA polymerase II carboxy-terminal domain kinase activity	3/305	0.493029	0.643917	0.477637	0.626256	0.361235	-0.255461	DYRK2;PRKCE;CDK2
calmodulin-dependent protein kinase activity	3/306	0.495205	0.6455	0.479789	0.627849	0.364407	-0.2561	DYRK2;PRKCE;CDK2
3-phosphoinositide-dependent protein kinase activity	3/295	0.471028	0.630369	0.455909	0.608979	0.344692	-0.259498	DYRK2;PRKCE;CDK2
calcium ion binding	3/273	0.421239	0.581918	0.40694	0.564493	0.302658	-0.261664	IGFBP3;OTOF;IQGAP1
ubiquitin-calmodulin ligase activity	2/320	0.767217	0.852463	0.75578	0.839756	0.998793	-0.264666	RNF135;MDM2
ubiquitin-protein transferase activity	2/320	0.767217	0.852463	0.75578	0.839756	1.00573	-0.266505	RNF135;MDM2
protein serine/threonine kinase activity	3/365	0.614422	0.749841	0.598589	0.72919	0.563818	-0.274621	DYRK2;PRKCE;CDK2
protein kinase A catalytic subunit binding	2/309	0.750104	0.836223	0.73835	0.823119	0.975775	-0.280577	PKIA;IQGAP1
histone kinase activity	1/171	0.775069	0.856925	0.766681	0.847651	1.1832	-0.301483	CDK2
cyclin-dependent protein kinase activity	1/171	0.775069	0.856925	0.766681	0.847651	1.19525	-0.304555	CDK2
protein tyrosine kinase activity	2/263	0.66659	0.772295	0.653916	0.761799	0.761383	-0.308802	EPHA7;DYRK2
filamin binding	2017-01-10	0.0832275	0.31968	0.0881981	0.320236	0.135356	-0.336519	SYNPO2
insulin-like growth factor II binding	2017-01-09	0.0752246	0.31968	0.0805086	0.320236	0.131553	-0.340364	IGFBP3
calcium ion binding involved in regulation of cytosolic calcium ion concentration	2/248	0.634907	0.76644	0.62213	0.75104	0.761126	-0.345762	OTOF;IQGAP1
calcium ion sensor activity	2/248	0.634907	0.76644	0.62213	0.75104	0.767489	-0.348652	OTOF;IQGAP1
protein kinase activity	2/204	0.528728	0.68786	0.516451	0.671887	0.549044	-0.349895	FN3K;CDK2
3'-5' RNA helicase activity	2017-01-11	0.0911615	0.31968	0.0958241	0.320236	0.152663	-0.365646	RAD54B
serine-type endopeptidase activity	2/243	0.623839	0.757196	0.611056	0.740582	0.776201	-0.36626	CELA2A;TMPRSS6
RNA polymerase II core promoter proximal region sequence-specific DNA binding, bending	2/208	0.539194	0.700117	0.526814	0.682718	0.595352	-0.367737	MUC1;ZNF217
ubiquitin protein ligase binding	2/271	0.682567	0.772295	0.669994	0.761799	1.03079	-0.393655	MDM2;BTBD6
ubiquitin protein ligase activity involved in ERAD pathway	1/150	0.729652	0.814778	0.720938	0.805047	1.2591	-0.396854	MDM2
G-protein coupled peptide receptor activity	1/141	0.707497	0.795341	0.698718	0.785472	1.16222	-0.402154	F2RL1
ubiquitin-ubiquitin ligase activity	1/148	0.724877	0.810798	0.716144	0.80103	1.25744	-0.404585	MDM2
GPCR taste receptor activity	1/142	0.710046	0.796869	0.701271	0.787021	1.19017	-0.407546	F2RL1
titin binding	2017-01-11	0.0911615	0.31968	0.0958241	0.320236	0.172123	-0.412255	OBSCN
ubiquitin protein ligase activity involved in chloroplast disassembly	1/143	0.712572	0.798366	0.703802	0.788541	1.26027	-0.427075	MDM2
cAMP receptor activity	1/135	0.691734	0.780239	0.682943	0.770323	1.20515	-0.444161	F2RL1
Rab GTPase binding	1/126	0.666493	0.772295	0.657737	0.761799	1.15	-0.466586	OPTN
bioactive lipid receptor activity	1/128	0.672274	0.772295	0.663504	0.761799	1.17701	-0.467377	F2RL1
G-protein coupled photoreceptor activity	1/131	0.680759	0.772295	0.671975	0.761799	1.22015	-0.469204	F2RL1
G-protein coupled GABA receptor activity	1/131	0.680759	0.772295	0.671975	0.761799	1.221	-0.469532	F2RL1
G-protein coupled receptor activity involved in regulation of postsynaptic membrane potential	1/128	0.672274	0.772295	0.663504	0.761799	1.18245	-0.469539	F2RL1
G-protein coupled amine receptor activity	1/128	0.672274	0.772295	0.663504	0.761799	1.19345	-0.473907	F2RL1
dopamine neurotransmitter receptor activity	1/131	0.680759	0.772295	0.671975	0.761799	1.23487	-0.474864	F2RL1
growth hormone secretagogue receptor activity	1/128	0.672274	0.772295	0.663504	0.761799	1.19758	-0.475546	F2RL1
G-protein coupled estrogen receptor activity	1/132	0.683539	0.772295	0.674752	0.762367	1.25766	-0.478503	F2RL1
G-protein coupled glucose receptor activity	1/128	0.672274	0.772295	0.663504	0.761799	1.20542	-0.478659	F2RL1
G-protein coupled glutamate receptor activity	1/132	0.683539	0.772295	0.674752	0.762367	1.25892	-0.478981	F2RL1
ATPase activity, coupled	1/138	0.699719	0.787919	0.69093	0.778022	1.34271	-0.479451	MYH3
G-protein coupled bile acid receptor activity	1/129	0.675127	0.772295	0.666352	0.761799	1.2209	-0.479637	F2RL1
platelet activating factor receptor activity	1/130	0.677956	0.772295	0.669175	0.761799	1.23452	-0.479824	F2RL1
gastric inhibitory peptide receptor activity	1/128	0.672274	0.772295	0.663504	0.761799	1.20844	-0.479859	F2RL1
cannabinoid receptor activity	1/129	0.675127	0.772295	0.666352	0.761799	1.22287	-0.48041	F2RL1
secretin receptor activity	1/129	0.675127	0.772295	0.666352	0.761799	1.22356	-0.480682	F2RL1
parathyroid hormone receptor activity	1/130	0.677956	0.772295	0.669175	0.761799	1.24218	-0.482804	F2RL1
growth hormone-releasing hormone receptor activity	1/129	0.675127	0.772295	0.666352	0.761799	1.22913	-0.482867	F2RL1
corticotrophin-releasing factor receptor activity	1/130	0.677956	0.772295	0.669175	0.761799	1.2433	-0.483238	F2RL1
pheromone receptor activity	1/128	0.672274	0.772295	0.663504	0.761799	1.22115	-0.484907	F2RL1
G-protein coupled nucleotide receptor activity	1/128	0.672274	0.772295	0.663504	0.761799	1.22187	-0.485192	F2RL1
G-protein coupled adenosine receptor activity	1/129	0.675127	0.772295	0.666352	0.761799	1.23516	-0.485238	F2RL1
prosaposin receptor activity	1/129	0.675127	0.772295	0.666352	0.761799	1.239	-0.486747	F2RL1
non-membrane spanning protein tyrosine kinase activity	2/117	0.268694	0.428755	0.262062	0.423087	0.371021	-0.48759	EPHA7;DYRK2
ecdysis-triggering hormone receptor activity	1/128	0.672274	0.772295	0.663504	0.761799	1.22916	-0.488084	F2RL1
G-protein coupled receptor activity	1/128	0.672274	0.772295	0.663504	0.761799	1.23473	-0.490296	F2RL1
nicotinic acid receptor activity	1/129	0.675127	0.772295	0.666352	0.761799	1.25133	-0.491588	F2RL1
melatonin receptor activity	1/129	0.675127	0.772295	0.666352	0.761799	1.26034	-0.495131	F2RL1
icosanoid receptor activity	1/128	0.672274	0.772295	0.663504	0.761799	1.24808	-0.495599	F2RL1
G-protein coupled neurotransmitter receptor activity	1/128	0.672274	0.772295	0.663504	0.761799	1.2512	-0.496838	F2RL1
vasoactive intestinal polypeptide receptor activity	1/128	0.672274	0.772295	0.663504	0.761799	1.25839	-0.499693	F2RL1
G-protein coupled cytokinin receptor activity	1/128	0.672274	0.772295	0.663504	0.761799	1.26445	-0.502101	F2RL1
pituitary adenylate cyclase-activating polypeptide receptor activity	1/128	0.672274	0.772295	0.663504	0.761799	1.26494	-0.502293	F2RL1
thyrotropin-releasing hormone receptor activity	1/128	0.672274	0.772295	0.663504	0.761799	1.27754	-0.507299	F2RL1
mast cell secretagogue receptor activity	1/128	0.672274	0.772295	0.663504	0.761799	1.28462	-0.51011	F2RL1
5'-3' RNA helicase activity	2017-01-10	0.0832275	0.31968	0.0881981	0.320236	0.205381	-0.510613	RAD54B
protein-hormone receptor activity	1/128	0.672274	0.772295	0.663504	0.761799	1.28924	-0.511943	F2RL1
cysteine-type endopeptidase activity	1/111	0.619778	0.753632	0.611256	0.740582	1.20576	-0.576827	CELA2A
transcriptional repressor activity, RNA polymerase II core promoter proximal region sequence-specific binding	1/116	0.636031	0.76644	0.627404	0.756044	1.27798	-0.578296	ZNF217
protein phosphatase binding	1991-01-01	0.547228	0.707804	0.539454	0.697749	1.0192	-0.614466	IQGAP1
actin lateral binding	1/109	0.613077	0.749565	0.604605	0.735182	1.29873	-0.635425	MYH3
glutamate:sodium symporter activity	2017-01-12	0.0990273	0.31968	0.103387	0.320236	0.317403	-0.733951	SLC1A2
calcium-independent protein kinase C activity	2017-01-09	0.0752246	0.31968	0.0805086	0.320236	0.285841	-0.739551	PRKCE
integrin binding involved in cell-matrix adhesion	1978-01-01	0.49285	0.643917	0.485908	0.633382	1.08276	-0.766109	FN1
integrin binding	1976-01-01	0.483927	0.636996	0.477141	0.626256	1.09146	-0.792206	FN1
protein phosphatase 2A binding	1967-01-01	0.4418	0.605329	0.435828	0.597147	0.971324	-0.793472	IQGAP1
RNA polymerase II transcriptional repressor activity, metal ion regulated core promoter proximal region sequence-specific binding	1977-01-01	0.488408	0.640378	0.481543	0.628916	1.11165	-0.796612	ZNF217
ATP-dependent RNA helicase activity	1970-01-01	0.456209	0.622525	0.449945	0.608979	1.05315	-0.826519	RAD54B
voltage-gated potassium channel activity	1967-01-01	0.4418	0.605329	0.435828	0.597147	1.01701	-0.83079	KCNA3
nicotinamide N-methyltransferase activity	2017-01-15	0.122221	0.33153	0.125703	0.338237	0.39985	-0.840456	NNMT
phosphatidylinositol-4,5-bisphosphate 3-kinase activity	1967-01-01	0.4418	0.605329	0.435828	0.597147	1.05359	-0.860674	PIK3AP1
syntaxin-1 binding	1964-01-01	0.427011	0.588678	0.421353	0.580877	1.01867	-0.866829	TMED10
aspartic-type endopeptidase activity	1968-01-01	0.446645	0.610718	0.440573	0.602416	1.09105	-0.879375	CELA2A
N-acetylgalactosamine 4-O-sulfotransferase activity	2017-01-27	0.209207	0.397463	0.209608	0.396994	0.606399	-0.94867	CHST9
ATPase binding	1962-01-01	0.416937	0.577165	0.411499	0.568463	1.14384	-1.00066	RDX
inward rectifier potassium channel activity	1962-01-01	0.416937	0.577165	0.411499	0.568463	1.16348	-1.01784	KCNA3
phospholipase A2 inhibitor activity	2017-01-08	0.0671522	0.31968	0.0727549	0.320236	0.383401	-1.03549	ANXA2
scavenger receptor activity	2017-01-12	0.0990273	0.31968	0.103387	0.320236	0.462477	-1.06941	DMBT1
cystine:glutamate antiporter activity	2017-01-28	0.216057	0.397463	0.216229	0.396994	0.73643	-1.12837	SLC1A2
oxysterol 7-alpha-hydroxylase activity	2017-01-12	0.0990273	0.31968	0.103387	0.320236	0.498378	-1.15243	CYP7B1
heme binding	1957-01-01	0.390973	0.545733	0.386134	0.538978	1.24257	-1.16692	NANOS1
protein phosphatase 1 binding	1960-01-01	0.406686	0.56531	0.40148	0.558073	1.3097	-1.17836	IQGAP1
D,D-heptose 1,7-bisphosphate phosphatase activity	2017-01-30	0.22958	0.397463	0.229309	0.396994	0.802607	-1.18104	DUSP4
myosin-light-chain-phosphatase activity	2017-01-30	0.22958	0.397463	0.229309	0.396994	0.807884	-1.18881	DUSP4
pseudouridine 5'-phosphatase activity	2017-01-30	0.22958	0.397463	0.229309	0.396994	0.811147	-1.19361	DUSP4
glycerol-2-phosphatase activity	2017-01-30	0.22958	0.397463	0.229309	0.396994	0.827339	-1.21743	DUSP4
phosphoenolpyruvate phosphatase activity	2017-01-30	0.22958	0.397463	0.229309	0.396994	0.830766	-1.22248	DUSP4
phosphatidate phosphatase activity	1943-01-01	0.311997	0.47401	0.30922	0.46979	1.05116	-1.22435	DUSP4
2-hydroxy-3-keto-5-methylthiopentenyl-1-phosphate phosphatase activity	2017-01-30	0.22958	0.397463	0.229309	0.396994	0.837959	-1.23306	DUSP4
phosphatidylinositol phosphate phosphatase activity	2017-01-30	0.22958	0.397463	0.229309	0.396994	0.838432	-1.23376	DUSP4
phosphoethanolamine phosphatase activity	2017-01-30	0.22958	0.397463	0.229309	0.396994	0.843777	-1.24162	DUSP4
lipid phosphatase activity	1939-01-01	0.287618	0.45355	0.285546	0.450071	0.996505	-1.24177	DUSP4
4-phytase activity	2017-01-30	0.22958	0.397463	0.229309	0.396994	0.860643	-1.26644	DUSP4
alkylacetylglycerophosphatase activity	2017-01-30	0.22958	0.397463	0.229309	0.396994	0.880955	-1.29633	DUSP4
cohesin ATPase activity	2017-01-29	0.222847	0.397463	0.222796	0.396994	0.868324	-1.30359	TOP2A
L-glutamate transmembrane transporter activity	2017-01-23	0.181209	0.397463	0.182564	0.396994	0.76862	-1.31288	SLC1A2
phosphocholine phosphatase activity	2017-01-30	0.22958	0.397463	0.229309	0.396994	0.892379	-1.31314	DUSP4
intracellular ligand-gated ion channel activity	2017-01-30	0.22958	0.397463	0.229309	0.396994	0.893609	-1.31495	GRIK2
NADPH phosphatase activity	2017-01-30	0.22958	0.397463	0.229309	0.396994	0.896397	-1.31905	DUSP4
fibroblast growth factor-activated receptor activity	2017-01-25	0.195329	0.397463	0.196198	0.396994	0.808314	-1.32003	DDR2
double-stranded DNA-dependent ATPase activity	2017-01-29	0.222847	0.397463	0.222796	0.396994	0.880057	-1.3212	TOP2A
phosphatidylinositol-4,5-bisphosphate binding	1953-01-01	0.369377	0.524327	0.365066	0.518208	1.32726	-1.32187	ANXA2
protein-DNA loading ATPase activity	2017-01-29	0.222847	0.397463	0.222796	0.396994	0.884042	-1.32718	TOP2A
GTPase binding	2017-01-29	0.222847	0.397463	0.222796	0.396994	0.888085	-1.33325	SPTBN1
histidinol-phosphatase activity	2017-01-30	0.22958	0.397463	0.229309	0.396994	0.906048	-1.33326	DUSP4
Gq/11-coupled serotonin receptor activity	2017-01-28	0.216057	0.397463	0.216229	0.396994	0.870774	-1.33421	HTR1A
syntaxin binding	1957-01-01	0.390973	0.545733	0.386134	0.538978	1.42353	-1.33686	TMED10
amino acid-transporting ATPase activity	1951-01-01	0.358295	0.510761	0.354266	0.505017	1.30645	-1.34093	SLC1A2
NMN phosphatase activity	2017-01-30	0.22958	0.397463	0.229309	0.396994	0.912773	-1.34315	DUSP4
sphingosine-1-phosphate phosphatase activity	1935-01-01	0.26238	0.424625	0.261071	0.422506	1.0044	-1.34385	DUSP4
protein phosphatase 2B binding	1956-01-01	0.385644	0.54168	0.380932	0.535062	1.4106	-1.34408	IQGAP1
G-protein coupled serotonin receptor activity	2017-01-28	0.216057	0.397463	0.216229	0.396994	0.879555	-1.34767	HTR1A
bisphosphoglycerate phosphatase activity	2017-01-30	0.22958	0.397463	0.229309	0.396994	0.916483	-1.34861	DUSP4
syntaxin-3 binding	1958-01-01	0.396256	0.551957	0.391292	0.545043	1.45712	-1.34885	TMED10
calcium-dependent ATPase activity	2017-01-12	0.0990273	0.31968	0.103387	0.320236	0.584615	-1.35184	MYH3
threonine-type endopeptidase activity	1957-01-01	0.390973	0.545733	0.386134	0.538978	1.43967	-1.35202	CELA2A
caldesmon-phosphatase activity	2017-01-30	0.22958	0.397463	0.229309	0.396994	0.921709	-1.3563	DUSP4
Gi/o-coupled serotonin receptor activity	2017-01-28	0.216057	0.397463	0.216229	0.396994	0.88553	-1.35682	HTR1A
protein tyrosine kinase collagen receptor activity	2017-01-22	0.174056	0.397463	0.175661	0.396994	0.776117	-1.35694	DDR2
phosphotyrosine residue binding	2017-01-29	0.222847	0.397463	0.222796	0.396994	0.906773	-1.36131	SH3BP2
ecdysone-phosphate phosphatase activity	2017-01-30	0.22958	0.397463	0.229309	0.396994	0.92519	-1.36142	DUSP4
nucleosome-dependent ATPase activity	2017-01-12	0.0990273	0.31968	0.103387	0.320236	0.589624	-1.36342	MYH3
fructose-1-phosphatase activity	2017-01-30	0.22958	0.397463	0.229309	0.396994	0.938502	-1.38101	DUSP4
gamma-aminobutyric acid transmembrane transporter activity	1950-01-01	0.352681	0.508165	0.348798	0.501491	1.3295	-1.38559	SLC1A2
glutamic-type endopeptidase activity	1956-01-01	0.385644	0.54168	0.380932	0.535062	1.45567	-1.38702	CELA2A
ATP-dependent 5'-3' DNA helicase activity	2017-01-27	0.209207	0.397463	0.209608	0.396994	0.897073	-1.40341	MCM6
3-phytase activity	2017-01-30	0.22958	0.397463	0.229309	0.396994	0.954164	-1.40406	DUSP4
glucosylglycerol 3-phosphatase activity	2017-01-30	0.22958	0.397463	0.229309	0.396994	0.954514	-1.40457	DUSP4
endopeptidase activity	1955-01-01	0.380268	0.53751	0.375688	0.531035	1.46082	-1.41244	CELA2A
carbohydrate phosphatase activity	2017-01-30	0.22958	0.397463	0.229309	0.396994	0.961389	-1.41469	DUSP4
alkaline phosphatase activity	1933-01-01	0.24943	0.406613	0.248524	0.405137	1.01977	-1.41603	DUSP4
delayed rectifier potassium channel activity	1954-01-01	0.374846	0.530966	0.370399	0.524667	1.44487	-1.41777	KCNA3
streptomycin-6-phosphatase activity	2017-01-30	0.22958	0.397463	0.229309	0.396994	0.966591	-1.42234	DUSP4
phosphoserine phosphatase activity	1933-01-01	0.24943	0.406613	0.248524	0.405137	1.03132	-1.43207	DUSP4
flavin adenine dinucleotide binding	2017-01-22	0.174056	0.397463	0.175661	0.396994	0.820138	-1.43391	NANOS1
insulin-like growth factor-activated receptor activity	2017-01-23	0.181209	0.397463	0.182564	0.396994	0.846906	-1.44661	DDR2
lysophosphatidic acid phosphatase activity	2017-01-31	0.236254	0.398715	0.235767	0.397894	1.00427	-1.44901	DUSP4
[pyruvate dehydrogenase (lipoamide)] phosphatase activity	1933-01-01	0.24943	0.406613	0.248524	0.405137	1.04478	-1.45075	DUSP4
vesicular hydrogen:amino acid antiporter activity	1943-01-01	0.311997	0.47401	0.30922	0.46979	1.24992	-1.45586	SLC1A2
phosphatase activity	2017-01-31	0.236254	0.398715	0.235767	0.397894	1.00934	-1.45632	DUSP4
basic amino acid transmembrane transporter activity	1943-01-01	0.311997	0.47401	0.30922	0.46979	1.25134	-1.45751	SLC1A2
SH3/SH2 adaptor activity	1951-01-01	0.358295	0.510761	0.354266	0.505017	1.42018	-1.45767	SH3BP2
inositol phosphate phosphatase activity	1932-01-01	0.24287	0.401785	0.242172	0.400631	1.03025	-1.45803	DUSP4
glycerol-1-phosphatase activity	2017-01-30	0.22958	0.397463	0.229309	0.396994	0.990849	-1.45804	DUSP4
guanidinodeoxy-scyllo-inositol-4-phosphatase activity	2017-01-30	0.22958	0.397463	0.229309	0.396994	0.992955	-1.46114	DUSP4
ATPase activator activity	2017-01-19	0.152225	0.377743	0.154606	0.383651	0.778584	-1.46561	AHSA1
histidine:histamine antiporter activity	1949-01-01	0.347019	0.505441	0.343284	0.497836	1.38768	-1.46868	SLC1A2
sorbitol-6-phosphatase activity	2017-01-30	0.22958	0.397463	0.229309	0.396994	1.00149	-1.4737	DUSP4
protein phosphatase 5 binding	1951-01-01	0.358295	0.510761	0.354266	0.505017	1.43607	-1.47398	IQGAP1
vascular endothelial growth factor-activated receptor activity	2017-01-22	0.174056	0.397463	0.175661	0.396994	0.845076	-1.47751	DDR2
epidermal growth factor-activated receptor activity	2017-01-21	0.166842	0.389492	0.168701	0.393831	0.829537	-1.48546	DDR2
dihydrosphingosine-1-phosphate phosphatase activity	1932-01-01	0.24287	0.401785	0.242172	0.400631	1.05143	-1.48801	DUSP4
[acetyl-CoA carboxylase]-phosphatase activity	2017-01-30	0.22958	0.397463	0.229309	0.396994	1.01165	-1.48865	DUSP4
L-amino acid transmembrane transporter activity	1945-01-01	0.323874	0.481143	0.320764	0.476523	1.32226	-1.49071	SLC1A2
ephrin receptor activity	2017-01-22	0.174056	0.397463	0.175661	0.396994	0.853819	-1.4928	DDR2
FADH2 binding	2017-01-22	0.174056	0.397463	0.175661	0.396994	0.855966	-1.49655	NANOS1
tubulin-dependent ATPase activity	2017-01-12	0.0990273	0.31968	0.103387	0.320236	0.64927	-1.50135	MYH3
nucleotidase activity	1932-01-01	0.24287	0.401785	0.242172	0.400631	1.06343	-1.505	DUSP4
[phosphorylase] phosphatase activity	2017-01-30	0.22958	0.397463	0.229309	0.396994	1.02454	-1.50762	DUSP4
FAD binding	1934-01-01	0.255933	0.415194	0.254824	0.413394	1.10818	-1.51027	NANOS1
platelet-derived growth factor-activated receptor activity	2017-01-21	0.166842	0.389492	0.168701	0.393831	0.843728	-1.51087	DDR2
neutral amino acid transmembrane transporter activity	1945-01-01	0.323874	0.481143	0.320764	0.476523	1.34037	-1.51113	SLC1A2
Rac guanyl-nucleotide exchange factor activity	1956-01-01	0.385644	0.54168	0.380932	0.535062	1.58647	-1.51166	OBSCN
amino acid transmembrane transporter activity	1941-01-01	0.299913	0.460876	0.297481	0.457139	1.25859	-1.51568	SLC1A2
boss receptor activity	2017-01-20	0.159565	0.385951	0.161682	0.391073	0.826196	-1.51632	DDR2
3-deoxy-manno-octulosonate-8-phosphatase activity	2017-01-30	0.22958	0.397463	0.229309	0.396994	1.03067	-1.51664	DUSP4
acid phosphatase activity	1932-01-01	0.24287	0.401785	0.242172	0.400631	1.07212	-1.5173	DUSP4
3-phosphoglycerate phosphatase activity	2017-01-30	0.22958	0.397463	0.229309	0.396994	1.03355	-1.52087	DUSP4
hepatocyte growth factor-activated receptor activity	2017-01-21	0.166842	0.389492	0.168701	0.393831	0.850832	-1.52359	DDR2
macrophage colony-stimulating factor receptor activity	2017-01-22	0.174056	0.397463	0.175661	0.396994	0.872825	-1.52603	DDR2
histone tyrosine kinase activity	1946-01-01	0.329736	0.487689	0.326465	0.482851	1.3764	-1.52706	CDK2
N-acylneuraminate-9-phosphatase activity	2017-01-31	0.236254	0.398715	0.235767	0.397894	1.05869	-1.52753	DUSP4
ferrous iron binding	1950-01-01	0.352681	0.508165	0.348798	0.501491	1.467	-1.5289	HEPH
phosphohistidine phosphatase activity	1932-01-01	0.24287	0.401785	0.242172	0.400631	1.0807	-1.52944	DUSP4
RNA polymerase III activity	2017-01-21	0.166842	0.389492	0.168701	0.393831	0.856667	-1.53404	POLR3B
[glycogen-synthase-D] phosphatase activity	2017-01-30	0.22958	0.397463	0.229309	0.396994	1.04369	-1.5358	DUSP4
small GTPase binding	1946-01-01	0.329736	0.487689	0.326465	0.482851	1.38822	-1.54018	SPTBN1
K48-linked polyubiquitin modification-dependent protein binding	2017-01-23	0.181209	0.397463	0.182564	0.396994	0.903388	-1.54308	OPTN
[isocitrate dehydrogenase (NADP+)] phosphatase activity	2017-01-30	0.22958	0.397463	0.229309	0.396994	1.04915	-1.54383	DUSP4
acidic amino acid transmembrane transporter activity	1942-01-01	0.305981	0.469125	0.303375	0.465129	1.30618	-1.54682	SLC1A2
brain-derived neurotrophic factor-activated receptor activity	2017-01-21	0.166842	0.389492	0.168701	0.393831	0.864398	-1.54788	DDR2
phosphatidylinositol-5-phosphate 5-phosphatase activity	2017-01-30	0.22958	0.397463	0.229309	0.396994	1.05217	-1.54828	DUSP4
3',5'-nucleotide bisphosphate phosphatase activity	2017-01-30	0.22958	0.397463	0.229309	0.396994	1.05413	-1.55116	DUSP4
epidermal growth factor receptor binding	2017-01-27	0.209207	0.397463	0.209608	0.396994	0.99177	-1.55155	AGR2
outward rectifier potassium channel activity	1948-01-01	0.341308	0.499293	0.337724	0.494051	1.45156	-1.56038	KCNA3
insulin-activated receptor activity	2017-01-21	0.166842	0.389492	0.168701	0.393831	0.872492	-1.56238	DDR2
mannitol-1-phosphatase activity	2017-01-30	0.22958	0.397463	0.229309	0.396994	1.06258	-1.56359	DUSP4
DNA topoisomerase (ATP-hydrolyzing) activator activity	2017-01-19	0.152225	0.377743	0.154606	0.383651	0.830986	-1.56425	AHSA1
voltage-gated potassium channel activity involved in cardiac muscle cell action potential repolarization	1947-01-01	0.335547	0.494102	0.332118	0.489053	1.43376	-1.56566	KCNA3
metal chelating activity	2017-01-26	0.202298	0.397463	0.202931	0.396994	0.979794	-1.56572	IGFBP3
cation:amino acid symporter activity	1940-01-01	0.293792	0.45355	0.291539	0.450071	1.27933	-1.56703	SLC1A2
ligand-gated cation channel activity	1950-01-01	0.352681	0.508165	0.348798	0.501491	1.50467	-1.56815	GRIK2
placental growth factor-activated receptor activity	2017-01-20	0.159565	0.385951	0.161682	0.391073	0.85702	-1.57289	DDR2
double-stranded DNA-dependent ATP-dependent DNA helicase activity	2017-01-21	0.166842	0.389492	0.168701	0.393831	0.87902	-1.57407	MCM6
branched-chain amino acid transmembrane transporter activity	1940-01-01	0.293792	0.45355	0.291539	0.450071	1.28512	-1.57412	SLC1A2
acireductone synthase activity	2017-01-31	0.236254	0.398715	0.235767	0.397894	1.09231	-1.57603	DUSP4
Rho guanyl-nucleotide exchange factor activity	1952-01-01	0.36386	0.517592	0.359688	0.511659	1.55954	-1.57668	OBSCN
thymidylate 5'-phosphatase activity	2017-01-30	0.22958	0.397463	0.229309	0.396994	1.07344	-1.57957	DUSP4
DNA helicase activity	2017-01-26	0.202298	0.397463	0.202931	0.396994	0.98986	-1.58181	RAD54B
mannosyl-3-phosphoglycerate phosphatase activity	2017-01-30	0.22958	0.397463	0.229309	0.396994	1.07707	-1.58492	DUSP4
K11-linked polyubiquitin modification-dependent protein binding	2017-01-21	0.166842	0.389492	0.168701	0.393831	0.887331	-1.58895	OPTN
aromatic amino acid transmembrane transporter activity	1940-01-01	0.293792	0.45355	0.291539	0.450071	1.29881	-1.59089	SLC1A2
stem cell factor receptor activity	2017-01-20	0.159565	0.385951	0.161682	0.391073	0.869205	-1.59526	DDR2
pyridoxal phosphatase activity	2017-01-31	0.236254	0.398715	0.235767	0.397894	1.10721	-1.59754	DUSP4
voltage-gated cation channel activity	2017-01-23	0.181209	0.397463	0.182564	0.396994	0.936619	-1.59984	KCNA3
D-amino acid transmembrane transporter activity	1940-01-01	0.293792	0.45355	0.291539	0.450071	1.30623	-1.59998	SLC1A2
potassium channel inhibitor activity	1943-01-01	0.311997	0.47401	0.30922	0.46979	1.37527	-1.60186	DPP6
ligand-gated ion channel activity involved in regulation of presynaptic membrane potential	2017-01-30	0.22958	0.397463	0.229309	0.396994	1.09094	-1.60532	GRIK2
aryldialkylphosphatase activity	2017-01-31	0.236254	0.398715	0.235767	0.397894	1.11313	-1.60608	DUSP4
phosphoglycerate phosphatase activity	2017-01-30	0.22958	0.397463	0.229309	0.396994	1.09289	-1.6082	DUSP4
hyaluronic acid binding	2017-01-21	0.166842	0.389492	0.168701	0.393831	0.89991	-1.61148	ACAN
sulfur amino acid transmembrane transporter activity	1940-01-01	0.293792	0.45355	0.291539	0.450071	1.32034	-1.61726	SLC1A2
glycine betaine-activated nonselective monovalent cation channel activity	1947-01-01	0.335547	0.494102	0.332118	0.489053	1.48123	-1.61749	GRIK2
calcium-dependent phospholipid binding	1940-01-01	0.293792	0.45355	0.291539	0.450071	1.32102	-1.61809	ANXA2
methylphosphothioglycerate phosphatase activity	2017-01-30	0.22958	0.397463	0.229309	0.396994	1.10006	-1.61875	DUSP4
sedoheptulose-bisphosphatase activity	2017-01-30	0.22958	0.397463	0.229309	0.396994	1.10032	-1.61913	DUSP4
protein transmembrane transporter activity	1951-01-01	0.358295	0.510761	0.354266	0.505017	1.58838	-1.63031	TOMM5
ATP-dependent four-way junction helicase activity	2017-01-23	0.181209	0.397463	0.182564	0.396994	0.954531	-1.63044	MCM6
methylated histone binding	1945-01-01	0.323874	0.481143	0.320764	0.476523	1.44816	-1.63266	NCAPG2
H3K27me3 modified histone binding	1948-01-01	0.341308	0.499293	0.337724	0.494051	1.52043	-1.63442	NCAPG2
NADPH binding	2017-01-27	0.209207	0.397463	0.209608	0.396994	1.04504	-1.63489	NANOS1
muscle alpha-actinin binding	2017-01-27	0.209207	0.397463	0.209608	0.396994	1.04613	-1.6366	SYNPO2
open rectifier potassium channel activity	1944-01-01	0.317961	0.479807	0.315016	0.474294	1.42946	-1.63791	KCNA3
H4K20me3 modified histone binding	1945-01-01	0.323874	0.481143	0.320764	0.476523	1.4546	-1.63991	NCAPG2
voltage-gated potassium channel activity involved in SA node cell action potential depolarization	1944-01-01	0.317961	0.479807	0.315016	0.474294	1.43734	-1.64695	KCNA3
cyclin-dependent protein serine/threonine kinase activator activity	2017-01-31	0.236254	0.398715	0.235767	0.397894	1.14361	-1.65006	IQGAP1
transition metal ion binding	2017-01-26	0.202298	0.397463	0.202931	0.396994	1.03628	-1.65599	IGFBP3
NADP phosphatase activity	2017-01-30	0.22958	0.397463	0.229309	0.396994	1.13008	-1.66293	DUSP4
metalloendopeptidase inhibitor activity	1939-01-01	0.287618	0.45355	0.285546	0.450071	1.33475	-1.66326	TIMP3
5-amino-6-(5-phosphoribitylamino)uracil phosphatase activity	2017-01-30	0.22958	0.397463	0.229309	0.396994	1.13122	-1.66459	DUSP4
myosin phosphatase activity	1950-01-01	0.352681	0.508165	0.348798	0.501491	1.59817	-1.66559	MYH3
5'-deoxynucleotidase activity	2017-01-30	0.22958	0.397463	0.229309	0.396994	1.13771	-1.67415	DUSP4
methionyl-initiator methionine tRNA binding	2017-01-31	0.236254	0.398715	0.235767	0.397894	1.16377	-1.67915	TRNT1
single-stranded DNA-dependent ATPase activity	1939-01-01	0.287618	0.45355	0.285546	0.450071	1.35562	-1.68927	TOP2A
L-threonine O-3-phosphate phosphatase activity	2017-01-30	0.22958	0.397463	0.229309	0.396994	1.14923	-1.6911	DUSP4
5-phytase activity	2017-01-30	0.22958	0.397463	0.229309	0.396994	1.15628	-1.70148	DUSP4
polyubiquitin modification-dependent protein binding	2017-01-20	0.159565	0.385951	0.161682	0.391073	0.927161	-1.70162	OPTN
cuprous ion binding	1940-01-01	0.293792	0.45355	0.291539	0.450071	1.39089	-1.70367	HEPH
MAP kinase serine/threonine phosphatase activity	1949-01-01	0.347019	0.505441	0.343284	0.497836	1.60985	-1.70382	DUSP4
FMN phosphatase activity	2017-01-30	0.22958	0.397463	0.229309	0.396994	1.16691	-1.71712	DUSP4
ecdysteroid-phosphate phosphatase activity	2017-01-30	0.22958	0.397463	0.229309	0.396994	1.17096	-1.72307	DUSP4
alpha-ribazole phosphatase activity	2017-01-30	0.22958	0.397463	0.229309	0.396994	1.17194	-1.72452	DUSP4
base pairing with tRNA	2017-01-31	0.236254	0.398715	0.235767	0.397894	1.19739	-1.72766	TRNT1
alkali metal ion binding	2017-01-25	0.195329	0.397463	0.196198	0.396994	1.05827	-1.72822	IGFBP3
copper ion sensor activity	1939-01-01	0.287618	0.45355	0.285546	0.450071	1.38803	-1.72965	HEPH
ATP-dependent DNA/RNA helicase activity	1932-01-01	0.24287	0.401785	0.242172	0.400631	1.22253	-1.73016	TOP2A
FMN hydrolase activity	2017-01-30	0.22958	0.397463	0.229309	0.396994	1.17604	-1.73054	DUSP4
K6-linked polyubiquitin modification-dependent protein binding	2017-01-21	0.166842	0.389492	0.168701	0.393831	0.96709	-1.73178	OPTN
lipoprotein transporter activity	1948-01-01	0.341308	0.499293	0.337724	0.494051	1.61749	-1.73875	TOMM5
cupric ion binding	1940-01-01	0.293792	0.45355	0.291539	0.450071	1.42976	-1.75129	HEPH
GTPase inhibitor activity	2017-01-23	0.181209	0.397463	0.182564	0.396994	1.02655	-1.75346	IQGAP1
box H/ACA snoRNA binding	2017-01-24	0.188299	0.397463	0.189409	0.396994	1.05339	-1.75887	MRPL1
copper ion binding	1940-01-01	0.293792	0.45355	0.291539	0.450071	1.4388	-1.76236	HEPH
metal ion binding	2017-01-25	0.195329	0.397463	0.196198	0.396994	1.08029	-1.76419	IGFBP3
K63-linked polyubiquitin modification-dependent protein binding	1936-01-01	0.268772	0.428755	0.267266	0.426353	1.3483	-1.77152	OPTN
lead ion binding	2017-01-25	0.195329	0.397463	0.196198	0.396994	1.09288	-1.78476	IGFBP3
ligand-gated ion channel activity	1936-01-01	0.268772	0.428755	0.267266	0.426353	1.35861	-1.78506	GRIK2
pyridine N-methyltransferase activity	2017-01-14	0.114556	0.321141	0.118326	0.330402	0.824186	-1.78575	NNMT
gurken receptor binding	2017-01-24	0.188299	0.397463	0.189409	0.396994	1.07101	-1.7883	AGR2
[pyruvate kinase]-phosphatase activity	2017-01-30	0.22958	0.397463	0.229309	0.396994	1.21635	-1.78987	DUSP4
NADP+ binding	2017-01-20	0.159565	0.385951	0.161682	0.391073	0.97545	-1.79025	NANOS1
2-phosphosulfolactate phosphatase activity	2017-01-30	0.22958	0.397463	0.229309	0.396994	1.21687	-1.79063	DUSP4
ADP-phosphoglycerate phosphatase activity	2017-01-30	0.22958	0.397463	0.229309	0.396994	1.21975	-1.79487	DUSP4
[hydroxymethylglutaryl-CoA reductase (NADPH)]-phosphatase activity	2017-01-30	0.22958	0.397463	0.229309	0.396994	1.2202	-1.79553	DUSP4
phosphatidylinositol-3,4,5-trisphosphate binding	1936-01-01	0.268772	0.428755	0.267266	0.426353	1.37196	-1.8026	IQGAP1
3'-5' DNA helicase activity	2017-01-20	0.159565	0.385951	0.161682	0.391073	0.982602	-1.80337	RAD54B
kainate selective glutamate receptor activity	1944-01-01	0.317961	0.479807	0.315016	0.474294	1.57809	-1.80821	GRIK2
protein transporter activity	1945-01-01	0.323874	0.481143	0.320764	0.476523	1.60736	-1.81214	TOMM5
polynucleotide phosphatase activity	2017-01-30	0.22958	0.397463	0.229309	0.396994	1.23246	-1.81358	DUSP4
sequence-specific DNA binding, bending	2017-01-18	0.144821	0.363408	0.14747	0.370055	0.941297	-1.81883	TOP2A
membrane insertase activity	1945-01-01	0.323874	0.481143	0.320764	0.476523	1.61764	-1.82373	TOMM5
potassium channel activator activity	1936-01-01	0.268772	0.428755	0.267266	0.426353	1.40206	-1.84215	DPP6
potassium channel regulator activity	1936-01-01	0.268772	0.428755	0.267266	0.426353	1.40738	-1.84915	DPP6
protein serine/threonine kinase activator activity	1934-01-01	0.255933	0.415194	0.254824	0.413394	1.36178	-1.85589	IQGAP1
dolichyl-phosphatase activity	2017-01-30	0.22958	0.397463	0.229309	0.396994	1.26274	-1.85813	DUSP4
[3-methyl-2-oxobutanoate dehydrogenase (lipoamide)]-phosphatase activity	2017-01-30	0.22958	0.397463	0.229309	0.396994	1.26456	-1.86081	DUSP4
deoxynucleotide 3'-phosphatase activity	2017-01-30	0.22958	0.397463	0.229309	0.396994	1.26605	-1.863	DUSP4
2-carboxy-D-arabinitol-1-phosphatase activity	2017-01-30	0.22958	0.397463	0.229309	0.396994	1.27513	-1.87636	DUSP4
actin-dependent ATPase activity	2017-01-20	0.159565	0.385951	0.161682	0.391073	1.02313	-1.87775	MYH3
6-phosophogluco-3-phosphogluco-starch phosphatase activity	2017-01-30	0.22958	0.397463	0.229309	0.396994	1.27806	-1.88068	DUSP4
receptor tyrosine kinase binding	1941-01-01	0.299913	0.460876	0.297481	0.457139	1.56797	-1.88825	GRB14
extracellular-glutamate-gated chloride channel activity	1932-01-01	0.24287	0.401785	0.242172	0.400631	1.33701	-1.89217	GRIK2
microtubule-severing ATPase activity	2017-01-19	0.152225	0.377743	0.154606	0.383651	1.01701	-1.91442	MYH3
10-hydroxy-9-(phosphonooxy)octadecanoate phosphatase activity	2017-01-30	0.22958	0.397463	0.229309	0.396994	1.30397	-1.91879	DUSP4
ATP-dependent 3'-5' DNA helicase activity	2017-01-30	0.22958	0.397463	0.229309	0.396994	1.31607	-1.93661	MCM6
RNA helicase activity	2017-01-25	0.195329	0.397463	0.196198	0.396994	1.18658	-1.93777	RAD54B
cyclic nucleotide-gated ion channel activity	2017-01-30	0.22958	0.397463	0.229309	0.396994	1.32853	-1.95494	GRIK2
single-stranded DNA-dependent ATP-dependent DNA helicase activity	1933-01-01	0.24943	0.406613	0.248524	0.405137	1.41188	-1.9605	MCM6
extracellular ligand-gated ion channel activity	2017-01-31	0.236254	0.398715	0.235767	0.397894	1.36323	-1.96693	GRIK2
voltage-gated ion channel activity	2017-01-12	0.0990273	0.31968	0.103387	0.320236	0.851068	-1.96797	KCNA3
beta-1,3-galactosyl-O-glycosyl-glycoprotein beta-1,6-N-acetylglucosaminyltransferase activity	2017-01-14	0.114556	0.321141	0.118326	0.330402	0.916515	-1.9858	GCNT1
ligand-gated anion channel activity	1933-01-01	0.24943	0.406613	0.248524	0.405137	1.43592	-1.99388	GRIK2
ATP-gated ion channel activity	2017-01-30	0.22958	0.397463	0.229309	0.396994	1.3709	-2.01728	GRIK2
manganese ion binding	1933-01-01	0.24943	0.406613	0.248524	0.405137	1.48852	-2.06693	DYRK2
phosphoenolpyruvate carboxykinase activity	2017-01-06	0.0507967	0.31968	0.0570533	0.320236	0.71043	-2.11703	GADL1
proteasome-activating ATPase activity	2017-01-17	0.137352	0.349909	0.140274	0.355999	1.08078	-2.14556	MYH3
diphosphomevalonate decarboxylase activity	2017-01-06	0.0507967	0.31968	0.0570533	0.320236	0.722937	-2.1543	GADL1
NADP binding	2017-01-18	0.144821	0.363408	0.14747	0.370055	1.12758	-2.17877	NANOS1
non-sequence-specific DNA binding, bending	2017-01-17	0.137352	0.349909	0.140274	0.355999	1.11022	-2.20401	TOP2A
microfilament motor activity	1932-01-01	0.24287	0.401785	0.242172	0.400631	1.59756	-2.26091	MYH3
arginine decarboxylase activity	2017-01-06	0.0507967	0.31968	0.0570533	0.320236	0.762737	-2.2729	GADL1
cAMP-dependent protein kinase inhibitor activity	2017-01-17	0.137352	0.349909	0.140274	0.355999	1.15129	-2.28556	PKIA
aconitate decarboxylase activity	2017-01-06	0.0507967	0.31968	0.0570533	0.320236	0.768422	-2.28984	GADL1
5'-3' DNA helicase activity	2017-01-17	0.137352	0.349909	0.140274	0.355999	1.16015	-2.30314	RAD54B
cadmium ion binding	2017-01-06	0.0507967	0.31968	0.0570533	0.320236	0.782238	-2.33101	NANOS1
calcium-dependent protein kinase C activity	2017-01-16	0.129819	0.341094	0.133019	0.348135	1.15677	-2.36167	PRKCE
inositol-1,3,4,5-tetrakisphosphate 5-phosphatase activity	2017-01-07	0.0590098	0.31968	0.0649366	0.320236	0.842958	-2.38561	INPP5B
cyclin-dependent protein kinase 5 activator activity	2017-01-17	0.137352	0.349909	0.140274	0.355999	1.20948	-2.40107	IQGAP1
inositol-1,4,5-trisphosphate 5-phosphatase activity	2017-01-06	0.0507967	0.31968	0.0570533	0.320236	0.812446	-2.42103	INPP5B
DNA-directed 5'-3' RNA polymerase activity	2017-01-16	0.129819	0.341094	0.133019	0.348135	1.22973	-2.51064	TRNT1
SUMO ligase activity	2017-01-18	0.144821	0.363408	0.14747	0.370055	1.30691	-2.52529	MDM2
aminocarboxymuconate-semialdehyde decarboxylase activity	2017-01-06	0.0507967	0.31968	0.0570533	0.320236	0.851063	-2.5361	GADL1
high-affinity glutamate transmembrane transporter activity	2017-01-14	0.114556	0.321141	0.118326	0.330402	1.22425	-2.65256	SLC1A2
forked DNA-dependent helicase activity	2017-01-15	0.122221	0.33153	0.125703	0.338237	1.28191	-2.69447	RAD54B
NAD+ ADP-ribosyltransferase activity	2017-01-15	0.122221	0.33153	0.125703	0.338237	1.29565	-2.72335	SIRT4
RNA polymerase core enzyme binding	2017-01-14	0.114556	0.321141	0.118326	0.330402	1.26322	-2.737	STOM
histidine decarboxylase activity	2017-01-06	0.0507967	0.31968	0.0570533	0.320236	0.953449	-2.8412	GADL1
four-way junction helicase activity	2017-01-16	0.129819	0.341094	0.133019	0.348135	1.39251	-2.84296	RAD54B
ATP-dependent helicase activity	2017-01-15	0.122221	0.33153	0.125703	0.338237	1.35808	-2.85458	MYH3
plus-end directed microfilament motor activity	2017-01-17	0.137352	0.349909	0.140274	0.355999	1.46171	-2.9018	MYH3
minus-end directed microfilament motor activity	2017-01-17	0.137352	0.349909	0.140274	0.355999	1.48062	-2.93934	MYH3
tropomyosin binding	2017-01-07	0.0590098	0.31968	0.0649366	0.320236	1.04344	-2.95298	TNNT1
adenosylmethionine decarboxylase activity	2017-01-06	0.0507967	0.31968	0.0570533	0.320236	1.00062	-2.98178	GADL1
ATPase activity, coupled to movement of substances	2017-01-13	0.106825	0.31968	0.110888	0.320236	1.36481	-3.05248	MYH3
ATP-dependent peptidase activity	2017-01-14	0.114556	0.321141	0.118326	0.330402	1.41013	-3.0553	MYH3
single-subunit type RNA polymerase binding	2017-01-13	0.106825	0.31968	0.110888	0.320236	1.36923	-3.06236	STOM
RNA polymerase binding	2017-01-13	0.106825	0.31968	0.110888	0.320236	1.4042	-3.14058	STOM
NMDA glutamate receptor activity	2017-01-12	0.0990273	0.31968	0.103387	0.320236	1.3689	-3.16538	KCNA3
acyl-CoA hydrolase activity	2017-01-15	0.122221	0.33153	0.125703	0.338237	1.52026	-3.19547	ACOT11
RNA-dependent ATPase activity	2017-01-16	0.129819	0.341094	0.133019	0.348135	1.58321	-3.23229	MYH3
phosphoribosylaminoimidazole carboxylase activity	2017-01-06	0.0507967	0.31968	0.0570533	0.320236	1.1292	-3.36494	GADL1
palmitoyl-CoA hydrolase activity	2017-01-16	0.129819	0.341094	0.133019	0.348135	1.66598	-3.40128	ACOT11
SUMO conjugating enzyme activity	2017-01-16	0.129819	0.341094	0.133019	0.348135	1.6884	-3.44705	MDM2
GPI-linked ephrin receptor activity	2017-01-07	0.0590098	0.31968	0.0649366	0.320236	1.21984	-3.45221	EPHA7
phosphatidylinositol 3-kinase regulatory subunit binding	2017-01-07	0.0590098	0.31968	0.0649366	0.320236	1.25284	-3.5456	PIK3AP1
actinin binding	2017-01-07	0.0590098	0.31968	0.0649366	0.320236	1.26132	-3.56959	PROM1
SUMO transferase activity	2017-01-16	0.129819	0.341094	0.133019	0.348135	1.75342	-3.57979	MDM2
long-chain acyl-CoA hydrolase activity	2017-01-15	0.122221	0.33153	0.125703	0.338237	1.71651	-3.60798	ACOT11
glutamate decarboxylase activity	2017-01-07	0.0590098	0.31968	0.0649366	0.320236	1.29184	-3.65597	GADL1
medium-chain acyl-CoA hydrolase activity	2017-01-15	0.122221	0.33153	0.125703	0.338237	1.76691	-3.71392	ACOT11
ornithine decarboxylase activity	2017-01-06	0.0507967	0.31968	0.0570533	0.320236	1.28583	-3.83166	GADL1
uroporphyrinogen decarboxylase activity	2017-01-06	0.0507967	0.31968	0.0570533	0.320236	1.33122	-3.96694	GADL1
NEDD8 ligase activity	2017-01-06	0.0507967	0.31968	0.0570533	0.320236	1.35294	-4.03167	MDM2
RNA polymerase I core binding	2017-01-07	0.0590098	0.31968	0.0649366	0.320236	1.43597	-4.06387	TCOF1
phosphopantothenoylcysteine decarboxylase activity	2017-01-06	0.0507967	0.31968	0.0570533	0.320236	1.43152	-4.26581	GADL1
ADP-dependent short-chain-acyl-CoA hydrolase activity	2017-01-14	0.114556	0.321141	0.118326	0.330402	1.99032	-4.31241	ACOT11
glutaryl-CoA hydrolase activity	2017-01-14	0.114556	0.321141	0.118326	0.330402	2.00434	-4.34279	ACOT11
UDP-glucuronate decarboxylase activity	2017-01-06	0.0507967	0.31968	0.0570533	0.320236	1.47242	-4.38769	GADL1
insulin-like growth factor I binding	2017-01-13	0.106825	0.31968	0.110888	0.320236	2.01651	-4.51004	IGFBP3
gamma-glutamyl carboxylase activity	2017-01-06	0.0507967	0.31968	0.0570533	0.320236	1.65006	-4.91704	GADL1
voltage-gated anion channel activity	2017-01-13	0.106825	0.31968	0.110888	0.320236	2.21764	-4.95989	KCNA3
malonyl-CoA decarboxylase activity	2017-01-06	0.0507967	0.31968	0.0570533	0.320236	1.68568	-5.02321	GADL1
aromatic-L-amino-acid decarboxylase activity	2017-01-06	0.0507967	0.31968	0.0570533	0.320236	1.77525	-5.2901	GADL1
orotidine-5'-phosphate decarboxylase activity	2017-01-06	0.0507967	0.31968	0.0570533	0.320236	1.79737	-5.35601	GADL1
oxaloacetate decarboxylase activity	2017-01-06	0.0507967	0.31968	0.0570533	0.320236	1.85276	-5.52109	GADL1
extracellular-glutamate-gated ion channel activity	2017-01-06	0.0507967	0.31968	0.0570533	0.320236	2.88401	-8.59414	GRIK2
NADPH-hemoprotein reductase activity	2017-01-06	0.0507967	0.31968	0.0570533	0.320236	3.32592	-9.91099	NANOS1

## Sheet: GOBiologic3dpiSC
GO BIOLOGICAL PROCESS: 3dpi C59 vs. vehicle SPINAL CORD
Term	Overlap	P-value	Adjusted P-value	Old P-value	Old Adjusted P-value	Z-score	Combined Score	Genes
mitotic recombination involved in replication fork processing	2017-03-12	0.000132132	0.123399	0.000236256	0.133764	-2.70725	24.1804	TOP2A;TOP2B;RAD54B
resolution of mitotic recombination intermediates	2017-03-13	0.00017068	0.123399	0.00028902	0.133764	-3.06658	26.6048	TOP2A;TOP2B;RAD54B
endodermal cell differentiation	1935-04-01	0.000229631	0.123399	0.000296852	0.133764	-2.4974	20.9258	DUSP4;COL11A1;COL12A1;FN1
collagen fibril organization	7/154	0.000392247	0.123399	0.000385683	0.133764	-3.31037	25.9652	ACAN;TMPRSS6;COL11A1;COL12A1;FN1;COL6A3;DDR2
Golgi to plasma membrane CFTR protein transport	2017-03-22	0.000867907	0.123399	0.00112417	0.133764	-2.66202	18.7657	KRT18;SPTBN1;OPTN
positive regulation of hepatic stellate cell migration	2017-02-06	0.0010907	0.123399	0.00185451	0.133764	-1.6821	11.4735	PRKCE;DDR2
Malpighian tubule principal cell differentiation	1954-04-01	0.00122081	0.123399	0.0013567	0.133764	-2.38186	15.9781	FN3K;LGALS3;UPK1B;DMBT1
epithelial cell differentiation involved in salivary gland development	1954-04-01	0.00122081	0.123399	0.0013567	0.133764	-2.37655	15.9425	FN3K;LGALS3;UPK1B;DMBT1
epithelial cell development	1954-04-01	0.00122081	0.123399	0.0013567	0.133764	-2.37239	15.9146	FN3K;LGALS3;UPK1B;DMBT1
epithelial cell differentiation involved in kidney development	1954-04-01	0.00122081	0.123399	0.0013567	0.133764	-2.37117	15.9064	FN3K;LGALS3;UPK1B;DMBT1
columnar/cuboidal epithelial cell differentiation	1954-04-01	0.00122081	0.123399	0.0013567	0.133764	-2.36951	15.8953	FN3K;LGALS3;UPK1B;DMBT1
epithelial cell fate commitment	1954-04-01	0.00122081	0.123399	0.0013567	0.133764	-2.36685	15.8774	FN3K;LGALS3;UPK1B;DMBT1
epithelial cell differentiation involved in embryonic placenta development	1954-04-01	0.00122081	0.123399	0.0013567	0.133764	-2.36572	15.8698	FN3K;LGALS3;UPK1B;DMBT1
Malpighian tubule stellate cell differentiation	1954-04-01	0.00122081	0.123399	0.0013567	0.133764	-2.36238	15.8474	FN3K;LGALS3;UPK1B;DMBT1
granulosa cell differentiation	1954-04-01	0.00122081	0.123399	0.0013567	0.133764	-2.35925	15.8264	FN3K;LGALS3;UPK1B;DMBT1
leading edge cell differentiation	1955-04-01	0.00130777	0.123399	0.00144615	0.133764	-2.34624	15.5777	FN3K;LGALS3;UPK1B;DMBT1
ureter epithelial cell differentiation	1956-04-01	0.00139896	0.123399	0.00153964	0.133764	-2.40743	15.8217	FN3K;LGALS3;UPK1B;DMBT1
epithelial cell differentiation	1957-04-01	0.00149451	0.123399	0.00163725	0.133764	-2.35348	15.3116	FN3K;LGALS3;UPK1B;DMBT1
polarized epithelial cell differentiation	1957-04-01	0.00149451	0.123399	0.00163725	0.133764	-2.2888	14.8909	FN3K;LGALS3;UPK1B;DMBT1
positive regulation of protein localization to prospore membrane	2017-02-07	0.0015183	0.123399	0.00237145	0.151502	-1.67263	10.8556	PRKCE;SPTBN1
extracellular matrix organization in marginal zone involved in cerebral cortex radial glia guided migration	6/143	0.00154463	0.123399	0.0015079	0.133764	-3.07182	19.8838	ACAN;TMPRSS6;COL11A1;FN1;COL6A3;DDR2
extracellular matrix organization	6/143	0.00154463	0.123399	0.0015079	0.133764	-3.07086	19.8776	ACAN;TMPRSS6;COL11A1;FN1;COL6A3;DDR2
biofilm matrix organization	6/143	0.00154463	0.123399	0.0015079	0.133764	-3.06798	19.859	ACAN;TMPRSS6;COL11A1;FN1;COL6A3;DDR2
cellulose microfibril organization	6/143	0.00154463	0.123399	0.0015079	0.133764	-3.06679	19.8513	ACAN;TMPRSS6;COL11A1;FN1;COL6A3;DDR2
extracellular matrix organization involved in endocardium development	6/143	0.00154463	0.123399	0.0015079	0.133764	-3.06464	19.8373	ACAN;TMPRSS6;COL11A1;FN1;COL6A3;DDR2
lens fiber cell differentiation	1958-04-01	0.00159451	0.123399	0.00173909	0.133764	-2.43569	15.6888	FN3K;LGALS3;UPK1B;DMBT1
multi-ciliated epithelial cell differentiation	1958-04-01	0.00159451	0.123399	0.00173909	0.133764	-2.41602	15.5621	FN3K;LGALS3;UPK1B;DMBT1
fibronectin fibril organization	6/144	0.00160044	0.123399	0.00156028	0.133764	-3.09259	19.9085	ACAN;TMPRSS6;COL11A1;FN1;COL6A3;DDR2
basement membrane organization	6/144	0.00160044	0.123399	0.00156028	0.133764	-3.08355	19.8503	ACAN;TMPRSS6;COL11A1;FN1;COL6A3;DDR2
mesenchymal to epithelial transition	1959-04-01	0.00169906	0.123821	0.00184524	0.133764	-2.3786	15.17	FN3K;LGALS3;UPK1B;DMBT1
gene expression involved in extracellular matrix organization	6/146	0.00171666	0.123821	0.0016692	0.133764	-3.05254	19.4367	ACAN;TMPRSS6;COL11A1;FN1;COL6A3;DDR2
extracellular matrix assembly	6/149	0.00190287	0.13025	0.0018433	0.133764	-3.09157	19.3668	ACAN;TMPRSS6;COL11A1;FN1;COL6A3;DDR2
lung epithelial cell differentiation	1961-04-01	0.00192229	0.13025	0.00207087	0.144702	-2.35421	14.7238	FN3K;LGALS3;UPK1B;DMBT1
negative regulation of ERK1 and ERK2 cascade	1963-04-01	0.00216504	0.138315	0.00231489	0.151502	-2.60056	15.9553	DUSP4;EPHA7;FN1;TIMP3
endothelial cell differentiation	1963-04-01	0.00216504	0.138315	0.00231489	0.151502	-2.48693	15.2581	FN3K;LGALS3;UPK1B;DMBT1
endodermal cell fate commitment	2017-03-31	0.00239281	0.146739	0.00277037	0.16742	-2.45515	14.8175	COL11A1;COL12A1;FN1
mammary gland epithelial cell differentiation	1965-04-01	0.00242815	0.146739	0.00257802	0.160124	-2.38933	14.3853	FN3K;LGALS3;UPK1B;DMBT1
regulation of I-kappaB phosphorylation	1932-03-01	0.0026237	0.154384	0.00301192	0.172683	-2.39065	14.2081	FN1;F2RL1;OPTN
mannoprotein catabolic process	1933-03-01	0.00286788	0.162537	0.00326603	0.182571	-2.50887	14.6874	MDM2;ADAMTS9;ADAMTS7
establishment of endothelial blood-brain barrier	5/112	0.00291088	0.162537	0.00289968	0.170623	-3.17786	18.5565	ACAN;BTD;PTPRZ1;RDX;F2RL1
mitotic recombination	1934-03-01	0.0031256	0.162537	0.00353291	0.188085	-2.47145	14.2556	TOP2A;TOP2B;RAD54B
regulation of actin polymerization or depolymerization	2017-02-10	0.00319841	0.162537	0.00427743	0.205529	-2.12109	12.1859	NEB;SSH2
sister chromatid segregation	2017-02-10	0.00319841	0.162537	0.00427743	0.205529	-2.1072	12.1061	TOP2A;TOP2B
vasodilation	2017-02-10	0.00319841	0.162537	0.00427743	0.205529	-2.04396	11.7427	NANOS1;F2RL1
respiratory basal cell differentiation	1971-04-01	0.00334792	0.166354	0.00348942	0.188085	-2.35259	13.4084	FN3K;LGALS3;UPK1B;DMBT1
hepatocyte differentiation	1972-04-01	0.0035213	0.171166	0.00366004	0.190322	-2.44243	13.7971	FN3K;LGALS3;UPK1B;DMBT1
skeletal muscle contraction	1937-03-01	0.00398232	0.189457	0.00441206	0.205529	-2.4869	13.7424	NANOS1;MYH3;TNNT1
epidermal cell differentiation	5/124	0.0044979	0.20741	0.00440465	0.205529	-2.96268	16.0108	FN3K;LGALS3;UPK1B;CALML5;DMBT1
membrane raft assembly	2017-02-12	0.00463798	0.20741	0.0058341	0.255785	-2.38673	12.825	ANXA2;SPTBN1
positive regulation of Golgi to plasma membrane protein transport	2017-02-12	0.00463798	0.20741	0.0058341	0.255785	-2.06643	11.1039	PRKCE;SPTBN1
O-glycan processing	1981-04-01	0.00536341	0.225679	0.00545683	0.24901	-2.7773	14.5202	MUC1;MUC2;GCNT1;TRAK1
modulation by symbiont of host I-kappaB kinase/NF-kappaB cascade	2017-02-13	0.00545021	0.225679	0.0066953	0.277235	-2.28035	11.8854	F2RL1;OPTN
regulation of I-kappaB kinase/NF-kappaB signaling	2017-02-13	0.00545021	0.225679	0.0066953	0.277235	-2.05748	10.7238	F2RL1;OPTN
glomerular visceral epithelial cell development	2017-02-13	0.00545021	0.225679	0.0066953	0.277235	-1.94913	10.1591	IQGAP1;PROM1
positive regulation of actin filament bundle assembly	2017-02-14	0.00632261	0.252453	0.00761048	0.288424	-2.67114	13.5257	SYNPO2;RDX
regulation of NF-kappaB import into nucleus	2017-02-14	0.00632261	0.252453	0.00761048	0.288424	-2.43267	12.3181	F2RL1;OPTN
peptidyl-tyrosine dephosphorylation involved in activation of protein kinase activity	1944-03-01	0.00649498	0.254785	0.00694343	0.277241	-2.69218	13.5598	DUSP4;PTPRZ1;PGP
hepatoblast differentiation	1987-04-01	0.00689524	0.265824	0.00693532	0.277241	-2.52569	12.5702	FN3K;LGALS3;UPK1B;DMBT1
TRAM-dependent toll-like receptor 4 signaling pathway	2017-02-15	0.00725407	0.265903	0.0085787	0.309387	-2.5397	12.511	PRKCE;PIK3AP1
peptidyl-lysine deacetylation	2017-02-15	0.00725407	0.265903	0.0085787	0.309387	-2.27014	11.1832	SIRT4;MDM2
positive regulation of protein localization to plasma membrane	2017-02-15	0.00725407	0.265903	0.0085787	0.309387	-2.22444	10.958	PRKCE;SPTBN1
extracellular matrix disassembly	6/198	0.00761568	0.274656	0.00708242	0.27783	-3.38784	16.5244	ACAN;TMPRSS6;COL11A1;FN1;COL6A3;DDR2
establishment of endothelial barrier	2017-02-16	0.00824352	0.29258	0.00959903	0.338114	-2.53754	12.1759	RDX;F2RL1
membrane protein proteolysis involved in retrograde protein transport, ER to cytosol	1950-03-01	0.00925635	0.305474	0.00967767	0.338114	-2.42321	11.3466	TMPRSS6;MDM2;ADAMTS7
regulation of actin filament polymerization	2017-02-17	0.00928991	0.305474	0.0106706	0.345788	-2.62591	12.2862	ARHGAP18;SSH2
voluntary skeletal muscle contraction	2017-02-17	0.00928991	0.305474	0.0106706	0.345788	-2.45863	11.5035	MYH3;TNNT1
involuntary skeletal muscle contraction	2017-02-17	0.00928991	0.305474	0.0106706	0.345788	-2.44874	11.4572	MYH3;TNNT1
positive regulation of cardiac muscle tissue regeneration	2017-02-17	0.00928991	0.305474	0.0106706	0.345788	-2.42846	11.3623	PRKCE;AGR2
peptidyl-tyrosine dephosphorylation	1997-04-01	0.0100449	0.325512	0.00994828	0.342221	-2.87831	13.2422	DUSP4;PTPRZ1;PGP;SSH2
positive regulation of skeletal muscle tissue regeneration	2017-02-18	0.0103922	0.327281	0.0117924	0.352692	-2.44461	11.1638	PRKCE;AGR2
positive regulation of epithelium regeneration	2017-02-18	0.0103922	0.327281	0.0117924	0.352692	-2.32137	10.601	PRKCE;AGR2
regulation of protein catabolic process at synapse, modulating synaptic transmission	2017-02-19	0.0115493	0.345182	0.0129636	0.352692	-2.77487	12.379	MDM2;GRIK2
positive regulation of histone H4 acetylation	2017-02-19	0.0115493	0.345182	0.0129636	0.352692	-2.30816	10.297	NANOS1;MUC1
astrocyte differentiation	4/103	0.0123191	0.345182	0.0121089	0.352692	-3.08573	13.5667	ACAN;BTD;CDH2;PTPRZ1
skeletal system development	4/103	0.0123191	0.345182	0.0121089	0.352692	-2.68199	11.7917	ACAN;TCOF1;COL12A1;LECT2
muscle organ morphogenesis	1956-03-01	0.012608	0.345182	0.0129577	0.352692	-2.55942	11.1934	MYH3;COL6A3;NEB
muscle organ development	1956-03-01	0.012608	0.345182	0.0129577	0.352692	-2.55534	11.1756	MYH3;COL6A3;NEB
pharyngeal muscle development	1956-03-01	0.012608	0.345182	0.0129577	0.352692	-2.55264	11.1638	MYH3;COL6A3;NEB
oligodendrocyte differentiation	4/104	0.0127275	0.345182	0.0124959	0.352692	-3.1077	13.562	ACAN;BTD;CDH2;PTPRZ1
proteoglycan biosynthetic process	2017-02-20	0.0127603	0.345182	0.0141833	0.352692	-2.72696	11.8934	CHST9;GCNT1
regulation of excitatory postsynaptic membrane potential involved in skeletal muscle contraction	2017-02-20	0.0127603	0.345182	0.0141833	0.352692	-2.47979	10.8154	MYH3;TNNT1
mitotic DNA replication checkpoint	2017-02-20	0.0127603	0.345182	0.0141833	0.352692	-2.32683	10.1483	TOP2A;TOP2B
skeletal muscle organ development	1957-03-01	0.0132254	0.345182	0.0135587	0.352692	-2.54833	11.0231	MYH3;COL6A3;NEB
visceral muscle development	1957-03-01	0.0132254	0.345182	0.0135587	0.352692	-2.50579	10.8391	MYH3;COL6A3;NEB
establishment of endothelial intestinal barrier	2017-02-21	0.0140241	0.345182	0.0154506	0.356279	-2.44568	10.4357	RDX;F2RL1
muscle filament sliding	4/108	0.0144474	0.345182	0.014123	0.352692	-2.86262	12.1296	MYH3;TNNT1;NEB;SNTB1
O-glycan processing, core 4	1959-03-01	0.0145112	0.345182	0.0148076	0.352692	-2.52009	10.6671	MUC1;MUC2;GCNT1
O-glycan processing, core 2	1959-03-01	0.0145112	0.345182	0.0148076	0.352692	-2.51786	10.6577	MUC1;MUC2;GCNT1
O-glycan processing, core 3	1959-03-01	0.0145112	0.345182	0.0148076	0.352692	-2.51558	10.648	MUC1;MUC2;GCNT1
O-glycan processing, core 7	1959-03-01	0.0145112	0.345182	0.0148076	0.352692	-2.51319	10.6379	MUC1;MUC2;GCNT1
O-glycan processing, core 5	1959-03-01	0.0145112	0.345182	0.0148076	0.352692	-2.50852	10.6181	MUC1;MUC2;GCNT1
O-glycan processing, core 6	1959-03-01	0.0145112	0.345182	0.0148076	0.352692	-2.50771	10.6147	MUC1;MUC2;GCNT1
O-glycan processing, core 1	1959-03-01	0.0145112	0.345182	0.0148076	0.352692	-2.50253	10.5928	MUC1;MUC2;GCNT1
O-glycan processing, core 8	1959-03-01	0.0145112	0.345182	0.0148076	0.352692	-2.50055	10.5844	MUC1;MUC2;GCNT1
telomere maintenance via recombination	1960-03-01	0.0151798	0.350454	0.0154557	0.356279	-2.43726	10.2067	TOP2A;TOP2B;RAD54B
mitotic sister chromatid segregation	2017-02-22	0.0153397	0.350454	0.0167647	0.378646	-2.48358	10.3747	TOP2A;TOP2B
microglia differentiation	4/110	0.0153598	0.350454	0.0149847	0.352692	-3.10858	12.9814	ACAN;BTD;CDH2;PTPRZ1
skeletal system morphogenesis	4/110	0.0153598	0.350454	0.0149847	0.352692	-2.75773	11.5163	ACAN;TCOF1;COL12A1;LECT2
embryonic skeletal system development	4/112	0.0163078	0.368325	0.0158789	0.362298	-2.67881	11.0263	ACAN;TCOF1;COL12A1;LECT2
negative regulation of potassium ion transmembrane transport	2017-02-23	0.0167061	0.369851	0.0181248	0.401258	-2.36947	9.69584	NANOS1;DPP6
regulation of protein autophosphorylation	2017-02-23	0.0167061	0.369851	0.0181248	0.401258	-2.17266	8.89047	EPHA7;FN1
bone development	4/118	0.019369	0.409724	0.0187606	0.411261	-2.72993	10.7671	ACAN;TCOF1;COL12A1;LECT2
cartilage development	4/121	0.021024	0.409724	0.0203154	0.414182	-2.75168	10.6272	ACAN;TCOF1;COL12A1;LECT2
fructoselysine biosynthetic process	2017-02-26	0.021101	0.409724	0.0224722	0.414182	-2.34121	9.03341	FN3K;GADL1
positive regulation of interferon-beta biosynthetic process	2017-02-26	0.021101	0.409724	0.0224722	0.414182	-2.22532	8.58626	RNF135;POLR3B
negative regulation of intrinsic apoptotic signaling pathway in response to DNA damage by p53 class mediator	2017-02-26	0.021101	0.409724	0.0224722	0.414182	-2.13687	8.24497	MUC1;MDM2
positive regulation of pancreatic stellate cell proliferation	2017-02-27	0.0226614	0.409724	0.0240076	0.414182	-2.36724	8.96496	FN1;DDR2
positive regulation of hepatic stellate cell proliferation	2017-02-27	0.0226614	0.409724	0.0240076	0.414182	-2.36406	8.95294	FN1;DDR2
proteolysis associated with antigen processing and presentation	2017-02-27	0.0226614	0.409724	0.0240076	0.414182	-2.10209	7.9608	MDM2;ADAMTS7
positive regulation of endosome to plasma membrane protein transport	2017-02-27	0.0226614	0.409724	0.0240076	0.414182	-2.00994	7.61183	PRKCE;SPTBN1
mitotic DNA damage checkpoint	2017-02-28	0.0242678	0.409724	0.0255849	0.414182	-2.19442	8.16019	TOP2A;TOP2B
modification-dependent protein catabolic process	2017-02-28	0.0242678	0.409724	0.0255849	0.414182	-2.13419	7.9362	MDM2;ADAMTS7
protein sumoylation	1972-03-01	0.0245496	0.409724	0.0244741	0.414182	-2.53966	9.41465	TOP2A;TOP2B;MDM2
branchiomeric skeletal muscle development	1972-03-01	0.0245496	0.409724	0.0244741	0.414182	-2.46389	9.13377	MYH3;COL6A3;NEB
positive regulation of monocyte chemotaxis	2029-02-01	0.0259195	0.409724	0.0272033	0.414182	-2.46291	8.99643	LGALS3;F2RL1
myelin maintenance	2029-02-01	0.0259195	0.409724	0.0272033	0.414182	-2.44663	8.93694	MAL2;SPTBN1
DNA topological change	2029-02-01	0.0259195	0.409724	0.0272033	0.414182	-2.30911	8.43463	TOP2A;TOP2B
regulation of peptidyl-tyrosine phosphorylation	2029-02-01	0.0259195	0.409724	0.0272033	0.414182	-2.10511	7.68946	EPHA7;FN1
chloride transport	2029-02-01	0.0259195	0.409724	0.0272033	0.414182	-1.91014	6.97728	ANO4;ANO5
biofilm matrix disassembly	1975-03-01	0.0272822	0.409724	0.0270881	0.414182	-2.45115	8.82785	ACAN;TMPRSS6;FN1
basal lamina disassembly	1975-03-01	0.0272822	0.409724	0.0270881	0.414182	-2.44931	8.82122	ACAN;TMPRSS6;FN1
regulation of translation at synapse, modulating synaptic transmission	1930-02-01	0.0276156	0.409724	0.0288619	0.414182	-2.2538	8.08974	TCOF1;GRIK2
polynucleotide dephosphorylation	1930-02-01	0.0276156	0.409724	0.0288619	0.414182	-2.19711	7.88627	DUSP4;PGP
phosphorylated carbohydrate dephosphorylation	1930-02-01	0.0276156	0.409724	0.0288619	0.414182	-2.1843	7.84027	DUSP4;PGP
proteolysis involved in cellular protein catabolic process	5/198	0.0290621	0.409724	0.0270964	0.414182	-3.39307	12.0058	ACAN;TMPRSS6;MDM2;ADAMTS9;ADAMTS7
positive regulation of innate immune response	1931-02-01	0.0293551	0.409724	0.03056	0.414182	-2.25129	7.9432	RNF135;POLR3B
phosphoanandamide dephosphorylation	1931-02-01	0.0293551	0.409724	0.03056	0.414182	-2.16054	7.623	DUSP4;PGP
transepithelial chloride transport	1931-02-01	0.0293551	0.409724	0.03056	0.414182	-1.89774	6.69579	ANO4;ANO5
ubiquitin-independent protein catabolic process via the multivesicular body sorting pathway	1932-02-01	0.0311371	0.409724	0.0322968	0.414182	-2.06789	7.17422	MDM2;ADAMTS7
basement membrane disassembly	1979-03-01	0.0311675	0.409724	0.0307966	0.414182	-2.48929	8.6338	ACAN;TMPRSS6;FN1
Notch receptor processing	5/202	0.0312934	0.409724	0.0291434	0.414182	-3.54116	12.2678	NOTCH3;DMBT1;CDH2;IGFBP3;FN1
protein targeting to Golgi	1933-02-01	0.032961	0.409724	0.0340717	0.414182	-2.03847	6.95613	TRAK1;OPTN
positive regulation of myoblast differentiation	1933-02-01	0.032961	0.409724	0.0340717	0.414182	-1.99205	6.79773	CDH2;IGFBP3
regulation of membrane protein ectodomain proteolysis	1934-02-01	0.0348257	0.409724	0.0358838	0.414182	-2.30707	7.74576	MDM2;BTBD6
misfolded or incompletely synthesized protein catabolic process	1934-02-01	0.0348257	0.409724	0.0358838	0.414182	-2.12682	7.14059	MDM2;ADAMTS7
regulation of translation	1935-02-01	0.0367304	0.409724	0.0377324	0.414182	-2.21551	7.32036	NANOS1;TCOF1
protein O-linked glycosylation via hydroxylysine	1935-02-01	0.0367304	0.409724	0.0377324	0.414182	-2.20036	7.27031	MDM2;TRAK1
positive regulation of substrate adhesion-dependent cell spreading	1936-02-01	0.0386744	0.409724	0.0396168	0.414182	-2.14912	6.99017	AGR2;OLFM4
protein import into mitochondrial inner membrane	1936-02-01	0.0386744	0.409724	0.0396168	0.414182	-2.04947	6.66607	TRNT1;TOMM5
positive regulation of blood coagulation	1936-02-01	0.0386744	0.409724	0.0396168	0.414182	-1.99781	6.49805	PRKCE;F2RL1
protein processing involved in protein targeting to mitochondrion	1936-02-01	0.0386744	0.409724	0.0396168	0.414182	-1.99603	6.49225	TRNT1;TOMM5
peptidyl-threonine dephosphorylation	1989-03-01	0.042076	0.409724	0.0411712	0.414182	-2.42188	7.6732	DUSP4;PTPRZ1;SSH2
positive regulation of transcription from RNA polymerase II promoter in response to glucose starvation	1938-02-01	0.0426769	0.409724	0.0434902	0.414182	-2.13335	6.72878	SH3GLB1;MUC1
positive regulation of fibroblast migration	4/152	0.0431914	0.409724	0.0410333	0.414182	-3.14214	9.87295	PRKCE;RDX;F2RL1;DDR2
protein targeting to mitochondrion	4/152	0.0431914	0.409724	0.0410333	0.414182	-3.01579	9.47596	SIRT4;TRNT1;TRAK1;TOMM5
induction by virus of host autophagy	1939-02-01	0.0447337	0.409724	0.0454778	0.414182	-2.08924	6.49132	SH3GLB1;OPTN
regulation of actin filament bundle assembly	1939-02-01	0.0447337	0.409724	0.0454778	0.414182	-2.08559	6.48	RDX;ARHGAP18
regulation of actin filament length	1939-02-01	0.0447337	0.409724	0.0454778	0.414182	-2.03859	6.33395	ARHGAP18;NEB
DNA damage response, signal transduction by p53 class mediator resulting in cell cycle arrest	1992-03-01	0.0456757	0.409724	0.0445862	0.414182	-2.55733	7.89241	MUC1;CDK2;MDM2
positive regulation of substrate-dependent cell migration, cell attachment to substrate	4/155	0.045837	0.409724	0.0434991	0.414182	-3.09622	9.54459	RDX;FN1;AGR2;F2RL1
phospholipid dephosphorylation	1940-02-01	0.0468266	0.409724	0.0474985	0.414182	-2.44909	7.49741	DUSP4;PGP
positive regulation of transcription from RNA polymerase II promoter in response to amino acid starvation	1941-02-01	0.0489547	0.409724	0.0495514	0.414182	-2.22675	6.71779	SH3GLB1;MUC1
negative regulation of insulin receptor signaling pathway	1941-02-01	0.0489547	0.409724	0.0495514	0.414182	-1.86715	5.63293	GRB14;IGFBP3
ventral cord development	1995-03-01	0.049423	0.409724	0.048138	0.414182	-2.7994	8.41873	ACAN;BTD;PTPRZ1
larval central nervous system remodeling	1995-03-01	0.049423	0.409724	0.048138	0.414182	-2.7981	8.41484	ACAN;BTD;PTPRZ1
central nervous system segmentation	1995-03-01	0.049423	0.409724	0.048138	0.414182	-2.79602	8.40859	ACAN;BTD;PTPRZ1
central nervous system maturation	1995-03-01	0.049423	0.409724	0.048138	0.414182	-2.79289	8.39918	ACAN;BTD;PTPRZ1

## Sheet: GOMolecular3dpiBRAIN
GO MOLECULAR FUNCTION: 3dpi C59 vs. vehicle BRAIN
Term	Overlap	P-value	Adjusted P-value	Old P-value	Old Adjusted P-value	Z-score	Combined Score	Genes
intracellular calcium activated chloride channel activity	2017-03-13	0.000414671	0.308101	0.000569705	0.423291	-1.52822	11.9018	ANO6;ANO7;ANO4
bradykinin receptor binding	1953-04-01	0.00341403	0.502688	0.0029548	0.467151	-2.07788	11.8021	POMC;ACE;AGTR1;S1PR1
glutamic-type endopeptidase activity	1956-04-01	0.00416721	0.502688	0.00356121	0.467151	-2.08328	11.4175	CELA2A;ACE;ASTL;MMP9
aspartic-type endopeptidase activity	1968-04-01	0.0082893	0.502688	0.00682742	0.467151	-2.17592	10.4287	CELA2A;ACE;ASTL;MMP9
metalloendopeptidase activity	5/137	0.0226185	0.502688	0.0167171	0.467151	-2.2156	8.39488	CELA2A;ADAMTS2;ACE;ASTL;MMP9
RNA polymerase II activating transcription factor binding	1992-04-01	0.022927	0.502688	0.0182245	0.467151	-2.10489	7.94688	JUN;NCOR1;TBX20;HIPK2
collagen binding	1949-03-01	0.019624	0.502688	0.0171168	0.467151	-1.95318	7.67795	SERPINH1;USH2A;MMP9
collagen V binding	1951-03-01	0.0218088	0.502688	0.0189248	0.467151	-1.95031	7.46081	SERPINH1;USH2A;MMP9
collagen binding involved in cell-matrix adhesion	1950-03-01	0.0207004	0.502688	0.0180081	0.467151	-1.91051	7.40821	SERPINH1;USH2A;MMP9
G-protein coupled GABA receptor binding	1958-03-01	0.0304586	0.502688	0.0260571	0.467151	-2.10909	7.36365	POMC;S1PR1;JAKMIP1
serine-type endopeptidase activity	6/243	0.0666024	0.502688	0.0468934	0.467151	-2.64444	7.16382	CELA2A;TMPRSS7;ACE;F10;CTRB1;MMP9
endopeptidase activity	1955-03-01	0.0265608	0.502688	0.0228471	0.467151	-1.93132	7.00743	CELA2A;ACE;MMP9
threonine-type endopeptidase activity	1957-03-01	0.0291277	0.502688	0.0249616	0.467151	-1.93723	6.85017	CELA2A;ACE;MMP9
metallopeptidase activity	1946-03-01	0.0165854	0.502688	0.014595	0.467151	-1.63412	6.69862	ADAMTS2;ACE;MMP9
tripeptidyl-peptidase activity	1955-03-01	0.0265608	0.502688	0.0228471	0.467151	-1.82302	6.61448	TMPRSS7;ACE;CTRB1
serine-type exopeptidase activity	1955-03-01	0.0265608	0.502688	0.0228471	0.467151	-1.81613	6.58949	TMPRSS7;ACE;CTRB1
metalloexopeptidase activity	1956-03-01	0.0278284	0.502688	0.0238916	0.467151	-1.76356	6.31652	ADAMTS2;ACE;MMP9
R-SMAD binding	2017-02-19	0.0204476	0.502688	0.0201208	0.467151	-1.53615	5.97545	JUN;SMAD6
beta-galactoside (CMP) alpha-2,3-sialyltransferase activity	2017-02-17	0.0165131	0.502688	0.0166082	0.467151	-1.42546	5.84954	ST3GAL6;ST3GAL2
calmodulin-dependent cyclic-nucleotide phosphodiesterase activity	2017-02-11	0.006993	0.502688	0.00789189	0.467151	-1.17698	5.84118	PDE1C;PDE5A
metalloendopeptidase activity involved in amyloid precursor protein catabolic process	1966-03-01	0.042233	0.502688	0.0357363	0.467151	-1.77069	5.60343	ADAMTS2;ASTL;MMP9
mitogen-activated protein kinase p38 binding	2017-02-16	0.0146824	0.502688	0.0149614	0.467151	-1.31044	5.5315	ACE;ATF7
ubiquitin protein ligase activity involved in chloroplast disassembly	4/143	0.0873584	0.502688	0.0687148	0.467151	-2.17116	5.2927	RNF144B;RNF24;PELI3;MDM2
muscle alpha-actinin binding	2017-02-27	0.0394918	0.502688	0.0368509	0.467151	-1.61545	5.2206	NRAP;TTN
ATPase activator activity	2017-02-19	0.0204476	0.502688	0.0201208	0.467151	-1.33867	5.20728	AHSA1;ATP1B2
DNA topoisomerase (ATP-hydrolyzing) activator activity	2017-02-19	0.0204476	0.502688	0.0201208	0.467151	-1.3115	5.10157	AHSA1;ATP1B2
ubiquitin-ubiquitin ligase activity	4/148	0.096099	0.502688	0.0756701	0.467151	-2.16047	5.06063	RNF144B;RNF24;PELI3;MDM2
ubiquitin protein ligase activity involved in ERAD pathway	4/150	0.0997065	0.502688	0.0785487	0.467151	-2.17596	5.01673	RNF144B;RNF24;PELI3;MDM2
RNA polymerase II transcription coactivator activity involved in preinitiation complex assembly	1932-02-01	0.0537352	0.502688	0.0492352	0.467151	-1.67011	4.88287	TBX20;HIPK2
I-SMAD binding	2017-02-10	0.0057658	0.502688	0.00672356	0.467151	-0.92887	4.78908	AXIN1;SMAD6
Rho-dependent protein serine/threonine kinase activity	6/295	0.133356	0.502688	0.0965901	0.467151	-2.04861	4.12739	AKT2;PELI3;PRKD1;HIPK2;STK3;TTN
ribosomal protein S6 kinase activity	6/295	0.133356	0.502688	0.0965901	0.467151	-2.04378	4.11766	AKT2;PELI3;PRKD1;HIPK2;STK3;TTN
transmembrane receptor protein serine/threonine kinase activity	6/296	0.134875	0.502688	0.097749	0.467151	-2.04774	4.10245	AKT2;PELI3;PRKD1;HIPK2;STK3;TTN
GTP-dependent protein kinase activity	6/295	0.133356	0.502688	0.0965901	0.467151	-2.03504	4.10006	AKT2;PELI3;PRKD1;HIPK2;STK3;TTN
3-phosphoinositide-dependent protein kinase activity	6/295	0.133356	0.502688	0.0965901	0.467151	-2.0316	4.09313	AKT2;PELI3;PRKD1;HIPK2;STK3;TTN
G-protein coupled receptor kinase activity	6/296	0.134875	0.502688	0.097749	0.467151	-2.04243	4.09181	AKT2;PELI3;PRKD1;HIPK2;STK3;TTN
cyclic nucleotide-dependent protein kinase activity	6/295	0.133356	0.502688	0.0965901	0.467151	-2.02414	4.07809	AKT2;PELI3;PRKD1;HIPK2;STK3;TTN
protein kinase C activity	6/297	0.136402	0.502688	0.0989154	0.467151	-2.03952	4.06303	AKT2;PELI3;PRKD1;HIPK2;STK3;TTN
Goodpasture-antigen-binding protein kinase activity	6/295	0.133356	0.502688	0.0965901	0.467151	-2.0153	4.06028	AKT2;PELI3;PRKD1;HIPK2;STK3;TTN
eukaryotic translation initiation factor 2alpha kinase activity	6/296	0.134875	0.502688	0.097749	0.467151	-2.02584	4.05857	AKT2;PELI3;PRKD1;HIPK2;STK3;TTN
histone threonine kinase activity	6/296	0.134875	0.502688	0.097749	0.467151	-2.02416	4.05522	AKT2;PELI3;PRKD1;HIPK2;STK3;TTN
Fas-activated serine/threonine kinase activity	6/295	0.133356	0.502688	0.0965901	0.467151	-2.00874	4.04707	AKT2;PELI3;PRKD1;HIPK2;STK3;TTN
DNA-dependent protein kinase activity	6/297	0.136402	0.502688	0.0989154	0.467151	-2.03129	4.04662	AKT2;PELI3;PRKD1;HIPK2;STK3;TTN
histone serine kinase activity	6/298	0.137937	0.502688	0.100089	0.467151	-2.03823	4.03765	AKT2;PELI3;PRKD1;HIPK2;STK3;TTN
calcium-dependent protein serine/threonine kinase activity	6/296	0.134875	0.502688	0.097749	0.467151	-2.01378	4.03441	AKT2;PELI3;PRKD1;HIPK2;STK3;TTN
AMP-activated protein kinase activity	6/298	0.137937	0.502688	0.100089	0.467151	-2.027	4.0154	AKT2;PELI3;PRKD1;HIPK2;STK3;TTN
myosin light chain kinase activity	6/299	0.13948	0.502688	0.10127	0.467151	-2.02013	3.97932	AKT2;PELI3;PRKD1;HIPK2;STK3;TTN
RNA polymerase II carboxy-terminal domain kinase activity	6/305	0.148907	0.502688	0.108513	0.467151	-1.94759	3.70905	AKT2;PELI3;PRKD1;HIPK2;STK3;TTN
calmodulin-dependent protein kinase activity	6/306	0.150506	0.502688	0.109746	0.467151	-1.90696	3.61132	AKT2;PELI3;PRKD1;HIPK2;STK3;TTN
protein transporter activity	1945-02-01	0.0972987	0.502688	0.0869859	0.467151	-1.51096	3.52049	TOMM5;IPO4
membrane insertase activity	1945-02-01	0.0972987	0.502688	0.0869859	0.467151	-1.50475	3.50602	TOMM5;IPO4
lipoprotein transporter activity	1948-02-01	0.108417	0.502688	0.0966325	0.467151	-1.5112	3.35752	TOMM5;IPO4
cyclin-dependent protein serine/threonine kinase activity	6/314	0.16357	0.502688	0.119869	0.467151	-1.80642	3.27056	AKT2;PELI3;PRKD1;HIPK2;STK3;TTN
mitogen-activated protein kinase binding	6/308	0.153726	0.502688	0.112234	0.467151	-1.71578	3.21295	ACE;QARS;AXIN1;ANK2;ATF7;TTN
myostimulatory hormone activity	1950-02-01	0.116008	0.502688	0.103225	0.467151	-1.4279	3.07584	POMC;EDN3
gonadotropin hormone-releasing hormone activity	1950-02-01	0.116008	0.502688	0.103225	0.467151	-1.42078	3.06048	POMC;EDN3
digestive hormone activity	1950-02-01	0.116008	0.502688	0.103225	0.467151	-1.40815	3.03329	POMC;EDN3
melanin-concentrating hormone activity	1950-02-01	0.116008	0.502688	0.103225	0.467151	-1.40447	3.02536	POMC;EDN3
endoribonuclease activity	1950-02-01	0.116008	0.502688	0.103225	0.467151	-1.39928	3.01418	DIS3;DICER1
corticotropin-releasing hormone activity	1950-02-01	0.116008	0.502688	0.103225	0.467151	-1.39416	3.00315	POMC;EDN3
follicle-stimulating hormone activity	1950-02-01	0.116008	0.502688	0.103225	0.467151	-1.39072	2.99575	POMC;EDN3
growth hormone activity	1950-02-01	0.116008	0.502688	0.103225	0.467151	-1.37531	2.96255	POMC;EDN3
hormone activity	1950-02-01	0.116008	0.502688	0.103225	0.467151	-1.37101	2.95328	POMC;EDN3
diuretic hormone activity	1950-02-01	0.116008	0.502688	0.103225	0.467151	-1.36625	2.94302	POMC;EDN3
myoinhibitory hormone activity	1950-02-01	0.116008	0.502688	0.103225	0.467151	-1.36001	2.92959	POMC;EDN3
melanocyte-stimulating hormone activity	1950-02-01	0.116008	0.502688	0.103225	0.467151	-1.34832	2.9044	POMC;EDN3
platelet activating factor receptor binding	1951-02-01	0.119853	0.502688	0.106567	0.467151	-1.36771	2.90158	POMC;S1PR1
cannabinoid receptor binding	1951-02-01	0.119853	0.502688	0.106567	0.467151	-1.35705	2.87896	POMC;S1PR1
leukotriene receptor binding	1951-02-01	0.119853	0.502688	0.106567	0.467151	-1.35651	2.87782	POMC;S1PR1
G-protein coupled acetylcholine receptor binding	1951-02-01	0.119853	0.502688	0.106567	0.467151	-1.34724	2.85815	POMC;S1PR1
G-protein coupled histamine receptor binding	1951-02-01	0.119853	0.502688	0.106567	0.467151	-1.34095	2.8448	POMC;S1PR1
gastric inhibitory polypeptide receptor binding	1951-02-01	0.119853	0.502688	0.106567	0.467151	-1.333	2.82794	POMC;S1PR1
lutropin-choriogonadotropic hormone receptor binding	1951-02-01	0.119853	0.502688	0.106567	0.467151	-1.32852	2.81843	POMC;S1PR1
cysteinyl leukotriene receptor binding	1951-02-01	0.119853	0.502688	0.106567	0.467151	-1.31629	2.79249	POMC;S1PR1
G-protein coupled nucleotide receptor binding	1951-02-01	0.119853	0.502688	0.106567	0.467151	-1.31287	2.78524	POMC;S1PR1
pituitary adenylate cyclase activating polypeptide activity	1951-02-01	0.119853	0.502688	0.106567	0.467151	-1.30919	2.77742	POMC;EDN3
prostanoid receptor binding	1951-02-01	0.119853	0.502688	0.106567	0.467151	-1.30702	2.77283	POMC;S1PR1
thyrotropin-releasing hormone activity	1951-02-01	0.119853	0.502688	0.106567	0.467151	-1.30516	2.76888	POMC;EDN3
C5a anaphylatoxin chemotactic receptor binding	1951-02-01	0.119853	0.502688	0.106567	0.467151	-1.28949	2.73564	POMC;S1PR1
melatonin receptor binding	1951-02-01	0.119853	0.502688	0.106567	0.467151	-1.28838	2.73328	POMC;S1PR1
urotensin receptor binding	1951-02-01	0.119853	0.502688	0.106567	0.467151	-1.27883	2.71301	POMC;S1PR1
endothelial differentiation G-protein coupled receptor binding	1951-02-01	0.119853	0.502688	0.106567	0.467151	-1.27021	2.69474	POMC;S1PR1
alpha-latrotoxin receptor binding	1951-02-01	0.119853	0.502688	0.106567	0.467151	-1.26462	2.68287	POMC;S1PR1
vasopressin receptor binding	1951-02-01	0.119853	0.502688	0.106567	0.467151	-1.24892	2.64956	POMC;S1PR1
follicle-stimulating hormone receptor binding	1951-02-01	0.119853	0.502688	0.106567	0.467151	-1.23547	2.62104	POMC;S1PR1
fMet-Leu-Phe receptor binding	1951-02-01	0.119853	0.502688	0.106567	0.467151	-1.23227	2.61424	POMC;S1PR1
oxytocin receptor binding	1951-02-01	0.119853	0.502688	0.106567	0.467151	-1.23028	2.61003	POMC;S1PR1
ghrelin receptor binding	1951-02-01	0.119853	0.502688	0.106567	0.467151	-1.21375	2.57497	POMC;S1PR1
glucagon receptor binding	1951-02-01	0.119853	0.502688	0.106567	0.467151	-1.20014	2.54609	POMC;S1PR1
G-protein coupled receptor binding	1951-02-01	0.119853	0.502688	0.106567	0.467151	-1.19729	2.54003	POMC;S1PR1
adrenomedullin receptor binding	1951-02-01	0.119853	0.502688	0.106567	0.467151	-1.19425	2.53359	POMC;S1PR1
protein transmembrane transporter activity	1951-02-01	0.119853	0.502688	0.106567	0.467151	-1.19074	2.52615	TOMM5;IPO4
motilin receptor binding	1951-02-01	0.119853	0.502688	0.106567	0.467151	-1.18506	2.51409	POMC;S1PR1
taste receptor binding	1951-02-01	0.119853	0.502688	0.106567	0.467151	-1.17994	2.50323	POMC;S1PR1
neuropeptide receptor binding	1952-02-01	0.123729	0.502688	0.109938	0.467151	-1.19595	2.49913	POMC;S1PR1
proteinase activated receptor binding	1954-02-01	0.131571	0.502688	0.116763	0.467151	-1.21713	2.4686	POMC;S1PR1
secretin receptor binding	1951-02-01	0.119853	0.502688	0.106567	0.467151	-1.16159	2.46429	POMC;S1PR1
dopamine receptor binding	1951-02-01	0.119853	0.502688	0.106567	0.467151	-1.15836	2.45745	POMC;S1PR1
adenosine receptor binding	1952-02-01	0.123729	0.502688	0.109938	0.467151	-1.16496	2.43437	POMC;S1PR1
cysteine-type endopeptidase activity	3/111	0.141174	0.502688	0.117806	0.467151	-1.23764	2.42301	CELA2A;ACE;MMP9
adrenergic receptor binding	1952-02-01	0.123729	0.502688	0.109938	0.467151	-1.15877	2.42142	POMC;S1PR1
parathyroid hormone receptor binding	1952-02-01	0.123729	0.502688	0.109938	0.467151	-1.15848	2.42083	POMC;S1PR1
calcitonin receptor binding	1953-02-01	0.127636	0.502688	0.113337	0.467151	-1.16434	2.39687	POMC;S1PR1
angiotensin receptor binding	1952-02-01	0.123729	0.502688	0.109938	0.467151	-1.14479	2.39221	POMC;S1PR1
G-protein coupled glutamate receptor binding	1954-02-01	0.131571	0.502688	0.116763	0.467151	-1.17637	2.38594	POMC;S1PR1
opioid receptor binding	1954-02-01	0.131571	0.502688	0.116763	0.467151	-1.15859	2.34988	POMC;S1PR1
G-protein coupled serotonin receptor binding	1952-02-01	0.123729	0.502688	0.109938	0.467151	-1.12138	2.3433	POMC;S1PR1
growth hormone-releasing hormone activity	1952-02-01	0.123729	0.502688	0.109938	0.467151	-1.06602	2.22762	POMC;EDN3
nitric-oxide synthase activity	2017-01-11	0.121458	0.502688	0.118972	0.467151	-1.03321	2.1782	NANOS1
RNA polymerase II core promoter proximal region sequence-specific DNA binding	6/333	0.196421	0.502688	0.145697	0.467151	-1.23005	2.00191	MUC1;JUN;TBX20;SMAD6;MEIS2;FOSL2
thyrotropin-releasing hormone receptor binding	1958-02-01	0.147575	0.502688	0.130719	0.467151	-1.00045	1.91428	POMC;S1PR1
serine-type peptidase activity	1952-02-01	0.123729	0.502688	0.109938	0.467151	-0.885585	1.85057	TMPRSS7;CTRB1
olfactory receptor binding	1957-02-01	0.143537	0.502688	0.127194	0.467151	-0.947999	1.84022	POMC;S1PR1
mast cell secretagogue receptor activity	3/128	0.189387	0.502688	0.158651	0.467151	-1.01019	1.68092	S1PR1;RXFP1;MCHR1
G-protein coupled neurotransmitter receptor activity	3/128	0.189387	0.502688	0.158651	0.467151	-1.00072	1.66517	S1PR1;RXFP1;MCHR1
G-protein coupled receptor activity	3/128	0.189387	0.502688	0.158651	0.467151	-0.992921	1.65219	S1PR1;RXFP1;MCHR1
icosanoid receptor activity	3/128	0.189387	0.502688	0.158651	0.467151	-0.98804	1.64406	S1PR1;RXFP1;MCHR1
pheromone receptor activity	3/128	0.189387	0.502688	0.158651	0.467151	-0.984304	1.63785	S1PR1;RXFP1;MCHR1
ATPase binding	1962-02-01	0.163949	0.502688	0.145038	0.467151	-0.903423	1.63357	ANK2;ATP1B2
growth hormone secretagogue receptor activity	3/128	0.189387	0.502688	0.158651	0.467151	-0.978118	1.62755	S1PR1;RXFP1;MCHR1
chemokine receptor binding	1966-02-01	0.180624	0.502688	0.159666	0.467151	-0.945629	1.61829	POMC;S1PR1
G-protein coupled nucleotide receptor activity	3/128	0.189387	0.502688	0.158651	0.467151	-0.970407	1.61472	S1PR1;RXFP1;MCHR1
G-protein coupled amine receptor activity	3/128	0.189387	0.502688	0.158651	0.467151	-0.964458	1.60482	S1PR1;RXFP1;MCHR1
protein-hormone receptor activity	3/128	0.189387	0.502688	0.158651	0.467151	-0.955531	1.58997	S1PR1;RXFP1;MCHR1
vasoactive intestinal polypeptide receptor activity	3/128	0.189387	0.502688	0.158651	0.467151	-0.948233	1.57783	S1PR1;RXFP1;MCHR1
G-protein coupled cytokinin receptor activity	3/128	0.189387	0.502688	0.158651	0.467151	-0.942615	1.56848	S1PR1;RXFP1;MCHR1
G-protein coupled glucose receptor activity	3/128	0.189387	0.502688	0.158651	0.467151	-0.933164	1.55275	S1PR1;RXFP1;MCHR1
bioactive lipid receptor activity	3/128	0.189387	0.502688	0.158651	0.467151	-0.927376	1.54312	S1PR1;RXFP1;MCHR1
G-protein coupled receptor activity involved in regulation of postsynaptic membrane potential	3/128	0.189387	0.502688	0.158651	0.467151	-0.923455	1.5366	S1PR1;RXFP1;MCHR1
ecdysis-triggering hormone receptor activity	3/128	0.189387	0.502688	0.158651	0.467151	-0.917172	1.52614	S1PR1;RXFP1;MCHR1
thyrotropin-releasing hormone receptor activity	3/128	0.189387	0.502688	0.158651	0.467151	-0.910497	1.51503	S1PR1;RXFP1;MCHR1
heme binding	1957-02-01	0.143537	0.502688	0.127194	0.467151	-0.779159	1.51248	NANOS1;AMBP
pituitary adenylate cyclase-activating polypeptide receptor activity	3/128	0.189387	0.502688	0.158651	0.467151	-0.904541	1.50512	S1PR1;RXFP1;MCHR1
phosphatidylcholine-retinol O-acyltransferase activity	2017-01-07	0.0790922	0.502688	0.0809615	0.467151	-0.591122	1.49976	LRAT
gastric inhibitory peptide receptor activity	3/128	0.189387	0.502688	0.158651	0.467151	-0.89961	1.49692	S1PR1;RXFP1;MCHR1
ubiquitin protein ligase binding	5/271	0.212298	0.502688	0.164195	0.467151	-0.957528	1.48394	TSG101;MDM2;AXIN1;BTBD6;SMAD6
growth hormone-releasing hormone receptor activity	3/129	0.192346	0.502688	0.161178	0.467151	-0.866544	1.42846	S1PR1;RXFP1;MCHR1
G-protein coupled adenosine receptor activity	3/129	0.192346	0.502688	0.161178	0.467151	-0.858173	1.41466	S1PR1;RXFP1;MCHR1
cadherin binding	5/275	0.220689	0.502688	0.171086	0.467151	-0.925868	1.39899	FASN;AHSA1;RPL23A;OLFM4;EPN2
prosaposin receptor activity	3/129	0.192346	0.502688	0.161178	0.467151	-0.846075	1.39472	S1PR1;RXFP1;MCHR1
cannabinoid receptor activity	3/129	0.192346	0.502688	0.161178	0.467151	-0.845557	1.39387	S1PR1;RXFP1;MCHR1
corticotrophin-releasing factor receptor activity	3/130	0.195317	0.502688	0.163718	0.467151	-0.850034	1.38822	S1PR1;RXFP1;MCHR1
melatonin receptor activity	3/129	0.192346	0.502688	0.161178	0.467151	-0.84174	1.38757	S1PR1;RXFP1;MCHR1
platelet activating factor receptor activity	3/130	0.195317	0.502688	0.163718	0.467151	-0.845522	1.38085	S1PR1;RXFP1;MCHR1
secretin receptor activity	3/129	0.192346	0.502688	0.161178	0.467151	-0.836123	1.37831	S1PR1;RXFP1;MCHR1
neuropeptide hormone activity	1968-02-01	0.189055	0.502688	0.16708	0.467151	-0.818656	1.36365	POMC;EDN3
parathyroid hormone receptor activity	3/130	0.195317	0.502688	0.163718	0.467151	-0.834746	1.36325	S1PR1;RXFP1;MCHR1
G-protein coupled bile acid receptor activity	3/129	0.192346	0.502688	0.161178	0.467151	-0.822451	1.35578	S1PR1;RXFP1;MCHR1
G-protein coupled GABA receptor activity	3/131	0.1983	0.502688	0.16627	0.467151	-0.837895	1.35569	S1PR1;RXFP1;MCHR1
nicotinic acid receptor activity	3/129	0.192346	0.502688	0.161178	0.467151	-0.821406	1.35405	S1PR1;RXFP1;MCHR1
G-protein coupled photoreceptor activity	3/131	0.1983	0.502688	0.16627	0.467151	-0.828436	1.34039	S1PR1;RXFP1;MCHR1
dopamine neurotransmitter receptor activity	3/131	0.1983	0.502688	0.16627	0.467151	-0.821808	1.32967	S1PR1;RXFP1;MCHR1
G-protein coupled glutamate receptor activity	3/132	0.201293	0.502688	0.168834	0.467151	-0.807693	1.29473	S1PR1;RXFP1;MCHR1
G-protein coupled estrogen receptor activity	3/132	0.201293	0.502688	0.168834	0.467151	-0.802305	1.28609	S1PR1;RXFP1;MCHR1
RNA polymerase II core promoter proximal region sequence-specific DNA binding, bending	4/208	0.226979	0.502688	0.183072	0.467151	-0.818178	1.21328	MUC1;JUN;SMAD6;MEIS2
cAMP receptor activity	3/135	0.210336	0.502688	0.176594	0.467151	-0.767455	1.1965	S1PR1;RXFP1;MCHR1
zinc ion binding	5/280	0.231319	0.506477	0.179858	0.467151	-0.687976	1.00717	TRIM8;SHH;ACE;MDM2;MMP9
protein serine/threonine kinase activity	6/365	0.256588	0.520887	0.194351	0.467151	-0.697791	0.949194	AKT2;PELI3;PRKD1;HIPK2;STK3;TTN
G-protein coupled peptide receptor activity	3/141	0.228679	0.502688	0.192405	0.467151	-0.50618	0.746836	S1PR1;RXFP1;MCHR1
cadherin binding involved in cell-cell adhesion	5/294	0.261816	0.521188	0.205286	0.467151	-0.513457	0.688091	FASN;AHSA1;RPL23A;OLFM4;EPN2
GPCR taste receptor activity	3/142	0.231766	0.506477	0.195075	0.467151	-0.465292	0.680269	S1PR1;RXFP1;MCHR1
mitogen-activated protein kinase kinase binding	5/305	0.286403	0.557061	0.226069	0.475008	-0.447729	0.559821	ACE;QARS;AXIN1;ANK2;TTN
histone deacetylase binding	1976-02-01	0.223238	0.502688	0.197273	0.467151	-0.367123	0.550506	NCOR1;HIST1H1B
armadillo repeat domain binding	2017-01-09	0.100523	0.502688	0.100166	0.467151	-0.188409	0.432845	AXIN1
serine-type endopeptidase inhibitor activity	1977-02-01	0.227549	0.502688	0.201096	0.467151	-0.232098	0.343596	AMBP;SERPINH1
magnesium ion binding	3/148	0.250438	0.518315	0.211282	0.467151	-0.209692	0.290328	SNN;PGP;STK3
protein heterodimerization activity	4/244	0.319863	0.596726	0.262985	0.511919	-0.237285	0.270472	JUN;AGTR1;ADCY5;TLR2
aminomethyltransferase activity	2017-01-16	0.171696	0.502688	0.164302	0.467151	-0.131324	0.231397	AMT
co-SMAD binding	2017-01-10	0.111052	0.502688	0.109618	0.467151	-0.103821	0.228173	SMAD6
adenyl-nucleotide exchange factor activity	2017-01-10	0.111052	0.502688	0.109618	0.467151	-0.0958167	0.210582	BAG2
inorganic anion transmembrane transporter activity	2017-01-10	0.111052	0.502688	0.109618	0.467151	-0.0947554	0.208249	SLC4A2
U6 snRNA (adenine-(43)-N(6))-methyltransferase activity	2017-01-08	0.0898706	0.502688	0.0906137	0.467151	-0.0832493	0.20058	BCDIN3D
rRNA (guanosine-2'-O-)-methyltransferase activity	2017-01-09	0.100523	0.502688	0.100166	0.467151	-0.0863652	0.198413	BCDIN3D
transcriptional activator activity, RNA polymerase II transcription factor binding	2017-01-09	0.100523	0.502688	0.100166	0.467151	-0.0818106	0.187949	JUN
O-methyltransferase activity	2017-01-18	0.190981	0.502688	0.18178	0.467151	-0.0845063	0.139907	BCDIN3D
calcium ion binding	4/273	0.396698	0.642452	0.331476	0.594895	-0.132715	0.122706	SHH;SNN;OTOF;TTN
arsenate ion transmembrane transporter activity	2017-01-10	0.111052	0.502688	0.109618	0.467151	-0.0534134	0.11739	SLC4A2
anion:cation symporter activity	2017-01-10	0.111052	0.502688	0.109618	0.467151	-0.0533903	0.117339	SLC4A2
magnesium protoporphyrin IX methyltransferase activity	2017-01-18	0.190981	0.502688	0.18178	0.467151	-0.0596545	0.098763	BCDIN3D
isoflavone 7-O-methyltransferase activity	2017-01-18	0.190981	0.502688	0.18178	0.467151	-0.0524229	0.0867904	BCDIN3D
RNA 5'-methyltransferase activity	2017-01-17	0.181395	0.502688	0.173086	0.467151	-0.0454493	0.0775856	BCDIN3D
kaempferol 4'-O-methyltransferase activity	2017-01-18	0.190981	0.502688	0.18178	0.467151	-0.00940677	0.0155737	BCDIN3D
vitexin 2''-O-rhamnoside 7-O-methyltransferase activity	2017-01-18	0.190981	0.502688	0.18178	0.467151	-0.00493332	0.00816753	BCDIN3D
transcription corepressor activity	3/174	0.333094	0.60808	0.284242	0.53963	0.00884915	-0.00972815	NCOR1;MEIS2;HIPK2
protein kinase activity	3/204	0.42794	0.642452	0.370541	0.597588	0.0155302	-0.0131816	PRKD1;HIPK2;STK3
mRNA methyltransferase activity	2017-01-17	0.181395	0.502688	0.173086	0.467151	0.00910571	-0.0155442	BCDIN3D
caffeoyl-CoA O-methyltransferase activity	2017-01-18	0.190981	0.502688	0.18178	0.467151	0.0096556	-0.0159856	BCDIN3D
RNA trimethylguanosine synthase activity	2017-01-08	0.0898706	0.502688	0.0906137	0.467151	0.0143581	-0.0345942	BCDIN3D
laricitrin 5'-O-methyltransferase activity	2017-01-18	0.190981	0.502688	0.18178	0.467151	0.0212108	-0.0351163	BCDIN3D
farnesoic acid O-methyltransferase activity	2017-01-18	0.190981	0.502688	0.18178	0.467151	0.0250728	-0.0415102	BCDIN3D
RNA polymerase II distal enhancer sequence-specific DNA binding	3/178	0.345882	0.623763	0.295712	0.549285	0.040912	-0.0434345	JUN;TBX20;FOSL2
frizzled binding	1985-02-01	0.262187	0.521188	0.231951	0.475008	0.0392956	-0.0526049	POMC;S1PR1
myricetin 3'-O-methyltransferase activity	2017-01-18	0.190981	0.502688	0.18178	0.467151	0.0343491	-0.0568679	BCDIN3D
olfactory receptor activity	1/291	0.968254	0.968254	0.956089	0.956089	1.92528	-0.0621107	OR2AG1
ubiquitin protein ligase activity	5/390	0.481463	0.642452	0.400167	0.597588	0.0941959	-0.0688501	RNF144B;RNF24;PELI3;MDM2;KLHL21
isoliquiritigenin 2'-O-methyltransferase activity	2017-01-18	0.190981	0.502688	0.18178	0.467151	0.0437543	-0.0724389	BCDIN3D
protein histidine kinase binding	4/297	0.4593	0.642452	0.388967	0.597588	0.112245	-0.0873325	QARS;AXIN1;ANK2;TTN
protein tyrosine kinase binding	4/301	0.469539	0.642452	0.398521	0.597588	0.120011	-0.0907292	QARS;AXIN1;ANK2;TTN
3-phosphoinositide-dependent protein kinase binding	4/297	0.4593	0.642452	0.388967	0.597588	0.118693	-0.0923496	QARS;AXIN1;ANK2;TTN
acetylserotonin O-methyltransferase activity	2017-01-18	0.190981	0.502688	0.18178	0.467151	0.0578893	-0.0958406	BCDIN3D
JUN kinase binding	4/301	0.469539	0.642452	0.398521	0.597588	0.127397	-0.0963124	QARS;AXIN1;ANK2;TTN
mitogen-activated protein kinase kinase kinase kinase binding	4/297	0.4593	0.642452	0.388967	0.597588	0.125519	-0.0976601	QARS;AXIN1;ANK2;TTN
ligand-dependent nuclear receptor transcription coactivator activity	1/252	0.949443	0.950723	0.932983	0.93424	1.92398	-0.0998147	JUN
N-box binding	3/205	0.431035	0.642452	0.373406	0.597588	0.120024	-0.101008	JUN;NCOR1;SMAD6
transcription termination site DNA binding	3/204	0.42794	0.642452	0.370541	0.597588	0.120416	-0.102206	JUN;NCOR1;SMAD6
protein kinase B binding	4/303	0.474632	0.642452	0.40329	0.597588	0.138338	-0.103092	QARS;AXIN1;ANK2;TTN
RNA polymerase II regulatory region DNA binding	3/205	0.431035	0.642452	0.373406	0.597588	0.127558	-0.107349	JUN;NCOR1;SMAD6
intronic transcription regulatory region DNA binding	3/204	0.42794	0.642452	0.370541	0.597588	0.127014	-0.107806	JUN;NCOR1;SMAD6
mitochondrial light strand promoter sense binding	3/205	0.431035	0.642452	0.373406	0.597588	0.132543	-0.111543	JUN;NCOR1;SMAD6
mitochondrial RNA polymerase regulatory region DNA binding	3/204	0.42794	0.642452	0.370541	0.597588	0.134837	-0.114446	JUN;NCOR1;SMAD6
dynactin binding	2017-01-10	0.111052	0.502688	0.109618	0.467151	0.0536197	-0.117843	BICD2
sterol response element binding	3/205	0.431035	0.642452	0.373406	0.597588	0.140473	-0.118217	JUN;NCOR1;SMAD6
enhancer binding	3/212	0.452524	0.642452	0.393391	0.597588	0.150026	-0.118958	JUN;NCOR1;SMAD6
bacterial-type RNA polymerase regulatory region DNA binding	3/204	0.42794	0.642452	0.370541	0.597588	0.140292	-0.119076	JUN;NCOR1;SMAD6
mitogen-activated protein kinase kinase kinase binding	4/304	0.477172	0.642452	0.405672	0.597588	0.164131	-0.121437	QARS;AXIN1;ANK2;TTN
juvenile hormone response element binding	3/204	0.42794	0.642452	0.370541	0.597588	0.1465	-0.124345	JUN;NCOR1;SMAD6
serum response element binding	3/205	0.431035	0.642452	0.373406	0.597588	0.14832	-0.124821	JUN;NCOR1;SMAD6
core promoter proximal region DNA binding	3/206	0.434123	0.642452	0.376269	0.597588	0.150389	-0.125489	JUN;NCOR1;SMAD6
calcium-independent protein kinase C activity	2017-01-09	0.100523	0.502688	0.100166	0.467151	0.0555599	-0.127641	PRKD1
cAMP response element binding	3/208	0.440283	0.642452	0.381987	0.597588	0.157986	-0.129602	JUN;NCOR1;SMAD6
RNA polymerase I regulatory region DNA binding	3/204	0.42794	0.642452	0.370541	0.597588	0.153439	-0.130235	JUN;NCOR1;SMAD6
sodium:potassium-exchanging ATPase activity	2017-01-10	0.111052	0.502688	0.109618	0.467151	0.0593253	-0.130383	ATP1B2
protein kinase A catalytic subunit binding	4/309	0.4898	0.642452	0.417557	0.597588	0.1836	-0.131046	QARS;AXIN1;ANK2;TTN
retinoic acid-responsive element binding	3/205	0.431035	0.642452	0.373406	0.597588	0.155883	-0.131186	JUN;NCOR1;SMAD6
transcription regulatory region DNA binding	3/206	0.434123	0.642452	0.376269	0.597588	0.158741	-0.132458	JUN;NCOR1;SMAD6
purine-rich negative regulatory element binding	3/207	0.437206	0.642452	0.379129	0.597588	0.162526	-0.134466	JUN;NCOR1;SMAD6
mitochondrial heavy strand promoter anti-sense binding	3/205	0.431035	0.642452	0.373406	0.597588	0.160034	-0.13468	JUN;NCOR1;SMAD6
mitochondrial heavy strand promoter sense binding	3/204	0.42794	0.642452	0.370541	0.597588	0.160485	-0.136216	JUN;NCOR1;SMAD6
vitamin D response element binding	3/206	0.434123	0.642452	0.376269	0.597588	0.164803	-0.137516	JUN;NCOR1;SMAD6
RNA polymerase III regulatory region DNA binding	3/205	0.431035	0.642452	0.373406	0.597588	0.167531	-0.140988	JUN;NCOR1;SMAD6
mitochondrial light strand promoter anti-sense binding	3/205	0.431035	0.642452	0.373406	0.597588	0.17313	-0.1457	JUN;NCOR1;SMAD6
transcription coactivator activity	1/224	0.92943	0.931938	0.90931	0.911764	1.99242	-0.145813	JUN
estrogen response element binding	3/208	0.440283	0.642452	0.381987	0.597588	0.179496	-0.147248	JUN;NCOR1;SMAD6
plastid RNA polymerase regulatory region DNA binding	3/204	0.42794	0.642452	0.370541	0.597588	0.173715	-0.147445	JUN;NCOR1;SMAD6
carbohydrate response element binding	3/205	0.431035	0.642452	0.373406	0.597588	0.176666	-0.148676	JUN;NCOR1;SMAD6
actin filament binding	3/208	0.440283	0.642452	0.381987	0.597588	0.200864	-0.164777	FMNL1;NRAP;TTN
RNA polymerase II transcription corepressor activity	3/225	0.491506	0.642452	0.430058	0.597588	0.319177	-0.226706	NCOR1;MEIS2;HIPK2
transcriptional activator activity, RNA polymerase II core promoter proximal region sequence-specific binding	3/225	0.491506	0.642452	0.430058	0.597588	0.32816	-0.233086	JUN;MEIS2;FOSL2
cGMP-stimulated cyclic-nucleotide phosphodiesterase activity	2017-01-09	0.100523	0.502688	0.100166	0.467151	0.123682	-0.284142	PDE5A
sequence-specific DNA binding	5/612	0.846866	0.85145	0.783661	0.790041	1.73829	-0.288926	JUN;ZMYM1;TSG101;H2AFX;HIST3H2BB
3',5'-cyclic-nucleotide phosphodiesterase activity	2017-01-09	0.100523	0.502688	0.100166	0.467151	0.135986	-0.312409	PDE5A
catechol O-methyltransferase activity	2017-01-19	0.200455	0.502688	0.190382	0.467151	0.196027	-0.315049	BCDIN3D
cholinesterase activity	2017-01-19	0.200455	0.502688	0.190382	0.467151	0.197044	-0.316683	BCHE
histone-arginine N-methyltransferase activity	2017-01-17	0.181395	0.502688	0.173086	0.467151	0.192256	-0.328197	EED
intracellular ATPase-gated chloride channel activity	1/163	0.8543	0.857763	0.825218	0.828563	2.22521	-0.350412	MDN1
mRNA binding	12/1230	0.781399	0.795314	0.664834	0.682282	1.44628	-0.356754	REPIN1;USP36;JUN;MRPS9;RALYL;FASN;SERPINH1;ESF1;RPL23A;FAM98B;JAKMIP1;HIST1H1B
transcriptional activator activity, RNA polymerase II distal enhancer sequence-specific binding	2/117	0.398505	0.642452	0.355914	0.597588	0.407914	-0.375295	JUN;FOSL2
RNA polymerase II transcriptional activator activity, metal ion regulated core promoter proximal region sequence-specific binding	1/154	0.837882	0.843559	0.807519	0.811889	2.13842	-0.378239	MEIS2
single-stranded RNA binding	12/1216	0.7683	0.78413	0.648937	0.670598	1.43872	-0.379211	REPIN1;USP36;JUN;MRPS9;RALYL;FASN;SERPINH1;ESF1;RPL23A;FAM98B;JAKMIP1;HIST1H1B
E-box binding	3/233	0.514812	0.642452	0.452245	0.597588	0.578823	-0.384312	JUN;NCOR1;SMAD6
translation factor activity, RNA binding	12/1210	0.762526	0.780381	0.642009	0.664363	1.4285	-0.387293	REPIN1;USP36;JUN;MRPS9;RALYL;FASN;SERPINH1;ESF1;RPL23A;FAM98B;JAKMIP1;HIST1H1B
snoRNA binding	12/1206	0.758623	0.777458	0.637353	0.660465	1.42176	-0.392761	REPIN1;USP36;JUN;MRPS9;RALYL;FASN;SERPINH1;ESF1;RPL23A;FAM98B;JAKMIP1;HIST1H1B
telomerase RNA binding	12/1205	0.757641	0.777458	0.636184	0.660175	1.41668	-0.393194	REPIN1;USP36;JUN;MRPS9;RALYL;FASN;SERPINH1;ESF1;RPL23A;FAM98B;JAKMIP1;HIST1H1B
rRNA binding	12/1205	0.757641	0.777458	0.636184	0.660175	1.41932	-0.393928	REPIN1;USP36;JUN;MRPS9;RALYL;FASN;SERPINH1;ESF1;RPL23A;FAM98B;JAKMIP1;HIST1H1B
primary miRNA binding	12/1204	0.756656	0.777458	0.635014	0.660175	1.41666	-0.395031	REPIN1;USP36;JUN;MRPS9;RALYL;FASN;SERPINH1;ESF1;RPL23A;FAM98B;JAKMIP1;HIST1H1B
miRNA binding	12/1203	0.755668	0.777458	0.633842	0.660175	1.41315	-0.3959	REPIN1;USP36;JUN;MRPS9;RALYL;FASN;SERPINH1;ESF1;RPL23A;FAM98B;JAKMIP1;HIST1H1B
misfolded RNA binding	12/1199	0.75169	0.777458	0.629135	0.660175	1.39689	-0.398716	REPIN1;USP36;JUN;MRPS9;RALYL;FASN;SERPINH1;ESF1;RPL23A;FAM98B;JAKMIP1;HIST1H1B
piRNA binding	12/1202	0.754677	0.777458	0.632668	0.660175	1.41814	-0.399156	REPIN1;USP36;JUN;MRPS9;RALYL;FASN;SERPINH1;ESF1;RPL23A;FAM98B;JAKMIP1;HIST1H1B
RNA stem-loop binding	12/1200	0.752689	0.777458	0.630314	0.660175	1.40983	-0.400539	REPIN1;USP36;JUN;MRPS9;RALYL;FASN;SERPINH1;ESF1;RPL23A;FAM98B;JAKMIP1;HIST1H1B
AU-rich element binding	12/1203	0.755668	0.777458	0.633842	0.660175	1.43106	-0.400915	REPIN1;USP36;JUN;MRPS9;RALYL;FASN;SERPINH1;ESF1;RPL23A;FAM98B;JAKMIP1;HIST1H1B
GU repeat RNA binding	12/1199	0.75169	0.777458	0.629135	0.660175	1.40599	-0.401312	REPIN1;USP36;JUN;MRPS9;RALYL;FASN;SERPINH1;ESF1;RPL23A;FAM98B;JAKMIP1;HIST1H1B
G-quadruplex RNA binding	12/1201	0.753684	0.777458	0.631492	0.660175	1.42168	-0.402024	REPIN1;USP36;JUN;MRPS9;RALYL;FASN;SERPINH1;ESF1;RPL23A;FAM98B;JAKMIP1;HIST1H1B
snRNA binding	12/1202	0.754677	0.777458	0.632668	0.660175	1.42902	-0.402218	REPIN1;USP36;JUN;MRPS9;RALYL;FASN;SERPINH1;ESF1;RPL23A;FAM98B;JAKMIP1;HIST1H1B
pre-mRNA binding	12/1200	0.752689	0.777458	0.630314	0.660175	1.41603	-0.402298	REPIN1;USP36;JUN;MRPS9;RALYL;FASN;SERPINH1;ESF1;RPL23A;FAM98B;JAKMIP1;HIST1H1B
21U-RNA binding	12/1199	0.75169	0.777458	0.629135	0.660175	1.41225	-0.403098	REPIN1;USP36;JUN;MRPS9;RALYL;FASN;SERPINH1;ESF1;RPL23A;FAM98B;JAKMIP1;HIST1H1B
RNA cap binding	12/1201	0.753684	0.777458	0.631492	0.660175	1.42835	-0.403912	REPIN1;USP36;JUN;MRPS9;RALYL;FASN;SERPINH1;ESF1;RPL23A;FAM98B;JAKMIP1;HIST1H1B
GTPase activator activity	3/231	0.509038	0.642452	0.446729	0.597588	0.598319	-0.404004	JUN;AXIN1;RGS9
Rab GTPase binding	2/126	0.43494	0.642452	0.389802	0.597588	0.485719	-0.404383	OPTN;BICD2
telomeric repeat-containing RNA binding	12/1200	0.752689	0.777458	0.630314	0.660175	1.42356	-0.404437	REPIN1;USP36;JUN;MRPS9;RALYL;FASN;SERPINH1;ESF1;RPL23A;FAM98B;JAKMIP1;HIST1H1B
base pairing with RNA	12/1199	0.75169	0.777458	0.629135	0.660175	1.42018	-0.405363	REPIN1;USP36;JUN;MRPS9;RALYL;FASN;SERPINH1;ESF1;RPL23A;FAM98B;JAKMIP1;HIST1H1B
histone pre-mRNA DCP binding	12/1200	0.752689	0.777458	0.630314	0.660175	1.432	-0.406835	REPIN1;USP36;JUN;MRPS9;RALYL;FASN;SERPINH1;ESF1;RPL23A;FAM98B;JAKMIP1;HIST1H1B
RNA binding	12/1199	0.75169	0.777458	0.629135	0.660175	1.42564	-0.406922	REPIN1;USP36;JUN;MRPS9;RALYL;FASN;SERPINH1;ESF1;RPL23A;FAM98B;JAKMIP1;HIST1H1B
7S RNA binding	12/1200	0.752689	0.777458	0.630314	0.660175	1.43826	-0.408615	REPIN1;USP36;JUN;MRPS9;RALYL;FASN;SERPINH1;ESF1;RPL23A;FAM98B;JAKMIP1;HIST1H1B
ribonuclease P RNA binding	12/1199	0.75169	0.777458	0.629135	0.660175	1.43411	-0.409341	REPIN1;USP36;JUN;MRPS9;RALYL;FASN;SERPINH1;ESF1;RPL23A;FAM98B;JAKMIP1;HIST1H1B
BRE binding	12/1200	0.752689	0.777458	0.630314	0.660175	1.44703	-0.411108	REPIN1;USP36;JUN;MRPS9;RALYL;FASN;SERPINH1;ESF1;RPL23A;FAM98B;JAKMIP1;HIST1H1B
regulatory region RNA binding	12/1199	0.75169	0.777458	0.629135	0.660175	1.44185	-0.411549	REPIN1;USP36;JUN;MRPS9;RALYL;FASN;SERPINH1;ESF1;RPL23A;FAM98B;JAKMIP1;HIST1H1B
actin lateral binding	2/109	0.365235	0.642452	0.32526	0.585153	0.409211	-0.412163	FMNL1;TTN
alpha-aminoacyl-tRNA binding	12/1199	0.75169	0.777458	0.629135	0.660175	1.44812	-0.413339	REPIN1;USP36;JUN;MRPS9;RALYL;FASN;SERPINH1;ESF1;RPL23A;FAM98B;JAKMIP1;HIST1H1B
N6-methyladenosine-containing RNA binding	12/1199	0.75169	0.777458	0.629135	0.660175	1.4566	-0.415758	REPIN1;USP36;JUN;MRPS9;RALYL;FASN;SERPINH1;ESF1;RPL23A;FAM98B;JAKMIP1;HIST1H1B
RNA polymerase II intronic transcription regulatory region sequence-specific DNA binding	2/134	0.466312	0.642452	0.419264	0.597588	0.548761	-0.41865	TBX20;FOSL2
ATP-dependent microtubule motor activity, plus-end-directed	1/146	0.82175	0.82844	0.790302	0.795656	2.19947	-0.431797	MDN1
siRNA binding	13/1203	0.656381	0.726726	0.516231	0.607594	1.04304	-0.439136	USP36;JUN;RPL23A;DICER1;JAKMIP1;REPIN1;MRPS9;RALYL;FASN;SERPINH1;ESF1;FAM98B;HIST1H1B
double-stranded RNA binding	13/1223	0.679423	0.731611	0.541204	0.614562	1.1483	-0.443829	USP36;JUN;RPL23A;DICER1;JAKMIP1;REPIN1;MRPS9;RALYL;FASN;SERPINH1;ESF1;FAM98B;HIST1H1B
protein homodimerization activity	7/582	0.524061	0.642452	0.423705	0.597588	0.689364	-0.445431	TRIM8;JUN;TSG101;UPK1A;AMBP;AXIN1;OLFM4
single-stranded DNA binding	5/544	0.766276	0.78314	0.690115	0.706275	1.67974	-0.447169	JUN;ZMYM1;TSG101;H2AFX;HIST3H2BB
chloride ion binding	2017-01-07	0.0790922	0.502688	0.0809615	0.467151	0.177028	-0.449145	ACE
tRNA binding	13/1219	0.674885	0.72926	0.536238	0.613969	1.1434	-0.449602	USP36;JUN;RPL23A;TRNT1;JAKMIP1;REPIN1;MRPS9;RALYL;FASN;SERPINH1;ESF1;FAM98B;HIST1H1B
rRNA methyltransferase activity	2017-01-19	0.200455	0.502688	0.190382	0.467151	0.279946	-0.449919	BCDIN3D
pre-miRNA binding	13/1201	0.654029	0.726726	0.513715	0.605858	1.07145	-0.454939	USP36;JUN;RPL23A;DICER1;JAKMIP1;REPIN1;MRPS9;RALYL;FASN;SERPINH1;ESF1;FAM98B;HIST1H1B
double-stranded DNA binding	5/521	0.732723	0.777458	0.653072	0.673822	1.46984	-0.457101	JUN;ZMYM1;TSG101;H2AFX;HIST3H2BB
actin monomer binding	1/141	0.810865	0.818577	0.778776	0.786182	2.18348	-0.457774	NRAP
ATPase activity	1/139	0.806329	0.815105	0.773991	0.782416	2.20178	-0.473963	MDN1
G-protein coupled olfactory receptor activity	4/419	0.725553	0.776101	0.653871	0.673822	1.49027	-0.478109	OR2AG1;S1PR1;RXFP1;MCHR1
[heparan sulfate]-glucosamine 3-sulfotransferase 1 activity	2017-01-07	0.0790922	0.502688	0.0809615	0.467151	0.191649	-0.486241	HS3ST3A1
ubiquitin conjugating enzyme activity	3/324	0.733686	0.777458	0.67219	0.688879	1.58599	-0.491141	RNF144B;KLHL21;MDM2
damaged DNA binding	5/506	0.709048	0.761304	0.627495	0.660175	1.4443	-0.496598	JUN;ZMYM1;TSG101;H2AFX;HIST3H2BB
ATPase activity, coupled	1/138	0.80402	0.813878	0.771561	0.781021	2.27723	-0.496735	MDN1
RNA methyltransferase activity	2017-01-22	0.228219	0.502688	0.215656	0.467151	0.345874	-0.511012	BCDIN3D
ubiquitin-calmodulin ligase activity	3/320	0.725963	0.776101	0.664002	0.682282	1.6074	-0.514782	RNF144B;KLHL21;MDM2
ATP-dependent microtubule motor activity, minus-end-directed	1/136	0.799319	0.810224	0.766622	0.777081	2.30461	-0.516221	MDN1
ubiquitin-protein transferase activity	3/320	0.725963	0.776101	0.664002	0.682282	1.61445	-0.517038	RNF144B;KLHL21;MDM2
ATPase activity, uncoupled	1/134	0.794507	0.806446	0.761577	0.773022	2.32725	-0.535345	MDN1
DNA binding, bending	5/490	0.682231	0.733572	0.599036	0.64801	1.41994	-0.542965	JUN;ZMYM1;TSG101;H2AFX;HIST3H2BB
protein-DNA unloading ATPase activity	1/133	0.792058	0.80506	0.759015	0.771475	2.34119	-0.545782	MDN1
patched binding	2017-01-06	0.0681867	0.502688	0.0712078	0.467151	0.204317	-0.548695	SHH
DNA clamp loader activity	5/488	0.678767	0.731611	0.595397	0.645811	1.42485	-0.552096	JUN;ZMYM1;TSG101;H2AFX;HIST3H2BB
DNA clamp activity	5/482	0.668224	0.726726	0.584375	0.639455	1.37589	-0.554664	JUN;ZMYM1;TSG101;H2AFX;HIST3H2BB
DNA binding	5/482	0.668224	0.726726	0.584375	0.639455	1.3839	-0.557896	JUN;ZMYM1;TSG101;H2AFX;HIST3H2BB
G-quadruplex DNA binding	5/486	0.675277	0.72926	0.59174	0.642782	1.42578	-0.559808	JUN;ZMYM1;TSG101;H2AFX;HIST3H2BB
topological DNA entrapment activity	5/482	0.668224	0.726726	0.584375	0.639455	1.38972	-0.560241	JUN;ZMYM1;TSG101;H2AFX;HIST3H2BB
negative regulation of SREBP signaling pathway by DNA binding	5/482	0.668224	0.726726	0.584375	0.639455	1.39556	-0.562594	JUN;ZMYM1;TSG101;H2AFX;HIST3H2BB
regulatory region DNA binding	5/484	0.671763	0.72758	0.588066	0.640664	1.41691	-0.563719	JUN;ZMYM1;TSG101;H2AFX;HIST3H2BB
flap-structured DNA binding	5/483	0.669996	0.726726	0.586222	0.639594	1.41022	-0.564771	JUN;ZMYM1;TSG101;H2AFX;HIST3H2BB
triplex DNA binding	5/482	0.668224	0.726726	0.584375	0.639455	1.40416	-0.566061	JUN;ZMYM1;TSG101;H2AFX;HIST3H2BB
DNA end binding	5/483	0.669996	0.726726	0.586222	0.639594	1.41616	-0.567147	JUN;ZMYM1;TSG101;H2AFX;HIST3H2BB
DNA secondary structure binding	5/482	0.668224	0.726726	0.584375	0.639455	1.40947	-0.568202	JUN;ZMYM1;TSG101;H2AFX;HIST3H2BB
histone-dependent DNA binding	5/482	0.668224	0.726726	0.584375	0.639455	1.41768	-0.571511	JUN;ZMYM1;TSG101;H2AFX;HIST3H2BB
base pairing with DNA	5/482	0.668224	0.726726	0.584375	0.639455	1.426	-0.574866	JUN;ZMYM1;TSG101;H2AFX;HIST3H2BB
cGMP binding	2017-01-08	0.0898706	0.502688	0.0906137	0.467151	0.238602	-0.574885	PDE5A
bent DNA binding	5/482	0.668224	0.726726	0.584375	0.639455	1.42981	-0.576402	JUN;ZMYM1;TSG101;H2AFX;HIST3H2BB
random coil DNA binding	5/482	0.668224	0.726726	0.584375	0.639455	1.43649	-0.579096	JUN;ZMYM1;TSG101;H2AFX;HIST3H2BB
recombination hotspot binding	5/482	0.668224	0.726726	0.584375	0.639455	1.44466	-0.582389	JUN;ZMYM1;TSG101;H2AFX;HIST3H2BB
DNA clamp unloader activity	5/482	0.668224	0.726726	0.584375	0.639455	1.44918	-0.58421	JUN;ZMYM1;TSG101;H2AFX;HIST3H2BB
actin binding	1/125	0.771388	0.786202	0.737507	0.75064	2.34726	-0.609263	NRAP
corticotropin receptor activity	2017-01-15	0.161882	0.502688	0.155425	0.467151	0.353041	-0.642847	MCHR1
non-membrane spanning protein tyrosine kinase activity	1/117	0.748674	0.777458	0.714099	0.727813	2.22988	-0.645444	TTN
transcriptional repressor activity, RNA polymerase II core promoter proximal region sequence-specific binding	1/116	0.745681	0.777458	0.711031	0.725681	2.2275	-0.653676	JUN
somatostatin receptor activity	2017-01-15	0.161882	0.502688	0.155425	0.467151	0.361091	-0.657504	MCHR1
protein kinase binding	4/352	0.592433	0.674044	0.516823	0.607594	1.26017	-0.659721	QARS;AXIN1;ANK2;TTN
protein kinase C binding	4/328	0.536573	0.64277	0.462188	0.597588	1.06452	-0.662722	QARS;AXIN1;ANK2;TTN
cyclin-dependent protein kinase activating kinase activity	2/189	0.651289	0.725499	0.59917	0.64801	1.55438	-0.666523	HIPK2;STK3
small RNA 2'-O-methyltransferase	2017-01-11	0.121458	0.502688	0.118972	0.467151	0.318345	-0.671131	BCDIN3D
RNA polymerase II transcription coactivator activity	3/260	0.589006	0.674044	0.5243	0.613969	1.28372	-0.679497	JUN;TBX20;HIPK2
transmembrane receptor protein tyrosine kinase activity	1/114	0.739588	0.777458	0.704797	0.720309	2.28924	-0.690577	TTN
core promoter binding	3/250	0.562376	0.663246	0.498178	0.597588	1.23084	-0.708453	JUN;NCOR1;SMAD6
transcription regulatory region sequence-specific DNA binding	3/242	0.54034	0.64277	0.476786	0.597588	1.15264	-0.709516	JUN;NCOR1;SMAD6
protein tyrosine kinase activity	3/263	0.596791	0.674044	0.531994	0.613969	1.38706	-0.715985	HIPK2;STK3;TTN
calcium ion sensor activity	3/248	0.556926	0.657864	0.492869	0.597588	1.24228	-0.727135	SHH;OTOF;TTN
calcium ion binding involved in regulation of cytosolic calcium ion concentration	3/248	0.556926	0.657864	0.492869	0.597588	1.24904	-0.73109	SHH;OTOF;TTN
protein serine/threonine/tyrosine kinase activity	2/177	0.615726	0.691064	0.563655	0.630716	1.56455	-0.758732	HIPK2;STK3
phosphatidylinositol kinase activity	1962-01-01	0.518476	0.642452	0.486587	0.597588	1.16253	-0.763619	PRKD1
tau-protein kinase activity	2/176	0.612641	0.688641	0.560597	0.62824	1.56005	-0.764387	HIPK2;STK3
ADP-thymidine kinase activity	1962-01-01	0.518476	0.642452	0.486587	0.597588	1.17176	-0.769684	PRKD1
RNA polymerase II core promoter sequence-specific DNA binding	2/183	0.633843	0.709255	0.581685	0.639455	1.69082	-0.770936	TBX20;FOSL2
caldesmon kinase activity	2/169	0.590518	0.674044	0.538772	0.613969	1.46881	-0.773704	HIPK2;STK3
low-density-lipoprotein particle receptor kinase activity	2/169	0.590518	0.674044	0.538772	0.613969	1.47415	-0.776518	HIPK2;STK3
viomycin kinase activity	1962-01-01	0.518476	0.642452	0.486587	0.597588	1.18354	-0.777425	PRKD1
inositol trisphosphate kinase activity	1962-01-01	0.518476	0.642452	0.486587	0.597588	1.18473	-0.778204	PRKD1
protein arginine kinase activity	2/169	0.590518	0.674044	0.538772	0.613969	1.48152	-0.780397	HIPK2;STK3
histone kinase activity	2/171	0.596933	0.674044	0.545082	0.614562	1.51829	-0.783361	HIPK2;STK3
[acetyl-CoA carboxylase] kinase activity	2/169	0.590518	0.674044	0.538772	0.613969	1.4909	-0.78534	HIPK2;STK3
adenosylcobinamide kinase activity	1962-01-01	0.518476	0.642452	0.486587	0.597588	1.19589	-0.785538	PRKD1
beta-adrenergic receptor kinase activity	2/171	0.596933	0.674044	0.545082	0.614562	1.525	-0.786827	HIPK2;STK3
protein kinase activity involved in regulation of protein localization to cell division site involved in cytokinesis	2/169	0.590518	0.674044	0.538772	0.613969	1.49434	-0.787153	HIPK2;STK3
myosin II binding	2017-01-16	0.171696	0.502688	0.164302	0.467151	0.447548	-0.788594	USH2A
cyclin-dependent protein kinase activity	2/171	0.596933	0.674044	0.545082	0.614562	1.53074	-0.789787	HIPK2;STK3
rhodopsin kinase activity	2/171	0.596933	0.674044	0.545082	0.614562	1.53114	-0.789991	HIPK2;STK3
pyruvate dehydrogenase (acetyl-transferring) kinase activity	2/169	0.590518	0.674044	0.538772	0.613969	1.50038	-0.790335	HIPK2;STK3
transmembrane receptor protein kinase activity	2/169	0.590518	0.674044	0.538772	0.613969	1.5093	-0.795031	HIPK2;STK3
ATP binding	3/243	0.543129	0.64464	0.479482	0.597588	1.30398	-0.795961	AKT2;TRNT1;STK3
[3-methyl-2-oxobutanoate dehydrogenase (acetyl-transferring)] kinase activity	2/170	0.593735	0.674044	0.541935	0.614562	1.53014	-0.797698	HIPK2;STK3
protein histidine kinase activity	2/169	0.590518	0.674044	0.538772	0.613969	1.51506	-0.798066	HIPK2;STK3
phosphoribulokinase activity	1962-01-01	0.518476	0.642452	0.486587	0.597588	1.21676	-0.799245	PRKD1
[hydroxymethylglutaryl-CoA reductase (NADPH)] kinase activity	2/169	0.590518	0.674044	0.538772	0.613969	1.52112	-0.80126	HIPK2;STK3
galacturonokinase activity	1962-01-01	0.518476	0.642452	0.486587	0.597588	1.22243	-0.802965	PRKD1
[tyrosine 3-monooxygenase] kinase activity	2/169	0.590518	0.674044	0.538772	0.613969	1.52536	-0.803493	HIPK2;STK3
dephospho-[reductase kinase] kinase activity	2/169	0.590518	0.674044	0.538772	0.613969	1.53549	-0.808826	HIPK2;STK3
phosphoprotein phosphatase activity	1957-01-01	0.489201	0.642452	0.458608	0.597588	1.13221	-0.809512	PGP
undecaprenol kinase activity	1962-01-01	0.518476	0.642452	0.486587	0.597588	1.23391	-0.810509	PRKD1
calcium-dependent protein kinase activity	2/169	0.590518	0.674044	0.538772	0.613969	1.54025	-0.811335	HIPK2;STK3
tagatose kinase activity	1962-01-01	0.518476	0.642452	0.486587	0.597588	1.23615	-0.811977	PRKD1
calcium- and calmodulin-regulated 3',5'-cyclic-GMP phosphodiesterase activity	2017-01-11	0.121458	0.502688	0.118972	0.467151	0.386499	-0.814812	PDE5A
tropomyosin kinase activity	2/169	0.590518	0.674044	0.538772	0.613969	1.54706	-0.814923	HIPK2;STK3
aminoglycoside phosphotransferase activity	1962-01-01	0.518476	0.642452	0.486587	0.597588	1.2411	-0.815233	PRKD1
peptide:proton symporter activity	2017-01-07	0.0790922	0.502688	0.0809615	0.467151	0.321823	-0.816509	SLC15A2
glycerol-3-phosphate-glucose phosphotransferase activity	1962-01-01	0.518476	0.642452	0.486587	0.597588	1.24397	-0.817118	PRKD1
[isocitrate dehydrogenase (NADP+)] kinase activity	2/169	0.590518	0.674044	0.538772	0.613969	1.55582	-0.819538	HIPK2;STK3
anion transmembrane transporter activity	2017-01-16	0.171696	0.502688	0.164302	0.467151	0.465765	-0.820692	SLC4A2
protein phosphatase binding	1991-01-01	0.658159	0.726726	0.622792	0.660175	1.96885	-0.823589	MAGI2
diacylglycerol kinase activity	1969-01-01	0.556675	0.657864	0.523366	0.613969	1.41116	-0.826621	PRKD1
acyl-phosphate-hexose phosphotransferase activity	1962-01-01	0.518476	0.642452	0.486587	0.597588	1.25917	-0.827101	PRKD1
hydroxymethylpyrimidine kinase activity	1962-01-01	0.518476	0.642452	0.486587	0.597588	1.26743	-0.832526	PRKD1
glucosamine kinase activity	1962-01-01	0.518476	0.642452	0.486587	0.597588	1.27274	-0.836013	PRKD1
macrolide 2'-kinase activity	1962-01-01	0.518476	0.642452	0.486587	0.597588	1.27503	-0.837516	PRKD1
pantetheine kinase activity	1962-01-01	0.518476	0.642452	0.486587	0.597588	1.27543	-0.837784	PRKD1
shikimate kinase activity	1962-01-01	0.518476	0.642452	0.486587	0.597588	1.28135	-0.841669	PRKD1
diphosphate-glycerol phosphotransferase activity	1962-01-01	0.518476	0.642452	0.486587	0.597588	1.29055	-0.847713	PRKD1
diphosphate-serine phosphotransferase activity	1962-01-01	0.518476	0.642452	0.486587	0.597588	1.29628	-0.85148	PRKD1
RNA polymerase II repressing transcription factor binding	1989-01-01	0.64998	0.725128	0.614675	0.660175	1.97842	-0.85233	TBX20
RNA polymerase II regulatory region sequence-specific DNA binding	2/171	0.596933	0.674044	0.545082	0.614562	1.65443	-0.853605	TBX20;FOSL2
alpha-glucan, water dikinase activity	1960-01-01	0.506972	0.642452	0.475572	0.597588	1.25951	-0.855584	PRKD1
inositol tetrakisphosphate kinase activity	1962-01-01	0.518476	0.642452	0.486587	0.597588	1.30351	-0.856229	PRKD1
ADP-specific phosphofructokinase activity	1962-01-01	0.518476	0.642452	0.486587	0.597588	1.30407	-0.856591	PRKD1
alkylglycerone kinase activity	1962-01-01	0.518476	0.642452	0.486587	0.597588	1.3156	-0.864168	PRKD1
lombricine kinase activity	1960-01-01	0.506972	0.642452	0.475572	0.597588	1.27429	-0.865624	PRKD1
D-erythro-sphingosine kinase activity	1962-01-01	0.518476	0.642452	0.486587	0.597588	1.31805	-0.865776	PRKD1
sedoheptulokinase activity	1963-01-01	0.524127	0.642452	0.492009	0.597588	1.34502	-0.868914	PRKD1
myosin heavy chain binding	2017-01-16	0.171696	0.502688	0.164302	0.467151	0.493907	-0.87028	USH2A
(deoxy)adenylate kinase activity	1960-01-01	0.506972	0.642452	0.475572	0.597588	1.28349	-0.871872	PRKD1
phosphoramidate-hexose phosphotransferase activity	1962-01-01	0.518476	0.642452	0.486587	0.597588	1.32889	-0.8729	PRKD1
acetate kinase (diphosphate) activity	1960-01-01	0.506972	0.642452	0.475572	0.597588	1.28804	-0.874965	PRKD1
glucose-1,6-bisphosphate synthase activity	1963-01-01	0.524127	0.642452	0.492009	0.597588	1.36068	-0.879026	PRKD1
dephospho-CoA kinase activity	1964-01-01	0.529712	0.642452	0.497373	0.597588	1.38577	-0.880547	PRKD1
glycerol kinase activity	1966-01-01	0.540688	0.64277	0.507935	0.599993	1.4329	-0.881106	PRKD1
ATP:2-methylpropanoate phosphotransferase activity	1960-01-01	0.506972	0.642452	0.475572	0.597588	1.29821	-0.881873	PRKD1
thiol-dependent ubiquitin-specific protease activity	1986-01-01	0.637345	0.712101	0.602175	0.650314	1.95918	-0.882503	USP36
agmatine kinase activity	1960-01-01	0.506972	0.642452	0.475572	0.597588	1.30048	-0.883415	PRKD1
dolichol kinase activity	1963-01-01	0.524127	0.642452	0.492009	0.597588	1.37066	-0.885478	PRKD1
myosin light chain binding	2017-01-16	0.171696	0.502688	0.164302	0.467151	0.502712	-0.885794	USH2A
RNA polymerase II transcription factor activity, metal ion regulated core promoter proximal region sequence-specific binding	2017-01-11	0.121458	0.502688	0.118972	0.467151	0.423023	-0.891812	JUN
creatine kinase activity	1965-01-01	0.535232	0.642452	0.502682	0.597588	1.42936	-0.893428	PRKD1
ammonia kinase activity	1960-01-01	0.506972	0.642452	0.475572	0.597588	1.31593	-0.893909	PRKD1
pantothenate kinase activity	1964-01-01	0.529712	0.642452	0.497373	0.597588	1.40882	-0.895192	PRKD1
ethanolamine kinase activity	1966-01-01	0.540688	0.64277	0.507935	0.599993	1.45654	-0.895646	PRKD1
phospholipase A2 activity	1952-01-01	0.458154	0.642452	0.42912	0.597588	1.14765	-0.895801	PLA2G2E
NAD+ kinase activity	1964-01-01	0.529712	0.642452	0.497373	0.597588	1.41131	-0.896778	PRKD1
inositol-1,3,4,5,6-pentakisphosphate kinase activity	1965-01-01	0.535232	0.642452	0.502682	0.597588	1.43525	-0.897112	PRKD1
phosphoenolpyruvate-glycerone phosphotransferase activity	1962-01-01	0.518476	0.642452	0.486587	0.597588	1.36712	-0.89801	PRKD1
ribosylnicotinamide kinase activity	1964-01-01	0.529712	0.642452	0.497373	0.597588	1.4145	-0.898802	PRKD1
thiamine-phosphate kinase activity	1960-01-01	0.506972	0.642452	0.475572	0.597588	1.32546	-0.900384	PRKD1
carbohydrate kinase activity	1962-01-01	0.518476	0.642452	0.486587	0.597588	1.37087	-0.900473	PRKD1
protein serine/threonine kinase inhibitor activity	1962-01-01	0.518476	0.642452	0.486587	0.597588	1.37132	-0.900767	QARS
autoinducer-2 kinase activity	1960-01-01	0.506972	0.642452	0.475572	0.597588	1.32681	-0.901302	PRKD1
inositol diphosphate tetrakisphosphate kinase activity	1965-01-01	0.535232	0.642452	0.502682	0.597588	1.44286	-0.901865	PRKD1
riboflavin kinase activity	1963-01-01	0.524127	0.642452	0.492009	0.597588	1.39699	-0.902487	PRKD1
NADH kinase activity	1962-01-01	0.518476	0.642452	0.486587	0.597588	1.37483	-0.903076	PRKD1
inositol hexakisphosphate kinase activity	1965-01-01	0.535232	0.642452	0.502682	0.597588	1.4453	-0.903388	PRKD1
ADP-specific glucokinase activity	1963-01-01	0.524127	0.642452	0.492009	0.597588	1.3985	-0.903459	PRKD1
IDP phosphatase activity	2017-01-11	0.121458	0.502688	0.118972	0.467151	0.42867	-0.903717	PGP
triokinase activity	1963-01-01	0.524127	0.642452	0.492009	0.597588	1.39966	-0.904213	PRKD1
adenylylsulfate kinase activity	1964-01-01	0.529712	0.642452	0.497373	0.597588	1.42481	-0.905351	PRKD1
(S)-lactate 2-kinase activity	1962-01-01	0.518476	0.642452	0.486587	0.597588	1.37845	-0.90545	PRKD1
neuropeptide F receptor activity	2017-01-11	0.121458	0.502688	0.118972	0.467151	0.429712	-0.905914	MCHR1
glycerate 2-kinase activity	1960-01-01	0.506972	0.642452	0.475572	0.597588	1.3342	-0.90632	PRKD1
phosphoribokinase activity	1962-01-01	0.518476	0.642452	0.486587	0.597588	1.38014	-0.906558	PRKD1
mevalonate kinase activity	1963-01-01	0.524127	0.642452	0.492009	0.597588	1.40426	-0.907181	PRKD1
hypotaurocyamine kinase activity	1960-01-01	0.506972	0.642452	0.475572	0.597588	1.33867	-0.909358	PRKD1
ubiquitin-specific protease binding	1991-01-01	0.658159	0.726726	0.622792	0.660175	2.17855	-0.911307	TTN
inositol 5-diphosphate pentakisphosphate 5-kinase activity	1965-01-01	0.535232	0.642452	0.502682	0.597588	1.4589	-0.911891	PRKD1
polyphosphate-glucose phosphotransferase activity	1962-01-01	0.518476	0.642452	0.486587	0.597588	1.38881	-0.912259	PRKD1
inositol heptakisphosphate kinase activity	1965-01-01	0.535232	0.642452	0.502682	0.597588	1.4597	-0.91239	PRKD1
hydroxylysine kinase activity	1963-01-01	0.524127	0.642452	0.492009	0.597588	1.41474	-0.91395	PRKD1
thiamine-diphosphate kinase activity	1960-01-01	0.506972	0.642452	0.475572	0.597588	1.34901	-0.916381	PRKD1
choline kinase activity	1964-01-01	0.529712	0.642452	0.497373	0.597588	1.44286	-0.916824	PRKD1
phosphatidylinositol phosphate kinase activity	1963-01-01	0.524127	0.642452	0.492009	0.597588	1.42043	-0.917628	PRKD1
fucokinase activity	1963-01-01	0.524127	0.642452	0.492009	0.597588	1.42851	-0.922845	PRKD1
glucuronokinase activity	1962-01-01	0.518476	0.642452	0.486587	0.597588	1.40508	-0.922944	PRKD1
lipid kinase activity	1960-01-01	0.506972	0.642452	0.475572	0.597588	1.36088	-0.924449	PRKD1
short neuropeptide F receptor activity	2017-01-11	0.121458	0.502688	0.118972	0.467151	0.438658	-0.924774	MCHR1
fatty acid elongase activity	2017-01-07	0.0790922	0.502688	0.0809615	0.467151	0.364862	-0.925707	FASN
5-methyldeoxycytidine-5'-phosphate kinase activity	1960-01-01	0.506972	0.642452	0.475572	0.597588	1.3676	-0.92901	PRKD1
acylglycerol kinase activity	1963-01-01	0.524127	0.642452	0.492009	0.597588	1.43832	-0.929183	PRKD1
fructosamine-3-kinase activity	1960-01-01	0.506972	0.642452	0.475572	0.597588	1.36854	-0.929652	PRKD1
phosphatidylinositol 3-kinase activity	1961-01-01	0.512758	0.642452	0.481108	0.597588	1.39342	-0.930735	PRKD1
pyridoxal kinase activity	1963-01-01	0.524127	0.642452	0.492009	0.597588	1.44408	-0.932907	PRKD1
ribosylnicotinate kinase activity	1962-01-01	0.518476	0.642452	0.486587	0.597588	1.42162	-0.933805	PRKD1
xylitol kinase activity	1962-01-01	0.518476	0.642452	0.486587	0.597588	1.42339	-0.934971	PRKD1
formate kinase activity	1960-01-01	0.506972	0.642452	0.475572	0.597588	1.38289	-0.939399	PRKD1
protein tyrosine kinase inhibitor activity	1957-01-01	0.489201	0.642452	0.458608	0.597588	1.31467	-0.939965	QARS
erythritol kinase activity	1962-01-01	0.518476	0.642452	0.486587	0.597588	1.43167	-0.940411	PRKD1
glutamate 1-kinase activity	1960-01-01	0.506972	0.642452	0.475572	0.597588	1.38482	-0.940711	PRKD1
glycerate kinase activity	1963-01-01	0.524127	0.642452	0.492009	0.597588	1.45842	-0.942167	PRKD1
inositol pentakisphosphate 2-kinase activity	1963-01-01	0.524127	0.642452	0.492009	0.597588	1.46213	-0.944568	PRKD1
glycerone kinase activity	1963-01-01	0.524127	0.642452	0.492009	0.597588	1.4694	-0.949264	PRKD1
D-arabinokinase activity	1962-01-01	0.518476	0.642452	0.486587	0.597588	1.44754	-0.950837	PRKD1
transcription factor activity, RNA polymerase II core promoter proximal region sequence-specific binding involved in preinitiation complex assembly	2017-01-11	0.121458	0.502688	0.118972	0.467151	0.451501	-0.951849	JUN
phosphomevalonate kinase activity	1961-01-01	0.512758	0.642452	0.481108	0.597588	1.42546	-0.952142	PRKD1
selenide, water dikinase activity	1961-01-01	0.512758	0.642452	0.481108	0.597588	1.42627	-0.952678	PRKD1
phosphatidylinositol bisphosphate kinase activity	1962-01-01	0.518476	0.642452	0.486587	0.597588	1.45127	-0.953283	PRKD1
inositol 3-kinase activity	1962-01-01	0.518476	0.642452	0.486587	0.597588	1.45278	-0.954277	PRKD1
protein tyrosine phosphatase activity	1975-01-01	0.587005	0.674044	0.552805	0.620445	1.79143	-0.954335	PGP
cobinamide kinase activity	1962-01-01	0.518476	0.642452	0.486587	0.597588	1.46014	-0.95911	PRKD1
guanidinoacetate kinase activity	1960-01-01	0.506972	0.642452	0.475572	0.597588	1.41329	-0.960046	PRKD1
calcium-dependent protein kinase inhibitor activity	1955-01-01	0.477	0.642452	0.446999	0.597588	1.30172	-0.963582	QARS
dehydrogluconokinase activity	1962-01-01	0.518476	0.642452	0.486587	0.597588	1.46862	-0.964679	PRKD1
AMP-thymidine kinase activity	1962-01-01	0.518476	0.642452	0.486587	0.597588	1.47056	-0.965954	PRKD1
2-phosphoglycerate kinase activity	1960-01-01	0.506972	0.642452	0.475572	0.597588	1.42251	-0.966312	PRKD1
pyruvate, water dikinase activity	1960-01-01	0.506972	0.642452	0.475572	0.597588	1.42365	-0.967086	PRKD1
actinin binding	2017-01-07	0.0790922	0.502688	0.0809615	0.467151	0.381981	-0.96914	TTN
transmembrane receptor protein tyrosine phosphatase activity	1958-01-01	0.495194	0.642452	0.464322	0.597588	1.37961	-0.969597	PGP
kinase activity	1960-01-01	0.506972	0.642452	0.475572	0.597588	1.43111	-0.972151	PRKD1
non-membrane spanning protein tyrosine phosphatase activity	1955-01-01	0.477	0.642452	0.446999	0.597588	1.31515	-0.973526	PGP
4-(cytidine 5'-diphospho)-2-C-methyl-D-erythritol kinase activity	1962-01-01	0.518476	0.642452	0.486587	0.597588	1.4825	-0.973797	PRKD1
phosphoglucan, water dikinase activity	1960-01-01	0.506972	0.642452	0.475572	0.597588	1.43904	-0.977539	PRKD1
amino acid kinase activity	1960-01-01	0.506972	0.642452	0.475572	0.597588	1.44071	-0.978677	PRKD1
phenol, water dikinase activity	1960-01-01	0.506972	0.642452	0.475572	0.597588	1.44108	-0.978928	PRKD1
gluconokinase activity	1962-01-01	0.518476	0.642452	0.486587	0.597588	1.49082	-0.979263	PRKD1
N2-acetyl-L-aminoadipate kinase activity	1960-01-01	0.506972	0.642452	0.475572	0.597588	1.44175	-0.979381	PRKD1
pyrokinin receptor activity	2017-01-11	0.121458	0.502688	0.118972	0.467151	0.465785	-0.981962	MCHR1
hydroxyethylthiazole kinase activity	1962-01-01	0.518476	0.642452	0.486587	0.597588	1.49545	-0.982304	PRKD1
prenylated protein tyrosine phosphatase activity	1956-01-01	0.483136	0.642452	0.452834	0.597588	1.35482	-0.985569	PGP
protein tyrosine phosphatase activity, metal-dependent	1954-01-01	0.470792	0.642452	0.441101	0.597588	1.31068	-0.987384	PGP
tagatose-6-phosphate kinase activity	1962-01-01	0.518476	0.642452	0.486587	0.597588	1.50713	-0.98998	PRKD1
butyrate kinase activity	1960-01-01	0.506972	0.642452	0.475572	0.597588	1.46	-0.99178	PRKD1
protein tyrosine phosphatase activity, via thiol-phosphate intermediate	1954-01-01	0.470792	0.642452	0.441101	0.597588	1.31821	-0.993058	PGP
S-methyl-5-thioribose kinase activity	1962-01-01	0.518476	0.642452	0.486587	0.597588	1.51375	-0.994324	PRKD1
diphosphoinositol-pentakisphosphate kinase activity	1962-01-01	0.518476	0.642452	0.486587	0.597588	1.5157	-0.995604	PRKD1
GABA receptor binding	2017-01-07	0.0790922	0.502688	0.0809615	0.467151	0.393312	-0.997888	JAKMIP1
bombesin receptor activity	2017-01-11	0.121458	0.502688	0.118972	0.467151	0.473519	-0.998268	MCHR1
hamamelose kinase activity	1962-01-01	0.518476	0.642452	0.486587	0.597588	1.52155	-0.999447	PRKD1
acetate kinase activity	1960-01-01	0.506972	0.642452	0.475572	0.597588	1.47324	-1.00077	PRKD1
pseudouridine kinase activity	1962-01-01	0.518476	0.642452	0.486587	0.597588	1.52792	-1.00364	PRKD1
opheline kinase activity	1960-01-01	0.506972	0.642452	0.475572	0.597588	1.47781	-1.00388	PRKD1
endoribonuclease activity, producing 5'-phosphomonoesters	2017-01-18	0.190981	0.502688	0.18178	0.467151	0.606674	-1.0044	DICER1
myosin binding	2017-01-13	0.141907	0.502688	0.137389	0.467151	0.516844	-1.00918	USH2A
polyphosphate kinase activity	1960-01-01	0.506972	0.642452	0.475572	0.597588	1.48673	-1.00994	PRKD1
inosine kinase activity	1962-01-01	0.518476	0.642452	0.486587	0.597588	1.53915	-1.01101	PRKD1
endoribonuclease activity involved in viral induction of host mRNA catabolic process	2017-01-17	0.181395	0.502688	0.173086	0.467151	0.59292	-1.01216	DICER1
MAP kinase tyrosine phosphatase activity	1955-01-01	0.477	0.642452	0.446999	0.597588	1.36896	-1.01336	PGP
propionate kinase activity	1960-01-01	0.506972	0.642452	0.475572	0.597588	1.49327	-1.01438	PRKD1
myosin VI binding	2017-01-14	0.151953	0.502688	0.146454	0.467151	0.539283	-1.01611	USH2A
T2-induced deoxynucleotide kinase activity	1960-01-01	0.506972	0.642452	0.475572	0.597588	1.50153	-1.01999	PRKD1
RNA strand annealing activity	1975-01-01	0.587005	0.674044	0.552805	0.620445	1.91824	-1.02189	DICER1
farnesyl diphosphate kinase activity	1960-01-01	0.506972	0.642452	0.475572	0.597588	1.50446	-1.02198	PRKD1
myosin I binding	2017-01-14	0.151953	0.502688	0.146454	0.467151	0.54326	-1.0236	USH2A
phosphoglycerate kinase activity	1962-01-01	0.518476	0.642452	0.486587	0.597588	1.56293	-1.02663	PRKD1
proctolin receptor activity	2017-01-11	0.121458	0.502688	0.118972	0.467151	0.48767	-1.0281	MCHR1
carbamate kinase activity	1960-01-01	0.506972	0.642452	0.475572	0.597588	1.51419	-1.02859	PRKD1
glucose-1-phosphate phosphodismutase activity	1962-01-01	0.518476	0.642452	0.486587	0.597588	1.56887	-1.03053	PRKD1
phosphoglycerate kinase (GTP) activity	1960-01-01	0.506972	0.642452	0.475572	0.597588	1.51749	-1.03083	PRKD1
arginine binding	2017-01-11	0.121458	0.502688	0.118972	0.467151	0.489134	-1.03119	NANOS1
diphosphate-protein phosphotransferase activity	1962-01-01	0.518476	0.642452	0.486587	0.597588	1.57119	-1.03205	PRKD1
transcriptional activator activity, RNA polymerase II transcription regulatory region sequence-specific binding	1975-01-01	0.587005	0.674044	0.552805	0.620445	1.9376	-1.0322	FOSL2
protein serine/threonine phosphatase activity	1971-01-01	0.567024	0.667668	0.533387	0.613969	1.82159	-1.03349	PGP
protein kinase inhibitor activity	1962-01-01	0.518476	0.642452	0.486587	0.597588	1.57647	-1.03552	QARS
5-dehydro-2-deoxygluconokinase activity	1962-01-01	0.518476	0.642452	0.486587	0.597588	1.57974	-1.03767	PRKD1
phenol kinase activity	1962-01-01	0.518476	0.642452	0.486587	0.597588	1.58271	-1.03962	PRKD1
beta-glucoside kinase activity	1962-01-01	0.518476	0.642452	0.486587	0.597588	1.58421	-1.0406	PRKD1
thiamine kinase activity	1962-01-01	0.518476	0.642452	0.486587	0.597588	1.58477	-1.04098	PRKD1
taurocyamine kinase activity	1960-01-01	0.506972	0.642452	0.475572	0.597588	1.53282	-1.04124	PRKD1
transcriptional repressor activity, RNA polymerase II distal enhancer sequence-specific binding	1978-01-01	0.601386	0.677015	0.566842	0.632378	2.05958	-1.04733	JUN
phytol kinase activity	1960-01-01	0.506972	0.642452	0.475572	0.597588	1.54627	-1.05038	PRKD1
RNA strand-exchange activity	1972-01-01	0.572108	0.672588	0.538318	0.613969	1.88257	-1.05128	DICER1
caspase binding	1983-01-01	0.624255	0.69958	0.589273	0.641039	2.23257	-1.05198	TTN
alkylglycerol kinase activity	1962-01-01	0.518476	0.642452	0.486587	0.597588	1.60434	-1.05383	PRKD1
phosphoglucokinase activity	1962-01-01	0.518476	0.642452	0.486587	0.597588	1.60516	-1.05437	PRKD1
phosphomethylpyrimidine kinase activity	1960-01-01	0.506972	0.642452	0.475572	0.597588	1.55225	-1.05444	PRKD1
nucleobase-containing compound kinase activity	1960-01-01	0.506972	0.642452	0.475572	0.597588	1.55377	-1.05548	PRKD1
riboflavin phosphotransferase activity	1962-01-01	0.518476	0.642452	0.486587	0.597588	1.60769	-1.05603	PRKD1
nucleotide phosphatase activity, acting on free nucleotides	1933-01-01	0.322055	0.596726	0.301819	0.556455	0.932733	-1.05682	PGP
acetylglutamate kinase activity	1960-01-01	0.506972	0.642452	0.475572	0.597588	1.56088	-1.0603	PRKD1
RNA polymerase II sequence-specific DNA binding transcription factor binding	1946-01-01	0.418408	0.642452	0.391627	0.597588	1.2256	-1.06786	TBX20
scyllo-inosamine 4-kinase activity	1962-01-01	0.518476	0.642452	0.486587	0.597588	1.63128	-1.07153	PRKD1
RNA polymerase II basal transcription factor binding	1946-01-01	0.418408	0.642452	0.391627	0.597588	1.2299	-1.07161	TBX20
tetraacyldisaccharide 4'-kinase activity	1962-01-01	0.518476	0.642452	0.486587	0.597588	1.6322	-1.07213	PRKD1
histone-lysine N-methyltransferase activity	1952-01-01	0.458154	0.642452	0.42912	0.597588	1.38164	-1.07844	EED
growth factor activity	1966-01-01	0.540688	0.64277	0.507935	0.599993	1.75688	-1.08033	JAG2
neuropeptide Y receptor activity	2017-01-14	0.151953	0.502688	0.146454	0.467151	0.576757	-1.08672	MCHR1
endoribonuclease activity, producing 3'-phosphomonoesters	2017-01-18	0.190981	0.502688	0.18178	0.467151	0.65754	-1.08861	DICER1
phosphoglycolate phosphatase activity	1932-01-01	0.314016	0.587693	0.29439	0.5482	0.940894	-1.08985	PGP
RNA polymerase II transcription factor binding	1945-01-01	0.411508	0.642452	0.385145	0.597588	1.23371	-1.09544	TBX20
cGMP-inhibited cyclic-nucleotide phosphodiesterase activity	2017-01-08	0.0898706	0.502688	0.0906137	0.467151	0.455097	-1.0965	PDE5A
myosin III binding	2017-01-13	0.141907	0.502688	0.137389	0.467151	0.56192	-1.0972	USH2A
galanin receptor activity	2017-01-18	0.190981	0.502688	0.18178	0.467151	0.668737	-1.10715	MCHR1
voltage-gated chloride channel activity	1943-01-01	0.39746	0.642452	0.371976	0.597588	1.21154	-1.11784	ANO6
protease binding	1978-01-01	0.601386	0.677015	0.566842	0.632378	2.2027	-1.12011	TTN
protein tyrosine/serine/threonine phosphatase activity	1941-01-01	0.383079	0.642452	0.358527	0.597588	1.16833	-1.12103	PGP
type I transforming growth factor beta receptor binding	1942-01-01	0.390312	0.642452	0.365287	0.597588	1.19505	-1.12432	SMAD6
potassium channel inhibitor activity	1943-01-01	0.39746	0.642452	0.371976	0.597588	1.22359	-1.12896	DPP6
transcription factor activity, RNA polymerase II distal enhancer sequence-specific binding	1945-01-01	0.411508	0.642452	0.385145	0.597588	1.2724	-1.1298	JUN
corazonin receptor activity	2017-01-11	0.121458	0.502688	0.118972	0.467151	0.536828	-1.13173	MCHR1
beta-endorphin receptor activity	2017-01-21	0.219073	0.502688	0.20732	0.467151	0.745874	-1.1325	MCHR1
linear polyubiquitin binding	1966-01-01	0.540688	0.64277	0.507935	0.599993	1.87005	-1.14992	TSG101
thyroid hormone receptor binding	1945-01-01	0.411508	0.642452	0.385145	0.597588	1.29513	-1.14998	NCOR1
Rac guanyl-nucleotide exchange factor activity	1956-01-01	0.483136	0.642452	0.452834	0.597588	1.58647	-1.15409	OBSCN
ubiquitin binding	1965-01-01	0.535232	0.642452	0.502682	0.597588	1.84666	-1.15426	TSG101
Rho guanyl-nucleotide exchange factor activity	1952-01-01	0.458154	0.642452	0.42912	0.597588	1.48422	-1.15851	OBSCN
endodeoxyribonuclease activity	1948-01-01	0.431969	0.642452	0.404388	0.597588	1.38997	-1.16674	DIS3
FAD binding	1934-01-01	0.33	0.603917	0.30917	0.563024	1.05591	-1.17065	NANOS1
cadmium ion binding	2017-01-06	0.0681867	0.502688	0.0712078	0.467151	0.438136	-1.17662	NANOS1
glycerol-3-phosphatase activity	2017-01-31	0.305882	0.578297	0.286883	0.53963	0.995374	-1.17907	PGP
transcription factor activity, RNA polymerase II core promoter proximal region sequence-specific binding	2017-01-11	0.121458	0.502688	0.118972	0.467151	0.563786	-1.18857	JUN
calcium-dependent protein kinase C activity	2017-01-16	0.171696	0.502688	0.164302	0.467151	0.692084	-1.21947	PRKD1
flavonoid sulfotransferase activity	2017-01-22	0.228219	0.502688	0.215656	0.467151	0.830032	-1.22633	HS3ST3A1
phosphatase binding	1940-01-01	0.375761	0.642452	0.351696	0.597588	1.25936	-1.23267	MAGI2
quercetin-3,3'-bissulfate 7-sulfotransferase activity	2017-01-22	0.228219	0.502688	0.215656	0.467151	0.83608	-1.23527	HS3ST3A1
UDP-N-acetylgalactosamine-4-sulfate sulfotransferase activity	2017-01-22	0.228219	0.502688	0.215656	0.467151	0.836991	-1.23661	HS3ST3A1
[chondroitin sulfate]-D-glucuronyl 2-O-sulfotransferase activity	2017-01-22	0.228219	0.502688	0.215656	0.467151	0.840364	-1.24159	HS3ST3A1
Rac GTPase binding	1942-01-01	0.390312	0.642452	0.365287	0.597588	1.32192	-1.24367	FMNL1
double-stranded miRNA binding	1949-01-01	0.438631	0.642452	0.410669	0.597588	1.51011	-1.24447	DICER1
cyclin-dependent protein kinase 5 activator activity	2017-01-17	0.181395	0.502688	0.173086	0.467151	0.730115	-1.24636	STK3
dynein complex binding	2017-01-19	0.200455	0.502688	0.190382	0.467151	0.785464	-1.26237	BICD2
inorganic anion exchanger activity	2017-01-20	0.209818	0.502688	0.198895	0.467151	0.81108	-1.26651	SLC4A2
amine sulfotransferase activity	2017-01-22	0.228219	0.502688	0.215656	0.467151	0.861071	-1.27219	HS3ST3A1
DNA-directed 5'-3' RNA polymerase activity	2017-01-16	0.171696	0.502688	0.164302	0.467151	0.72642	-1.27997	TRNT1
ligand-dependent nuclear receptor binding	2017-01-17	0.181395	0.502688	0.173086	0.467151	0.751195	-1.28235	NCOR1
tyrosine-ester sulfotransferase activity	2017-01-22	0.228219	0.502688	0.215656	0.467151	0.882722	-1.30418	HS3ST3A1
protein tyrosine/threonine phosphatase activity	1933-01-01	0.322055	0.596726	0.301819	0.556455	1.15219	-1.30547	PGP
calcium-activated potassium channel activity	1948-01-01	0.431969	0.642452	0.404388	0.597588	1.55779	-1.30761	ANO6
quercetin-3-sulfate 4'-sulfotransferase activity	2017-01-22	0.228219	0.502688	0.215656	0.467151	0.888073	-1.31208	HS3ST3A1
[dermatan sulfate]-L-iduronyl 2-Osulfotransferase activity	2017-01-22	0.228219	0.502688	0.215656	0.467151	0.888337	-1.31247	HS3ST3A1
anion channel activity	2017-01-21	0.219073	0.502688	0.20732	0.467151	0.8763	-1.33053	SLC4A2
methionyl-initiator methionine tRNA binding	2017-01-31	0.305882	0.578297	0.286883	0.53963	1.12497	-1.33258	TRNT1
arylsulfate sulfotransferase activity	2017-01-22	0.228219	0.502688	0.215656	0.467151	0.90323	-1.33448	HS3ST3A1
choline sulfotransferase activity	2017-01-22	0.228219	0.502688	0.215656	0.467151	0.907301	-1.34049	HS3ST3A1
G-protein coupled neurotensin receptor activity	2017-01-12	0.131742	0.502688	0.128229	0.467151	0.661371	-1.34054	MCHR1
K63-linked polyubiquitin modification-dependent protein binding	1936-01-01	0.345613	0.623763	0.323644	0.583659	1.26277	-1.34161	OPTN
Notch binding	2017-01-16	0.171696	0.502688	0.164302	0.467151	0.765596	-1.349	JAG2
organic anion transmembrane transporter activity	2017-01-31	0.305882	0.578297	0.286883	0.53963	1.13956	-1.34987	SLC4A2
neuromedin U receptor activity	2017-01-12	0.131742	0.502688	0.128229	0.467151	0.670602	-1.35925	MCHR1
petromyzonol sulfotransferase activity	2017-01-22	0.228219	0.502688	0.215656	0.467151	0.920222	-1.35958	HS3ST3A1
L-DOPA receptor activity	2017-01-12	0.131742	0.502688	0.128229	0.467151	0.673338	-1.36479	MCHR1
base pairing with tRNA	2017-01-31	0.305882	0.578297	0.286883	0.53963	1.15857	-1.37239	TRNT1
FADH2 binding	2017-01-22	0.228219	0.502688	0.215656	0.467151	0.929924	-1.37392	NANOS1
cyclin-dependent protein serine/threonine kinase activator activity	2017-01-31	0.305882	0.578297	0.286883	0.53963	1.16577	-1.38091	STK3
chondroitin sulfotransferase activity	2017-01-22	0.228219	0.502688	0.215656	0.467151	0.938445	-1.3865	HS3ST3A1
NAD+ ADP-ribosyltransferase activity	2017-01-15	0.161882	0.502688	0.155425	0.467151	0.76276	-1.3889	SIRT4
psychosine sulfotransferase activity	2017-01-22	0.228219	0.502688	0.215656	0.467151	0.94168	-1.39128	HS3ST3A1
ubiquitin conjugating enzyme binding	1934-01-01	0.33	0.603917	0.30917	0.563024	1.2671	-1.40479	RNF144B
keratan sulfotransferase activity	2017-01-22	0.228219	0.502688	0.215656	0.467151	0.95177	-1.40619	HS3ST3A1
3'-5'-exoribonuclease activity	1934-01-01	0.33	0.603917	0.30917	0.563024	1.27101	-1.40912	DIS3
MAP kinase phosphatase activity	1932-01-01	0.314016	0.587693	0.29439	0.5482	1.22072	-1.41397	PGP
potassium channel regulator activity	1936-01-01	0.345613	0.623763	0.323644	0.583659	1.33418	-1.41748	DPP6
sulfotransferase activity	2017-01-22	0.228219	0.502688	0.215656	0.467151	0.960108	-1.41851	HS3ST3A1
protein histidine phosphatase activity	2017-01-31	0.305882	0.578297	0.286883	0.53963	1.20501	-1.4274	PGP
potassium channel activator activity	1936-01-01	0.345613	0.623763	0.323644	0.583659	1.34503	-1.42901	DPP6
proteoglycan sulfotransferase activity	2017-01-24	0.246193	0.510954	0.23207	0.475008	1.02542	-1.43727	HS3ST3A1
tachykinin receptor activity	2017-01-13	0.141907	0.502688	0.137389	0.467151	0.737253	-1.43955	MCHR1
protein arginine phosphatase activity	2017-01-31	0.305882	0.578297	0.286883	0.53963	1.21789	-1.44266	PGP
protein serine/threonine kinase activator activity	1934-01-01	0.33	0.603917	0.30917	0.563024	1.30626	-1.4482	STK3
ankyrin binding	2017-01-18	0.190981	0.502688	0.18178	0.467151	0.876509	-1.45113	OBSCN
N-acetylgalactosamine 4-O-sulfotransferase activity	2017-01-27	0.272376	0.533971	0.256054	0.500654	1.11684	-1.45253	HS3ST3A1
histone methyltransferase activity	2017-01-12	0.131742	0.502688	0.128229	0.467151	0.717672	-1.45465	EED
cortisol sulfotransferase activity	2017-01-22	0.228219	0.502688	0.215656	0.467151	0.986011	-1.45678	HS3ST3A1
galactose 3-O-sulfotransferase activity	2017-01-24	0.246193	0.510954	0.23207	0.475008	1.04133	-1.45957	HS3ST3A1
poly(U)-specific exoribonuclease activity, producing 3' uridine cyclic phosphate ends	2017-01-20	0.209818	0.502688	0.198895	0.467151	0.935206	-1.46034	DIS3
Renilla-luciferin sulfotransferase activity	2017-01-22	0.228219	0.502688	0.215656	0.467151	0.988498	-1.46046	HS3ST3A1
vitamin D receptor binding	1934-01-01	0.33	0.603917	0.30917	0.563024	1.3196	-1.46299	NCOR1
titin binding	2017-01-11	0.121458	0.502688	0.118972	0.467151	0.693992	-1.46307	OBSCN
scymnol sulfotransferase activity	2017-01-22	0.228219	0.502688	0.215656	0.467151	0.992385	-1.4662	HS3ST3A1
12-hydroxyjasmonate sulfotransferase activity	2017-01-22	0.228219	0.502688	0.215656	0.467151	0.99758	-1.47387	HS3ST3A1
hyaluronic acid binding	2017-01-21	0.219073	0.502688	0.20732	0.467151	0.972262	-1.47624	HAPLN4
protein-tyrosine sulfotransferase activity	2017-01-24	0.246193	0.510954	0.23207	0.475008	1.05755	-1.48231	HS3ST3A1
endonuclease activity	1933-01-01	0.322055	0.596726	0.301819	0.556455	1.30993	-1.4842	DIS3
transmembrane receptor protein phosphatase activity	2017-01-31	0.305882	0.578297	0.286883	0.53963	1.25433	-1.48582	PGP
histone-glutamine methyltransferase activity	2017-01-12	0.131742	0.502688	0.128229	0.467151	0.73334	-1.48641	EED
flavin adenine dinucleotide binding	2017-01-22	0.228219	0.502688	0.215656	0.467151	1.00927	-1.49114	NANOS1
trans-3,4-dihydrodiolphenanthrene sulfotransferase activity	2017-01-22	0.228219	0.502688	0.215656	0.467151	1.0105	-1.49296	HS3ST3A1
N-acetylglucosamine 6-O-sulfotransferase activity	2017-01-24	0.246193	0.510954	0.23207	0.475008	1.0657	-1.49373	HS3ST3A1
carboxypeptidase activity	2017-01-14	0.151953	0.502688	0.146454	0.467151	0.797835	-1.50327	ACE
K11-linked polyubiquitin modification-dependent protein binding	2017-01-21	0.219073	0.502688	0.20732	0.467151	0.991101	-1.50484	OPTN
3',5'-cyclic-AMP phosphodiesterase activity	2017-01-17	0.181395	0.502688	0.173086	0.467151	0.882015	-1.50567	PDE5A
plus-end directed microfilament motor activity	2017-01-17	0.181395	0.502688	0.173086	0.467151	0.882539	-1.50656	MYH2
aryl sulfotransferase activity	2017-01-24	0.246193	0.510954	0.23207	0.475008	1.07503	-1.50681	HS3ST3A1
estrone sulfotransferase activity	2017-01-22	0.228219	0.502688	0.215656	0.467151	1.02021	-1.50731	HS3ST3A1
ATPase-coupled anion transmembrane transporter activity	2017-01-24	0.246193	0.510954	0.23207	0.475008	1.08469	-1.52035	SLC4A2
phenanthrol sulfotransferase activity	2017-01-22	0.228219	0.502688	0.215656	0.467151	1.03012	-1.52194	HS3ST3A1
trans-9R,10R-dihydrodiolphenanthrene sulfotransferase activity	2017-01-22	0.228219	0.502688	0.215656	0.467151	1.03336	-1.52674	HS3ST3A1
quercetin-3-sulfate 3'-sulfotransferase activity	2017-01-22	0.228219	0.502688	0.215656	0.467151	1.0358	-1.53034	HS3ST3A1
3'-5'-exoribonuclease activity involved in mature miRNA 3'-end processing	2017-01-20	0.209818	0.502688	0.198895	0.467151	0.980663	-1.53132	DIS3
dermatan 6-sulfotransferase activity	2017-01-22	0.228219	0.502688	0.215656	0.467151	1.03748	-1.53283	HS3ST3A1
spectrin binding	2017-01-19	0.200455	0.502688	0.190382	0.467151	0.955912	-1.53631	ANK2
polyubiquitin modification-dependent protein binding	2017-01-20	0.209818	0.502688	0.198895	0.467151	0.9839	-1.53637	OPTN
anion:anion antiporter activity	2017-01-24	0.246193	0.510954	0.23207	0.475008	1.09672	-1.5372	SLC4A2
K6-linked polyubiquitin modification-dependent protein binding	2017-01-21	0.219073	0.502688	0.20732	0.467151	1.01427	-1.54003	OPTN
disordered domain specific binding	2017-01-20	0.209818	0.502688	0.198895	0.467151	0.987632	-1.5422	MDM2
N-acetylgalactosamine 4-sulfate 6-O-sulfotransferase activity	2017-01-23	0.237259	0.506561	0.223906	0.473967	1.07416	-1.54528	HS3ST3A1
photoreceptor cyclic-nucleotide phosphodiesterase activity	2017-01-08	0.0898706	0.502688	0.0906137	0.467151	0.64176	-1.54625	PDE5A
steroid sulfotransferase activity	2017-01-23	0.237259	0.506561	0.223906	0.473967	1.08127	-1.55552	HS3ST3A1
histone methyltransferase activity (H3-K27 specific)	1936-01-01	0.345613	0.623763	0.323644	0.583659	1.46703	-1.55863	EED
Toll-like receptor 4 binding	2017-01-06	0.0681867	0.502688	0.0712078	0.467151	0.581051	-1.56042	TLR2
metallocarboxypeptidase activity	1940-01-01	0.375761	0.642452	0.351696	0.597588	1.60123	-1.56729	CPA6
hydroxyjasmonate sulfotransferase activity	2017-01-22	0.228219	0.502688	0.215656	0.467151	1.07122	-1.58267	HS3ST3A1
glycochenodeoxycholate sulfotransferase activity	2017-01-22	0.228219	0.502688	0.215656	0.467151	1.07131	-1.58281	HS3ST3A1
alpha-actinin binding	2017-01-20	0.209818	0.502688	0.198895	0.467151	1.01495	-1.58487	TTN
telethonin binding	2017-01-07	0.0790922	0.502688	0.0809615	0.467151	0.62518	-1.58617	TTN
alcohol sulfotransferase activity	2017-01-24	0.246193	0.510954	0.23207	0.475008	1.13701	-1.59368	HS3ST3A1
thiol sulfotransferase activity	2017-01-22	0.228219	0.502688	0.215656	0.467151	1.08176	-1.59825	HS3ST3A1
flavonol 3-sulfotransferase activity	2017-01-22	0.228219	0.502688	0.215656	0.467151	1.08449	-1.60228	HS3ST3A1
desulfoglucosinolate sulfotransferase activity	2017-01-22	0.228219	0.502688	0.215656	0.467151	1.09722	-1.62108	HS3ST3A1
brassinosteroid sulfotransferase activity	2017-01-22	0.228219	0.502688	0.215656	0.467151	1.09904	-1.62378	HS3ST3A1
HNK-1 sulfotransferase activity	2017-01-22	0.228219	0.502688	0.215656	0.467151	1.11049	-1.6407	HS3ST3A1
neuropeptide receptor activity	2017-01-24	0.246193	0.510954	0.23207	0.475008	1.17781	-1.65086	MCHR1
calcium channel inhibitor activity	1932-01-01	0.314016	0.587693	0.29439	0.5482	1.42756	-1.65356	AMBP
bile-salt sulfotransferase activity	2017-01-22	0.228219	0.502688	0.215656	0.467151	1.12116	-1.65645	HS3ST3A1
3',5'-cyclic-GMP phosphodiesterase activity	2017-01-14	0.151953	0.502688	0.146454	0.467151	0.880221	-1.6585	PDE5A
DNA polymerase binding	2017-01-16	0.171696	0.502688	0.164302	0.467151	0.942681	-1.66103	FANCD2
6-methylthiohexyldesulfoglucosinolate sulfotransferase activity	2017-01-22	0.228219	0.502688	0.215656	0.467151	1.12703	-1.66512	HS3ST3A1
minus-end directed microfilament motor activity	2017-01-17	0.181395	0.502688	0.173086	0.467151	0.978376	-1.67017	MYH2
triglucosylalkylacylglycerol sulfotransferase activity	2017-01-22	0.228219	0.502688	0.215656	0.467151	1.13824	-1.6817	HS3ST3A1
11-hydroxyjasmonate sulfotransferase activity	2017-01-22	0.228219	0.502688	0.215656	0.467151	1.14916	-1.69782	HS3ST3A1
heparan sulfate sulfotransferase activity	2017-01-22	0.228219	0.502688	0.215656	0.467151	1.15743	-1.71004	HS3ST3A1
acyl-CoA hydrolase activity	2017-01-15	0.161882	0.502688	0.155425	0.467151	0.939245	-1.71026	ACOT11
myosin V binding	2017-01-28	0.2809	0.547793	0.263883	0.511919	1.35007	-1.71426	USH2A
nuclear localization sequence binding	2017-01-30	0.297653	0.574431	0.279296	0.537609	1.41912	-1.71973	IPO4
NADP binding	2017-01-18	0.190981	0.502688	0.18178	0.467151	1.04021	-1.72215	NANOS1
NADP+ binding	2017-01-20	0.209818	0.502688	0.198895	0.467151	1.10393	-1.7238	NANOS1
platelet-derived growth factor binding	2017-01-11	0.121458	0.502688	0.118972	0.467151	0.821757	-1.73242	COL6A1
1-hydroxypyrene sulfotransferase activity	2017-01-22	0.228219	0.502688	0.215656	0.467151	1.17484	-1.73577	HS3ST3A1
rRNA (adenosine-2'-O-)-methyltransferase activity	2017-01-07	0.0790922	0.502688	0.0809615	0.467151	0.685712	-1.73975	BCDIN3D
cysteine-type exopeptidase activity	2017-01-27	0.272376	0.533971	0.256054	0.500654	1.3563	-1.76397	ACE
SUMO conjugating enzyme activity	2017-01-16	0.171696	0.502688	0.164302	0.467151	1.00906	-1.778	MDM2
phosphorylase kinase activity	2017-01-26	0.26375	0.521188	0.248143	0.489046	1.33878	-1.78426	PHKA1
amyloid-beta binding	2017-01-26	0.26375	0.521188	0.248143	0.489046	1.3509	-1.80041	BCHE
microfilament motor activity	1932-01-01	0.314016	0.587693	0.29439	0.5482	1.5557	-1.80198	MYH2
calcium-independent phospholipase A2 activity	2017-01-29	0.289326	0.559815	0.27163	0.524211	1.47609	-1.83065	PLA2G2E
beta-galactoside alpha-2,3-sialyltransferase activity	2017-01-13	0.141907	0.502688	0.137389	0.467151	0.950063	-1.85508	ST3GAL6
palmitoyl-CoA hydrolase activity	2017-01-16	0.171696	0.502688	0.164302	0.467151	1.05536	-1.85958	ACOT11
O-palmitoyltransferase activity	2017-01-24	0.246193	0.510954	0.23207	0.475008	1.327	-1.85997	LRAT
poly(A)-specific ribonuclease activity	2017-01-28	0.2809	0.547793	0.263883	0.511919	1.46574	-1.86113	DIS3
metallodipeptidase activity	2017-01-18	0.190981	0.502688	0.18178	0.467151	1.12462	-1.8619	ACE
NEDD8 ligase activity	2017-01-06	0.0681867	0.502688	0.0712078	0.467151	0.696566	-1.87063	MDM2
calcium activated cation channel activity	2017-01-23	0.237259	0.506561	0.223906	0.473967	1.31097	-1.88596	ANO6
long-chain acyl-CoA hydrolase activity	2017-01-15	0.161882	0.502688	0.155425	0.467151	1.04125	-1.896	ACOT11
medium-chain acyl-CoA hydrolase activity	2017-01-15	0.161882	0.502688	0.155425	0.467151	1.04468	-1.90223	ACOT11
K48-linked polyubiquitin modification-dependent protein binding	2017-01-23	0.237259	0.506561	0.223906	0.473967	1.33202	-1.91625	OPTN
adenylate cyclase binding	2017-01-07	0.0790922	0.502688	0.0809615	0.467151	0.757883	-1.92286	ADCY5
SUMO transferase activity	2017-01-16	0.171696	0.502688	0.164302	0.467151	1.10062	-1.93933	MDM2
voltage-gated cation channel activity	2017-01-23	0.237259	0.506561	0.223906	0.473967	1.35556	-1.95011	ANO6
SUMO ligase activity	2017-01-18	0.190981	0.502688	0.18178	0.467151	1.17903	-1.95198	MDM2
selenite:proton symporter activity	2017-01-13	0.141907	0.502688	0.137389	0.467151	1.00925	-1.97065	SLC4A2
calcium-dependent phospholipase A2 activity	2017-01-26	0.26375	0.521188	0.248143	0.489046	1.47871	-1.97076	PLA2G2E
endonuclease activity, active with either ribo- or deoxyribonucleic acids and producing 5'-phosphomonoesters	2017-01-25	0.255023	0.51913	0.240149	0.483551	1.46776	-2.00554	DIS3
metal chelating activity	2017-01-26	0.26375	0.521188	0.248143	0.489046	1.52423	-2.03142	SNN
endonuclease activity, active with either ribo- or deoxyribonucleic acids and producing 3'-phosphomonoesters	2017-01-25	0.255023	0.51913	0.240149	0.483551	1.49347	-2.04067	DIS3
Toll-like receptor 2 binding	2017-01-06	0.0681867	0.502688	0.0712078	0.467151	0.763029	-2.04912	TLR2
T/G mismatch-specific endonuclease activity	2017-01-25	0.255023	0.51913	0.240149	0.483551	1.5041	-2.0552	DIS3
nuclear hormone receptor binding	2017-01-23	0.237259	0.506561	0.223906	0.473967	1.47767	-2.12579	NCOR1
retinoic acid receptor binding	2017-01-29	0.289326	0.559815	0.27163	0.524211	1.71533	-2.12736	NCOR1
transition metal ion binding	2017-01-26	0.26375	0.521188	0.248143	0.489046	1.61131	-2.14747	SNN
lead ion binding	2017-01-25	0.255023	0.51913	0.240149	0.483551	1.57427	-2.15109	SNN
NADPH binding	2017-01-27	0.272376	0.533971	0.256054	0.500654	1.65801	-2.15636	NANOS1
metal ion binding	2017-01-25	0.255023	0.51913	0.240149	0.483551	1.58729	-2.16887	SNN
salt transmembrane transporter activity	2017-01-13	0.141907	0.502688	0.137389	0.467151	1.1109	-2.16912	SLC4A2
alkali metal ion binding	2017-01-25	0.255023	0.51913	0.240149	0.483551	1.59127	-2.17431	SNN
peptidoglycan binding	2017-01-12	0.131742	0.502688	0.128229	0.467151	1.07294	-2.17474	TLR2
steroid hormone receptor binding	2017-01-23	0.237259	0.506561	0.223906	0.473967	1.54628	-2.22448	NCOR1
aminopeptidase activity	2017-01-23	0.237259	0.506561	0.223906	0.473967	1.56128	-2.24606	ACE
voltage-gated ion channel activity	2017-01-12	0.131742	0.502688	0.128229	0.467151	1.11803	-2.26614	ANO6
organellar voltage-gated chloride channel activity	2017-01-12	0.131742	0.502688	0.128229	0.467151	1.14154	-2.31379	ANO6
glutaryl-CoA hydrolase activity	2017-01-14	0.151953	0.502688	0.146454	0.467151	1.27506	-2.40244	ACOT11
tRNA methyltransferase activity	2017-01-12	0.131742	0.502688	0.128229	0.467151	1.20207	-2.43648	BCDIN3D
murein tripeptide carboxypeptidase activity	2017-01-26	0.26375	0.521188	0.248143	0.489046	1.84652	-2.46096	CPA6
sodium:potassium-exchanging ATPase activity involved in regulation of cardiac muscle cell membrane potential	2017-01-07	0.0790922	0.502688	0.0809615	0.467151	0.970176	-2.46147	ATP1B2
ADP-dependent short-chain-acyl-CoA hydrolase activity	2017-01-14	0.151953	0.502688	0.146454	0.467151	1.3064	-2.46149	ACOT11
zinc D-Ala-D-Ala carboxypeptidase activity	2017-01-26	0.26375	0.521188	0.248143	0.489046	1.8577	-2.47585	CPA6
glutathione S-conjugate carboxypeptidase activity	2017-01-26	0.26375	0.521188	0.248143	0.489046	1.86582	-2.48667	CPA6
mRNA (nucleoside-2'-O-)-methyltransferase activity	2017-01-07	0.0790922	0.502688	0.0809615	0.467151	0.985667	-2.50078	BCDIN3D
dipeptidase activity	2017-01-11	0.121458	0.502688	0.118972	0.467151	1.19169	-2.51231	ACE
NADPH-hemoprotein reductase activity	2017-01-06	0.0681867	0.502688	0.0712078	0.467151	0.9675	-2.59823	NANOS1
rRNA (uridine-2'-O-)-methyltransferase activity	2017-01-06	0.0681867	0.502688	0.0712078	0.467151	1.06003	-2.84673	BCDIN3D
voltage-gated anion channel activity	2017-01-13	0.141907	0.502688	0.137389	0.467151	1.51907	-2.9661	ANO6
NMDA glutamate receptor activity	2017-01-12	0.131742	0.502688	0.128229	0.467151	1.68146	-3.40815	ANO6

## Sheet: GOBiological3dpiBRAIN
GO BIOLOGICAL PROCESS: 3dpi C59 vs. vehicle BRAIN
Term	Overlap	P-value	Adjusted P-value	Old P-value	Old Adjusted P-value	Z-score	Combined Score	Genes
cardiac muscle tissue growth involved in heart morphogenesis	2017-03-12	0.000321752	0.409471	0.000400317	0.406631	-2.91518	23.4431	TBX20;S1PR1;TTN
maintenance of animal organ identity	2017-03-18	0.00113307	0.409471	0.00112022	0.406631	-3.02048	20.4874	SHH;NPHP3;USH2A
atrial septum morphogenesis	2017-03-16	0.000791148	0.409471	0.000828102	0.406631	-2.85861	20.4163	TBX20;NPHP3;ANK2
positive regulation of cholesterol esterification	2017-03-16	0.000791148	0.409471	0.000828102	0.406631	-2.8233	20.1641	FASN;AGTR1;ACACB
poly(hydroxyalkanoate) biosynthetic process from fatty acid	2017-03-22	0.00206591	0.409471	0.00188183	0.406631	-3.15303	19.4926	FA2H;FASN;ACOT11
unsaturated fatty acid metabolic process	2017-03-22	0.00206591	0.409471	0.00188183	0.406631	-3.14991	19.4733	FA2H;FASN;ACOT11
oxylipin metabolic process	2017-03-22	0.00206591	0.409471	0.00188183	0.406631	-3.1437	19.435	FA2H;FASN;ACOT11
lipoate metabolic process	2017-03-22	0.00206591	0.409471	0.00188183	0.406631	-3.12083	19.2936	FA2H;FASN;ACOT11
mycolic acid metabolic process	2017-03-22	0.00206591	0.409471	0.00188183	0.406631	-3.11082	19.2316	FA2H;FASN;ACOT11
methane biosynthetic process from 3-(methylthio)propionic acid	2017-03-22	0.00206591	0.409471	0.00188183	0.406631	-3.11073	19.2311	FA2H;FASN;ACOT11
short-chain fatty acid metabolic process	2017-03-24	0.00266885	0.409471	0.00235878	0.406631	-3.20821	19.0122	FA2H;FASN;ACOT11
medium-chain fatty acid metabolic process	2017-03-24	0.00266885	0.409471	0.00235878	0.406631	-3.12751	18.534	FA2H;FASN;ACOT11
endodermal cell differentiation	1935-04-01	0.00071926	0.409471	0.000586087	0.406631	-2.50074	18.0986	COL6A1;COL12A1;TBX20;MMP9
fatty acid metabolic process	2017-03-25	0.00300682	0.428472	0.00262279	0.406631	-3.0434	17.6726	FA2H;FASN;ACOT11
methyl-branched fatty acid metabolic process	2017-03-24	0.00266885	0.409471	0.00235878	0.406631	-2.92492	17.3334	FA2H;FASN;ACOT11
positive regulation of hh target transcription factor activity	1992-05-01	0.00452689	0.438201	0.00279363	0.406631	-2.89758	15.6403	TRIM8;SHH;TRIM14;HIPK2;STK3
metanephros development	1953-04-01	0.00341403	0.429671	0.00245251	0.406631	-2.72626	15.4848	SHH;ACE;AGTR1;NPHP3
determination of left/right asymmetry in lateral mesoderm	2017-03-30	0.00508468	0.438201	0.00421307	0.406631	-2.80966	14.8393	SHH;AXIN1;NPHP3
kidney development	1952-04-01	0.00318516	0.429671	0.00229788	0.406631	-2.54407	14.6265	SHH;ACE;AGTR1;NPHP3
protein localization to M-band	2017-02-12	0.00832725	0.465664	0.00825276	0.415728	-3.05307	14.6188	OBSCN;ANK2
acriflavine transport	1948-04-01	0.00237406	0.409471	0.00174629	0.406631	-2.40243	14.5182	SLC15A2;ANO6;ANO7;ANO4
positive regulation of CREB transcription factor activity	5/103	0.0072701	0.465664	0.00443175	0.406631	-2.92751	14.415	TRIM8;TRIM14;PRKD1;HIPK2;STK3
positive regulation of voltage-gated potassium channel activity	2017-02-08	0.00364341	0.429671	0.00418856	0.406631	-2.48878	13.9741	ANK2;ATP1B2
long-chain fatty acid metabolic process	1932-03-01	0.0061063	0.45399	0.00498157	0.406631	-2.73247	13.9313	FA2H;FASN;ACOT11
positive regulation of cellular metabolic process	2017-02-07	0.00275375	0.409471	0.00337274	0.406631	-2.33725	13.7776	FASN;ACACB
very long-chain fatty acid metabolic process	1934-03-01	0.00724195	0.465664	0.00582929	0.406631	-2.69374	13.2744	FA2H;FASN;ACOT11
negative regulation of blood vessel diameter	2017-02-10	0.0057658	0.438201	0.00606379	0.406631	-2.54366	13.1146	ACE;AGTR1
keratan sulfate biosynthetic process	1965-04-01	0.00708056	0.465664	0.00489857	0.406631	-2.64323	13.085	NDST1;HS3ST3A1;ST3GAL6;ST3GAL2
angiotensin-mediated vasoconstriction involved in regulation of systemic arterial blood pressure	2017-02-11	0.006993	0.465664	0.00711988	0.415728	-2.62138	13.0095	EDN3;AGTR1
positive regulation of large conductance calcium-activated potassium channel activity	2017-02-10	0.0057658	0.438201	0.00606379	0.406631	-2.51609	12.9725	ANK2;ATP1B2
positive regulation of cellular respiration	2017-02-10	0.0057658	0.438201	0.00606379	0.406631	-2.50154	12.8975	FASN;ACACB
regulation of membrane protein ectodomain proteolysis	1934-03-01	0.00724195	0.465664	0.00582929	0.406631	-2.61671	12.8948	SHH;MDM2;BTBD6
endodermal cell fate commitment	2017-03-31	0.00558143	0.438201	0.00458755	0.406631	-2.45515	12.7381	COL6A1;COL12A1;MMP9
positive regulation of isoprenoid metabolic process	2017-02-07	0.00275375	0.409471	0.00337274	0.406631	-2.14581	12.6491	FASN;ACACB
positive regulation of thyroid hormone generation	2017-02-08	0.00364341	0.429671	0.00418856	0.406631	-2.25078	12.6378	FASN;ACACB
negative regulation of pre-miRNA processing	2017-02-06	0.00198224	0.409471	0.0026404	0.406631	-1.99604	12.4224	NCOR1;BCDIN3D
regulation of blood vessel diameter by renin-angiotensin	2017-02-09	0.00464835	0.438201	0.00508613	0.406631	-2.30889	12.4016	ACE;AGTR1
positive regulation of NF-kappaB transcription factor activity	6/189	0.0240379	0.465664	0.0132289	0.415728	-3.32336	12.3899	TRIM8;TRIM14;PRKD1;HIPK2;TLR2;STK3
determination of dorsal/ventral asymmetry	2017-02-12	0.00832725	0.465664	0.00825276	0.415728	-2.58183	12.3624	SHH;TBX20
determination of ventral identity	2017-02-12	0.00832725	0.465664	0.00825276	0.415728	-2.56987	12.3051	SHH;TBX20
T-tubule organization	2017-02-12	0.00832725	0.465664	0.00825276	0.415728	-2.56082	12.2618	AXIN1;ANK2
dorsal/ventral pattern formation, imaginal disc	2017-02-12	0.00832725	0.465664	0.00825276	0.415728	-2.55092	12.2144	SHH;TBX20
regulation of blood vessel diameter	2017-02-10	0.0057658	0.438201	0.00606379	0.406631	-2.36055	12.1706	ACE;AGTR1
dorsal/ventral neural tube patterning	2017-02-13	0.0097659	0.465664	0.00946082	0.415728	-2.62602	12.1555	SHH;TBX20
negative regulation of release of sequestered calcium ion into cytosol	2017-02-11	0.006993	0.465664	0.00711988	0.415728	-2.44216	12.12	NANOS1;ANK2
positive regulation of fatty acid metabolic process	2017-02-10	0.0057658	0.438201	0.00606379	0.406631	-2.34883	12.1101	FASN;ACACB
regulation of cell proliferation involved in kidney morphogenesis	5/124	0.0153767	0.465664	0.00928297	0.415728	-2.88899	12.0613	JAG2;JUN;SHH;AGTR1;NPHP3
chloride transport	2017-03-29	0.00461562	0.438201	0.00385782	0.406631	-2.24249	12.0608	ANO6;ANO7;ANO4
positive regulation of oxygen metabolic process	2017-02-07	0.00275375	0.409471	0.00337274	0.406631	-2.04349	12.046	FASN;ACACB
fatty acid catabolic process	1936-03-01	0.00849451	0.465664	0.0067583	0.415728	-2.52197	12.0256	FA2H;FASN;ACOT11
ureter development	2017-02-13	0.0097659	0.465664	0.00946082	0.415728	-2.59322	12.0037	SHH;NPHP3
dorsal/ventral pattern formation	2017-02-12	0.00832725	0.465664	0.00825276	0.415728	-2.50455	11.9923	SHH;TBX20
positive regulation of reactive oxygen species metabolic process	1937-03-01	0.00916542	0.465664	0.00725387	0.415728	-2.5446	11.9401	FASN;AGTR1;ACACB
miRNA metabolic process	2017-02-13	0.0097659	0.465664	0.00946082	0.415728	-2.56238	11.8609	BCDIN3D;DICER1
positive regulation of autophagy of mitochondrion	1973-04-01	0.0105904	0.465664	0.00721614	0.415728	-2.58328	11.7483	TRIM8;USP36;PRKD1;OPTN
planar cell polarity pathway involved in cardiac muscle tissue morphogenesis	2017-02-10	0.0057658	0.438201	0.00606379	0.406631	-2.25817	11.6427	TBX20;TTN
positive regulation of cellular protein metabolic process	1934-03-01	0.00724195	0.465664	0.00582929	0.406631	-2.35111	11.5859	FASN;AGTR1;ACACB
fatty acid oxidation	2017-03-30	0.00508468	0.438201	0.00421307	0.406631	-2.18415	11.5356	FA2H;FASN;ACOT11
transepithelial chloride transport	2017-03-31	0.00558143	0.438201	0.00458755	0.406631	-2.21764	11.5058	ANO6;ANO7;ANO4
forebrain dorsal/ventral pattern formation	2017-02-15	0.012946	0.465664	0.0120962	0.415728	-2.62666	11.418	SHH;TBX20
positive regulation of triglyceride metabolic process	2017-02-07	0.00275375	0.409471	0.00337274	0.406631	-1.90931	11.255	FASN;ACACB
negative regulation of BMP signaling pathway involved in spinal cord association neuron specification	1937-03-01	0.00916542	0.465664	0.00725387	0.415728	-2.39508	11.2385	SHH;SMAD6;HIPK2
positive regulation of blood vessel diameter	2017-02-12	0.00832725	0.465664	0.00825276	0.415728	-2.32575	11.1362	ACE;AGTR1
inner ear receptor cell fate commitment	2017-02-09	0.00464835	0.438201	0.00508613	0.406631	-2.06722	11.1035	SHH;USH2A
miRNA catabolic process	2017-02-16	0.0146824	0.465664	0.0135204	0.415728	-2.61973	11.0581	BCDIN3D;DICER1
pulmonary valve formation	2017-02-12	0.00832725	0.465664	0.00825276	0.415728	-2.28166	10.9251	TBX20;SMAD6
negative regulation of JNK cascade	1937-03-01	0.00916542	0.465664	0.00725387	0.415728	-2.3136	10.8562	NCOR1;AMBP;QARS
positive regulation of cellular biosynthetic process	2017-02-06	0.00198224	0.409471	0.0026404	0.406631	-1.73617	10.8051	FASN;ACACB
metanephros morphogenesis	2017-02-15	0.012946	0.465664	0.0120962	0.415728	-2.4738	10.7535	SHH;NPHP3
positive regulation of chaperone-mediated autophagy	1983-04-01	0.0163432	0.465664	0.0110037	0.415728	-2.61076	10.7405	TRIM8;AXIN1;PRKD1;OPTN
positive regulation of bile acid metabolic process	2017-02-06	0.00198224	0.409471	0.0026404	0.406631	-1.71883	10.6972	FASN;ACACB
regulation of vasoconstriction	2017-02-13	0.0097659	0.465664	0.00946082	0.415728	-2.29973	10.6451	ACE;AGTR1
lipoxygenase pathway	1945-03-01	0.015636	0.465664	0.0119896	0.415728	-2.53603	10.5453	FA2H;FASN;ACOT11
regulation of vasoconstriction by norepinephrine	2017-02-10	0.0057658	0.438201	0.00606379	0.406631	-2.04474	10.5423	ACE;AGTR1
induction by virus of host autophagy	1939-03-01	0.0105979	0.465664	0.00830821	0.415728	-2.31834	10.5417	TRIM8;PRKD1;OPTN
positive regulation of receptor binding	1942-03-01	0.0129767	0.465664	0.0100505	0.415728	-2.41934	10.5111	MMP9;HIPK2;STK3
regulation of smooth muscle cell migration	1946-03-01	0.0165854	0.465664	0.0126804	0.415728	-2.54053	10.4142	JAG2;ACE;AKT2
miRNA 2'-O-methylation	2017-02-16	0.0146824	0.465664	0.0135204	0.415728	-2.45114	10.3465	BCDIN3D;DICER1
spinal cord dorsal/ventral patterning	2017-02-14	0.0113063	0.465664	0.0107425	0.415728	-2.30399	10.3274	SHH;TBX20
dorsal/ventral axis specification	2017-02-14	0.0113063	0.465664	0.0107425	0.415728	-2.291	10.2691	SHH;TBX20
positive regulation of sequence-specific DNA binding transcription factor activity	1989-04-01	0.0205789	0.465664	0.0137942	0.415728	-2.62541	10.1958	TRIM8;TRIM14;HIPK2;STK3
positive regulation of macrophage derived foam cell differentiation	1941-03-01	0.0121528	0.465664	0.00944808	0.415728	-2.29399	10.1169	JUN;EDN3;AGTR1
outflow tract septum morphogenesis	2017-02-18	0.0184356	0.465664	0.0165744	0.415728	-2.51206	10.0319	TBX20;SMAD6
regulation of vasoconstriction by epinephrine	2017-02-10	0.0057658	0.438201	0.00606379	0.406631	-1.93649	9.98418	ACE;AGTR1
kidney mesenchyme development	1944-03-01	0.0147181	0.465664	0.0113212	0.415728	-2.3601	9.95648	ACE;AGTR1;NPHP3
kidney morphogenesis	1944-03-01	0.0147181	0.465664	0.0113212	0.415728	-2.35914	9.95244	ACE;AGTR1;NPHP3
collecting duct development	1942-03-01	0.0129767	0.465664	0.0100505	0.415728	-2.28901	9.94483	ACE;AGTR1;NPHP3
cell differentiation involved in kidney development	1942-03-01	0.0129767	0.465664	0.0100505	0.415728	-2.28399	9.92305	ACE;AGTR1;NPHP3
kidney vasculature development	1942-03-01	0.0129767	0.465664	0.0100505	0.415728	-2.28197	9.91427	ACE;AGTR1;NPHP3
renal capsule development	1943-03-01	0.0138318	0.465664	0.0106748	0.415728	-2.29404	9.82029	ACE;AGTR1;NPHP3
right lung development	2017-02-21	0.0247305	0.465664	0.021647	0.415728	-2.65377	9.81821	SHH;NPHP3
lung cell differentiation	2017-02-21	0.0247305	0.465664	0.021647	0.415728	-2.6475	9.79501	SHH;NPHP3
cell migration involved in kidney development	1943-03-01	0.0138318	0.465664	0.0106748	0.415728	-2.278	9.75162	ACE;AGTR1;NPHP3
kidney smooth muscle tissue development	1944-03-01	0.0147181	0.465664	0.0113212	0.415728	-2.31029	9.74636	ACE;AGTR1;NPHP3
left lung development	2017-02-21	0.0247305	0.465664	0.021647	0.415728	-2.62299	9.7043	SHH;NPHP3
positive regulation of androgen receptor activity	1995-04-01	0.0254318	0.465664	0.0169982	0.415728	-2.6399	9.69308	TRIM8;TRIM14;HIPK2;STK3
positive regulation of receptor internalization	1945-03-01	0.015636	0.465664	0.0119896	0.415728	-2.3283	9.6815	FASN;MAGI2;ACACB
positive regulation of autophagy in response to ER overload	1945-03-01	0.015636	0.465664	0.0119896	0.415728	-2.32779	9.67937	TRIM8;PRKD1;OPTN
mesonephros development	1949-03-01	0.019624	0.465664	0.0148872	0.415728	-2.4543	9.64784	ACE;AGTR1;NPHP3
kidney epithelium development	1944-03-01	0.0147181	0.465664	0.0113212	0.415728	-2.28518	9.64044	ACE;AGTR1;NPHP3
positive regulation of histamine secretion by mast cell	1948-03-01	0.0185793	0.465664	0.014129	0.415728	-2.40515	9.58622	EDN3;AGTR1;TLR2
atrial cardiac muscle cell to AV node cell communication by electrical coupling	2017-02-14	0.0113063	0.465664	0.0107425	0.415728	-2.13487	9.56932	ANK2;ATP1B2
positive regulation of thyroid hormone receptor activity	1999-04-01	0.0290185	0.465664	0.0193725	0.415728	-2.69132	9.52678	TRIM8;TRIM14;HIPK2;STK3
heart looping	1943-03-01	0.0138318	0.465664	0.0106748	0.415728	-2.22023	9.50433	SHH;TBX20;NPHP3
mature miRNA 3'-end processing	2017-02-17	0.0165131	0.465664	0.0150136	0.415728	-2.31339	9.49322	BCDIN3D;DICER1
positive regulation of glucocorticoid metabolic process	2017-02-06	0.00198224	0.409471	0.0026404	0.406631	-1.5164	9.43733	FASN;ACACB
SA node cell to atrial cardiac muscle cell communication by electrical coupling	2017-02-15	0.012946	0.465664	0.0120962	0.415728	-2.14846	9.33928	ANK2;ATP1B2
pronephros development	1945-03-01	0.015636	0.465664	0.0119896	0.415728	-2.24365	9.32949	ACE;AGTR1;NPHP3
determination of dorsal identity	2017-02-16	0.0146824	0.465664	0.0135204	0.415728	-2.20366	9.30186	SHH;TBX20
atrial cardiac muscle tissue morphogenesis	2017-02-16	0.0146824	0.465664	0.0135204	0.415728	-2.18309	9.21503	TBX20;TTN
positive regulation of receptor biosynthetic process	2017-02-14	0.0113063	0.465664	0.0107425	0.415728	-2.05087	9.19279	FASN;ACACB
peptidyl-lysine deacetylation	2017-02-15	0.012946	0.465664	0.0120962	0.415728	-2.11133	9.17789	SIRT4;MDM2
angiotensin-mediated vasodilation involved in regulation of systemic arterial blood pressure	2017-02-08	0.00364341	0.429671	0.00418856	0.406631	-1.63136	9.15984	NANOS1;AGTR1
lung connective tissue development	2017-02-22	0.026997	0.465664	0.0234632	0.415728	-2.50964	9.06491	SHH;NPHP3
DNA replication-dependent nucleosome assembly	1953-03-01	0.0241211	0.465664	0.0181467	0.415728	-2.42477	9.03145	H2AFX;HIST3H2BB;IPO4
positive regulation of proteolysis	1955-03-01	0.0265608	0.465664	0.0199133	0.415728	-2.47323	8.97368	SHH;AGTR1;BTBD6
fatty acid biosynthetic process	1951-03-01	0.0218088	0.465664	0.0164714	0.415728	-2.3229	8.8861	FA2H;FASN;ACOT11
embryonic skeletal limb joint morphogenesis	2017-02-18	0.0184356	0.465664	0.0165744	0.415728	-2.21502	8.84562	SHH;AXIN1
lung-associated mesenchyme development	2017-02-24	0.0317688	0.465664	0.0272755	0.415728	-2.53891	8.75738	SHH;NPHP3
positive regulation of calcium ion transport into cytosol	4/107	0.0370509	0.465664	0.0247116	0.415728	-2.65574	8.75189	AGTR1;ANK2;MCHR1;ADCY5
negative regulation of cardiac muscle contraction	2017-02-18	0.0184356	0.465664	0.0165744	0.415728	-2.18766	8.73635	NANOS1;ANK2
negative regulation of calcium ion transport	2017-02-21	0.0247305	0.465664	0.021647	0.415728	-2.35924	8.7285	NANOS1;ANK2
positive regulation of protein targeting to vacuole involved in autophagy	1958-03-01	0.0304586	0.465664	0.0227352	0.415728	-2.42606	8.47032	TRIM8;PRKD1;OPTN
positive regulation of glycoprotein metabolic process	2017-02-17	0.0165131	0.465664	0.0150136	0.415728	-2.06374	8.46877	FASN;ACACB
DNA replication-independent nucleosome assembly	1955-03-01	0.0265608	0.465664	0.0199133	0.415728	-2.32939	8.45178	H2AFX;HIST3H2BB;IPO4
lung smooth muscle development	2017-02-24	0.0317688	0.465664	0.0272755	0.415728	-2.44611	8.43731	SHH;NPHP3
positive regulation of receptor recycling	2017-02-18	0.0184356	0.465664	0.0165744	0.415728	-2.10285	8.39767	FASN;ACACB
chloride transmembrane transport	1949-03-01	0.019624	0.465664	0.0148872	0.415728	-2.07542	8.15847	ANO6;ANO7;ANO4
cardiac muscle contraction	1957-03-01	0.0291277	0.465664	0.0217717	0.415728	-2.30534	8.15184	NANOS1;ACE;TTN
negative regulation of insulin secretion involved in cellular response to glucose stimulus	2017-02-24	0.0317688	0.465664	0.0272755	0.415728	-2.35124	8.11008	SIRT4;ADCY5
negative regulation of vasoconstriction	2017-02-18	0.0184356	0.465664	0.0165744	0.415728	-2.02804	8.09893	ACE;AGTR1
embryonic heart tube dorsal/ventral pattern formation	2017-02-20	0.0225467	0.465664	0.0198925	0.415728	-2.12727	8.06697	SHH;TBX20
regulation of cardiac muscle cell contraction	2017-02-20	0.0225467	0.465664	0.0198925	0.415728	-2.10566	7.985	NANOS1;ANK2
positive regulation of histone H4 acetylation	2017-02-19	0.0204476	0.465664	0.0182011	0.415728	-2.04756	7.9648	NANOS1;MUC1
regulation of SA node cell action potential	1958-03-01	0.0304586	0.465664	0.0227352	0.415728	-2.27991	7.96004	NANOS1;ANK2;ATP1B2
positive regulation of cardiac muscle contraction	2017-02-22	0.026997	0.465664	0.0234632	0.415728	-2.18307	7.88531	NANOS1;ANK2
positive regulation of melanization defense response	2017-02-20	0.0225467	0.465664	0.0198925	0.415728	-2.07907	7.88417	FASN;ACACB
O-glycan processing, core 3	1959-03-01	0.0318211	0.465664	0.0237217	0.415728	-2.27978	7.85981	MUC1;MUC2;ST3GAL2
O-glycan processing, core 8	1959-03-01	0.0318211	0.465664	0.0237217	0.415728	-2.27611	7.84716	MUC1;MUC2;ST3GAL2
O-glycan processing, core 6	1959-03-01	0.0318211	0.465664	0.0237217	0.415728	-2.27484	7.8428	MUC1;MUC2;ST3GAL2
cellodextrin metabolic process	2017-02-24	0.0317688	0.465664	0.0272755	0.415728	-2.27232	7.83783	ST3GAL6;ST3GAL2
O-glycan processing, core 5	1959-03-01	0.0318211	0.465664	0.0237217	0.415728	-2.2702	7.82679	MUC1;MUC2;ST3GAL2
O-glycan processing, core 1	1959-03-01	0.0318211	0.465664	0.0237217	0.415728	-2.26711	7.81616	MUC1;MUC2;ST3GAL2
lipopolysaccharide core region metabolic process	2017-02-24	0.0317688	0.465664	0.0272755	0.415728	-2.26407	7.80938	ST3GAL6;ST3GAL2
O-glycan processing, core 4	1959-03-01	0.0318211	0.465664	0.0237217	0.415728	-2.26504	7.80902	MUC1;MUC2;ST3GAL2
O-glycan processing, core 7	1959-03-01	0.0318211	0.465664	0.0237217	0.415728	-2.26355	7.80389	MUC1;MUC2;ST3GAL2
O-glycan processing, core 2	1959-03-01	0.0318211	0.465664	0.0237217	0.415728	-2.26008	7.7919	MUC1;MUC2;ST3GAL2
raffinose metabolic process	2017-02-24	0.0317688	0.465664	0.0272755	0.415728	-2.25841	7.78986	ST3GAL6;ST3GAL2
regulation of protein deneddylation	2017-02-20	0.0225467	0.465664	0.0198925	0.415728	-2.04579	7.75797	SHH;BTBD6
6-alpha-maltosylglucose metabolic process	2017-02-24	0.0317688	0.465664	0.0272755	0.415728	-2.24661	7.74918	ST3GAL6;ST3GAL2
positive regulation of potassium ion transmembrane transporter activity	2017-02-23	0.0293438	0.465664	0.0253399	0.415728	-2.19473	7.74449	ANK2;ATP1B2
cellooligosaccharide metabolic process	2017-02-24	0.0317688	0.465664	0.0272755	0.415728	-2.24517	7.74418	ST3GAL6;ST3GAL2
cyclodextrin metabolic process	2017-02-24	0.0317688	0.465664	0.0272755	0.415728	-2.24043	7.72784	ST3GAL6;ST3GAL2
multicellular organismal oligosaccharide metabolic process	2017-02-24	0.0317688	0.465664	0.0272755	0.415728	-2.22181	7.66362	ST3GAL6;ST3GAL2
regulation of protein desumoylation	2017-02-20	0.0225467	0.465664	0.0198925	0.415728	-2.02011	7.66058	SHH;BTBD6
regulation of proteolysis involved in cellular protein catabolic process	2017-02-20	0.0225467	0.465664	0.0198925	0.415728	-2.0187	7.65523	SHH;BTBD6
maltoheptaose metabolic process	2017-02-24	0.0317688	0.465664	0.0272755	0.415728	-2.21529	7.64115	ST3GAL6;ST3GAL2
regulation of protein deubiquitination	2017-02-21	0.0247305	0.465664	0.021647	0.415728	-2.06365	7.63491	SHH;BTBD6
regulation of protein processing	2017-02-21	0.0247305	0.465664	0.021647	0.415728	-2.0607	7.62399	SHH;BTBD6
stachyose metabolic process	2017-02-24	0.0317688	0.465664	0.0272755	0.415728	-2.20839	7.61733	ST3GAL6;ST3GAL2
cellotriose metabolic process	2017-02-24	0.0317688	0.465664	0.0272755	0.415728	-2.20387	7.60174	ST3GAL6;ST3GAL2
bronchiole development	2017-02-24	0.0317688	0.465664	0.0272755	0.415728	-2.20347	7.60037	SHH;NPHP3
regulation of cardiac muscle contraction by calcium ion signaling	1954-03-01	0.0253251	0.465664	0.0190186	0.415728	-2.06527	7.59187	NANOS1;AGTR1;ANK2
mesenchymal cell differentiation involved in lung development	2017-02-26	0.0368449	0.465664	0.0313186	0.415728	-2.28144	7.53112	SHH;NPHP3
regulation of peptidase activity	2017-02-21	0.0247305	0.465664	0.021647	0.415728	-2.03328	7.52256	SHH;BTBD6
verbascose metabolic process	2017-02-24	0.0317688	0.465664	0.0272755	0.415728	-2.17538	7.50348	ST3GAL6;ST3GAL2
ajugose metabolic process	2017-02-24	0.0317688	0.465664	0.0272755	0.415728	-2.17415	7.49923	ST3GAL6;ST3GAL2
lipooligosaccharide metabolic process	2017-02-24	0.0317688	0.465664	0.0272755	0.415728	-2.17384	7.49818	ST3GAL6;ST3GAL2
oligosaccharide metabolic process	2017-02-24	0.0317688	0.465664	0.0272755	0.415728	-2.17087	7.48791	ST3GAL6;ST3GAL2
negative regulation of potassium ion transmembrane transport	2017-02-23	0.0293438	0.465664	0.0253399	0.415728	-2.11834	7.47493	NANOS1;DPP6
cellular oligosaccharide metabolic process	2017-02-24	0.0317688	0.465664	0.0272755	0.415728	-2.16183	7.45672	ST3GAL6;ST3GAL2
Golgi to plasma membrane protein transport	4/114	0.0450278	0.465664	0.030046	0.415728	-2.40317	7.45096	DPP6;ANK2;OPTN;IPO4
negative regulation of cell migration	4/126	0.0607576	0.465664	0.0406635	0.415728	-2.64983	7.42182	JAG2;SHH;AKT2;MAGI2
mitochondrial large ribosomal subunit assembly	2017-02-24	0.0317688	0.465664	0.0272755	0.415728	-2.12978	7.34617	RPL23A;MDN1
negative regulation of myeloid cell differentiation	2017-02-26	0.0368449	0.465664	0.0313186	0.415728	-2.21549	7.31343	SHH;MEIS2
negative regulation of intrinsic apoptotic signaling pathway	2017-02-20	0.0225467	0.465664	0.0198925	0.415728	-1.91985	7.28039	QARS;MMP9
negative regulation of intrinsic apoptotic signaling pathway by p53 class mediator	2017-02-17	0.0165131	0.465664	0.0150136	0.415728	-1.76979	7.26252	MDM2;MMP9
SCF complex disassembly in response to cadmium stress	2017-02-22	0.026997	0.465664	0.0234632	0.415728	-2.00181	7.23059	JUN;MMP9
positive regulation of NF-kappaB transcription factor activity by ER overload response	4/127	0.0621843	0.465664	0.041633	0.415728	-2.59452	7.20668	TRIM8;TRIM14;PRKD1;TLR2
regulation of mammary stem cell proliferation	4/121	0.05389	0.465664	0.0360118	0.415728	-2.46214	7.19146	JAG2;JUN;SHH;AGTR1
regulation of cell proliferation involved in kidney development	4/121	0.05389	0.465664	0.0360118	0.415728	-2.45979	7.18458	JAG2;JUN;SHH;AGTR1
regulation of leukocyte proliferation	4/121	0.05389	0.465664	0.0360118	0.415728	-2.45645	7.17484	JAG2;JUN;SHH;AGTR1
regulation of cell proliferation in bone marrow	4/121	0.05389	0.465664	0.0360118	0.415728	-2.45475	7.16985	JAG2;JUN;SHH;AGTR1
regulation of hair follicle cell proliferation	4/121	0.05389	0.465664	0.0360118	0.415728	-2.45191	7.16156	JAG2;JUN;SHH;AGTR1
regulation of synoviocyte proliferation	4/121	0.05389	0.465664	0.0360118	0.415728	-2.45027	7.15678	JAG2;JUN;SHH;AGTR1
regulation of hemocyte proliferation	4/121	0.05389	0.465664	0.0360118	0.415728	-2.44959	7.15478	JAG2;JUN;SHH;AGTR1
regulation of cell proliferation involved in imaginal disc-derived wing morphogenesis	4/122	0.0552279	0.465664	0.036916	0.415728	-2.46956	7.15255	JAG2;JUN;SHH;AGTR1
regulation of cell proliferation	4/121	0.05389	0.465664	0.0360118	0.415728	-2.44667	7.14627	JAG2;JUN;SHH;AGTR1
regulation of skeletal muscle cell proliferation	4/121	0.05389	0.465664	0.0360118	0.415728	-2.44417	7.13894	JAG2;JUN;SHH;AGTR1
regulation of cell proliferation involved in compound eye morphogenesis	4/122	0.0552279	0.465664	0.036916	0.415728	-2.46227	7.13143	JAG2;JUN;SHH;AGTR1
peptide cross-linking	4/128	0.0636286	0.465664	0.0426155	0.415728	-2.58829	7.12993	AKT2;ST3GAL6;KRT10;ST3GAL2
regulation of glial cell proliferation	4/121	0.05389	0.465664	0.0360118	0.415728	-2.44058	7.12847	JAG2;JUN;SHH;AGTR1
regulation of mesenchymal cell proliferation	4/121	0.05389	0.465664	0.0360118	0.415728	-2.44033	7.12774	JAG2;JUN;SHH;AGTR1
regulation of epithelial cell proliferation	4/122	0.0552279	0.465664	0.036916	0.415728	-2.45769	7.11817	JAG2;JUN;SHH;AGTR1
regulation of sebum secreting cell proliferation	4/121	0.05389	0.465664	0.0360118	0.415728	-2.43585	7.11465	JAG2;JUN;SHH;AGTR1
regulation of chorionic trophoblast cell proliferation	4/122	0.0552279	0.465664	0.036916	0.415728	-2.45614	7.11368	JAG2;JUN;SHH;AGTR1
regulation of osteoblast proliferation	4/124	0.0579572	0.465664	0.0387636	0.415728	-2.49689	7.11127	JAG2;JUN;SHH;AGTR1
regulation of germ cell proliferation	4/121	0.05389	0.465664	0.0360118	0.415728	-2.43453	7.11079	JAG2;JUN;SHH;AGTR1
regulation of fat cell proliferation	4/121	0.05389	0.465664	0.0360118	0.415728	-2.43172	7.10261	JAG2;JUN;SHH;AGTR1
regulation of cardiac muscle cell proliferation	4/123	0.0565836	0.465664	0.0378333	0.415728	-2.46911	7.09138	JAG2;JUN;SHH;AGTR1
regulation of cell proliferation involved in tissue homeostasis	4/122	0.0552279	0.465664	0.036916	0.415728	-2.44838	7.09121	JAG2;JUN;SHH;AGTR1
regulation of stem cell proliferation	4/125	0.0593485	0.465664	0.039707	0.415728	-2.50796	7.0833	JAG2;JUN;SHH;AGTR1
regulation of cell proliferation involved in heart morphogenesis	4/122	0.0552279	0.465664	0.036916	0.415728	-2.44515	7.08186	JAG2;JUN;SHH;AGTR1
regulation of fibroblast proliferation	4/122	0.0552279	0.465664	0.036916	0.415728	-2.44087	7.06946	JAG2;JUN;SHH;AGTR1
regulation of myoblast proliferation	4/123	0.0565836	0.465664	0.0378333	0.415728	-2.45605	7.05387	JAG2;JUN;SHH;AGTR1
regulation of proteolysis	2017-02-21	0.0247305	0.465664	0.021647	0.415728	-1.90152	7.03509	SHH;BTBD6
regulation of neural precursor cell proliferation	4/123	0.0565836	0.465664	0.0378333	0.415728	-2.44744	7.02914	JAG2;JUN;SHH;AGTR1
negative regulation by host of viral transcription	2017-02-24	0.0317688	0.465664	0.0272755	0.415728	-2.03751	7.02793	JUN;TRIM14
lung morphogenesis	2017-02-24	0.0317688	0.465664	0.0272755	0.415728	-2.03449	7.0175	SHH;NPHP3
regulation of atrial cardiac muscle cell action potential	1964-03-01	0.0391034	0.465664	0.0289979	0.415728	-2.14791	6.96256	NANOS1;ANK2;ATP1B2
adenylate cyclase-inhibiting G-protein coupled receptor signaling pathway	1968-03-01	0.0454846	0.465664	0.0336292	0.415728	-2.24854	6.94884	RXFP1;MCHR1;ADCY5
regulation of growth plate cartilage chondrocyte proliferation	4/126	0.0607576	0.465664	0.0406635	0.415728	-2.47307	6.92672	JAG2;JUN;SHH;AGTR1
regulation of trophectodermal cell proliferation	4/127	0.0621843	0.465664	0.041633	0.415728	-2.49028	6.91713	JAG2;JUN;SHH;AGTR1
regulation of cell proliferation involved in embryonic placenta development	4/127	0.0621843	0.465664	0.041633	0.415728	-2.48576	6.90457	JAG2;JUN;SHH;AGTR1
disaccharide metabolic process	2017-02-25	0.0342699	0.465664	0.0292689	0.415728	-2.0457	6.90115	ST3GAL6;ST3GAL2
Golgi vesicle prefusion complex stabilization	2017-02-22	0.026997	0.465664	0.0234632	0.415728	-1.89987	6.86238	AXIN1;PRKD1
positive regulation of osteoblast differentiation	1968-03-01	0.0454846	0.465664	0.0336292	0.415728	-2.21606	6.84847	JUN;EDN3;PRKD1
regulation of smooth muscle cell proliferation	4/127	0.0621843	0.465664	0.041633	0.415728	-2.46171	6.83777	JAG2;JUN;SHH;AGTR1
lung epithelium development	2017-02-27	0.0394918	0.465664	0.0334233	0.415728	-2.09217	6.76118	SHH;NPHP3
determination of left/right symmetry	2017-02-26	0.0368449	0.465664	0.0313186	0.415728	-2.03675	6.72341	AXIN1;NPHP3
protein import into mitochondrial outer membrane	1968-03-01	0.0454846	0.465664	0.0336292	0.415728	-2.16882	6.70249	FLVCR1;TRNT1;TOMM5
cellular response to cadmium ion	2017-02-24	0.0317688	0.465664	0.0272755	0.415728	-1.93251	6.66575	JUN;MMP9
regulation of vascular smooth muscle contraction	2017-02-21	0.0247305	0.465664	0.021647	0.415728	-1.78654	6.6097	ACE;AGTR1
Golgi organization	1968-03-01	0.0454846	0.465664	0.0336292	0.415728	-2.13163	6.58756	COG1;PRKD1;OPTN
Golgi inheritance	1968-03-01	0.0454846	0.465664	0.0336292	0.415728	-2.12447	6.56542	COG1;PRKD1;OPTN
Golgi reassembly	1971-03-01	0.0505876	0.465664	0.0373398	0.415728	-2.1872	6.52672	COG1;PRKD1;OPTN
Golgi distribution to daughter cells	1970-03-01	0.0488568	0.465664	0.0360805	0.415728	-2.15865	6.51666	COG1;PRKD1;OPTN
positive regulation of vasoconstriction	2017-02-25	0.0342699	0.465664	0.0292689	0.415728	-1.92326	6.48808	ACE;AGTR1
neutrophil degranulation	9/487	0.119295	0.465664	0.0590872	0.415728	-3.04097	6.46557	MGAM;ACE;COMMD3;ANO6;CFP;OLFM4;MMP9;HRNR;TLR2
protein import into mitochondrial intermembrane space	1972-03-01	0.0523479	0.465664	0.0386214	0.415728	-2.17575	6.41812	FLVCR1;TRNT1;TOMM5
Golgi disassembly	1974-03-01	0.0559562	0.465664	0.0412513	0.415728	-2.21271	6.37965	COG1;PRKD1;OPTN
lung development	2017-02-25	0.0342699	0.465664	0.0292689	0.415728	-1.88395	6.35549	SHH;NPHP3
cellular response to singlet oxygen	2017-02-26	0.0368449	0.465664	0.0313186	0.415728	-1.91785	6.33088	JUN;MMP9
pro-T cell differentiation	2017-02-23	0.0293438	0.465664	0.0253399	0.415728	-1.77256	6.25477	JAG2;SHH
prostaglandin catabolic process	2017-02-22	0.026997	0.465664	0.0234632	0.415728	-1.73017	6.24942	FA2H;PTGR2
cellular response to ozone	2017-02-26	0.0368449	0.465664	0.0313186	0.415728	-1.89309	6.24916	JUN;MMP9
anion transmembrane transport	5/194	0.078129	0.465664	0.0484792	0.415728	-2.45109	6.2488	ANO6;ANO7;ATP1B2;SLC4A2;ANO4
programmed cell death in response to reactive oxygen species	2017-02-26	0.0368449	0.465664	0.0313186	0.415728	-1.88802	6.23243	JUN;MMP9
Golgi ribbon formation	1976-03-01	0.0596798	0.465664	0.0439695	0.415728	-2.1997	6.20042	COG1;PRKD1;OPTN
detection of nodal flow	2017-02-27	0.0394918	0.465664	0.0334233	0.415728	-1.88064	6.07761	AXIN1;NPHP3
proteolysis involved in cellular protein catabolic process	5/198	0.0835348	0.465664	0.0519851	0.415728	-2.44727	6.07533	TMPRSS7;ACE;ASTL;MDM2;MMP9
positive regulation of monocyte chemotaxis	2029-02-01	0.0449932	0.465664	0.0377929	0.415728	-1.9482	6.04184	EDN3;ANO6
lung vasculature development	2017-02-28	0.0422085	0.465664	0.0355819	0.415728	-1.89665	6.00315	SHH;NPHP3
cellular age-dependent response to reactive oxygen species	2017-02-27	0.0394918	0.465664	0.0334233	0.415728	-1.84947	5.97688	JUN;MMP9
positive regulation of potassium ion transmembrane transport	2017-02-26	0.0368449	0.465664	0.0313186	0.415728	-1.80524	5.95918	DPP6;ANK2
striated muscle contraction involved in embryonic body morphogenesis	2017-02-25	0.0342699	0.465664	0.0292689	0.415728	-1.75697	5.92711	NANOS1;TTN
cellular response to oxygen radical	2029-02-01	0.0449932	0.465664	0.0377929	0.415728	-1.9096	5.92215	JUN;MMP9
positive regulation of sclerenchyma cell differentiation	2017-02-25	0.0342699	0.465664	0.0292689	0.415728	-1.71756	5.79418	JUN;EDN3
positive regulation of myofibroblast differentiation	2017-02-25	0.0342699	0.465664	0.0292689	0.415728	-1.71134	5.77317	JUN;EDN3
protein import into mitochondrial matrix	1979-03-01	0.0654775	0.465664	0.0482103	0.415728	-2.11412	5.76319	FLVCR1;TRNT1;TOMM5
positive regulation of tendon cell differentiation	2017-02-25	0.0342699	0.465664	0.0292689	0.415728	-1.70712	5.75897	JUN;EDN3
positive regulation of mesodermal cell differentiation	2017-02-25	0.0342699	0.465664	0.0292689	0.415728	-1.6924	5.7093	JUN;EDN3
positive regulation of embryo sac central cell differentiation	2017-02-25	0.0342699	0.465664	0.0292689	0.415728	-1.6883	5.69545	JUN;EDN3
positive regulation of autophagy	1978-03-01	0.063517	0.465664	0.0467751	0.415728	-2.06127	5.68179	TRIM8;PRKD1;OPTN
positive regulation of sorocarp spore cell differentiation	2017-02-25	0.0342699	0.465664	0.0292689	0.415728	-1.68364	5.67973	JUN;EDN3
positive regulation of hemocyte differentiation	2017-02-26	0.0368449	0.465664	0.0313186	0.415728	-1.71506	5.66149	JUN;EDN3
positive regulation of synergid differentiation	2017-02-25	0.0342699	0.465664	0.0292689	0.415728	-1.67226	5.64135	JUN;EDN3
protein localization to juxtaparanode region of axon	2017-02-25	0.0342699	0.465664	0.0292689	0.415728	-1.67067	5.63598	CNTN2;ANK2
positive regulation of antipodal cell differentiation	2017-02-25	0.0342699	0.465664	0.0292689	0.415728	-1.67025	5.63456	JUN;EDN3
negative regulation of intrinsic apoptotic signaling pathway in response to DNA damage by p53 class mediator	2017-02-26	0.0368449	0.465664	0.0313186	0.415728	-1.70531	5.62928	MUC1;MDM2
positive regulation of cardiocyte differentiation	2017-02-25	0.0342699	0.465664	0.0292689	0.415728	-1.66188	5.60632	JUN;EDN3
positive regulation of cell differentiation involved in phenotypic switching	2017-02-25	0.0342699	0.465664	0.0292689	0.415728	-1.66122	5.60411	JUN;EDN3
testicular fusome organization	4/137	0.0774088	0.465664	0.0520455	0.415728	-2.18512	5.59097	JAG2;HERC4;ACE;CCDC136
male germ-line cyst encapsulation	4/137	0.0774088	0.465664	0.0520455	0.415728	-2.18279	5.58501	JAG2;HERC4;ACE;CCDC136
male germline ring canal formation	4/137	0.0774088	0.465664	0.0520455	0.415728	-2.18089	5.58015	JAG2;HERC4;ACE;CCDC136
negative regulation of BMP signaling pathway by negative regulation of BMP secretion	2017-02-27	0.0394918	0.465664	0.0334233	0.415728	-1.72556	5.57644	SMAD6;HIPK2
male germ-line stem cell asymmetric division	4/137	0.0774088	0.465664	0.0520455	0.415728	-2.17781	5.57227	JAG2;HERC4;ACE;CCDC136
positive regulation of leukocyte differentiation	2017-02-25	0.0342699	0.465664	0.0292689	0.415728	-1.65027	5.56717	JUN;EDN3
positive regulation of sporulation resulting in formation of a cellular spore	2017-02-25	0.0342699	0.465664	0.0292689	0.415728	-1.64933	5.564	JUN;EDN3
positive regulation of embryo sac egg cell differentiation	2017-02-25	0.0342699	0.465664	0.0292689	0.415728	-1.64016	5.53305	JUN;EDN3
negative regulation of BMP signaling pathway involved in determination of lateral mesoderm left/right asymmetry	2017-02-28	0.0422085	0.465664	0.0355819	0.415728	-1.74613	5.52673	SMAD6;HIPK2
spermatogenesis	4/138	0.0790254	0.465664	0.0531582	0.415728	-2.17299	5.51501	JAG2;HERC4;ACE;CCDC136
positive regulation of pigment cell differentiation	2017-02-27	0.0394918	0.465664	0.0334233	0.415728	-1.70531	5.51099	JUN;EDN3
acetyl-CoA metabolic process	2029-02-01	0.0449932	0.465664	0.0377929	0.415728	-1.77331	5.49945	ACOT11;ACACB
positive regulation of cell fate commitment	2017-02-28	0.0422085	0.465664	0.0355819	0.415728	-1.73713	5.49825	JUN;EDN3
positive regulation of transdifferentiation	2017-02-25	0.0342699	0.465664	0.0292689	0.415728	-1.62808	5.49231	JUN;EDN3
positive regulation of hydrogen:potassium-exchanging ATPase activity	2017-02-26	0.0368449	0.465664	0.0313186	0.415728	-1.65945	5.47792	ANK2;ATP1B2
protein localization to nucleus	1932-02-01	0.0537352	0.465664	0.0447289	0.415728	-1.8711	5.47051	MDM2;ANK2
positive regulation of plant epidermal cell differentiation	2017-02-25	0.0342699	0.465664	0.0292689	0.415728	-1.62071	5.46745	JUN;EDN3
positive regulation of myeloid cell differentiation	2029-02-01	0.0449932	0.465664	0.0377929	0.415728	-1.76188	5.46403	JUN;EDN3
positive regulation of sorocarp stalk cell differentiation	2017-02-25	0.0342699	0.465664	0.0292689	0.415728	-1.61678	5.45418	JUN;EDN3
positive regulation of metanephric DCT cell differentiation	2017-02-27	0.0394918	0.465664	0.0334233	0.415728	-1.64918	5.3296	JUN;EDN3
regulation of cyclin-dependent protein kinase activity	1982-03-01	0.0715235	0.465664	0.0526446	0.415728	-2.0186	5.32452	JUN;HIPK2;TTN
positive regulation of presynaptic cytosolic calcium concentration	1983-03-01	0.0735927	0.465664	0.0541651	0.415728	-2.01668	5.26193	AGTR1;MCHR1;ADCY5
positive regulation of postsynaptic cytosolic calcium concentration	1983-03-01	0.0735927	0.465664	0.0541651	0.415728	-2.0134	5.25338	AGTR1;MCHR1;ADCY5
positive regulation of phagocytosis, engulfment	2017-02-25	0.0342699	0.465664	0.0292689	0.415728	-1.54822	5.22291	ANO6;MERTK
oligosaccharide biosynthetic process	2017-02-28	0.0422085	0.465664	0.0355819	0.415728	-1.64305	5.20048	ST3GAL6;ST3GAL2
positive regulation of cell development	2017-02-26	0.0368449	0.465664	0.0313186	0.415728	-1.5617	5.15523	JUN;EDN3
O-glycan processing	1981-03-01	0.069481	0.465664	0.0511452	0.415728	-1.93049	5.14803	MUC1;MUC2;ST3GAL2
sequestering of BMP in extracellular matrix	2029-02-01	0.0449932	0.465664	0.0377929	0.415728	-1.64941	5.11521	SMAD6;HIPK2
positive regulation of sodium:potassium-exchanging ATPase activity	1931-02-01	0.0507584	0.465664	0.0423677	0.415728	-1.7028	5.07551	ANK2;ATP1B2
sequestering of BMP from receptor via BMP binding	2017-02-28	0.0422085	0.465664	0.0355819	0.415728	-1.60124	5.06814	SMAD6;HIPK2
positive regulation of stem cell differentiation	2017-02-28	0.0422085	0.465664	0.0355819	0.415728	-1.59581	5.05094	JUN;EDN3
positive regulation of transcription from RNA polymerase II promoter in response to reactive oxygen species	1930-02-01	0.0478438	0.465664	0.0400553	0.415728	-1.65045	5.01706	JUN;MMP9
nucleate erythrocyte differentiation	2017-02-26	0.0368449	0.465664	0.0313186	0.415728	-1.51633	5.00548	FLVCR1;HIPK2
positive regulation of calcium-transporting ATPase activity	2017-02-27	0.0394918	0.465664	0.0334233	0.415728	-1.5481	5.00294	ANK2;ATP1B2
determination of pancreatic left/right asymmetry	1936-02-01	0.0662278	0.465664	0.0546391	0.415728	-1.8319	4.97299	AXIN1;NPHP3
enucleate erythrocyte differentiation	2017-02-27	0.0394918	0.465664	0.0334233	0.415728	-1.53738	4.96831	FLVCR1;HIPK2
DNA damage response, signal transduction by p53 class mediator resulting in transcription of p21 class mediator	2017-02-25	0.0342699	0.465664	0.0292689	0.415728	-1.46477	4.94139	MUC1;HIPK2
positive regulation of epithelial cell differentiation	1930-02-01	0.0478438	0.465664	0.0400553	0.415728	-1.62254	4.93221	JUN;EDN3
protein stabilization	4/141	0.0839756	0.465664	0.0565741	0.415728	-1.99049	4.9309	ANK2;ATP1B2;HIST1H1B;STK3
protein halogenation	1984-03-01	0.0756885	0.465664	0.0557066	0.415728	-1.90678	4.92163	AKT2;ST3GAL6;ST3GAL2
protein deacylation	1984-03-01	0.0756885	0.465664	0.0557066	0.415728	-1.90532	4.91787	AKT2;ST3GAL6;ST3GAL2
metal incorporation into metallo-molybdopterin complex	1984-03-01	0.0756885	0.465664	0.0557066	0.415728	-1.9042	4.915	AKT2;ST3GAL6;ST3GAL2
protein modification by small protein conjugation or removal	1984-03-01	0.0756885	0.465664	0.0557066	0.415728	-1.90282	4.91143	AKT2;ST3GAL6;ST3GAL2
protein-tetrapyrrole linkage	1984-03-01	0.0756885	0.465664	0.0557066	0.415728	-1.90144	4.90787	AKT2;ST3GAL6;ST3GAL2
protein carbamoylation	1984-03-01	0.0756885	0.465664	0.0557066	0.415728	-1.89863	4.9006	AKT2;ST3GAL6;ST3GAL2
sulfur incorporation into metallo-sulfur cluster	1984-03-01	0.0756885	0.465664	0.0557066	0.415728	-1.89574	4.89314	AKT2;ST3GAL6;ST3GAL2
positive regulation of adiponectin secretion	1934-02-01	0.059868	0.465664	0.0495933	0.415728	-1.73725	4.89141	EDN3;TTN
protein phosphopantetheinylation	1984-03-01	0.0756885	0.465664	0.0557066	0.415728	-1.8924	4.88452	AKT2;ST3GAL6;ST3GAL2
regulation of ryanodine-sensitive calcium-release channel activity	1930-02-01	0.0478438	0.465664	0.0400553	0.415728	-1.60653	4.88355	NANOS1;ANK2
nucleic acid-protein covalent cross-linking	1984-03-01	0.0756885	0.465664	0.0557066	0.415728	-1.88888	4.87544	AKT2;ST3GAL6;ST3GAL2
protein denucleotidylation	1984-03-01	0.0756885	0.465664	0.0557066	0.415728	-1.88566	4.86713	AKT2;ST3GAL6;ST3GAL2
protein nitrosylation	1984-03-01	0.0756885	0.465664	0.0557066	0.415728	-1.88369	4.86206	AKT2;ST3GAL6;ST3GAL2
protein carboxylation	1984-03-01	0.0756885	0.465664	0.0557066	0.415728	-1.88287	4.85994	AKT2;ST3GAL6;ST3GAL2
metal incorporation into metallo-oxygen cluster	1984-03-01	0.0756885	0.465664	0.0557066	0.415728	-1.87869	4.84914	AKT2;ST3GAL6;ST3GAL2
protein alkylation	1984-03-01	0.0756885	0.465664	0.0557066	0.415728	-1.87867	4.84909	AKT2;ST3GAL6;ST3GAL2
protein-chromophore linkage	1984-03-01	0.0756885	0.465664	0.0557066	0.415728	-1.87484	4.8392	AKT2;ST3GAL6;ST3GAL2
protein-cofactor linkage	1984-03-01	0.0756885	0.465664	0.0557066	0.415728	-1.87361	4.83603	AKT2;ST3GAL6;ST3GAL2
protein amidation	1984-03-01	0.0756885	0.465664	0.0557066	0.415728	-1.87174	4.8312	AKT2;ST3GAL6;ST3GAL2
actin modification	1985-03-01	0.0778105	0.465664	0.0572689	0.415728	-1.89083	4.8282	AKT2;ST3GAL6;ST3GAL2
protein esterification	1985-03-01	0.0778105	0.465664	0.0572689	0.415728	-1.88914	4.82387	AKT2;ST3GAL6;ST3GAL2
trans-translation-dependent protein tagging	1984-03-01	0.0756885	0.465664	0.0557066	0.415728	-1.86628	4.81712	AKT2;ST3GAL6;ST3GAL2
peptidyl-amino acid modification	1984-03-01	0.0756885	0.465664	0.0557066	0.415728	-1.8647	4.81303	AKT2;ST3GAL6;ST3GAL2
protein flavinylation	1984-03-01	0.0756885	0.465664	0.0557066	0.415728	-1.86314	4.80899	AKT2;ST3GAL6;ST3GAL2
protein desulfurization	1984-03-01	0.0756885	0.465664	0.0557066	0.415728	-1.86139	4.80448	AKT2;ST3GAL6;ST3GAL2
protein deglutathionylation	1985-03-01	0.0778105	0.465664	0.0572689	0.415728	-1.87774	4.79478	AKT2;ST3GAL6;ST3GAL2
protein glucuronidation	1984-03-01	0.0756885	0.465664	0.0557066	0.415728	-1.85739	4.79416	AKT2;ST3GAL6;ST3GAL2
protein deamination	1985-03-01	0.0778105	0.465664	0.0572689	0.415728	-1.87683	4.79245	AKT2;ST3GAL6;ST3GAL2
protein biotinylation	1985-03-01	0.0778105	0.465664	0.0572689	0.415728	-1.87376	4.78461	AKT2;ST3GAL6;ST3GAL2
protein polyamination	1984-03-01	0.0756885	0.465664	0.0557066	0.415728	-1.85268	4.782	AKT2;ST3GAL6;ST3GAL2
protein prenylation	1984-03-01	0.0756885	0.465664	0.0557066	0.415728	-1.84978	4.77453	AKT2;ST3GAL6;ST3GAL2
oligosaccharide catabolic process	1935-02-01	0.0630204	0.465664	0.0520941	0.415728	-1.72624	4.77185	ST3GAL6;ST3GAL2
protein glutathionylation	1984-03-01	0.0756885	0.465664	0.0557066	0.415728	-1.84697	4.76728	AKT2;ST3GAL6;ST3GAL2
protein dehydration	1984-03-01	0.0756885	0.465664	0.0557066	0.415728	-1.8466	4.7663	AKT2;ST3GAL6;ST3GAL2
formation of oxidatively modified proteins involved in replicative cell aging	1984-03-01	0.0756885	0.465664	0.0557066	0.415728	-1.84456	4.76104	AKT2;ST3GAL6;ST3GAL2
protein tyrosinylation	1984-03-01	0.0756885	0.465664	0.0557066	0.415728	-1.844	4.7596	AKT2;ST3GAL6;ST3GAL2
enzyme active site formation	1984-03-01	0.0756885	0.465664	0.0557066	0.415728	-1.843	4.75702	AKT2;ST3GAL6;ST3GAL2
metal incorporation into metallo-sulfur cluster	1984-03-01	0.0756885	0.465664	0.0557066	0.415728	-1.84254	4.75584	AKT2;ST3GAL6;ST3GAL2
primitive erythrocyte differentiation	2017-02-28	0.0422085	0.465664	0.0355819	0.415728	-1.49893	4.7443	FLVCR1;HIPK2
protein nucleotidylation	1984-03-01	0.0756885	0.465664	0.0557066	0.415728	-1.83516	4.73679	AKT2;ST3GAL6;ST3GAL2
protein dealkylation	1984-03-01	0.0756885	0.465664	0.0557066	0.415728	-1.8349	4.73611	AKT2;ST3GAL6;ST3GAL2
positive regulation of endodermal cell differentiation	1932-02-01	0.0537352	0.465664	0.0447289	0.415728	-1.619	4.73344	JUN;EDN3
protein initiator methionine removal	1984-03-01	0.0756885	0.465664	0.0557066	0.415728	-1.83115	4.72645	AKT2;ST3GAL6;ST3GAL2
protein acylation	1984-03-01	0.0756885	0.465664	0.0557066	0.415728	-1.82848	4.71955	AKT2;ST3GAL6;ST3GAL2
erythrocyte development	2029-02-01	0.0449932	0.465664	0.0377929	0.415728	-1.50998	4.68281	FLVCR1;HIPK2
negative regulation of ryanodine-sensitive calcium-release channel activity	1931-02-01	0.0507584	0.465664	0.0423677	0.415728	-1.56394	4.66159	NANOS1;MMP9
protein sulfhydration	1985-03-01	0.0778105	0.465664	0.0572689	0.415728	-1.82435	4.65844	AKT2;ST3GAL6;ST3GAL2
negative regulation of bone mineralization	1932-02-01	0.0537352	0.465664	0.0447289	0.415728	-1.59194	4.65434	S1PR1;SMAD6
intra-Golgi vesicle-mediated transport	1931-02-01	0.0507584	0.465664	0.0423677	0.415728	-1.56034	4.65088	COG1;PRKD1
positive regulation of hematopoietic progenitor cell differentiation	2017-02-28	0.0422085	0.465664	0.0355819	0.415728	-1.45374	4.60127	JUN;EDN3
negative regulation of BMP signaling pathway	1934-02-01	0.059868	0.465664	0.0495933	0.415728	-1.62073	4.56335	SMAD6;HIPK2
positive regulation of ubiquitin protein ligase activity	2029-02-01	0.0449932	0.465664	0.0377929	0.415728	-1.46483	4.54279	ARRDC3;AXIN1
positive regulation of smooth muscle cell migration	4/148	0.096099	0.465664	0.0649934	0.415728	-1.9242	4.50721	ACE;F10;AKT2;MMP9
positive regulation of skeletal muscle cell differentiation	1934-02-01	0.059868	0.465664	0.0495933	0.415728	-1.58292	4.4569	JUN;EDN3
definitive erythrocyte differentiation	1932-02-01	0.0537352	0.465664	0.0447289	0.415728	-1.51447	4.42784	FLVCR1;HIPK2
negative regulation of smooth muscle cell migration	1986-03-01	0.0799584	0.465664	0.0588519	0.415728	-1.75059	4.42242	SHH;ACE;MAGI2
T cell differentiation in thymus	1930-02-01	0.0478438	0.465664	0.0400553	0.415728	-1.45258	4.41557	JAG2;SHH
protein hydroxylation	1987-03-01	0.0821319	0.465664	0.0604555	0.415728	-1.72457	4.31043	AKT2;ST3GAL6;ST3GAL2
nuclear pore complex assembly	1933-02-01	0.0567724	0.465664	0.0471379	0.415728	-1.49561	4.29046	AXIN1;ANO6
protein targeting to Golgi	1933-02-01	0.0567724	0.465664	0.0471379	0.415728	-1.48716	4.26622	OPTN;BICD2
positive regulation of vasculogenesis	1936-02-01	0.0662278	0.465664	0.0546391	0.415728	-1.55949	4.23347	JUN;EDN3
ventricular cardiac muscle tissue morphogenesis	1935-02-01	0.0630204	0.465664	0.0520941	0.415728	-1.53096	4.23204	TBX20;TTN
protein sialylation	1987-03-01	0.0821319	0.465664	0.0604555	0.415728	-1.69042	4.22509	AKT2;ST3GAL6;ST3GAL2
cellular response to unfolded protein	1936-02-01	0.0662278	0.465664	0.0546391	0.415728	-1.55536	4.22225	SERPINH1;OPTN
protein de-ADP-ribosylation	1986-03-01	0.0799584	0.465664	0.0588519	0.415728	-1.67105	4.22149	AKT2;ST3GAL6;ST3GAL2
cellular response to nerve growth factor stimulus	1931-02-01	0.0507584	0.465664	0.0423677	0.415728	-1.41363	4.21358	NANOS1;MAGI2
co-translational protein modification	1987-03-01	0.0821319	0.465664	0.0604555	0.415728	-1.67428	4.18475	AKT2;ST3GAL6;ST3GAL2
histone modification	1988-03-01	0.0843308	0.465664	0.0620795	0.415728	-1.68405	4.16468	AKT2;ST3GAL6;ST3GAL2
adenylate cyclase-inhibiting serotonin receptor signaling pathway	1936-02-01	0.0662278	0.465664	0.0546391	0.415728	-1.5297	4.1526	MCHR1;ADCY5
protein delipidation	1988-03-01	0.0843308	0.465664	0.0620795	0.415728	-1.66291	4.11239	AKT2;ST3GAL6;ST3GAL2
N-terminal protein amino acid modification	1988-03-01	0.0843308	0.465664	0.0620795	0.415728	-1.65233	4.08622	AKT2;ST3GAL6;ST3GAL2
protein heterotrimerization	1936-02-01	0.0662278	0.465664	0.0546391	0.415728	-1.5047	4.08474	MAGI2;COL6A1
adenylate cyclase-inhibiting opioid receptor signaling pathway	1934-02-01	0.059868	0.465664	0.0495933	0.415728	-1.44924	4.08049	MCHR1;ADCY5
ISG15-protein conjugation	1988-03-01	0.0843308	0.465664	0.0620795	0.415728	-1.63205	4.03607	AKT2;ST3GAL6;ST3GAL2
protein targeting to mitochondrion	4/152	0.103376	0.465664	0.0700833	0.415728	-1.76859	4.0136	SIRT4;FLVCR1;TRNT1;TOMM5
protein deglycation	1989-03-01	0.0865547	0.465664	0.0637237	0.415728	-1.63342	3.99694	AKT2;ST3GAL6;ST3GAL2
protein import into mitochondrial inner membrane	1936-02-01	0.0662278	0.465664	0.0546391	0.415728	-1.46316	3.97197	TRNT1;TOMM5
adenylate cyclase-inhibiting adrenergic receptor signaling pathway	1936-02-01	0.0662278	0.465664	0.0546391	0.415728	-1.4606	3.96503	MCHR1;ADCY5
protein lipidation	1988-03-01	0.0843308	0.465664	0.0620795	0.415728	-1.59554	3.94578	AKT2;ST3GAL6;ST3GAL2
galactosaminoglycan biosynthetic process	1937-02-01	0.0694886	0.465664	0.0572273	0.415728	-1.47747	3.93981	NDST1;HS3ST3A1
collagen fibril organization	4/154	0.107107	0.465664	0.0727032	0.415728	-1.76298	3.93836	LAMA2;COL12A1;COL6A1;SERPINH1
protein processing involved in protein targeting to mitochondrion	1936-02-01	0.0662278	0.465664	0.0546391	0.415728	-1.44824	3.93146	TRNT1;TOMM5
peptidoglycan biosynthetic process	1937-02-01	0.0694886	0.465664	0.0572273	0.415728	-1.4642	3.90443	NDST1;HS3ST3A1
ER to Golgi vesicle-mediated transport	4/152	0.103376	0.465664	0.0700833	0.415728	-1.71249	3.88629	F10;COG1;ANK2;PRKD1
Rho protein signal transduction	1994-03-01	0.098039	0.465664	0.072243	0.415728	-1.66844	3.87477	JUN;AGTR1;PRKD1
negative regulation of extrinsic apoptotic signaling pathway	1933-02-01	0.0567724	0.465664	0.0471379	0.415728	-1.34279	3.85205	QARS;PELI3
calcium ion transport into cytosol	1992-03-01	0.0933735	0.465664	0.0687763	0.415728	-1.60814	3.81314	AGTR1;MCHR1;ADCY5
epithelial cilium movement involved in determination of left/right asymmetry	1938-02-01	0.0728009	0.465664	0.0598575	0.415728	-1.41997	3.72036	AXIN1;NPHP3
positive regulation of peptidyl-serine phosphorylation	4/160	0.118658	0.465664	0.0808587	0.415728	-1.70556	3.63543	AKT2;AXIN1;PRKD1;MMP9
skeletal muscle contraction	1937-02-01	0.0694886	0.465664	0.0572273	0.415728	-1.3059	3.48229	NANOS1;TTN
positive regulation of leukotriene production involved in inflammatory response	1938-02-01	0.0728009	0.465664	0.0598575	0.415728	-1.3231	3.46655	AGTR1;TLR2
90S preribosome assembly	1937-02-01	0.0694886	0.465664	0.0572273	0.415728	-1.2989	3.46364	RPL23A;MDN1
positive regulation by organism of inflammatory response of other organism involved in symbiotic interaction	1938-02-01	0.0728009	0.465664	0.0598575	0.415728	-1.3162	3.44848	AGTR1;TLR2
positive regulation of inflammatory response to wounding	1938-02-01	0.0728009	0.465664	0.0598575	0.415728	-1.31445	3.4439	AGTR1;TLR2
positive regulation of cholesterol biosynthetic process	1937-02-01	0.0694886	0.465664	0.0572273	0.415728	-1.27328	3.39532	FASN;ACACB
cellular response to nitric oxide	1939-02-01	0.0761632	0.465664	0.0625286	0.415728	-1.31204	3.37834	JUN;MMP9
positive regulation of neuron migration	4/163	0.124628	0.465664	0.0851002	0.415728	-1.57936	3.28889	NUMBL;F10;AKT2;MMP9
activation of protein kinase A activity	1939-02-01	0.0761632	0.465664	0.0625286	0.415728	-1.26512	3.25752	AXIN1;ADCY5
cardiac muscle tissue morphogenesis	1939-02-01	0.0761632	0.465664	0.0625286	0.415728	-1.2622	3.25002	TBX20;TTN
positive regulation of chronic inflammatory response	1939-02-01	0.0761632	0.465664	0.0625286	0.415728	-1.23234	3.17312	AGTR1;TLR2
protein sulfation	1996-03-01	0.102797	0.465664	0.0757869	0.415728	-1.36986	3.11644	AKT2;ST3GAL6;ST3GAL2
transforming growth factor beta receptor signaling pathway involved in determination of left/right asymmetry	1998-03-01	0.107645	0.465664	0.0794064	0.415728	-1.3912	3.10086	JUN;AXIN1;NPHP3
determination of digestive tract left/right asymmetry	1942-02-01	0.0865341	0.465664	0.0707772	0.415728	-1.22878	3.0071	AXIN1;NPHP3
heparin biosynthetic process	1940-02-01	0.0795739	0.465664	0.0652396	0.415728	-1.12239	2.84084	NDST1;HS3ST3A1
erythrocyte differentiation	1938-02-01	0.0728009	0.465664	0.0598575	0.415728	-1.06961	2.80241	FLVCR1;HIPK2
determination of heart left/right asymmetry	3/103	0.120143	0.465664	0.0887774	0.415728	-1.30914	2.77415	SHH;AXIN1;NPHP3
protein deglycosylation	3/100	0.112581	0.465664	0.0831003	0.415728	-1.25959	2.75106	AKT2;ST3GAL6;ST3GAL2
negative regulation of cholesterol biosynthetic process	1940-02-01	0.0795739	0.465664	0.0652396	0.415728	-1.08624	2.74934	FASN;ACACB
positive regulation of inflammatory response to antigenic stimulus	1941-02-01	0.0830314	0.465664	0.0679895	0.415728	-1.08173	2.69193	AGTR1;TLR2
regulation of neuroblast migration	1942-02-01	0.0865341	0.465664	0.0707772	0.415728	-1.09708	2.68478	JAG2;AKT2
regulation of mesenchymal stem cell migration	1942-02-01	0.0865341	0.465664	0.0707772	0.415728	-1.0927	2.67407	JAG2;AKT2
regulation of metanephric mesenchymal cell migration	1942-02-01	0.0865341	0.465664	0.0707772	0.415728	-1.08712	2.66042	JAG2;AKT2
positive regulation of actin binding	1940-02-01	0.0795739	0.465664	0.0652396	0.415728	-1.04819	2.65305	HIPK2;STK3
regulation of hematopoietic stem cell migration	1942-02-01	0.0865341	0.465664	0.0707772	0.415728	-1.08069	2.64467	JAG2;AKT2
positive regulation of Ras GTPase binding	1940-02-01	0.0795739	0.465664	0.0652396	0.415728	-1.04368	2.64162	HIPK2;STK3
positive regulation of C-C chemokine binding	1940-02-01	0.0795739	0.465664	0.0652396	0.415728	-1.04085	2.63445	HIPK2;STK3
regulation of formation of radial glial scaffolds	1942-02-01	0.0865341	0.465664	0.0707772	0.415728	-1.07553	2.63204	JAG2;AKT2
positive regulation of collagen binding	1940-02-01	0.0795739	0.465664	0.0652396	0.415728	-1.03823	2.62782	HIPK2;STK3
regulation of glial cell migration	1942-02-01	0.0865341	0.465664	0.0707772	0.415728	-1.06946	2.6172	JAG2;AKT2
positive regulation of apolipoprotein binding	1940-02-01	0.0795739	0.465664	0.0652396	0.415728	-1.03053	2.60834	HIPK2;STK3
regulation of trophoblast cell migration	1942-02-01	0.0865341	0.465664	0.0707772	0.415728	-1.06233	2.59975	JAG2;AKT2
regulation of angioblast cell migration involved in selective angioblast sprouting	1942-02-01	0.0865341	0.465664	0.0707772	0.415728	-1.05939	2.59255	JAG2;AKT2
modulation of cell migration in other organism	1942-02-01	0.0865341	0.465664	0.0707772	0.415728	-1.05769	2.5884	JAG2;AKT2
regulation of cholesterol biosynthetic process	1940-02-01	0.0795739	0.465664	0.0652396	0.415728	-1.01718	2.57456	FASN;ACACB
neurotransmitter-mediated guidance of interneurons involved in substrate-independent cerebral cortex tangential migration	1942-02-01	0.0865341	0.465664	0.0707772	0.415728	-1.05058	2.571	JAG2;AKT2
regulation of distal tip cell migration	1942-02-01	0.0865341	0.465664	0.0707772	0.415728	-1.04712	2.56254	JAG2;AKT2
positive regulation of heparan sulfate proteoglycan binding	1941-02-01	0.0830314	0.465664	0.0679895	0.415728	-1.02964	2.56228	HIPK2;STK3
positive regulation of transcription from RNA polymerase II promoter in response to amino acid starvation	1941-02-01	0.0830314	0.465664	0.0679895	0.415728	-1.02686	2.55538	MUC1;PRKD1
negative regulation of proteolysis	1942-02-01	0.0865341	0.465664	0.0707772	0.415728	-1.03337	2.52887	SHH;BTBD6
striated muscle contraction	3/102	0.117602	0.465664	0.0868671	0.415728	-1.15644	2.4753	NANOS1;MYH2;TTN
inorganic ion transmembrane transport	4/169	0.13694	0.465664	0.093903	0.415728	-1.23677	2.45895	ANO6;ATP1B2;ANO7;ANO4
cellular response to vascular endothelial growth factor stimulus	1940-02-01	0.0795739	0.465664	0.0652396	0.415728	-0.965	2.44248	NANOS1;PRKD1
pore complex assembly	3/107	0.130507	0.465664	0.0965933	0.415728	-1.19082	2.42489	MDM2;ANO6;MDN1
establishment or maintenance of transmembrane electrochemical gradient	4/171	0.14115	0.465664	0.0969303	0.415728	-1.23237	2.41289	ANO6;ATP1B2;ANO7;ANO4
beta-catenin destruction complex assembly	3/107	0.130507	0.465664	0.0965933	0.415728	-1.17598	2.39468	MDM2;AXIN1;MDN1
positive regulation of microtubule binding	1942-02-01	0.0865341	0.465664	0.0707772	0.415728	-0.968304	2.36965	HIPK2;STK3
brain development	4/174	0.147561	0.465664	0.101556	0.415728	-1.22332	2.34084	SHH;QARS;TBR1;HAPLN4
protein N-linked glucosylation via asparagine	1942-02-01	0.0865341	0.465664	0.0707772	0.415728	-0.951453	2.32841	ST3GAL6;ST3GAL2
proteolysis	4/174	0.147561	0.465664	0.101556	0.415728	-1.1852	2.26791	TMPRSS7;ACE;ASTL;MMP9
protein N-linked N-acetylgalactosaminylation via asparagine	1942-02-01	0.0865341	0.465664	0.0707772	0.415728	-0.92253	2.25763	ST3GAL6;ST3GAL2
sphingoid biosynthetic process	1942-02-01	0.0865341	0.465664	0.0707772	0.415728	-0.918379	2.24747	FA2H;PRKD1
self proteolysis	4/175	0.149722	0.465664	0.103121	0.415728	-1.18288	2.24626	TMPRSS7;ACE;ASTL;MMP9
protein N-linked N-acetylglucosaminylation via asparagine	1942-02-01	0.0865341	0.465664	0.0707772	0.415728	-0.917701	2.24581	ST3GAL6;ST3GAL2
protein modification by small protein removal	4/175	0.149722	0.465664	0.103121	0.415728	-1.18109	2.24285	TMPRSS7;ACE;ASTL;MMP9
protein phosphorylation	7/401	0.191384	0.501942	0.112256	0.415728	-1.32012	2.18278	AKT2;ST3GAL6;PRKD1;MERTK;ST3GAL2;HIPK2;STK3
negative regulation of transcription from RNA polymerase II promoter in response to stress	8/485	0.2094	0.516615	0.118151	0.415728	-1.38758	2.16949	MUC1;SHH;NCOR1;TBX20;MDM2;DICER1;MEIS2;HIST1H1B
positive regulation of protein kinase activity	4/176	0.151896	0.465664	0.104697	0.415728	-1.14676	2.16113	AKT2;AXIN1;MMP9;TTN
regulation of substrate-dependent cell migration, cell attachment to substrate	1944-02-01	0.0936693	0.465664	0.076462	0.415728	-0.912467	2.16071	JAG2;AKT2
peptidyl-tyrosine dephosphorylation involved in activation of protein kinase activity	1944-02-01	0.0936693	0.465664	0.076462	0.415728	-0.907564	2.1491	AXIN1;PGP
regulation of leukocyte migration	1943-02-01	0.0900806	0.465664	0.0736017	0.415728	-0.885837	2.13225	JAG2;AKT2
microglia differentiation	3/110	0.13848	0.465664	0.102633	0.415728	-1.07335	2.12205	SHH;MMP9;HAPLN4
membrane repolarization	4/173	0.145411	0.465664	0.100003	0.415728	-1.09935	2.11976	ANO6;ATP1B2;ANO7;ANO4
determination of liver left/right asymmetry	1943-02-01	0.0900806	0.465664	0.0736017	0.415728	-0.880419	2.11921	AXIN1;NPHP3
regulation of cardiac neural crest cell migration involved in outflow tract morphogenesis	1943-02-01	0.0900806	0.465664	0.0736017	0.415728	-0.879836	2.11781	JAG2;AKT2
positive regulation of bone mineralization	1945-02-01	0.0972987	0.465664	0.0793571	0.415728	-0.906993	2.11327	S1PR1;ANO6
directional guidance of interneurons involved in migration from the subpallium to the cortex	1943-02-01	0.0900806	0.465664	0.0736017	0.415728	-0.873408	2.10234	JAG2;AKT2
cellular response to reactive oxygen species	3/108	0.133146	0.465664	0.09859	0.415728	-1.01441	2.04535	JUN;PRKD1;MMP9
positive regulation of JUN kinase activity	3/106	0.127887	0.465664	0.0946134	0.415728	-0.992847	2.0419	EDN3;AXIN1;HIPK2
negative regulation of transcription elongation from RNA polymerase II promoter	8/487	0.212457	0.522735	0.12014	0.415728	-1.31414	2.03563	SHH;NCOR1;TBX20;MDM2;AXIN1;DICER1;MEIS2;HIST1H1B
hyaluronan biosynthetic process	1943-02-01	0.0900806	0.465664	0.0736017	0.415728	-0.827238	1.9912	NDST1;HS3ST3A1
response to gamma radiation	1945-02-01	0.0972987	0.465664	0.0793571	0.415728	-0.833164	1.94125	FANCD2;H2AFX
attachment of GPI anchor to protein	3/108	0.133146	0.465664	0.09859	0.415728	-0.93834	1.89198	AKT2;ST3GAL6;ST3GAL2
positive regulation of cerebellar granule cell migration by calcium	4/178	0.15628	0.470781	0.107881	0.415728	-1.00936	1.87347	F10;AKT2;AGTR1;MMP9
fat cell differentiation	1944-02-01	0.0936693	0.465664	0.076462	0.415728	-0.784742	1.85826	AKT2;SMAD6
muscle filament sliding	3/108	0.133146	0.465664	0.09859	0.415728	-0.913813	1.84253	MYH2;NEB;TTN
membrane protein proteolysis	4/179	0.15849	0.470781	0.109489	0.415728	-0.982584	1.80999	TMPRSS7;ACE;ASTL;MMP9
positive regulation of I-kappaB phosphorylation	5/252	0.173996	0.481835	0.113289	0.415728	-1.0299	1.801	TRIM8;AKT2;AXIN1;PRKD1;MMP9
positive regulation of acute inflammatory response	1945-02-01	0.0972987	0.465664	0.0793571	0.415728	-0.768446	1.79045	AGTR1;TLR2
regulation of endothelial cell chemotaxis to vascular endothelial growth factor	1947-02-01	0.104674	0.465664	0.0852481	0.415728	-0.789578	1.782	JAG2;AKT2
negative regulation of cell death	1943-02-01	0.0900806	0.465664	0.0736017	0.415728	-0.736137	1.77192	JUN;PRKD1
regulation of muscle cell chemotaxis toward tendon cell	1947-02-01	0.104674	0.465664	0.0852481	0.415728	-0.78081	1.76221	JAG2;AKT2
regulation of fibroblast migration	1946-02-01	0.100968	0.465664	0.0822861	0.415728	-0.765718	1.75576	JAG2;AKT2
regulation of fibroblast chemotaxis	1947-02-01	0.104674	0.465664	0.0852481	0.415728	-0.776347	1.75214	JAG2;AKT2
lipid A metabolic process	1948-02-01	0.108417	0.465664	0.088242	0.415728	-0.78853	1.75193	PLA2G2E;ST3GAL6
sphingolipid biosynthesis involved in endoplasmic reticulum membrane organization	1944-02-01	0.0936693	0.465664	0.076462	0.415728	-0.734782	1.73995	FA2H;PRKD1
positive regulation of chondrocyte differentiation	1943-02-01	0.0900806	0.465664	0.0736017	0.415728	-0.714988	1.72101	JUN;EDN3
GDP-alpha-D-mannosylchitobiosyldiphosphodolichol metabolic process	1948-02-01	0.108417	0.465664	0.088242	0.415728	-0.772005	1.71521	PLA2G2E;ST3GAL6
regulation of epithelial cell migration	1947-02-01	0.104674	0.465664	0.0852481	0.415728	-0.756363	1.70704	JAG2;AKT2
4-amino-4-deoxy-alpha-L-arabinopyranosyl undecaprenyl phosphate metabolic process	1948-02-01	0.108417	0.465664	0.088242	0.415728	-0.765788	1.7014	PLA2G2E;ST3GAL6
beta-L-Ara4N-lipid A metabolic process	1948-02-01	0.108417	0.465664	0.088242	0.415728	-0.757087	1.68207	PLA2G2E;ST3GAL6
regulation of wound healing, spreading of epidermal cells	1947-02-01	0.104674	0.465664	0.0852481	0.415728	-0.73707	1.6635	JAG2;AKT2
regulation of chemokine activity	1948-02-01	0.108417	0.465664	0.088242	0.415728	-0.746892	1.65942	JAG2;AKT2
ciliary receptor clustering involved in smoothened signaling pathway	1947-02-01	0.104674	0.465664	0.0852481	0.415728	-0.70496	1.59103	SHH;MAGI2
negative regulation of cell cycle arrest	1946-02-01	0.100968	0.465664	0.0822861	0.415728	-0.680398	1.56012	AKT2;MDM2
positive regulation of cytosolic calcium ion concentration	3/113	0.146614	0.465664	0.10882	0.415728	-0.796607	1.52945	AGTR1;MCHR1;ADCY5
regulation of cardiac muscle contraction	1946-02-01	0.100968	0.465664	0.0822861	0.415728	-0.660048	1.51346	NANOS1;ANK2
positive regulation of proteasomal ubiquitin-dependent protein catabolic process involved in cellular response to hypoxia	3/112	0.143885	0.465664	0.106742	0.415728	-0.764365	1.4819	RNF144B;MDM2;HIPK2
adenylate cyclase-inhibiting G-protein coupled glutamate receptor signaling pathway	1944-02-01	0.0936693	0.465664	0.076462	0.415728	-0.619566	1.46712	MCHR1;ADCY5
positive regulation of neuron projection regeneration	1950-02-01	0.116008	0.465664	0.0943222	0.415728	-0.660696	1.4232	MAGI2;PRKD1
adenylate cyclase-inhibiting dopamine receptor signaling pathway	1947-02-01	0.104674	0.465664	0.0852481	0.415728	-0.625516	1.41173	MCHR1;ADCY5
sphingolipid biosynthetic process	1946-02-01	0.100968	0.465664	0.0822861	0.415728	-0.612934	1.40543	FA2H;PRKD1
Kdo2-lipid A metabolic process	1949-02-01	0.112196	0.465664	0.091267	0.415728	-0.641807	1.40396	PLA2G2E;ST3GAL6
charged-tRNA amino acid modification	3/112	0.143885	0.465664	0.106742	0.415728	-0.720972	1.39778	AKT2;ST3GAL6;ST3GAL2
positive regulation of epidermal growth factor-activated receptor activity	1947-02-01	0.104674	0.465664	0.0852481	0.415728	-0.617669	1.39402	ACE;MMP9
induction by virus of host protein phosphorylation	3/113	0.146614	0.465664	0.10882	0.415728	-0.714515	1.37183	AKT2;AXIN1;MMP9
positive regulation of cell differentiation	1948-02-01	0.108417	0.465664	0.088242	0.415728	-0.617341	1.37159	JUN;EDN3
positive regulation of inhibitory G-protein coupled receptor phosphorylation	3/113	0.146614	0.465664	0.10882	0.415728	-0.712135	1.36726	AKT2;AXIN1;MMP9
peptide cross-linking via 5'-(N6-L-lysine)-L-topaquinone	1948-02-01	0.108417	0.465664	0.088242	0.415728	-0.611296	1.35816	MDM2;KRT10
regulation of cell chemotaxis to fibroblast growth factor	1950-02-01	0.116008	0.465664	0.0943222	0.415728	-0.62673	1.35003	JAG2;AKT2
peptide cross-linking via N6-(L-isoaspartyl)-L-lysine	1948-02-01	0.108417	0.465664	0.088242	0.415728	-0.601402	1.33617	MDM2;KRT10
glycerophospholipid metabolic process	1951-02-01	0.119853	0.465664	0.0974067	0.415728	-0.623766	1.32331	PLA2G2E;PGP
glycosaminoglycan biosynthetic process	1948-02-01	0.108417	0.465664	0.088242	0.415728	-0.592631	1.31669	NDST1;HS3ST3A1
peptide cross-linking via L-lysinoalanine	1948-02-01	0.108417	0.465664	0.088242	0.415728	-0.59144	1.31404	MDM2;KRT10
protein dephosphorylation	4/186	0.174272	0.48221	0.121048	0.415728	-0.750148	1.31061	AKT2;PGP;ST3GAL6;ST3GAL2
negative regulation of fat cell differentiation	1946-02-01	0.100968	0.465664	0.0822861	0.415728	-0.567305	1.30081	SHH;AXIN1
positive regulation of muscle cell differentiation	1951-02-01	0.119853	0.465664	0.0974067	0.415728	-0.590514	1.25277	JUN;EDN3
cellular protein complex assembly	3/115	0.152122	0.465763	0.113024	0.415728	-0.640956	1.20697	MDM2;AXIN1;MDN1
regulation of inflammatory response by sphingosine-1-phosphate signaling pathway	1949-02-01	0.112196	0.465664	0.091267	0.415728	-0.548394	1.19962	AGTR1;S1PR1
ribosomal large subunit assembly	1948-02-01	0.108417	0.465664	0.088242	0.415728	-0.524834	1.16606	RPL23A;MDN1
positive regulation of protein homodimerization activity	1951-02-01	0.119853	0.465664	0.0974067	0.415728	-0.548392	1.16341	HIPK2;STK3
adenylate cyclase-inhibiting G-protein coupled acetylcholine receptor signaling pathway	1946-02-01	0.100968	0.465664	0.0822861	0.415728	-0.49947	1.14526	MCHR1;ADCY5
dermatan sulfate biosynthetic process	1951-02-01	0.119853	0.465664	0.0974067	0.415728	-0.537147	1.13955	NDST1;HS3ST3A1
positive regulation of cell migration	4/193	0.19057	0.501269	0.13311	0.415728	-0.682049	1.13066	JAG2;F10;AKT2;MMP9
white fat cell differentiation	1950-02-01	0.116008	0.465664	0.0943222	0.415728	-0.5248	1.13047	AKT2;SMAD6
brown fat cell differentiation	1950-02-01	0.116008	0.465664	0.0943222	0.415728	-0.501563	1.08041	AKT2;SMAD6
chondroitin sulfate proteoglycan biosynthetic process	1950-02-01	0.116008	0.465664	0.0943222	0.415728	-0.500601	1.07834	NDST1;HS3ST3A1
canonical Wnt signaling pathway involved in positive regulation of apoptotic process	5/279	0.229181	0.532961	0.15298	0.423508	-0.652417	0.961167	JUN;OBSCN;AXIN1;ANO6;STK3
transcription factor catabolic process	4/194	0.192937	0.505242	0.134873	0.415728	-0.582072	0.957735	RNF24;MDM2;AXIN1;BTBD6
sarcomere organization	1951-02-01	0.119853	0.465664	0.0974067	0.415728	-0.446822	0.947927	OBSCN;TTN
heart contraction	1949-02-01	0.112196	0.465664	0.091267	0.415728	-0.425671	0.93116	ACE;EDN3
extracellular matrix disassembly	4/198	0.202497	0.512234	0.142018	0.418429	-0.513003	0.819281	LAMA2;COL6A1;CTRB1;MMP9
positive regulation of ryanodine-sensitive calcium-release channel activity	1954-02-01	0.131571	0.465664	0.106827	0.415728	-0.364314	0.738907	NANOS1;ANK2
cation transmembrane transport	4/200	0.207329	0.516615	0.145647	0.418429	-0.452132	0.711406	ANO6;ANO7;ATP1B2;ANO4
cellular response to gamma radiation	1952-02-01	0.123729	0.465664	0.10052	0.415728	-0.322903	0.674758	FANCD2;MDM2
negative regulation of cysteine-type endopeptidase activity involved in apoptotic signaling pathway	1953-02-01	0.127636	0.465664	0.10366	0.415728	-0.32777	0.67474	QARS;MMP9
regulation of histamine secretion by mast cell	1953-02-01	0.127636	0.465664	0.10366	0.415728	-0.325454	0.669972	C12ORF4;AGTR1
positive regulation of histone phosphorylation	3/120	0.166169	0.477394	0.123798	0.415728	-0.359287	0.64483	AKT2;AXIN1;MMP9
sphinganine-1-phosphate biosynthetic process	1952-02-01	0.123729	0.465664	0.10052	0.415728	-0.306256	0.63997	FA2H;PRKD1
ceramide phosphoethanolamine biosynthetic process	1952-02-01	0.123729	0.465664	0.10052	0.415728	-0.303681	0.63459	FA2H;PRKD1
positive regulation of macroautophagy	3/123	0.174776	0.483211	0.130436	0.415728	-0.336794	0.587455	TRIM8;PRKD1;OPTN
regulation of transcription from RNA polymerase II promoter in response to hypoxia	3/128	0.189387	0.501269	0.141771	0.418429	-0.339931	0.565633	MUC1;MDM2;HIPK2
negative regulation of osteoblast differentiation	1956-02-01	0.139522	0.465664	0.113238	0.415728	-0.286043	0.563372	SHH;SMAD6
protein glycosylation	3/122	0.171893	0.477394	0.12821	0.415728	-0.318276	0.560447	AKT2;ST3GAL6;ST3GAL2
maintenance of protein location in plasma membrane	1953-02-01	0.127636	0.465664	0.10366	0.415728	-0.258158	0.531438	DPP6;ANK2
positive regulation of phosphorylation of RNA polymerase II C-terminal domain	3/122	0.171893	0.477394	0.12821	0.415728	-0.300647	0.529404	AKT2;AXIN1;MMP9
protein localization to T-tubule	1953-02-01	0.127636	0.465664	0.10366	0.415728	-0.256288	0.527588	DPP6;ANK2
nucleosome assembly	1956-02-01	0.139522	0.465664	0.113238	0.415728	-0.244706	0.481956	H2AFX;HIST3H2BB
positive regulation of protein binding	1955-02-01	0.135533	0.465664	0.11002	0.415728	-0.234312	0.468281	HIPK2;STK3
positive regulation of dendrite extension	3/131	0.1983	0.508195	0.148726	0.420367	-0.268467	0.434373	MAGI2;PRKD1;HIST1H1B
positive regulation of protein autophosphorylation	3/128	0.189387	0.501269	0.141771	0.418429	-0.255433	0.425031	AKT2;AXIN1;MMP9
regulation of neuron migration	1955-02-01	0.135533	0.465664	0.11002	0.415728	-0.204293	0.408287	JAG2;AKT2
pharyngeal muscle development	1956-02-01	0.139522	0.465664	0.113238	0.415728	-0.201958	0.397763	LAMA2;NEB
muscle organ morphogenesis	1956-02-01	0.139522	0.465664	0.113238	0.415728	-0.199595	0.393109	LAMA2;NEB
muscle organ development	1956-02-01	0.139522	0.465664	0.113238	0.415728	-0.191092	0.376361	LAMA2;NEB
positive regulation of cytosolic calcium ion concentration involved in phospholipase C-activating G-protein coupled signaling pathway	3/129	0.192346	0.504079	0.144077	0.418429	-0.219648	0.362081	AGTR1;MCHR1;ADCY5
positive regulation of peptidyl-threonine phosphorylation	3/131	0.1983	0.508195	0.148726	0.420367	-0.20545	0.332413	AKT2;AXIN1;MMP9
negative regulation of JUN kinase activity	1957-02-01	0.143537	0.465664	0.116481	0.415728	-0.158089	0.306878	NCOR1;AMBP
negative regulation of cardiac conduction	1956-02-01	0.139522	0.465664	0.113238	0.415728	-0.122509	0.241285	NANOS1;ATP1B2
positive regulation of cardiac conduction	1955-02-01	0.135533	0.465664	0.11002	0.415728	-0.113063	0.22596	NANOS1;ATP1B2
histone H2A SQE motif phosphorylation	3/134	0.207312	0.516615	0.15579	0.423508	-0.141243	0.22225	AKT2;PRKD1;HIPK2
enzyme active site formation via O-phospho-L-serine	3/134	0.207312	0.516615	0.15579	0.423508	-0.139003	0.218725	AKT2;PRKD1;HIPK2
protein processing	4/218	0.252166	0.543414	0.179849	0.449114	-0.108318	0.149226	TMPRSS7;ACE;ASTL;MMP9
sphingomyelin biosynthetic process	1957-02-01	0.143537	0.465664	0.116481	0.415728	-0.0664578	0.129006	FA2H;PRKD1
skeletal muscle organ development	1957-02-01	0.143537	0.465664	0.116481	0.415728	-0.0646261	0.12545	LAMA2;NEB
ARF protein signal transduction	1957-02-01	0.143537	0.465664	0.116481	0.415728	-0.0613398	0.119071	JUN;PRKD1
positive regulation of anaphase-promoting complex-dependent catabolic process	1957-02-01	0.143537	0.465664	0.116481	0.415728	-0.057094	0.110829	RNF144B;MDM2
chondroitin sulfate biosynthetic process	1959-02-01	0.151637	0.465664	0.123035	0.415728	-0.0582974	0.109965	NDST1;HS3ST3A1
Ran protein signal transduction	1959-02-01	0.151637	0.465664	0.123035	0.415728	-0.0573444	0.108167	JUN;PRKD1
Ral protein signal transduction	1957-02-01	0.143537	0.465664	0.116481	0.415728	-0.0540559	0.104931	JUN;PRKD1
Rab protein signal transduction	1958-02-01	0.147575	0.465664	0.119747	0.415728	-0.042279	0.0808975	JUN;PRKD1
regulation of AV node cell action potential	1959-02-01	0.151637	0.465664	0.123035	0.415728	-0.0392226	0.0739844	NANOS1;ATP1B2
visceral muscle development	1957-02-01	0.143537	0.465664	0.116481	0.415728	-0.0370064	0.0718356	LAMA2;NEB
positive regulation of transcription factor catabolic process	1957-02-01	0.143537	0.465664	0.116481	0.415728	-0.0369202	0.0716683	RNF144B;MDM2
cellular response to hypoxia	1958-02-01	0.147575	0.465664	0.119747	0.415728	-0.0305435	0.0584425	MDM2;HIPK2
histone-serine phosphorylation	3/140	0.2256	0.532961	0.170223	0.446171	-0.0355983	0.0530056	AKT2;PRKD1;HIPK2
serine phosphorylation of STAT protein	3/138	0.219468	0.528206	0.165369	0.437065	-0.030125	0.045686	AKT2;PRKD1;HIPK2
regulation of bundle of His cell action potential	1959-02-01	0.151637	0.465664	0.123035	0.415728	-0.0214604	0.04048	NANOS1;ATP1B2
regulation of Purkinje myocyte action potential	1958-02-01	0.147575	0.465664	0.119747	0.415728	-0.021116	0.0404037	NANOS1;ATP1B2
regulation of transcription from RNA polymerase II promoter	3/736	0.992545	0.992545	0.98016	0.980426	4.75895	-0.0356089	ATF7;ZNF135;FOSL2
dephosphorylation of RNA polymerase II C-terminal domain	1/387	0.989942	0.990232	0.980426	0.980426	4.22854	-0.0427459	FOSL2
regulation of transcription involved in G1/S transition of mitotic cell cycle	2/557	0.989913	0.990232	0.977159	0.977731	4.47153	-0.0453318	ATF7;ZNF135
torso signaling pathway	1/371	0.987814	0.988681	0.976925	0.977731	4.3737	-0.0536273	FOSL2
positive regulation of heart induction by negative regulation of canonical Wnt signaling pathway	3/143	0.23486	0.532961	0.177581	0.449114	0.0493749	-0.0715326	AXIN1;NPHP3;STK3
negative regulation of canonical Wnt signaling pathway involved in neural crest cell differentiation	3/142	0.231766	0.532961	0.175118	0.449114	0.0504442	-0.0737508	AXIN1;NPHP3;STK3
negative regulation of canonical Wnt signaling pathway involved in heart development	3/142	0.231766	0.532961	0.175118	0.449114	0.0525617	-0.0768467	AXIN1;NPHP3;STK3
negative regulation of canonical Wnt signaling pathway involved in neural plate anterior/posterior pattern formation	3/143	0.23486	0.532961	0.177581	0.449114	0.0625341	-0.0905971	AXIN1;NPHP3;STK3
regulation of phosphorylation of RNA polymerase II C-terminal domain	1/322	0.978084	0.979229	0.961857	0.962983	4.33669	-0.0960999	FOSL2
regulation of SREBP signaling pathway	1/318	0.97701	0.97844	0.960263	0.961669	4.30942	-0.100231	FOSL2
regulation of DNA-templated transcription, initiation	2/474	0.976163	0.977879	0.952999	0.958154	4.28338	-0.103338	ATF7;ZNF135
regulation of transcription involved in anterior/posterior axis specification	1/311	0.975003	0.977002	0.957312	0.958995	4.25075	-0.107608	FOSL2
regulation of DNA-templated transcription, elongation	2/469	0.974915	0.977002	0.950949	0.958154	4.24352	-0.107805	ATF7;ZNF135
regulation of transcription elongation from RNA polymerase II promoter	1/311	0.975003	0.977002	0.957312	0.958995	4.27498	-0.108221	FOSL2
regulation of transcription from RNA polymerase III promoter	2/469	0.974915	0.977002	0.950949	0.958154	4.26329	-0.108307	ATF7;ZNF135
regulation of BMP signaling pathway	1/309	0.974398	0.977002	0.95643	0.958673	4.22617	-0.109608	FOSL2
regulation of androgen receptor activity	1/309	0.974398	0.977002	0.95643	0.958673	4.2936	-0.111357	FOSL2
regulation of transcription from RNA polymerase II promoter in response to copper ion	1/309	0.974398	0.977002	0.95643	0.958673	4.29869	-0.111489	FOSL2
regulation of transcription from RNA polymerase I promoter	2/466	0.974137	0.977002	0.949679	0.958154	4.25801	-0.111575	ATF7;ZNF135
regulation of chromatin silencing	2/465	0.973872	0.977002	0.949249	0.958154	4.22431	-0.11184	ATF7;ZNF135
regulation of DNA-templated transcription in response to stress	2/465	0.973872	0.977002	0.949249	0.958154	4.24161	-0.112298	ATF7;ZNF135
nitrogen catabolite regulation of transcription	2/464	0.973605	0.977002	0.948815	0.958154	4.25905	-0.113929	ATF7;ZNF135
carbon catabolite regulation of transcription	2/464	0.973605	0.977002	0.948815	0.958154	4.26718	-0.114146	ATF7;ZNF135
regulation of transcription involved in cell fate commitment	1/306	0.973463	0.977002	0.955073	0.958154	4.26543	-0.11472	FOSL2
regulation of transcription from RNA polymerase II promoter in response to iron	1/306	0.973463	0.977002	0.955073	0.958154	4.28297	-0.115192	FOSL2
regulation of chromatin-mediated maintenance of transcription	2/462	0.973062	0.977002	0.947937	0.958154	4.22413	-0.115349	ATF7;ZNF135
regulation of cAMP-mediated signaling by regulation of transcription from RNA polymerase II promoter	1/305	0.973144	0.977002	0.954611	0.958154	4.24626	-0.115597	FOSL2
regulation of transcription from RNA polymerase II promoter by histone modification	1/306	0.973463	0.977002	0.955073	0.958154	4.31412	-0.11603	FOSL2
regulation of glucose import by regulation of transcription from RNA polymerase II promoter	1/304	0.972821	0.977002	0.954144	0.958154	4.23834	-0.116788	FOSL2
regulation of cellular ketone metabolic process by regulation of transcription from RNA polymerase II promoter	1/303	0.972494	0.977002	0.953673	0.958154	4.18907	-0.116838	FOSL2
regulation of DNA-templated transcription, termination	2/461	0.972787	0.977002	0.947493	0.958154	4.24929	-0.117238	ATF7;ZNF135
regulation of transcription by glucose	2/461	0.972787	0.977002	0.947493	0.958154	4.25049	-0.117271	ATF7;ZNF135
regulation of replicative cell aging by regulation of transcription from RNA polymerase II promoter in response to caloric restriction	1/303	0.972494	0.977002	0.953673	0.958154	4.21062	-0.117439	FOSL2
regulation of transcription initiation from RNA polymerase II promoter	1/303	0.972494	0.977002	0.953673	0.958154	4.21329	-0.117513	FOSL2
regulation of lipid transport by regulation of transcription from RNA polymerase II promoter	1/303	0.972494	0.977002	0.953673	0.958154	4.21817	-0.117649	FOSL2
regulation of cellular response to oxidative stress by regulation of transcription from RNA polymerase II promoter	1/303	0.972494	0.977002	0.953673	0.958154	4.21893	-0.11767	FOSL2
regulation of transcription during mitotic cell cycle	2/460	0.972509	0.977002	0.947045	0.958154	4.22502	-0.117776	ATF7;ZNF135
regulation of transcription from RNA polymerase V promoter	2/460	0.972509	0.977002	0.947045	0.958154	4.23066	-0.117933	ATF7;ZNF135
regulation of mating-type specific transcription, DNA-templated	2/460	0.972509	0.977002	0.947045	0.958154	4.23123	-0.117949	ATF7;ZNF135
regulation of transcription by pheromones	2/460	0.972509	0.977002	0.947045	0.958154	4.23486	-0.11805	ATF7;ZNF135
regulation of transcription from mitochondrial promoter	2/460	0.972509	0.977002	0.947045	0.958154	4.236	-0.118082	ATF7;ZNF135
regulation of transcription by galactose	2/460	0.972509	0.977002	0.947045	0.958154	4.24085	-0.118217	ATF7;ZNF135
chromatin organization involved in regulation of transcription	2/460	0.972509	0.977002	0.947045	0.958154	4.24196	-0.118248	ATF7;ZNF135
regulation of transcription by carbon monoxide	2/460	0.972509	0.977002	0.947045	0.958154	4.24518	-0.118338	ATF7;ZNF135
regulation of antisense RNA transcription	2/460	0.972509	0.977002	0.947045	0.958154	4.2479	-0.118414	ATF7;ZNF135
regulation of carbohydrate metabolic process by regulation of transcription from RNA polymerase II promoter	1/302	0.972164	0.977002	0.953197	0.958154	4.20273	-0.118648	FOSL2
regulation of pyrimidine nucleotide biosynthetic process by positive regulation of transcription from RNA polymerase II promoter	1/301	0.971829	0.977002	0.952716	0.958154	4.18426	-0.119567	FOSL2
regulation of ergosterol biosynthetic process by regulation of transcription from RNA polymerase II promoter	1/301	0.971829	0.977002	0.952716	0.958154	4.18501	-0.119589	FOSL2
regulation of transcription involved in anterior neural plate formation	1/301	0.971829	0.977002	0.952716	0.958154	4.18521	-0.119594	FOSL2
regulation of thiamine biosynthetic process by regulation of transcription from RNA polymerase II promoter	1/301	0.971829	0.977002	0.952716	0.958154	4.18981	-0.119726	FOSL2
regulation of transcription from RNA polymerase II promoter during mitotic cell cycle	1/301	0.971829	0.977002	0.952716	0.958154	4.19016	-0.119736	FOSL2
regulation of telomeric RNA transcription from RNA pol II promoter	1/301	0.971829	0.977002	0.952716	0.958154	4.19529	-0.119882	FOSL2
regulation of mating-type specific transcription from RNA polymerase II promoter	1/301	0.971829	0.977002	0.952716	0.958154	4.19665	-0.119921	FOSL2
regulation of thyroid hormone receptor activity	1/301	0.971829	0.977002	0.952716	0.958154	4.20501	-0.12016	FOSL2
regulation of transcription from RNA polymerase II promoter involved in lung bud formation	1/301	0.971829	0.977002	0.952716	0.958154	4.20596	-0.120187	FOSL2
regulation of transcription from RNA polymerase II promoter by pheromones	1/301	0.971829	0.977002	0.952716	0.958154	4.20616	-0.120193	FOSL2
regulation of transcription involved in posterior neural plate formation	1/301	0.971829	0.977002	0.952716	0.958154	4.21058	-0.120319	FOSL2
regulation of oligopeptide transport by regulation of transcription from RNA polymerase II promoter	1/301	0.971829	0.977002	0.952716	0.958154	4.21122	-0.120338	FOSL2
regulation of transcription from RNA polymerase II promoter involved in mammary gland formation	1/301	0.971829	0.977002	0.952716	0.958154	4.21172	-0.120352	FOSL2
regulation of phenotypic switching by regulation of transcription from RNA polymerase II promoter	1/301	0.971829	0.977002	0.952716	0.958154	4.21481	-0.12044	FOSL2
regulation of transcription from RNA polymerase II promoter in response to methionine	1/301	0.971829	0.977002	0.952716	0.958154	4.21959	-0.120577	FOSL2
regulation of iron ion transport by regulation of transcription from RNA polymerase II promoter	1/301	0.971829	0.977002	0.952716	0.958154	4.21966	-0.120579	FOSL2
negative regulation of leucine import by regulation of transcription from RNA polymerase II promoter	1/301	0.971829	0.977002	0.952716	0.958154	4.21973	-0.120581	FOSL2
regulation of ribosomal protein gene transcription from RNA polymerase II promoter	1/301	0.971829	0.977002	0.952716	0.958154	4.22046	-0.120602	FOSL2
carbon catabolite regulation of transcription from RNA polymerase II promoter	1/301	0.971829	0.977002	0.952716	0.958154	4.22267	-0.120665	FOSL2
regulation of termination of RNA polymerase II transcription	1/301	0.971829	0.977002	0.952716	0.958154	4.22695	-0.120787	FOSL2
nitrogen catabolite regulation of transcription from RNA polymerase II promoter	1/301	0.971829	0.977002	0.952716	0.958154	4.2289	-0.120842	FOSL2
positive regulation of phenotypic switching by regulation of transcription from RNA polymerase II promoter	1/301	0.971829	0.977002	0.952716	0.958154	4.23058	-0.120891	FOSL2
regulation of pri-miRNA transcription from RNA polymerase II promoter	1/301	0.971829	0.977002	0.952716	0.958154	4.23576	-0.121039	FOSL2
regulation of snRNA transcription from RNA polymerase II promoter	1/301	0.971829	0.977002	0.952716	0.958154	4.23928	-0.121139	FOSL2
regulation of fungal-type cell wall biogenesis by regulation of transcription from RNA polymerase II promoter	1/301	0.971829	0.977002	0.952716	0.958154	4.24504	-0.121304	FOSL2
regulation of transcription from RNA polymerase II promoter involved in somitogenesis	1/301	0.971829	0.977002	0.952716	0.958154	4.24596	-0.12133	FOSL2
regulation of nodal signaling pathway involved in determination of left/right asymmetry	1/301	0.971829	0.977002	0.952716	0.958154	4.2469	-0.121357	FOSL2
regulation of transcription from RNA polymerase II promoter involved in spinal cord anterior-posterior patterning	1/301	0.971829	0.977002	0.952716	0.958154	4.25063	-0.121464	FOSL2
regulation of conjugation with cellular fusion by regulation of transcription from RNA polymerase II promoter	1/301	0.971829	0.977002	0.952716	0.958154	4.25185	-0.121499	FOSL2
positive regulation of mating type switching by regulation of transcription from RNA polymerase II promoter	1/301	0.971829	0.977002	0.952716	0.958154	4.25293	-0.121529	FOSL2
synapse assembly	1/285	0.965896	0.977002	0.944321	0.958154	3.88861	-0.13493	NUMBL
positive regulation of respiratory burst involved in inflammatory response	1961-02-01	0.159824	0.470781	0.129677	0.415728	0.0739072	-0.135522	AGTR1;TLR2
regulation of transcription involved in G2/M transition of mitotic cell cycle	3/583	0.968567	0.977002	0.934878	0.955554	4.31983	-0.137967	ATF7;OPTN;ZNF135
tumor necrosis factor-mediated signaling pathway	1/272	0.960172	0.977002	0.936423	0.956847	4.13145	-0.167915	NUMBL
neural tube development	1/259	0.953491	0.97487	0.927414	0.948208	3.80315	-0.181125	NUMBL
peripheral nervous system development	1/255	0.95122	0.972838	0.924395	0.945404	3.83581	-0.19183	NUMBL
spliceosomal snRNP assembly	1/246	0.945696	0.968057	0.91714	0.938545	3.8006	-0.212204	SMN1
positive regulation of distal tip cell migration	3/144	0.237962	0.532961	0.180053	0.449114	0.148638	-0.213391	F10;AKT2;MMP9
positive regulation of glial cell migration	3/145	0.241071	0.537811	0.182535	0.451061	0.151413	-0.215409	F10;AKT2;MMP9
positive regulation of transcription from RNA polymerase II promoter in response to stress	10/722	0.338405	0.569715	0.192233	0.456203	0.198947	-0.215562	NANOS1;POMC;MUC1;JUN;SHH;PRKD1;MEIS2;FOSL2;HIPK2;TLR2
positive regulation of neuroblast migration	3/144	0.237962	0.532961	0.180053	0.449114	0.150772	-0.216455	F10;AKT2;MMP9
autonomic nervous system development	1/245	0.945045	0.967681	0.916292	0.937958	3.83227	-0.21661	NUMBL
stomatogastric nervous system development	1/244	0.944386	0.967296	0.915436	0.937362	3.81056	-0.21804	NUMBL
nervous system development	1/244	0.944386	0.967296	0.915436	0.937362	3.81175	-0.218109	NUMBL
ganglion development	1/244	0.944386	0.967296	0.915436	0.937362	3.81449	-0.218265	NUMBL
signal peptide processing	1/250	0.948224	0.970355	0.920446	0.941647	4.13198	-0.219675	F10
positive regulation of metanephric mesenchymal cell migration	3/144	0.237962	0.532961	0.180053	0.449114	0.15316	-0.219883	F10;AKT2;MMP9
positive regulation of hematopoietic stem cell migration	3/146	0.244187	0.538351	0.185025	0.452905	0.156011	-0.219948	F10;AKT2;MMP9
positive regulation of formation of radial glial scaffolds	3/144	0.237962	0.532961	0.180053	0.449114	0.15543	-0.223142	F10;AKT2;MMP9
regulation of transcription, DNA-templated	3/529	0.94908	0.97094	0.903394	0.926419	4.2765	-0.2235	EDN3;ATF7;ZNF135
positive regulation of cell migration in other organism	3/144	0.237962	0.532961	0.180053	0.449114	0.157911	-0.226704	F10;AKT2;MMP9
spliceosomal complex assembly	1/241	0.942363	0.966091	0.912814	0.935519	3.81956	-0.226749	SMN1
endoplasmic reticulum-Golgi intermediate compartment (ERGIC) derived vesicle fusion with Golgi cis cisterna membrane	3/146	0.244187	0.538351	0.185025	0.452905	0.16123	-0.227305	F10;COG1;ANK2
positive regulation of mesenchymal stem cell migration	3/144	0.237962	0.532961	0.180053	0.449114	0.159918	-0.229586	F10;AKT2;MMP9
positive regulation of cardiac neural crest cell migration involved in outflow tract morphogenesis	3/145	0.241071	0.537811	0.182535	0.451061	0.16375	-0.232962	F10;AKT2;MMP9
vesicle targeting, rough ER to cis-Golgi	3/146	0.244187	0.538351	0.185025	0.452905	0.165542	-0.233385	F10;COG1;ANK2
positive regulation of cell migration by vascular endothelial growth factor signaling pathway	3/145	0.241071	0.537811	0.182535	0.451061	0.166283	-0.236565	F10;AKT2;MMP9
detection of chemical stimulus involved in sensory perception of smell	1/239	0.940973	0.964956	0.911022	0.933962	3.8926	-0.236829	OR2AG1
positive regulation of protein catabolic process	1960-02-01	0.15572	0.470781	0.126346	0.415728	0.133689	-0.24862	AXIN1;MDM2
positive regulation of glial cell apoptotic process	4/234	0.293551	0.565226	0.212281	0.456203	0.204526	-0.250689	JUN;OBSCN;ANO6;STK3
positive regulation of myofibroblast cell apoptotic process	4/234	0.293551	0.565226	0.212281	0.456203	0.206662	-0.253307	JUN;OBSCN;ANO6;STK3
BMP signaling pathway	2/381	0.939482	0.963716	0.897799	0.921233	4.09514	-0.255645	SMAD6;FOSL2
positive regulation of muscle cell apoptotic process	4/234	0.293551	0.565226	0.212281	0.456203	0.209386	-0.256646	JUN;OBSCN;ANO6;STK3
positive regulation of mesenchymal cell apoptotic process	4/234	0.293551	0.565226	0.212281	0.456203	0.211429	-0.259149	JUN;OBSCN;ANO6;STK3
positive regulation of myeloid cell apoptotic process	4/235	0.29617	0.565226	0.214362	0.456203	0.213511	-0.259805	JUN;OBSCN;ANO6;STK3
positive regulation of leukocyte apoptotic process	4/234	0.293551	0.565226	0.212281	0.456203	0.214009	-0.262312	JUN;OBSCN;ANO6;STK3
positive regulation of epithelial cell apoptotic process	4/234	0.293551	0.565226	0.212281	0.456203	0.216149	-0.264935	JUN;OBSCN;ANO6;STK3
positive regulation of apoptotic process involved in development	4/234	0.293551	0.565226	0.212281	0.456203	0.219001	-0.268431	JUN;OBSCN;ANO6;STK3
positive regulation of apoptotic process in other organism	4/234	0.293551	0.565226	0.212281	0.456203	0.221287	-0.271232	JUN;OBSCN;ANO6;STK3
regulation of transcription from RNA polymerase II promoter involved in heart development	2/378	0.937678	0.962154	0.895275	0.919195	4.24692	-0.273284	SHH;FOSL2
regulation of inflammatory response to antigenic stimulus	1/230	0.934295	0.95897	0.902494	0.925774	4.02803	-0.273758	AGTR1
positive regulation of fat cell apoptotic process	4/234	0.293551	0.565226	0.212281	0.456203	0.223461	-0.273897	JUN;OBSCN;ANO6;STK3
positive regulation of compound eye retinal cell apoptotic process	4/234	0.293551	0.565226	0.212281	0.456203	0.225925	-0.276918	JUN;OBSCN;ANO6;STK3
post-translational protein acetylation	2/368	0.93129	0.956173	0.886442	0.9104	4.03551	-0.287265	KLHL21;BTBD6
ciliary basal body-plasma membrane docking	1/224	0.92943	0.95455	0.896363	0.920037	4.01141	-0.293571	NPHP3
negative regulation of cell proliferation	6/399	0.325103	0.569715	0.215728	0.45854	0.274679	-0.308633	JAG2;JUN;SHH;MAGI2;AGTR1;SMAD6
COPII vesicle uncoating	3/147	0.247309	0.540446	0.187526	0.452905	0.221349	-0.309251	F10;COG1;ANK2
positive regulation of trophoblast cell migration	3/148	0.250438	0.543414	0.190034	0.45417	0.225137	-0.311712	F10;AKT2;MMP9
positive regulation of fibroblast chemotaxis	3/149	0.253572	0.543414	0.192552	0.456203	0.230247	-0.315923	F10;AKT2;MMP9
positive regulation of endothelial cell chemotaxis to vascular endothelial growth factor	3/149	0.253572	0.543414	0.192552	0.456203	0.232467	-0.31897	F10;AKT2;MMP9
transcription initiation from RNA polymerase II promoter	2/355	0.922061	0.947267	0.873936	0.898906	3.95727	-0.321107	NCOR1;MEIS2
positive regulation of cell chemotaxis to fibroblast growth factor	3/149	0.253572	0.543414	0.192552	0.456203	0.234848	-0.322237	F10;AKT2;MMP9
C-terminal protein amino acid modification	2/355	0.922061	0.947267	0.873936	0.898906	3.97484	-0.322532	KLHL21;BTBD6
CAAX-box protein modification	2/355	0.922061	0.947267	0.873936	0.898906	3.97683	-0.322693	KLHL21;BTBD6
N-terminal protein amino acid propionylation	2/355	0.922061	0.947267	0.873936	0.898906	3.98032	-0.322976	KLHL21;BTBD6
positive regulation of cytokinesis	1961-02-01	0.159824	0.470781	0.129677	0.415728	0.177495	-0.325469	SHH;KLHL21
acute inflammatory response	1/212	0.918598	0.944844	0.88293	0.907065	4.00032	-0.339653	PLA2G2E
translation	2/348	0.916622	0.943947	0.866693	0.893067	3.93269	-0.342378	MRPS9;RPL23A
negative regulation of induction of conjugation with cellular fusion by negative regulation of transcription from RNA polymerase II promoter	7/481	0.333025	0.569715	0.212432	0.456203	0.31169	-0.342715	SHH;NCOR1;TBX20;MDM2;DICER1;MEIS2;HIST1H1B
inflammatory response	1/211	0.917624	0.944126	0.881735	0.90611	3.99102	-0.343098	PLA2G2E
inflammatory response to wounding	1/211	0.917624	0.944126	0.881735	0.90611	3.99304	-0.343272	PLA2G2E
chronic inflammatory response	1/211	0.917624	0.944126	0.881735	0.90611	3.99522	-0.343459	PLA2G2E
regulation of cellular ketone metabolic process by negative regulation of transcription from RNA polymerase II promoter	7/481	0.333025	0.569715	0.212432	0.456203	0.314284	-0.345567	SHH;NCOR1;TBX20;MDM2;DICER1;MEIS2;HIST1H1B
negative regulation of phosphatidylserine biosynthetic process by negative regulation of transcription from RNA polymerase II promoter	7/481	0.333025	0.569715	0.212432	0.456203	0.317488	-0.34909	SHH;NCOR1;TBX20;MDM2;DICER1;MEIS2;HIST1H1B
negative regulation of phosphatidylcholine biosynthetic process by negative regulation of transcription from RNA polymerase II promoter	7/481	0.333025	0.569715	0.212432	0.456203	0.319943	-0.35179	SHH;NCOR1;TBX20;MDM2;DICER1;MEIS2;HIST1H1B
transfer RNA gene-mediated silencing	7/481	0.333025	0.569715	0.212432	0.456203	0.322693	-0.354814	SHH;NCOR1;TBX20;MDM2;DICER1;MEIS2;HIST1H1B
regulation of cell communication by electrical coupling involved in cardiac conduction	1960-02-01	0.15572	0.470781	0.126346	0.415728	0.192613	-0.358202	NANOS1;ATP1B2
negative regulation of filamentous growth of a population of unicellular organisms in response to starvation by negative regulation of transcription from RNA polymerase II promoter	7/481	0.333025	0.569715	0.212432	0.456203	0.32666	-0.359175	SHH;NCOR1;TBX20;MDM2;DICER1;MEIS2;HIST1H1B
regulation of lipid transport by negative regulation of transcription from RNA polymerase II promoter	7/481	0.333025	0.569715	0.212432	0.456203	0.328281	-0.360958	SHH;NCOR1;TBX20;MDM2;DICER1;MEIS2;HIST1H1B
negative regulation of pseudohyphal growth by negative regulation of transcription from RNA polymerase II promoter	7/481	0.333025	0.569715	0.212432	0.456203	0.33167	-0.364684	SHH;NCOR1;TBX20;MDM2;DICER1;MEIS2;HIST1H1B
negative regulation of transcription from RNA polymerase II promoter involved in heart development	7/481	0.333025	0.569715	0.212432	0.456203	0.334474	-0.367767	SHH;NCOR1;TBX20;MDM2;DICER1;MEIS2;HIST1H1B
negative regulation of transcription from RNA polymerase II promoter by histone modification	7/482	0.334914	0.569715	0.213858	0.456203	0.337428	-0.369107	SHH;NCOR1;TBX20;MDM2;DICER1;MEIS2;HIST1H1B
negative regulation of transcription from RNA polymerase II promoter involved in meiotic cell cycle	7/481	0.333025	0.569715	0.212432	0.456203	0.336133	-0.369591	SHH;NCOR1;TBX20;MDM2;DICER1;MEIS2;HIST1H1B
positive regulation of fat cell differentiation	1961-02-01	0.159824	0.470781	0.129677	0.415728	0.203247	-0.372691	JUN;EDN3
negative regulation of transcription from RNA polymerase II promoter during mitotic cell cycle	7/482	0.334914	0.569715	0.213858	0.456203	0.341392	-0.373443	SHH;NCOR1;TBX20;MDM2;DICER1;MEIS2;HIST1H1B
negative regulation of transcription from RNA polymerase II promoter by pheromones	7/481	0.333025	0.569715	0.212432	0.456203	0.339706	-0.373519	SHH;NCOR1;TBX20;MDM2;DICER1;MEIS2;HIST1H1B
negative regulation of inositol biosynthetic process by negative regulation of transcription from RNA polymerase II promoter	7/482	0.334914	0.569715	0.213858	0.456203	0.342036	-0.374148	SHH;NCOR1;TBX20;MDM2;DICER1;MEIS2;HIST1H1B
enzyme active site formation via O-phospho-L-threonine	1961-02-01	0.159824	0.470781	0.129677	0.415728	0.204572	-0.375119	PRKD1;HIPK2
carbon catabolite repression of transcription from RNA polymerase II promoter	7/481	0.333025	0.569715	0.212432	0.456203	0.34167	-0.375679	SHH;NCOR1;TBX20;MDM2;DICER1;MEIS2;HIST1H1B
ceramide biosynthetic process	1960-02-01	0.15572	0.470781	0.126346	0.415728	0.202445	-0.376486	FA2H;PRKD1
peptidyl-threonine trans-autophosphorylation	1961-02-01	0.159824	0.470781	0.129677	0.415728	0.20592	-0.377592	PRKD1;HIPK2
negative regulation of mating type switching by negative regulation of transcription from RNA polymerase II promoter	7/481	0.333025	0.569715	0.212432	0.456203	0.344668	-0.378975	SHH;NCOR1;TBX20;MDM2;DICER1;MEIS2;HIST1H1B
negative regulation of telomeric RNA transcription from RNA pol II promoter	7/482	0.334914	0.569715	0.213858	0.456203	0.347014	-0.379593	SHH;NCOR1;TBX20;MDM2;DICER1;MEIS2;HIST1H1B
negative regulation of mitochondrial unfolded protein response by negative regulation of transcription from RNA polymerase II promoter	7/483	0.336804	0.569715	0.215288	0.457888	0.351082	-0.382066	SHH;NCOR1;TBX20;MDM2;DICER1;MEIS2;HIST1H1B
negative regulation of snRNA transcription from RNA polymerase II promoter	7/481	0.333025	0.569715	0.212432	0.456203	0.349091	-0.383839	SHH;NCOR1;TBX20;MDM2;DICER1;MEIS2;HIST1H1B
positive regulation of fibroblast apoptotic process	4/238	0.304046	0.569715	0.220639	0.459279	0.323397	-0.385029	JUN;OBSCN;ANO6;STK3
synaptic transmission, cholinergic	1/200	0.906112	0.933967	0.86777	0.893908	3.9111	-0.385603	MCHR1
negative regulation of cellular response to alkaline pH by negative regulation of transcription from RNA polymerase II promoter	7/481	0.333025	0.569715	0.212432	0.456203	0.352038	-0.387079	SHH;NCOR1;TBX20;MDM2;DICER1;MEIS2;HIST1H1B
regulation of transcription from RNA polymerase II promoter by calcium-mediated signaling	2/338	0.908234	0.935677	0.855687	0.883324	4.03268	-0.388159	AGTR1;FOSL2
negative regulation of termination of RNA polymerase II transcription, poly(A)-coupled	7/481	0.333025	0.569715	0.212432	0.456203	0.353378	-0.388552	SHH;NCOR1;TBX20;MDM2;DICER1;MEIS2;HIST1H1B
positive regulation of leukocyte migration	3/151	0.259858	0.550016	0.197613	0.456203	0.288468	-0.388745	F10;AKT2;MMP9
regulation of transport by negative regulation of transcription from RNA polymerase II promoter	7/481	0.333025	0.569715	0.212432	0.456203	0.358033	-0.393671	SHH;NCOR1;TBX20;MDM2;DICER1;MEIS2;HIST1H1B
negative regulation of thioredoxin peroxidase activity by peptidyl-threonine phosphorylation	1961-02-01	0.159824	0.470781	0.129677	0.415728	0.215027	-0.39429	PRKD1;HIPK2
negative regulation of cellular hyperosmotic salinity response by negative regulation of transcription from RNA polymerase II promoter	7/481	0.333025	0.569715	0.212432	0.456203	0.35983	-0.395646	SHH;NCOR1;TBX20;MDM2;DICER1;MEIS2;HIST1H1B
Notch receptor processing	1/202	0.908318	0.935677	0.870426	0.896373	4.12647	-0.396803	JAG2
negative regulation of transcription from RNA polymerase II promoter in response to iron	7/481	0.333025	0.569715	0.212432	0.456203	0.361773	-0.397784	SHH;NCOR1;TBX20;MDM2;DICER1;MEIS2;HIST1H1B
protein import into nucleus, translocation	1/198	0.903853	0.93192	0.865061	0.891654	3.94013	-0.398301	IPO4
negative regulation of invasive growth in response to glucose limitation by negative regulation of transcription from RNA polymerase II promoter	7/481	0.333025	0.569715	0.212432	0.456203	0.36467	-0.400968	SHH;NCOR1;TBX20;MDM2;DICER1;MEIS2;HIST1H1B
regulation of glycolytic process by negative regulation of transcription from RNA polymerase II promoter	7/481	0.333025	0.569715	0.212432	0.456203	0.368425	-0.405098	SHH;NCOR1;TBX20;MDM2;DICER1;MEIS2;HIST1H1B
protein oligomerization	3/154	0.269324	0.556697	0.205264	0.456203	0.308912	-0.405243	UPK1A;MDM2;MDN1
negative regulation of ribosomal protein gene transcription from RNA polymerase II promoter	7/481	0.333025	0.569715	0.212432	0.456203	0.370618	-0.407509	SHH;NCOR1;TBX20;MDM2;DICER1;MEIS2;HIST1H1B
neuromuscular synaptic transmission	1/193	0.897966	0.927248	0.858043	0.885488	3.823	-0.411441	MCHR1
negative regulation of transcription from RNA polymerase II promoter in response to copper ion	7/481	0.333025	0.569715	0.212432	0.456203	0.374522	-0.411801	SHH;NCOR1;TBX20;MDM2;DICER1;MEIS2;HIST1H1B
COPII-coated vesicle budding	3/150	0.256712	0.546672	0.195078	0.456203	0.302925	-0.411917	F10;COG1;ANK2
positive regulation of fibroblast migration	3/152	0.263008	0.550016	0.200155	0.456203	0.309624	-0.413525	F10;AKT2;MMP9
endoplasmic reticulum-derived vesicle fusion with endoplasmic reticulum-Golgi intermediate compartment (ERGIC) membrane	3/151	0.259858	0.550016	0.197613	0.456203	0.30833	-0.415512	F10;COG1;ANK2
negative regulation of oligopeptide transport by negative regulation of transcription from RNA polymerase II promoter	7/481	0.333025	0.569715	0.212432	0.456203	0.378152	-0.415793	SHH;NCOR1;TBX20;MDM2;DICER1;MEIS2;HIST1H1B
retrograde transport, endosome to Golgi	1/194	0.899172	0.927932	0.859475	0.886431	3.91666	-0.416267	TSG101
receptor-mediated endocytosis	1/195	0.900363	0.928881	0.860893	0.887625	4.02011	-0.42194	AMBP
negative regulation of immune response	1/194	0.899172	0.927932	0.859475	0.886431	4.01431	-0.426646	AMBP
positive regulation of spinal cord association neuron differentiation by negative regulation of canonical Wnt signaling pathway	3/151	0.259858	0.550016	0.197613	0.456203	0.325701	-0.438921	AXIN1;NPHP3;STK3
synaptic transmission, dopaminergic	1/188	0.891721	0.921076	0.850664	0.878403	3.87193	-0.443733	MCHR1
positive regulation of execution phase of apoptosis	4/241	0.311944	0.569715	0.226965	0.463865	0.383473	-0.446719	JUN;OBSCN;ANO6;STK3
positive regulation of synapse maturation by synaptic transmission	1/188	0.891721	0.921076	0.850664	0.878403	3.91587	-0.448769	MCHR1
positive regulation of protein phosphorylation	3/151	0.259858	0.550016	0.197613	0.456203	0.33625	-0.453138	AKT2;AXIN1;MMP9
regulation of potassium ion concentration by positive regulation of transcription from RNA polymerase II promoter	10/728	0.347718	0.573659	0.198862	0.456203	0.433878	-0.458333	NANOS1;POMC;JUN;SHH;PRKD1;ATP1B2;MEIS2;FOSL2;HIPK2;TLR2
positive regulation of anoikis	4/240	0.309309	0.569715	0.224851	0.463865	0.392137	-0.460139	JUN;OBSCN;ANO6;STK3
negative regulation of neuron apoptotic process by transcription from RNA polymerase II promoter	2/317	0.887999	0.917787	0.829864	0.862131	3.8907	-0.462154	NCOR1;MEIS2
transcription from RNA polymerase II promoter	2/314	0.884793	0.916134	0.825855	0.858488	3.77942	-0.462608	NCOR1;MEIS2
chemical synaptic transmission, postsynaptic	1/185	0.887792	0.917787	0.846055	0.874172	3.89887	-0.464035	MCHR1
negative regulation of transcription, DNA-templated	7/895	0.90347	0.931805	0.800952	0.835903	4.57637	-0.46456	JUN;QARS;EED;TBX20;MDM2;ATF7;ZNF135
neuron-neuron synaptic transmission	1/184	0.886451	0.917018	0.844488	0.872816	3.85552	-0.464704	MCHR1
synaptic transmission, glycinergic	1/184	0.886451	0.917018	0.844488	0.872816	3.8763	-0.467208	MCHR1
positive regulation of gluconeogenesis by negative regulation of transcription from RNA polymerase II promoter	7/484	0.338696	0.569715	0.216721	0.459223	0.436776	-0.472876	SHH;NCOR1;TBX20;MDM2;DICER1;MEIS2;HIST1H1B
negative regulation of transcription from RNA polymerase II promoter in response to UV-induced DNA damage	7/484	0.338696	0.569715	0.216721	0.459223	0.437239	-0.473377	SHH;NCOR1;TBX20;MDM2;DICER1;MEIS2;HIST1H1B
negative regulation of transcription from RNA polymerase II promoter involved in smooth muscle cell differentiation	7/484	0.338696	0.569715	0.216721	0.459223	0.441468	-0.477956	SHH;NCOR1;TBX20;MDM2;DICER1;MEIS2;HIST1H1B
negative regulation of ceramide biosynthetic process by negative regulation of transcription from RNA Polymerase II promoter	7/484	0.338696	0.569715	0.216721	0.459223	0.444278	-0.480998	SHH;NCOR1;TBX20;MDM2;DICER1;MEIS2;HIST1H1B
synaptic transmission, GABAergic	1/182	0.883721	0.915302	0.841305	0.870315	3.90174	-0.482309	MCHR1
negative regulation of transcription initiation from RNA polymerase II promoter	7/484	0.338696	0.569715	0.216721	0.459223	0.445989	-0.482851	SHH;NCOR1;TBX20;MDM2;DICER1;MEIS2;HIST1H1B
synaptic transmission, glutamatergic	1/182	0.883721	0.915302	0.841305	0.870315	3.91084	-0.483434	MCHR1
positive regulation of mast cell activation by Fc-epsilon receptor signaling pathway	1/183	0.885094	0.916169	0.842904	0.871706	4.00482	-0.488834	JUN
Fc-epsilon receptor signaling pathway	1/182	0.883721	0.915302	0.841305	0.870315	3.9914	-0.493392	JUN
synaptic transmission, noradrenergic	1/180	0.880926	0.913236	0.838058	0.867744	3.91009	-0.495727	MCHR1
spontaneous synaptic transmission	1/180	0.880926	0.913236	0.838058	0.867744	3.91629	-0.496513	MCHR1
phenylethylamine metabolic process involved in synaptic transmission	1/180	0.880926	0.913236	0.838058	0.867744	3.91989	-0.49697	MCHR1
synaptic transmission, serotonergic	1/180	0.880926	0.913236	0.838058	0.867744	3.92165	-0.497193	MCHR1
chemical synaptic transmission	1/180	0.880926	0.913236	0.838058	0.867744	3.92288	-0.497349	MCHR1
inhibitory chemical synaptic transmission	1/180	0.880926	0.913236	0.838058	0.867744	3.9247	-0.49758	MCHR1
excitatory chemical synaptic transmission	1/180	0.880926	0.913236	0.838058	0.867744	3.9276	-0.497947	MCHR1
positive regulation of wound healing, spreading of epidermal cells	3/156	0.275657	0.562834	0.210402	0.456203	0.393729	-0.507358	F10;AKT2;MMP9
mitochondrial transmembrane transport	1/180	0.880926	0.913236	0.838058	0.867744	4.06102	-0.514862	FLVCR1
axoneme assembly	1/180	0.880926	0.913236	0.838058	0.867744	4.07069	-0.516089	NPHP3
regulation of transcription from RNA polymerase II promoter in response to stress	2/308	0.878125	0.912823	0.817584	0.850666	3.97684	-0.516857	MUC1;FOSL2
protein transport from ciliary membrane to plasma membrane	1960-02-01	0.15572	0.470781	0.126346	0.415728	0.27836	-0.517665	DPP6;ANK2
positive regulation of substrate-dependent cell migration, cell attachment to substrate	3/155	0.272488	0.556697	0.207829	0.456203	0.400358	-0.52053	F10;AKT2;MMP9
endosome to lysosome transport	1/175	0.873642	0.908992	0.829648	0.862131	3.87509	-0.523464	TSG101
peptidyl-tyrosine autophosphorylation	1/178	0.878064	0.912823	0.834744	0.866675	4.03897	-0.52521	PRKD1
positive regulation of dendrite development	1962-02-01	0.163949	0.47598	0.133029	0.415728	0.29117	-0.526493	MAGI2;PRKD1
insulin receptor signaling pathway	1/177	0.876607	0.9118	0.833063	0.865191	4.05829	-0.53446	AKT2
protein N-linked glycosylation via asparagine	1962-02-01	0.163949	0.47598	0.133029	0.415728	0.303523	-0.54883	ST3GAL6;ST3GAL2
positive regulation of cytokine production involved in inflammatory response	1964-02-01	0.172253	0.477394	0.139792	0.415728	0.314008	-0.552275	AGTR1;TLR2
positive regulation of cellular protein catabolic process	1966-02-01	0.180624	0.48848	0.146627	0.418429	0.328012	-0.561339	AXIN1;AGTR1
negative regulation of smooth muscle cell proliferation	2/303	0.872299	0.90787	0.810427	0.843733	4.14224	-0.565928	MAGI2;SMAD6
regulation of cell migration	1966-02-01	0.180624	0.48848	0.146627	0.418429	0.331802	-0.567825	JAG2;AKT2
negative regulation of epithelial cell proliferation	2/302	0.871103	0.906902	0.808967	0.842725	4.13424	-0.570504	MAGI2;SMAD6
positive regulation of pathway-restricted SMAD protein phosphorylation	3/155	0.272488	0.556697	0.207829	0.456203	0.446107	-0.580011	AKT2;AXIN1;MMP9
protein transmembrane transport	1/169	0.864314	0.900107	0.818983	0.851602	4.00421	-0.583892	IPO4
positive regulation of transcription from RNA polymerase II promoter	10/1175	0.886845	0.917148	0.750951	0.79958	4.94832	-0.59422	NANOS1;POMC;JUN;SHH;AXIN1;PRKD1;MEIS2;FOSL2;HIPK2;TLR2
protein arginylation	3/155	0.272488	0.556697	0.207829	0.456203	0.460571	-0.598816	AKT2;ST3GAL6;ST3GAL2
snRNA transcription from RNA polymerase II promoter	2/286	0.850533	0.889548	0.78421	0.822951	3.72346	-0.602798	NCOR1;MEIS2
modulation by symbiont of host cell cycle	1963-02-01	0.168092	0.477394	0.136401	0.415728	0.342565	-0.610877	JUN;HIPK2
regulation of cell cycle	1963-02-01	0.168092	0.477394	0.136401	0.415728	0.345136	-0.615463	JUN;HIPK2
protein K29-linked deubiquitination	4/243	0.317221	0.569715	0.231208	0.465725	0.53699	-0.616548	INO80B;USP36;MDM2;AXIN1
negative regulation of fibroblast proliferation	2/294	0.861165	0.897375	0.796919	0.832456	4.13171	-0.617563	MAGI2;SMAD6
protein K33-linked deubiquitination	4/243	0.317221	0.569715	0.231208	0.465725	0.539216	-0.619104	INO80B;USP36;MDM2;AXIN1
protein K63-linked deubiquitination	4/244	0.319863	0.569715	0.233338	0.468571	0.543335	-0.619328	INO80B;USP36;MDM2;AXIN1
protein deubiquitination	4/243	0.317221	0.569715	0.231208	0.465725	0.539922	-0.619914	INO80B;USP36;MDM2;AXIN1
protein linear deubiquitination	4/243	0.317221	0.569715	0.231208	0.465725	0.542874	-0.623304	INO80B;USP36;MDM2;AXIN1
protein K6-linked deubiquitination	4/242	0.314582	0.569715	0.229084	0.463865	0.54221	-0.627072	INO80B;USP36;MDM2;AXIN1
protein K11-linked deubiquitination	4/243	0.317221	0.569715	0.231208	0.465725	0.546474	-0.627437	INO80B;USP36;MDM2;AXIN1
negative regulation of gene expression	1/169	0.864314	0.900107	0.818983	0.851602	4.30655	-0.62798	EDN3
monoubiquitinated protein deubiquitination	4/242	0.314582	0.569715	0.229084	0.463865	0.544472	-0.629688	INO80B;USP36;MDM2;AXIN1
protein K27-linked deubiquitination	4/243	0.317221	0.569715	0.231208	0.465725	0.551148	-0.632804	INO80B;USP36;MDM2;AXIN1
protein K48-linked deubiquitination	4/243	0.317221	0.569715	0.231208	0.465725	0.55266	-0.634539	INO80B;USP36;MDM2;AXIN1
negative regulation of osteoblast proliferation	2/290	0.855938	0.892556	0.790648	0.827423	4.08942	-0.636139	MAGI2;SMAD6
Kit signaling pathway	1/163	0.8543	0.891307	0.807655	0.841615	4.06619	-0.640317	NUMBL
negative regulation of G1/S transition of mitotic cell cycle by transcription from RNA polymerase II promoter	2/276	0.836208	0.882119	0.767355	0.812745	3.5994	-0.643855	NCOR1;MEIS2
positive regulation of apoptotic signaling pathway	4/248	0.330444	0.569715	0.241903	0.474022	0.582388	-0.644889	JUN;OBSCN;ANO6;STK3
negative regulation of neural precursor cell proliferation	2/288	0.853258	0.890764	0.78745	0.824328	4.08132	-0.647676	MAGI2;SMAD6
negative regulation of stem cell proliferation	2/288	0.853258	0.890764	0.78745	0.824328	4.08358	-0.648036	MAGI2;SMAD6
negative regulation of translation	1/166	0.859395	0.895804	0.813404	0.846574	4.28496	-0.649284	NANOS1
negative regulation of cardiac muscle cell proliferation	2/287	0.851901	0.890163	0.785835	0.823898	4.05381	-0.649763	MAGI2;SMAD6
negative regulation of growth plate cartilage chondrocyte proliferation	2/287	0.851901	0.890163	0.785835	0.823898	4.05761	-0.650372	MAGI2;SMAD6
positive regulation of DNA repair by positive regulation of transcription from RNA polymerase II promoter	10/739	0.364896	0.583349	0.211273	0.456203	0.646557	-0.651823	NANOS1;POMC;JUN;SHH;H2AFX;PRKD1;MEIS2;FOSL2;HIPK2;TLR2
negative regulation of fat cell proliferation	2/287	0.851901	0.890163	0.785835	0.823898	4.08382	-0.654573	MAGI2;SMAD6
non-motile cilium assembly	1/163	0.8543	0.891307	0.807655	0.841615	4.17393	-0.657284	NPHP3
negative regulation of chondrocyte proliferation	2/285	0.849153	0.888377	0.782573	0.821738	4.02804	-0.658646	MAGI2;SMAD6
receptor internalization	1/164	0.856018	0.892556	0.80959	0.843118	4.24098	-0.659319	AMBP
cellular response to hydrogen peroxide	1966-02-01	0.180624	0.48848	0.146627	0.418429	0.386606	-0.661614	JUN;MMP9
interleukin-1-mediated signaling pathway	1/157	0.84355	0.887503	0.795624	0.831357	3.88943	-0.661734	NUMBL
viral DNA repair	1/160	0.84902	0.888377	0.80173	0.836205	4.04695	-0.662374	FANCD2
cell chemotaxis to vascular endothelial growth factor	1965-02-01	0.176431	0.486999	0.143201	0.418429	0.382555	-0.663667	AGTR1;PRKD1
negative regulation of myoblast proliferation	2/285	0.849153	0.888377	0.782573	0.821738	4.05914	-0.663732	MAGI2;SMAD6
negative regulation of chorionic trophoblast cell proliferation	2/285	0.849153	0.888377	0.782573	0.821738	4.06244	-0.664271	MAGI2;SMAD6
negative regulation of mesenchymal cell proliferation	2/284	0.847762	0.88828	0.780926	0.820764	4.02487	-0.664728	MAGI2;SMAD6
sensory perception of smell	1/156	0.841683	0.886801	0.793547	0.829441	3.86358	-0.665895	OR2AG1
negative regulation of glial cell proliferation	2/284	0.847762	0.88828	0.780926	0.820764	4.03558	-0.666497	MAGI2;SMAD6
motile cilium assembly	1/162	0.85256	0.890579	0.805699	0.840089	4.17944	-0.666668	NPHP3
UV-damage excision repair	1/158	0.845395	0.887703	0.797679	0.832997	3.9721	-0.667121	FANCD2
negative regulation of cell-cell adhesion by negative regulation of transcription from RNA polymerase II promoter	7/491	0.351979	0.575896	0.226852	0.463865	0.639589	-0.667849	SHH;NCOR1;TBX20;MDM2;DICER1;MEIS2;HIST1H1B
negative regulation of trophectodermal cell proliferation	2/284	0.847762	0.88828	0.780926	0.820764	4.04704	-0.668389	MAGI2;SMAD6
protein transport to vacuole involved in ubiquitin-dependent protein catabolic process via the multivesicular body sorting pathway	1/156	0.841683	0.886801	0.793547	0.829441	3.88744	-0.670007	TSG101
negative regulation of pri-miRNA transcription from RNA polymerase II promoter	7/488	0.346278	0.57156	0.22249	0.46116	0.633671	-0.672016	SHH;NCOR1;TBX20;MDM2;DICER1;MEIS2;HIST1H1B
negative regulation of leukocyte proliferation	2/283	0.846359	0.887898	0.779268	0.820282	4.03256	-0.672677	MAGI2;SMAD6
negative regulation of cell proliferation involved in kidney development	2/283	0.846359	0.887898	0.779268	0.820282	4.04074	-0.67404	MAGI2;SMAD6
antibacterial humoral response	1/156	0.841683	0.886801	0.793547	0.829441	3.91183	-0.674211	CFP
negative regulation of hemocyte proliferation	2/283	0.846359	0.887898	0.779268	0.820282	4.04607	-0.67493	MAGI2;SMAD6
negative regulation of cell proliferation involved in compound eye morphogenesis	2/282	0.844945	0.887503	0.777599	0.819534	4.01552	-0.67655	MAGI2;SMAD6
negative regulation of mammary stem cell proliferation	2/282	0.844945	0.887503	0.777599	0.819534	4.01759	-0.6769	MAGI2;SMAD6
negative regulation of cell proliferation involved in heart morphogenesis	2/282	0.844945	0.887503	0.777599	0.819534	4.02116	-0.677501	MAGI2;SMAD6
negative regulation of skeletal muscle cell proliferation	2/282	0.844945	0.887503	0.777599	0.819534	4.02346	-0.677888	MAGI2;SMAD6
negative regulation of synoviocyte proliferation	2/282	0.844945	0.887503	0.777599	0.819534	4.02794	-0.678643	MAGI2;SMAD6
negative regulation of germ cell proliferation	2/282	0.844945	0.887503	0.777599	0.819534	4.02959	-0.678921	MAGI2;SMAD6
negative regulation of hair follicle cell proliferation	2/282	0.844945	0.887503	0.777599	0.819534	4.03105	-0.679168	MAGI2;SMAD6
cilium assembly	1/160	0.84902	0.888377	0.80173	0.836205	4.14975	-0.6792	NPHP3
negative regulation of cell proliferation in bone marrow	2/282	0.844945	0.887503	0.777599	0.819534	4.03397	-0.679659	MAGI2;SMAD6
negative regulation of sebum secreting cell proliferation	2/282	0.844945	0.887503	0.777599	0.819534	4.03677	-0.680131	MAGI2;SMAD6
neurogenesis	2/272	0.830139	0.877221	0.760301	0.806773	3.66649	-0.682561	NUMBL;BTBD6
regulation of apoptosis by sphingosine-1-phosphate signaling pathway	1/159	0.847218	0.88828	0.799715	0.834867	4.11731	-0.682639	S1PR1
mRNA transcription from RNA polymerase II promoter	2/271	0.828591	0.876517	0.75851	0.805122	3.72356	-0.700136	NCOR1;MEIS2
transcription elongation from RNA polymerase II promoter	2/270	0.82703	0.875408	0.756706	0.803956	3.69593	-0.701911	NCOR1;MEIS2
negative regulation of cell growth	1/155	0.839794	0.885629	0.79145	0.828008	4.04211	-0.705747	AGTR1
Rap protein signal transduction	1966-02-01	0.180624	0.48848	0.146627	0.418429	0.415925	-0.711788	JUN;PRKD1
positive regulation of transcription of Notch receptor target	10/744	0.372741	0.590038	0.21702	0.459279	0.724399	-0.714889	JAG2;NANOS1;POMC;JUN;SHH;PRKD1;MEIS2;FOSL2;HIPK2;TLR2
regulation of fatty acid biosynthetic process by transcription from RNA polymerase II promoter	2/266	0.820658	0.870009	0.749378	0.798154	3.62271	-0.716024	NCOR1;MEIS2
negative regulation of cell-cell adhesion by transcription from RNA polymerase II promoter	2/268	0.82387	0.872603	0.753065	0.801333	3.70913	-0.718618	NCOR1;MEIS2
activation of MAPKKK activity	1967-02-01	0.184833	0.496566	0.150071	0.423118	0.426435	-0.719952	EDN3;AXIN1
positive regulation of I-kappaB kinase/NF-kappaB signaling	3/162	0.294738	0.565226	0.225984	0.463865	0.59063	-0.721555	TRIM8;PRKD1;OPTN
regulation of reactive oxygen species metabolic process by negative regulation of transcription from RNA polymerase II promoter	7/492	0.353881	0.576595	0.228313	0.463865	0.698438	-0.725534	SHH;NCOR1;TBX20;MDM2;DICER1;MEIS2;HIST1H1B
cytosolic ciliogenesis	1/153	0.835948	0.882117	0.787191	0.824328	4.12662	-0.739443	NPHP3
vesicle targeting, trans-Golgi to periciliary membrane compartment	1/153	0.835948	0.882117	0.787191	0.824328	4.12937	-0.739936	NPHP3
ciliary transition zone assembly	1/153	0.835948	0.882117	0.787191	0.824328	4.13187	-0.740385	NPHP3
regulation of cAMP-mediated signaling by transcription from RNA polymerase II promoter	2/262	0.814077	0.865179	0.741862	0.791382	3.6041	-0.741363	NCOR1;MEIS2
ephrin receptor signaling pathway	1/151	0.832011	0.878776	0.782846	0.821772	4.05763	-0.746239	MMP9
clathrin-dependent endocytosis	1/150	0.830007	0.877221	0.780641	0.820764	4.0155	-0.748175	AMBP
drug transmembrane transport	1/150	0.830007	0.877221	0.780641	0.820764	4.02533	-0.750005	SLC15A2
regulation of cell cycle checkpoint	1964-02-01	0.172253	0.477394	0.139792	0.415728	0.427012	-0.751025	JUN;HIPK2
negative regulation of ceramide biosynthetic process by transcription from RNA polymerase II promoter	2/261	0.812399	0.8642	0.739954	0.789592	3.6173	-0.751544	NCOR1;MEIS2
protein autoubiquitination	2/253	0.798481	0.8609	0.724253	0.786332	3.34729	-0.753291	KLHL21;MDM2
regulation of cellular response to oxidative stress by transcription from RNA polymerase II promoter	2/260	0.810707	0.862669	0.738034	0.788527	3.59918	-0.755283	NCOR1;MEIS2
endocytic recycling	1/149	0.827979	0.876141	0.778413	0.820139	4.00868	-0.75671	TSG101
pri-miRNA transcription from RNA polymerase II promoter	2/260	0.810707	0.862669	0.738034	0.788527	3.60643	-0.756803	NCOR1;MEIS2
negative regulation of arginine catabolic process by transcription from RNA polymerase II promoter	2/259	0.809002	0.86139	0.736101	0.787828	3.59099	-0.761125	NCOR1;MEIS2
positive regulation of sulfate assimilation by transcription from RNA polymerase II promoter	2/258	0.807283	0.8609	0.734157	0.786944	3.55659	-0.761399	NCOR1;MEIS2
regulation of conjugation with cellular fusion by transcription from RNA polymerase II promoter	2/258	0.807283	0.8609	0.734157	0.786944	3.55677	-0.761439	NCOR1;MEIS2
snoRNA transcription from an RNA polymerase II promoter	2/258	0.807283	0.8609	0.734157	0.786944	3.5584	-0.761787	NCOR1;MEIS2
regulation of phenotypic switching by transcription from RNA polymerase II promoter	2/259	0.809002	0.86139	0.736101	0.787828	3.59472	-0.761917	NCOR1;MEIS2
positive regulation of cellular alcohol catabolic process by transcription from RNA polymerase II promoter	2/258	0.807283	0.8609	0.734157	0.786944	3.56337	-0.762851	NCOR1;MEIS2
neurotransmitter receptor transport postsynaptic membrane to endosome	1/146	0.82175	0.870897	0.771595	0.815972	3.88632	-0.76296	TSG101
positive regulation of phospholipid biosynthetic process by transcription from RNA polymerase II promoter	2/259	0.809002	0.86139	0.736101	0.787828	3.60086	-0.763218	NCOR1;MEIS2
negative regulation of phosphatidylserine biosynthetic process by transcription from RNA polymerase II promoter	2/258	0.807283	0.8609	0.734157	0.786944	3.56824	-0.763894	NCOR1;MEIS2
regulation of carbohydrate metabolic process by transcription from RNA polymerase II promoter	2/258	0.807283	0.8609	0.734157	0.786944	3.56997	-0.764265	NCOR1;MEIS2
positive regulation of arginine biosynthetic process by transcription from RNA polymerase II promoter	2/258	0.807283	0.8609	0.734157	0.786944	3.57006	-0.764283	NCOR1;MEIS2
positive regulation of purine nucleotide biosynthetic process by transcription from RNA polymerase II promoter	2/258	0.807283	0.8609	0.734157	0.786944	3.57178	-0.764651	NCOR1;MEIS2
negative regulation of mating type switching by transcription from RNA polymerase II promoter	2/258	0.807283	0.8609	0.734157	0.786944	3.57706	-0.765782	NCOR1;MEIS2
positive regulation of flocculation via cell wall protein-carbohydrate interaction by transcription from RNA polymerase II promoter	2/258	0.807283	0.8609	0.734157	0.786944	3.58046	-0.76651	NCOR1;MEIS2
regulation of transport by transcription from RNA polymerase II promoter	2/258	0.807283	0.8609	0.734157	0.786944	3.58179	-0.766795	NCOR1;MEIS2
regulation of meiotic nuclear division by transcription from RNA polymerase II promoter	2/258	0.807283	0.8609	0.734157	0.786944	3.58548	-0.767585	NCOR1;MEIS2
positive regulation of pyrimidine-containing compound salvage by transcription from RNA polymerase II promoter	2/258	0.807283	0.8609	0.734157	0.786944	3.58631	-0.767761	NCOR1;MEIS2
regulation of fungal-type cell wall biogenesis by transcription from RNA polymerase II promoter	2/258	0.807283	0.8609	0.734157	0.786944	3.58796	-0.768115	NCOR1;MEIS2
negative regulation of cellular response to alkaline pH by transcription from RNA polymerase II promoter	2/258	0.807283	0.8609	0.734157	0.786944	3.59257	-0.769103	NCOR1;MEIS2
negative regulation of cellular amino acid biosynthetic process by transcription from RNA polymerase II promoter	2/258	0.807283	0.8609	0.734157	0.786944	3.593	-0.769194	NCOR1;MEIS2
negative regulation of invasive growth in response to glucose limitation by transcription from RNA polymerase II promoter	2/258	0.807283	0.8609	0.734157	0.786944	3.59339	-0.769279	NCOR1;MEIS2
regulation of cell cycle process	1968-02-01	0.189055	0.501269	0.153531	0.423508	0.462096	-0.769721	JUN;HIPK2
negative regulation of cellular hyperosmotic salinity response by transcription from RNA polymerase II promoter	2/258	0.807283	0.8609	0.734157	0.786944	3.5968	-0.770007	NCOR1;MEIS2
promoter clearance from RNA polymerase II promoter	2/258	0.807283	0.8609	0.734157	0.786944	3.59752	-0.770163	NCOR1;MEIS2
negative regulation of phosphatidylcholine biosynthetic process by transcription from RNA polymerase II promoter	2/258	0.807283	0.8609	0.734157	0.786944	3.59856	-0.770385	NCOR1;MEIS2
positive regulation of ethanol catabolic process by transcription from RNA polymerase II promoter	2/258	0.807283	0.8609	0.734157	0.786944	3.5998	-0.77065	NCOR1;MEIS2
type I interferon signaling pathway	1/148	0.825927	0.874511	0.776163	0.819534	4.03418	-0.771533	NUMBL
histone-threonine phosphorylation	1967-02-01	0.184833	0.496566	0.150071	0.423118	0.457013	-0.771576	PRKD1;HIPK2
positive regulation of pseudohyphal growth by transcription from RNA polymerase II promoter	2/258	0.807283	0.8609	0.734157	0.786944	3.60415	-0.771581	NCOR1;MEIS2
negative regulation of pseudohyphal growth by transcription from RNA polymerase II promoter	2/258	0.807283	0.8609	0.734157	0.786944	3.61031	-0.7729	NCOR1;MEIS2
regulation of thiamine biosynthetic process by transcription from RNA polymerase II promoter	2/258	0.807283	0.8609	0.734157	0.786944	3.6105	-0.77294	NCOR1;MEIS2
telomeric repeat-containing RNA transcription from RNA pol II promoter	2/258	0.807283	0.8609	0.734157	0.786944	3.61311	-0.7735	NCOR1;MEIS2
negative regulation of filamentous growth of a population of unicellular organisms in response to starvation by transcription from RNA polymerase II promoter	2/258	0.807283	0.8609	0.734157	0.786944	3.61387	-0.773663	NCOR1;MEIS2
regulation of pyrimidine nucleotide biosynthetic process by transcription from RNA polymerase II promoter	2/258	0.807283	0.8609	0.734157	0.786944	3.61863	-0.774681	NCOR1;MEIS2
positive regulation of filamentous growth of a population of unicellular organisms in response to starvation by transcription from RNA polymerase II promoter	2/258	0.807283	0.8609	0.734157	0.786944	3.62462	-0.775963	NCOR1;MEIS2
positive regulation of mating type switching by transcription from RNA polymerase II promoter	2/258	0.807283	0.8609	0.734157	0.786944	3.62545	-0.776141	NCOR1;MEIS2
positive regulation of peroxisome organization by transcription from RNA polymerase II promoter	2/258	0.807283	0.8609	0.734157	0.786944	3.6257	-0.776194	NCOR1;MEIS2
interstrand cross-link repair	1/147	0.823851	0.872603	0.77389	0.818147	4.02507	-0.779921	FANCD2
phosphorylation of RNA polymerase II C-terminal domain	5/596	0.830282	0.877221	0.718903	0.781019	4.20262	-0.781645	PRKD1;MERTK;FOSL2;HIPK2;STK3
positive regulation of ER-associated ubiquitin-dependent protein catabolic process	1967-02-01	0.184833	0.496566	0.150071	0.423118	0.463684	-0.782839	RNF144B;MDM2
activation of JUN kinase activity	1/143	0.815296	0.865667	0.764568	0.810044	3.84022	-0.784186	AXIN1
histone deubiquitination	4/250	0.335742	0.569715	0.246213	0.477352	0.723531	-0.789669	INO80B;USP36;MDM2;AXIN1
protein localization to plasma membrane	1964-02-01	0.172253	0.477394	0.139792	0.415728	0.452187	-0.795302	DPP6;ANK2
regulation of meiotic cell cycle	1964-02-01	0.172253	0.477394	0.139792	0.415728	0.458051	-0.805616	JUN;HIPK2
positive regulation of ubiquitin-protein transferase activity	1972-02-01	0.206069	0.516615	0.16752	0.441045	0.510141	-0.80579	ARRDC3;AXIN1
negative regulation of G1/S transition of mitotic cell cycle by negative regulation of transcription from RNA polymerase II promoter	7/496	0.361501	0.578807	0.23419	0.468571	0.792936	-0.806806	SHH;NCOR1;TBX20;MDM2;DICER1;MEIS2;HIST1H1B
chemokine-mediated signaling pathway	1/139	0.806329	0.8609	0.754865	0.802249	3.7748	-0.812579	NUMBL
heme transmembrane transport	1/143	0.815296	0.865667	0.764568	0.810044	3.9888	-0.814526	FLVCR1
negative regulation of transcription by competitive promoter binding	6/416	0.360336	0.578316	0.243174	0.474022	0.799055	-0.815609	MUC1;JUN;QARS;EED;TBX20;MDM2
protein trans-autophosphorylation	1/145	0.819624	0.869183	0.769276	0.813772	4.1105	-0.817618	PRKD1
protein cis-autophosphorylation	1/145	0.819624	0.869183	0.769276	0.813772	4.11297	-0.818109	PRKD1
peptidyl-histidine autophosphorylation	1/145	0.819624	0.869183	0.769276	0.813772	4.11467	-0.818446	PRKD1
peptidyl-aspartic acid autophosphorylation	1/145	0.819624	0.869183	0.769276	0.813772	4.11727	-0.818964	PRKD1
activation of NF-kappaB-inducing kinase activity	1/140	0.80861	0.86139	0.757327	0.804116	3.86118	-0.820261	AXIN1
DNA synthesis involved in DNA repair	1/142	0.813094	0.864402	0.762179	0.808264	3.97935	-0.823361	FANCD2
negative regulation of canonical Wnt signaling pathway involved in osteoblast differentiation	3/164	0.301119	0.569715	0.231228	0.465725	0.68923	-0.827248	AXIN1;NPHP3;STK3
intracellular protein transmembrane transport	1/139	0.806329	0.8609	0.754865	0.802249	3.84994	-0.828753	AKT2
receptor-mediated endocytosis involved in cholesterol transport	1/143	0.815296	0.865667	0.764568	0.810044	4.07442	-0.83201	AMBP
regulation of mRNA stability involved in cellular response to UV	1/142	0.813094	0.864402	0.762179	0.808264	4.03916	-0.835736	DIS3
protein K48-linked ubiquitination	2/243	0.779808	0.846951	0.703521	0.766255	3.37706	-0.8399	RNF144B;RNF24
positive regulation of transcription from RNA polymerase II promoter involved in defense response to Gram-negative bacterium	10/756	0.391638	0.60497	0.231073	0.465725	0.901769	-0.845333	NANOS1;POMC;JUN;SHH;PRKD1;MEIS2;OPTN;FOSL2;HIPK2;TLR2
mismatch repair	1/140	0.80861	0.86139	0.757327	0.804116	3.98064	-0.84564	FANCD2
nucleotide-excision repair	1/138	0.80402	0.8609	0.752377	0.80085	3.87926	-0.84619	FANCD2
septation initiation signaling	1970-02-01	0.197539	0.508195	0.160497	0.434255	0.522805	-0.847894	JUN;PRKD1
base-excision repair	1/139	0.806329	0.8609	0.754865	0.802249	3.96724	-0.854004	FANCD2
positive regulation of mitotic nuclear division	1964-02-01	0.172253	0.477394	0.139792	0.415728	0.491733	-0.864857	EDN3;MDM2
neuromast deposition	1977-02-01	0.227549	0.532961	0.185296	0.452905	0.586841	-0.868754	SHH;MAGI2
receptor-mediated endocytosis of virus by host cell	1/139	0.806329	0.8609	0.754865	0.802249	4.04901	-0.871606	AMBP
negative regulation of metanephric mesenchymal cell migration	1977-02-01	0.227549	0.532961	0.185296	0.452905	0.589655	-0.872919	SHH;MAGI2
platelet degranulation	1/136	0.799319	0.8609	0.747327	0.796218	3.90812	-0.875399	TTN
negative regulation of distal tip cell migration	1977-02-01	0.227549	0.532961	0.185296	0.452905	0.591638	-0.875855	SHH;MAGI2
positive regulation of small GTPase mediated signal transduction	1/136	0.799319	0.8609	0.747327	0.796218	3.911	-0.876043	OBSCN
negative regulation of cell migration in other organism	1977-02-01	0.227549	0.532961	0.185296	0.452905	0.594233	-0.879696	SHH;MAGI2
negative regulation of neuroblast migration	1977-02-01	0.227549	0.532961	0.185296	0.452905	0.596562	-0.883144	SHH;MAGI2
negative regulation of mesenchymal stem cell migration	1977-02-01	0.227549	0.532961	0.185296	0.452905	0.600159	-0.888468	SHH;MAGI2
negative regulation of hematopoietic stem cell migration	1977-02-01	0.227549	0.532961	0.185296	0.452905	0.601804	-0.890905	SHH;MAGI2
protein monoubiquitination	2/237	0.767894	0.836901	0.690476	0.754449	3.37371	-0.891012	KLHL21;MDM2
negative regulation of formation of radial glial scaffolds	1977-02-01	0.227549	0.532961	0.185296	0.452905	0.603916	-0.894031	SHH;MAGI2
neutrophil mediated killing of bacterium	1/132	0.789579	0.853734	0.736919	0.787828	3.78423	-0.894043	CFP
negative regulation of apoptotic process	4/467	0.79918	0.8609	0.693544	0.75756	3.9933	-0.895177	RNF144B;SHH;SMAD6;MMP9
positive regulation of epithelial to mesenchymal transition	1969-02-01	0.193291	0.505781	0.157006	0.425147	0.545522	-0.896597	JUN;EDN3
negative regulation of glial cell migration	1977-02-01	0.227549	0.532961	0.185296	0.452905	0.609817	-0.902767	SHH;MAGI2
induced systemic resistance	1/131	0.787072	0.85237	0.734251	0.786944	3.77811	-0.904615	CFP
defense response to bacterium, incompatible interaction	1/131	0.787072	0.85237	0.734251	0.786944	3.77882	-0.904785	CFP
defense response to bacterium	1/131	0.787072	0.85237	0.734251	0.786944	3.78109	-0.905329	CFP
protein K11-linked ubiquitination	2/236	0.765854	0.835004	0.688257	0.752265	3.39517	-0.905706	RNF144B;RNF24
peptidoglycan recognition protein signaling pathway	1/131	0.787072	0.85237	0.734251	0.786944	3.78311	-0.905813	CFP
male-specific defense response to bacterium	1/131	0.787072	0.85237	0.734251	0.786944	3.78639	-0.906598	CFP
regulation of Ras protein signal transduction	1/134	0.794507	0.857977	0.742175	0.791469	3.95564	-0.90993	OBSCN
histone ubiquitination	2/235	0.7638	0.833236	0.686025	0.750065	3.38101	-0.911013	KLHL21;MDM2
positive regulation of axonogenesis	1971-02-01	0.201799	0.510845	0.164001	0.435566	0.569959	-0.91221	MAGI2;PRKD1
late endosome to vacuole transport	1/135	0.796927	0.860319	0.744764	0.793982	4.02646	-0.913975	TSG101
regulation of unidimensional cell growth	1964-02-01	0.172253	0.477394	0.139792	0.415728	0.520018	-0.914605	AGTR1;ZNF135
Rac protein signal transduction	1972-02-01	0.206069	0.516615	0.16752	0.441045	0.580684	-0.917217	JUN;PRKD1
intrinsic apoptotic signaling pathway in response to hypoxia	1975-02-01	0.218934	0.527625	0.178151	0.449114	0.604579	-0.918347	MDM2;HIPK2
[truncated: 2,438 more rows]
