# Supplementary material for: Highly conserved molecular pathways, including Wnt signaling, promote functional recovery from spinal cord injury in lampreys
Source: Sci Rep. 2018 Jan 15;8:742. doi: 10.1038/s41598-017-18757-1 (PMC5768751; doi:10.1038/s41598-017-18757-1)
Supplement: Supplementary file 8 — Supplemental Table S7 [file 41598_2017_18757_MOESM8_ESM.xlsx]

## Sheet: Sheet1
							SPINAL CORD UPREGULATED											SPINAL CORD DOWNREGULATED
		RAG GENE	# Timepoints		6hpi	1dpi	3dpi	1wpi	2wpi	3wpi	4wpi	5wpi	6wpi	12wpi		6hpi	1dpi	3dpi	1wpi	2wpi	3wpi	4wpi	5wpi	6wpi	12wpi
		LEF1	20		ü	ü	ü	ü	ü	ü	ü	ü	ü	ü		ü	ü	ü	ü	ü	ü	ü	ü	ü	ü
		GATA2	17			ü	ü	ü	ü	ü	ü	ü		ü		ü	ü	ü		ü	ü	ü	ü	ü	ü
		JUN	15				ü	ü	ü	ü	ü	ü		ü			ü	ü	ü	ü		ü	ü	ü	ü
		JUND	15		ü	ü		ü	ü	ü	ü	ü		ü				ü	ü	ü	ü	ü		ü	ü
		SMAD	14			ü	ü	ü		ü			ü				ü	ü	ü	ü	ü	ü	ü	ü	ü
		KLF4	14			ü		ü		ü	ü		ü				ü	ü	ü	ü	ü	ü	ü	ü	ü
		CEBPB	14						ü	ü	ü			ü		ü	ü	ü	ü	ü	ü	ü	ü	ü	ü
		RELA	11		ü	ü	ü	ü	ü	ü	ü	ü		ü				ü							ü
		KLF11	10				ü	ü		ü	ü						ü	ü	ü	ü		ü		ü	ü
		RELB	9				ü	ü	ü		ü			ü			ü	ü				ü	ü
		STAT3	9		ü		ü	ü	ü					ü			ü	ü				ü			ü
		REL	6			ü	ü	ü	ü	ü							ü
		CREB	6				ü	ü	ü	ü		ü					ü
		GATA3	4															ü	ü	ü					ü
		KLF5**	4		ü	ü	ü	ü
		NFAT	3							ü	ü									ü
		KLF13	2			ü							ü
		OTHER			43	83	87	96	93	75	67	41	49	50		10	61	55	41	48	56	44	15	31	64
		TOTAL			48	93	100	109	104	90	78	49	53	58		13	73	69	49	59	64	55	31	39	77
								BRAIN UPREGULATED										BRAIN DOWNREGULATED
		RAG GENE	#Timepoints		6hpi	1dpi	3dpi	1wpi	2wpi	3wpi	4wpi	5wpi	6wpi	12wpi		6hpi	1dpi	3dpi	1wpi	2wpi	3wpi	4wpi	5wpi	6wpi	12wpi
		LEF1	16		ü	ü		ü		ü	ü	ü	ü			ü	ü	ü	ü	ü	ü	ü		ü	ü
		GATA2	17		ü	ü	ü		ü	ü	ü		ü			ü	ü	ü	ü	ü	ü	ü	ü	ü	ü
		SMAD	12		ü	ü		ü		ü			ü			ü	ü	ü		ü		ü	ü	ü
		JUND	12			ü					ü		ü			ü		ü	ü	ü	ü	ü	ü	ü	ü
		CEBPB	10			ü				ü	ü		ü					ü		ü		ü	ü	ü	ü
		JUN	9			ü					ü		ü						ü	ü		ü	ü	ü	ü
		CREB	6			ü				ü	ü		ü				ü			ü
		KLF4	6			ü		ü			ü		ü				ü							ü
		KLF11	7			ü		ü			ü		ü				ü							ü	ü
		RELA	5		ü	ü					ü		ü			ü
		GATA3	5			ü													ü	ü		ü	ü
		NFAT	5			ü											ü				ü	ü	ü
		RELB	5			ü	ü				ü		ü										ü
		KLF13	4			ü							ü				ü							ü
		STAT3	4		ü	ü								ü
		REL	2			ü							ü
		OTHER			36	106	21	22	21	13	45	7	94	7		33	70	48	34	38	43	39	25	59	44
		TOTAL			42	126	23	26	22	18	56	8	110	8		39	78	53	40	46	47	49	33	70	50
		* p< .01
		** KLF5 present in spinal cord but not brain. All other genes shown are present in both brain and spinal cord.
